# Supplementary material for: Genome-Wide Identification and Characterization of Long Non-Coding RNAs in Roots of Rice Seedlings under Nitrogen Deficiency
Source: Plants (Basel). 2023 Nov 30;12(23):4047. doi: 10.3390/plants12234047 (PMC10708291; doi:10.3390/plants12234047)
Supplement: Supplementary file 1 [file plants-12-04047-s001.zip › Table S1.xlsx]

## Sheet: Statistical table for evaluatio
Table S1.Statistical table for evaluation of sample sequencing data.
SampleID	ReadSum	BaseSum	GC(%)	N(%)	Q20(%)	Q30(%)
A1	42068756	12620626800	50.74	0	97.38	93.19
A2	43611415	13083424500	50.66	0	97.45	93.36
A3	46443074	13932922200	50.65	0	96.95	92.21
B1	63087993	18926397900	52.69	0	96.9	92.13
B2	48682874	14604862200	50.56	0	97.16	92.77
B3	59595776	17878732800	50.41	0	96.83	92.07
C1	50308891	15092667300	50.37	0	97.01	92.51
C2	44749801	13424940300	50.1	0	97.09	92.64
C3	50705878	15211763400	50.22	0	97.19	92.83
