# Supplementary material for: Genome-Wide Identification and Characterization of Long Non-Coding RNAs in Roots of Rice Seedlings under Nitrogen Deficiency
Source: Plants (Basel). 2023 Nov 30;12(23):4047. doi: 10.3390/plants12234047 (PMC10708291; doi:10.3390/plants12234047)
Supplement: Supplementary file 1 [file plants-12-04047-s001.zip › Table S2.xlsx]

## Sheet: Statistical table of sequence a
Table S2. Statistical table of sequence alignment results between sample sequencing data and the selected reference genome.
SampleID	Total Reads	Mapped Reads	Uniq Mapped Reads	Multiple Mapped Reads	Reads Map to '+'	Reads Map to '-'
A1	84137512	74,307,999(88.32%)	67,157,473(79.82%)	7,150,526(8.50%)	44,123,738(52.44%)	44,197,289(52.53%)
A2	87222830	76,653,790(87.88%)	69,562,051(79.75%)	7,091,739(8.13%)	45,285,209(51.92%)	45,366,640(52.01%)
A3	92886148	78,848,327(84.89%)	70,898,224(76.33%)	7,950,103(8.56%)	47,289,640(50.91%)	47,418,065(51.05%)
B1	126175986	87,903,748(69.67%)	72,922,392(57.79%)	14,981,356(11.87%)	59,270,582(46.97%)	59,600,590(47.24%)
B2	97365748	82,074,214(84.29%)	75,305,078(77.34%)	6,769,136(6.95%)	47,409,784(48.69%)	47,524,755(48.81%)
B3	119191552	97,186,138(81.54%)	87,389,717(73.32%)	9,796,421(8.22%)	58,138,189(48.78%)	58,319,765(48.93%)
C1	100617782	87,638,747(87.10%)	80,299,735(79.81%)	7,339,012(7.29%)	50,481,378(50.17%)	50,623,281(50.31%)
C2	89499602	77,901,802(87.04%)	71,378,498(79.75%)	6,523,304(7.29%)	44,919,453(50.19%)	45,052,812(50.34%)
C3	101411756	88,706,836(87.47%)	80,339,694(79.22%)	8,367,142(8.25%)	52,422,309(51.69%)	52,566,484(51.83%)
