# Supplementary material for: Genome-Wide Identification and Characterization of Long Non-Coding RNAs in Roots of Rice Seedlings under Nitrogen Deficiency
Source: Plants (Basel). 2023 Nov 30;12(23):4047. doi: 10.3390/plants12234047 (PMC10708291; doi:10.3390/plants12234047)
Supplement: Supplementary file 1 [file plants-12-04047-s001.zip › Table S3.xlsx]

## Sheet: All.DEG.Expression
Table S3. All DEG lncRNAs Expression.
#ID	A1	A2	A3	B1	B2	B3	C1	C2	C3
MSTRG.5611.2	0	0.055015	0.042558	0.139041	0.062228	0.184252	0.02742	0	0
MSTRG.5088.2	0	0.070126	0	0	0.058565	0	0.312791	0.140736	0.105325
MSTRG.19043.2	0.098264	0.094933	0.012761	0.045557	0.011901	0	0.10288	0.087739	0.07907
MSTRG.29051.8	0	0	0.049403	0.341539	0.253752	0.399032	0.323347	0.603057	0.087349
MSTRG.842.1	0	0	0	0.105501	0.083854	0.286472	0	0	0
MSTRG.12144.19	0.55373	0.565278	0.56573	0.829923	0.366391	0.34077	0.248195	0.168031	0.062367
MSTRG.20508.7	0.0019	0.023904	0.019914	0.049245	0.017744	0.008095	0.051954	0.04213	0.210385
MSTRG.11704.6	0	0.0208	0	0.083225	0.165192	0.092295	0	0.275383	0
MSTRG.4764.4	0	0.050429	0	0.087195	0.090932	0.059934	0.19466	0.123688	0.227495
MSTRG.28802.3	0.0999	0.026511	0.029996	0.092646	0.419479	0.114182	0.228761	0.160468	0.161711
MSTRG.21896.2	0.038229	0.092984	0.039949	0.11741	0.08739	0.062824	0.191449	0.220346	0.823138
MSTRG.20608.8	0.022704	0.030739	0.006988	0.042609	0.023007	0.027219	0.172063	0.145354	0.015595
MSTRG.12491.1	0	0	0	0.156819	0.282675	0.016725	0.135507	0	0
MSTRG.24177.3	0.150408	0.207343	0.108907	0.157788	0.096727	0.07851	0.043094	0.052774	0.05454
MSTRG.1685.10	0.168191	0.077996	0.067574	0	0.087655	0.095545	0	0	0
MSTRG.25415.2	0	0	0	0.106153	0.076876	0.001319	0	0.116337	0
MSTRG.20373.3	0.007186	0	0	0.108623	0.200369	0.018387	0	0	0
MSTRG.22856.2	0.391994	0.90746	0.554255	0.401053	0.709926	0.169041	0.013863	0.005002	0.196397
MSTRG.10516.1	1.19882	0.85461	1.04061	0.239254	0.212252	0.294028	0.280242	0.08471	0.190626
MSTRG.8008.1	0.241474	0.100567	0.178254	0	0.105977	0.043843	0	0	0
MSTRG.4090.3	0.082721	0	0	0	0.033416	0	0.024273	0.255557	0.059402
MSTRG.11954.9	0.004927	0	0.005578	0.002682	0.021926	0.071007	0.118147	0.019141	0.087156
MSTRG.11954.3	0.035699	0.341203	0.0431	0.051805	0.023468	0.015386	0.024151	0.021154	0.019228
MSTRG.5648.1	0	0	0	0.233479	0.262475	0.226847	0.004197	0.051421	0
MSTRG.24238.1	0.134608	0	0	0.073525	0.057238	0.022727	0	0	0
MSTRG.24320.6	3.74331	19.5068	5.35639	48.2071	42.9664	53.8029	53.3823	74.8527	43.1697
MSTRG.7327.1	0	0	0	0.053835	0	0	0.24363	0.119157	0.078179
MSTRG.31467.2	0.075975	0.114222	0.141812	0	0	0	0	0	0
MSTRG.29357.2	0.150694	0.206569	0.127709	1.04366	0.455216	0.342449	0.449749	0.487502	0.453962
MSTRG.6274.1	0.92949	0.51993	0.603369	2.17792	1.76144	1.886	0.8865	0.698485	0.693993
MSTRG.6143.8	0	0	0	0.02671	0.116163	0.176994	0.053802	0	0
MSTRG.8636.2	0.145296	0.083134	0.121928	0.219125	0.202748	0.128594	0.053911	0.062903	0.085362
MSTRG.5649.40	0.057683	0.067681	0.038675	0.009211	0.027639	0.066342	0.112856	0.062479	0.449038
MSTRG.1563.5	0.071393	0	0.042065	0.048261	0.02386	0	0.103964	0.099883	0.169482
MSTRG.22995.1	0	0	0.028797	0.049373	0.228986	0.129983	0	0	0
MSTRG.24207.1	0	0	0	0.089241	0.100619	0.055686	0	0	0.01001
MSTRG.29856.7	0.11964	0.111402	0.168906	0.114105	0.016251	0.200167	0.010963	0	0
MSTRG.2272.2	0	0.033272	0	0.024149	0.682041	0.156857	0	0.189736	0.090041
MSTRG.29051.2	0.034019	0.195182	0.131085	0.343688	0.037246	0.002771	0.014667	0.003525	0.048589
MSTRG.24625.3	0.007504	0.035351	0.004598	0.124553	0.052568	0.151733	0.138821	0.023721	0.003195
MSTRG.24625.1	0	0.000429	0	0.173415	0	0.043289	0	0	0
MSTRG.14674.1	0	0	0	0.051914	0	0.148229	0.082439	0.182538	0.381427
MSTRG.22921.2	0.696504	0	0.328155	0.385894	1.37419	0.377769	0.036968	0	0.068157
MSTRG.1614.2	0.040193	0.018229	0.027887	0.3185	0.154652	0.333235	0.31475	0.131938	0.211708
MSTRG.29856.8	0.15179	0.103566	0.109946	0.124724	0.112994	0.340409	0	0	0
MSTRG.302.3	0	0	0	0.803843	0.353979	0.251699	0.218457	0	0.278965
MSTRG.20608.22	0	0	0.0074	0.043721	0.066496	0.132226	0.031093	0.034343	0.124461
MSTRG.11642.2	0.082398	0.03728	0.174851	0	0	0	0	0	0
MSTRG.10108.1	0.067201	0.055333	0.058875	0.430567	0.424368	0.803029	0.037245	0.07288	0.148781
MSTRG.31298.1	0	0	0	0.071642	0.017192	0.104012	0	0	0
MSTRG.1189.10	0	0	0.129087	0.026568	0.033501	0.026896	0.011344	0.153814	0.237841
MSTRG.24821.4	0.034373	0.041627	0.025116	0.009579	0.002784	0.490168	0.173213	0.252594	0.563534
MSTRG.19847.1	0	0	0	0.06283	0.022764	0.097124	0.15121	0	0.015111
MSTRG.19857.5	0.078341	0.122581	0.06373	0.451097	0.274762	0.223113	0.222633	0.195127	0.202731
MSTRG.10012.8	0.199522	0.104367	0	0.035012	0.322457	0.419659	0.004633	0.059334	0.004294
MSTRG.22944.1	0.104807	0.073087	0.376963	0.15987	0.267137	0.325256	0.397736	0.601391	0.691643
MSTRG.10108.2	0	0	0	0.184387	0.074499	0.173933	0.005626	0.020346	0.035185
MSTRG.28857.2	0.039164	0	0	0.039569	0.045889	0	0.043985	0.144105	0.344564
MSTRG.20524.3	0	0	0.134662	0.164043	0.150848	0.097041	0	0.006106	0
MSTRG.1396.1	0.09421	0.063267	0.034715	0.034856	0	0.062345	0.440809	0.281981	0.43726
MSTRG.22757.5	0.007902	0.038252	0.056926	0.091411	0.131292	0.17944	0.183917	0.093017	0.137418
MSTRG.29593.1	1.30633	0.988563	1.52372	1.40037	1.65419	3.46123	5.50682	6.7913	3.13316
MSTRG.26419.10	0.134603	0.017052	0.059849	0.04386	0.037699	0.027463	0.201906	0.026169	0.12736
MSTRG.22995.2	0.066959	0.056033	0.025615	0.026376	0.218591	0.067414	0	0	0
MSTRG.25824.1	0	0.007654	0	0.04754	0	0	0.139396	0.014228	0.157365
MSTRG.23833.1	0	0	0	0.120905	0.108227	0.235598	0.05109	0	0.04336
MSTRG.20486.5	0.276555	0	0	0.104111	0.270491	0.296181	0	0	0
MSTRG.30751.6	0.022465	0.133968	0.076457	0	0	0.01449	0	0	0
MSTRG.20307.3	0.3216	0.124779	0.035119	0	0.030324	0	0	0.030017	0
MSTRG.7422.1	0	0	0	0	0	0.042074	0.045401	0.146472	0.056675
MSTRG.10060.1	0	0	0	0.145571	0.219409	0.233183	0.091225	0	0
MSTRG.14931.1	0.07854	0.068503	0.155178	0.436436	0.343635	0.414749	0.17779	0.194144	0.171163
MSTRG.14931.2	0	0	0.018565	0.103855	0.076918	0.029399	0.031371	0.0091	0
MSTRG.8578.3	0.104861	0.108518	0.054682	0	0	0.218552	0	0	0
MSTRG.30742.3	0.954268	1.46741	0.862796	0.206036	0.509482	0.414761	0.456829	0.77848	0.410693
MSTRG.5167.1	0	0	0	0	0	0	0.438205	0.010426	0.244228
MSTRG.20119.11	0.051568	0.140701	0.032495	0.042794	0.092011	0.146933	0.011272	0.014409	0.017549
MSTRG.20119.15	0.047329	0.005443	0.359529	0.008679	0.033766	0	0.014118	0.018053	0
MSTRG.22997.1	0.196672	0.144381	0.147524	0	0.574857	0.411503	0	0	0
MSTRG.22997.2	0.078326	0.175882	0.036731	0	0.210694	0.04126	0	0	0
MSTRG.18946.1	0.101687	0.169389	0.180178	0.404506	0.357186	0.435149	0.227991	0.08087	0.052838
MSTRG.8012.2	0	0.274894	0	0.078944	0.020629	0.636563	0	0	0
MSTRG.18610.1	0.224679	0.285592	0.154273	0	0.101039	0.111325	0.030167	0	0.070698
MSTRG.18610.2	0.441339	0.394149	0.421015	0.284318	0.245257	0.386385	0	0.15629	0.094189
MSTRG.27647.12	0.013953	0.038831	0.018348	0.009717	0.120847	0.180972	0.005026	0.006752	0.001442
MSTRG.4885.7	1.80322	3.22639	3.40723	1.96833	1.56353	3.43592	1.46178	1.41157	1.40948
MSTRG.13545.1	0	0	0	0.040987	0.088336	0.15492	0	0	0.1267
MSTRG.16559.1	0	0.110261	0	0.042173	0.308202	0.071479	0	0	0
MSTRG.23142.3	0	0.150379	0	0	0	0	0.055976	0.024676	0.111805
MSTRG.26743.10	0.012359	0.019573	0.021337	0.012289	0.016332	0.113105	0.061709	0.125102	0.07198
MSTRG.20119.7	0.053351	0.041395	0.031742	0.040937	0.04278	0.199484	0.014578	0.002457	0.033291
MSTRG.20508.1	0.060409	0.081589	0.192206	0.258123	0.165724	0.139606	0	0	0
MSTRG.8394.5	0	0	0.040628	0.118974	0	0.248025	0.009247	0	0
MSTRG.8394.3	0	0	0.043404	0.142304	0	0.27623	0.006905	0	0
MSTRG.17865.2	0	0.001871	0	0.124845	0.015154	0.071255	0	0	0
MSTRG.12546.3	0	0.109231	0	0	0	0	0.091033	0.092322	0.016787
MSTRG.24944.1	0.13583	0.067918	0.140898	0.041231	0.086416	0.030891	0.03077	0	0.015823
MSTRG.1801.1	0.042177	0.030556	0.078214	0.132968	0.218539	0	0	0	0
MSTRG.22668.7	0.473826	0.449168	0.602054	0.425783	0.235549	0.304395	0.296771	0.107573	0.107966
MSTRG.24486.1	1.4389	1.87607	2.17483	6.87019	5.83797	4.64333	4.69402	4.47563	4.98667
MSTRG.20353.1	0.05751	0.237451	0.084195	0.062061	0	0	0	0	0
MSTRG.18355.3	0	0.013436	0	0.105558	0.124924	0.067494	0.031666	0.011037	0.045675
MSTRG.30751.2	0.075674	0.034315	0.153613	0.02829	0	0.014206	0	0.065087	0
MSTRG.16856.2	0.075408	0.005764	0.015028	0.002363	0	0.03931	0.116536	0.102352	0.037089
MSTRG.28081.43	0.12369	2.96851	0.110062	0.277157	0.116688	0.303467	0.142583	0.04072	0.27701
MSTRG.2777.2	1.60678	1.48341	1.59326	0.766919	1.0153	1.14025	0.850224	0.733387	0.761265
MSTRG.3442.1	0.58506	0	0.870681	0	0	0	0.674176	0.403174	0.627788
MSTRG.13087.1	0	0	0	0.100938	0.118563	0.327424	0.210255	0.132015	0.168281
MSTRG.16185.5	0	0	0	0	0.006062	0	0.102521	0.058867	0.004134
MSTRG.24821.3	0	0	0	0	0	0	0.047801	0.168354	0.231035
MSTRG.24813.10	0.006515	0.104437	0.05102	0.020364	0.032854	0.034158	0.136102	0.0875	0.047872
MSTRG.16129.1	0.066295	0.079035	0.083123	0.214949	0.149576	0.13392	0.085851	0.043642	0.019666
MSTRG.13855.14	0.013663	0.131127	0.016454	0.003843	0.016335	0.01423	0.103029	0.091283	0.035522
MSTRG.25190.1	0	0	0	0.061205	0.148165	0.117775	0	0	0
MSTRG.28153.1	0.140916	0.126689	0.129955	0.447951	0.654578	0.534028	0.118369	0.153365	0.417922
MSTRG.16407.1	0.216599	0.018448	0.062377	0	0	0	0.040366	0	0
MSTRG.26193.3	0.255819	0.130194	0.149152	0.139121	0.238038	0.197985	0	0	0
MSTRG.4802.1	0	0	0	0.193945	0.03797	0.234176	0.074647	0.160976	0
MSTRG.10041.1	0.133105	0.048707	0.180224	0.075194	0	0	0	0	0
MSTRG.90.1	0.10307	0.228551	0.176832	0	0	0	0	0	0.102321
MSTRG.30786.2	0	0	0	0.125923	0.265544	0.024736	0	0.114511	0.063849
MSTRG.22331.1	0.012037	0.035266	0.112547	0.346361	0.156621	0.257079	0.240343	0.255959	0.363421
MSTRG.7786.1	0	0	0	0	0	0	0.026195	0.21	0.177488
MSTRG.26592.1	0.453112	0.190624	0.775645	0	0.069415	0.029508	0.064975	0.078126	0.058353
MSTRG.12190.2	0.176633	0.023414	0.076747	0.052611	0.165241	0.116206	0	0.024798	0
MSTRG.28323.14	1.02709	0.926176	1.2873	4.37279	1.96259	4.60205	1.34227	1.67899	1.5006
MSTRG.7654.1	0	0	0	0.240421	0.468916	0.471705	0	0	0
MSTRG.15562.1	0	0.091608	0	0.081141	0.133455	0.287232	0	0	0
MSTRG.5210.1	0.235369	0.23831	0.393042	0	0.099439	0.34149	0.087835	0.024256	0.073972
MSTRG.2305.5	0	0	0	0.129825	0.04311	0.024431	0	0	0.030622
MSTRG.19466.9	0.133077	0.188214	0.244667	0	0.339506	0.072574	0.482457	0.75112	0.451649
MSTRG.28554.1	0	0.103132	0.094842	0	0	0.05367	0.130803	0.195354	0.12393
MSTRG.19892.1	0	0	0	0.105051	0	0.096683	0.051724	0.093634	0.011441
MSTRG.20559.2	0	0	0	0	0.218217	0.020017	0.050956	0.135349	0.007267
MSTRG.18313.3	0.072741	0.214302	0.182885	0.940205	0.415011	0.387913	0.10552	0.186182	0.169078
MSTRG.22856.1	0.025874	0.342675	0.114012	0.100299	0.127175	0.006663	0	0	0.008729
MSTRG.819.2	0	0	0	0.227597	0.182907	0	0.056938	0.016158	0.149956
MSTRG.17981.14	0.183798	0.082287	0.060503	0.05763	0.02964	0.027886	0.072723	0.023073	0.03515
MSTRG.643.2	0.043345	0.061214	0.04242	0.131266	0.096251	0.035154	0.019588	0.012313	0.018358
MSTRG.20608.5	0	0	0.022959	0.117503	0.051303	0.095016	0.029413	0.034825	0.060843
MSTRG.20608.6	0.011832	0.075436	0.005908	0.059459	0.021752	0.134371	0	0.010046	0.006519
MSTRG.7165.6	0.351135	0.284316	0.397339	0.06479	0.127789	0.192186	0.1841	0.199942	0.504268
MSTRG.7165.8	0.337874	0.746126	0.679342	1.84224	0.708469	1.8807	2.53404	3.56789	1.18938
MSTRG.17260.4	0	0	0.275428	0.297031	0.459385	0.058461	0.027645	0	0
MSTRG.1685.4	0.12495	0.155218	0.216572	0	0.098841	0.276078	0	0	0
MSTRG.20640.2	0	0	0	0.135594	0.223595	0.145099	0.054458	0	0
MSTRG.11593.1	0.046741	0.013287	0	0.201311	0.073175	0.049803	0	0	0
MSTRG.18610.3	0.314965	0.325158	0.340062	0	0.039141	0.142751	0	0	0.071225
MSTRG.26193.2	0	0.00224	0.003531	0.294716	0	0.1812	0	0.021169	0.186209
MSTRG.17889.4	0.786011	0.958155	1.09844	0.476451	0.23694	0.512125	0.295155	0.319757	0.311053
MSTRG.13333.1	0.306957	0.184928	0.240657	0.24836	0.198539	0.097913	0.053303	0.080082	0.115489
MSTRG.31539.1	0.488555	0.43346	0.496658	0.397135	0.787597	0.984736	2.1026	1.97162	1.37242
MSTRG.23414.34	0.038866	0.041566	0.017512	0.006807	0.078368	0.145129	0.076089	0.086115	0.118159
MSTRG.26347.5	0	0.036238	0.138086	0	0	0	0.061423	0.349878	0.224576
MSTRG.24813.3	0	0	0.051258	0.017955	0	0	0.000225	0.190338	0.086451
MSTRG.7029.1	0	0.115719	0	0.118912	0.140553	0.145852	0	0	0.028417
MSTRG.22981.2	0	0	0	0	0.073382	0.007271	0.115401	0.10302	0.080968
MSTRG.7478.5	0.210843	0	0.183905	0.290673	0.355804	0.165325	0	0.020458	0.069404
MSTRG.4803.1	0	0	0	0.137634	0.087855	0.126328	0	0	0.130934
MSTRG.1930.1	0	0	0	0.0298	0.037882	0	0.171885	0.029966	0.034392
MSTRG.23484.4	0.162328	0.071214	0	0.046914	0.024107	0.045527	0	0	0
MSTRG.28662.11	0.025631	0.028779	0.050347	0.026775	0.001874	0.015725	0.043785	0.13273	0.039694
MSTRG.6656.1	0	0.063815	0	0	0	0	0.111001	0.20136	0.172042
MSTRG.20119.20	0.136182	0.022429	0.026931	0.00805	0.01489	0	0.018225	0.011028	0
MSTRG.31350.1	0	0	0	0.053398	0.146873	0.075568	0	0.217653	0.283842
MSTRG.29527.16	0	0	0	0	0	0.131469	0.057946	0.050324	0.100226
MSTRG.18715.1	0	0.057727	0	0	0.119309	0	0.127328	0.235864	0.291354
MSTRG.31456.1	0	0.035423	0.000671	0	0	0	0.148331	0.073043	0.045783
MSTRG.10631.1	0.332537	0.08515	0.186235	0	0	0	0.075374	0.339368	0
MSTRG.9968.1	0.469264	0.417378	0.703199	1.74442	1.4539	2.8394	1.688	1.79441	0.570817
MSTRG.15642.1	0.213108	0.167091	0.05396	0	0	0	0.05078	0.043833	0.10927
MSTRG.1334.2	0.199128	0.120572	0.102684	0.009182	0.702294	0.325473	0.461734	0.995143	0.33478
MSTRG.405.1	0.220654	0	0.36702	0	0	0	0.255493	0.233007	0.357164
MSTRG.24813.24	0.116212	0.122399	0.048204	0.014018	0.010177	0.037337	0.049149	0.053072	0.024671
MSTRG.5910.1	0.082364	0.05339	0.206658	0.056789	0.090947	0.053461	0	0	0
MSTRG.23124.16	0.024327	0	0.028204	0.281315	0.085951	0.16347	0.158268	0.108508	0.064669
MSTRG.23124.17	0.124688	0.074812	0.090186	0.242315	0.022203	0.0648	0	0.045424	0.015689
MSTRG.1226.1	0	0	0	0.346764	0.316576	0.167614	0	0	0.265939
MSTRG.18038.2	0	0.205171	0.342847	0.135892	0.433909	0.225519	0.042507	0	0
MSTRG.30424.1	0.078474	0.100921	0.044024	0.060205	0.057273	0.061324	0.092715	0.09921	0.157531
MSTRG.23426.1	0	0.070233	0.181989	0	0	0.02034	0.089326	0.093364	0.184781
