# Supplementary material for: Genome-Wide Identification and Characterization of Long Non-Coding RNAs in Roots of Rice Seedlings under Nitrogen Deficiency
Source: Plants (Basel). 2023 Nov 30;12(23):4047. doi: 10.3390/plants12234047 (PMC10708291; doi:10.3390/plants12234047)
Supplement: Supplementary file 1 [file plants-12-04047-s001.zip › Table S4.xlsx]

## Sheet: AP866--ALL-DEG
Table S4. All DEG mRNAs Expression.
#ID	gene_name	A1_FPKM	A2_FPKM	A3_FPKM	B1_FPKM	B2_FPKM	B3_FPKM	C1_FPKM	C2_FPKM	C3_FPKM	COG_class	COG_class_annotation	GO_annotation	KEGG_annotation	KEGG_pathway_annotation	KOG_class	KOG_class_annotation	Pfam_annotation	Swiss_Prot_annotation	eggNOG_class	eggNOG_class_annotation	NR_annotation	GO_second_level_annotation
Oryza_sativa_newGene_1025	--	13.906	15.1784	13.684	8.06505	13.8709	12.3595	25.5141	22.6497	25.4251	--	--	Molecular Function: DNA binding (GO:0003677);; Cellular Component: nucleus (GO:0005634);; Biological Process: regulation of transcription, DNA-templated (GO:0006355);;	K20043|3.1e-12|aip:107640400|K20043 clathrin coat assembly protein AP180 | (RefSeq) putative clathrin assembly protein At5g35200	--	--	--	Dof domain, zinc finger	Dof zinc finger protein DOF3.4 OS=Arabidopsis thaliana OX=3702 GN=DOF3.4 PE=1 SV=2	B	Chromatin structure and dynamics	hypothetical protein OsI_17933 [Oryza sativa Indica Group]	molecular function: binding (GO:0005488);; cellular component: cell (GO:0005623);; cellular component: organelle (GO:0043226);; cellular component: cell part (GO:0044464);; biological process: biological regulation (GO:0065007)
Oryza_sativa_newGene_1079	--	0.117096	0.189757	0.043833	0.387603	0.315835	0.430061	0.27782	0.215789	0.388683	--	--	--	--	--	--	--	--	--	--	--	--	--
Oryza_sativa_newGene_1147	--	0.375614	0.156982	0.214816	1.75857	0.482307	0.776711	0.441869	0.627553	0.422382	--	--	Molecular Function: nucleic acid binding (GO:0003676);; Molecular Function: zinc ion binding (GO:0008270);; Biological Process: DNA integration (GO:0015074);;	K02178|1.7e-30|oeu:111397791|K02178 checkpoint serine/threonine-protein kinase [EC:2.7.11.1] | (RefSeq) mitotic spindle checkpoint protein BUBR1	--	[R]	General function prediction only	--	--	L	Replication, recombination and repair	retrotransposon protein, putative, Ty3-gypsy subclass [Oryza sativa Japonica Group]	molecular function: binding (GO:0005488);; biological process: metabolic process (GO:0008152);; biological process: cellular process (GO:0009987)
Oryza_sativa_newGene_1151	--	0.885566	1.10364	0.56046	0.134379	0.655253	0.192983	0.567207	0.229681	0.213084	--	--	--	--	--	--	--	--	--	--	--	--	--
Oryza_sativa_newGene_1160	--	1.15484	0.767689	1.32248	2.9011	4.07288	4.46598	3.25426	3.22434	1.58241	--	--	--	--	--	--	--	--	--	--	--	--	--
Oryza_sativa_newGene_1167	--	0.092849	0.076812	0.17828	0.682266	0.415321	0.46445	0.300437	0.253703	0.23362	--	--	--	--	--	--	--	--	--	--	--	--	--
Oryza_sativa_newGene_1214	--	5.43625	9.12637	8.61985	13.6412	7.01874	8.99756	34.8879	20.5353	24.3877	--	--	--	--	--	--	--	BURP domain	BURP domain-containing protein 7 OS=Oryza sativa subsp. japonica OX=39947 GN=BURP7 PE=2 SV=1	--	--	RecName: Full=BURP domain-containing protein 7; Short=OsBURP07; Flags: Precursor [Oryza sativa Japonica Group]	--
Oryza_sativa_newGene_1342	--	2.2205	2.70715	2.34552	1.3089	4.33986	2.21611	4.84549	7.98348	6.54317	--	--	--	--	--	--	--	--	--	--	--	unknown protein [Oryza sativa Japonica Group]	--
Oryza_sativa_newGene_1365	--	0.468463	0.431969	0.49349	0.180398	0.32173	0.137673	0.237352	0.327191	0.264014	--	--	Molecular Function: nucleic acid binding (GO:0003676);; Molecular Function: zinc ion binding (GO:0008270);; Biological Process: DNA integration (GO:0015074);;	K03006|3.4e-145|adu:107466525|K03006 DNA-directed RNA polymerase II subunit RPB1 [EC:2.7.7.6] | (RefSeq) LOW QUALITY PROTEIN: DNA-directed RNA polymerase II subunit 1-like	RNA polymerase (ko03020)	[R]	General function prediction only	Reverse transcriptase (RNA-dependent DNA polymerase)	Retrovirus-related Pol polyprotein from transposon RE1 OS=Arabidopsis thaliana OX=3702 GN=RE1 PE=2 SV=1	L	Replication, recombination and repair	putative polyprotein [Oryza sativa Japonica Group]	molecular function: binding (GO:0005488);; biological process: metabolic process (GO:0008152);; biological process: cellular process (GO:0009987)
Oryza_sativa_newGene_1382	--	0.837914	0.770869	0.925695	1.689	2.00866	2.25721	1.54145	1.32837	0.82801	--	--	--	--	--	--	--	zinc-binding in reverse transcriptase	--	S	Function unknown	unnamed protein product [Oryza sativa Japonica Group]	--
Oryza_sativa_newGene_1392	--	1.42347	3.00713	4.15835	5.01472	2.12431	4.72874	0.437701	1.0464	0.497252	--	--	--	--	--	--	--	--	--	--	--	hypothetical protein [Oryza sativa Japonica Group]	--
Oryza_sativa_newGene_1435	--	0.540914	0.802017	0.983382	0.066809	0.187469	0.18472	0.664283	0.927191	0.467322	--	--	--	--	--	--	--	--	--	--	--	hypothetical protein [Oryza sativa Japonica Group]	--
Oryza_sativa_newGene_1506	--	4.42661	4.25377	5.17556	5.9667	6.9126	9.15918	3.57361	2.71802	2.46291	--	--	--	--	--	--	--	--	--	--	--	--	--
Oryza_sativa_newGene_1654	--	1.51667	1.87526	1.14736	0.910933	0.679268	0.78178	0.321151	0.252008	0.187462	--	--	--	--	--	--	--	--	--	--	--	--	--
Oryza_sativa_newGene_1655	--	1.87818	10.6903	11.3476	9.89649	5.62844	4.72407	2.07795	1.99483	1.27419	--	--	--	--	--	--	--	--	--	--	--	hypothetical protein OsI_20970 [Oryza sativa Indica Group]	--
Oryza_sativa_newGene_1713	--	0.679191	0.6243	0.784712	0.986696	0.796993	0.546203	0.281548	0.248923	0.11694	--	--	--	--	--	--	--	--	--	--	--	hypothetical protein OsJ_07049 [Oryza sativa Japonica Group]	--
Oryza_sativa_newGene_1749	--	4.05054	7.10195	7.8462	0.907373	1.93323	1.68473	3.34314	3.06083	1.70064	--	--	--	--	--	--	--	--	--	--	--	--	--
Oryza_sativa_newGene_1750	--	7.3142	7.9305	7.40465	3.05564	3.99479	5.67699	3.3817	2.68089	2.62875	--	--	--	--	--	--	--	--	--	--	--	Os06g0147250 [Oryza sativa Japonica Group]	--
Oryza_sativa_newGene_1751	--	0.223566	0.483779	0.352144	0.370695	0.832077	0.872404	1.17607	1.36593	1.46088	--	--	Cellular Component: integral component of membrane (GO:0016021);;	--	--	--	--	--	--	--	--	Os01g0522600 [Oryza sativa Japonica Group]	cellular component: membrane (GO:0016020);; cellular component: membrane part (GO:0044425)
Oryza_sativa_newGene_1762	--	3.70352	4.68111	2.10899	4.39601	1.21309	1.73784	0.274359	1.16099	0.596343	--	--	--	--	--	--	--	--	--	--	--	--	--
Oryza_sativa_newGene_1771	--	1.61584	1.34109	1.28229	0.178406	0.362048	0.702531	1.91403	1.63286	1.90398	--	--	--	--	--	--	--	--	--	--	--	--	--
Oryza_sativa_newGene_1816	--	0.711482	2.33352	2.30702	1.58486	1.95071	2.14523	1.30616	0.670373	0.792775	--	--	--	--	--	--	--	--	--	--	--	--	--
Oryza_sativa_newGene_1830	--	4.08121	3.66622	3.78324	0.962956	2.14273	2.4002	0.690891	0.823072	1.09909	--	--	Cellular Component: integral component of membrane (GO:0016021);;	--	--	--	--	--	--	--	--	hypothetical protein EE612_032593 [Oryza sativa]	cellular component: membrane (GO:0016020);; cellular component: membrane part (GO:0044425)
Oryza_sativa_newGene_1899	--	1.05207	0.461297	0.516825	1.61449	0.905555	1.47258	1.33503	0.936574	0.990119	[L]	Replication, recombination and repair	Molecular Function: nucleic acid binding (GO:0003676);; Molecular Function: RNA-DNA hybrid ribonuclease activity (GO:0004523);; Biological Process: DNA integration (GO:0015074);;	K14175|7.4e-21|mcha:111010887|K14175 (3S,6E)-nerolidol synthase [EC:4.2.3.48] | (RefSeq) (3S,6E)-nerolidol synthase 1-like	Sesquiterpenoid and triterpenoid biosynthesis (ko00909)	[R]	General function prediction only	Reverse transcriptase-like	--	E	Amino acid transport and metabolism	putative polyprotein [Oryza sativa Japonica Group]	molecular function: binding (GO:0005488);; molecular function: catalytic activity (GO:0003824);; biological process: metabolic process (GO:0008152);; biological process: cellular process (GO:0009987)
Oryza_sativa_newGene_1926	--	1.33179	1.42583	1.43094	2.59268	1.21702	1.82963	0.670471	0.756219	0.70596	--	--	--	--	--	--	--	--	--	--	--	--	--
Oryza_sativa_newGene_2010	--	1.35629	1.32957	1.23848	2.86651	0.97306	2.1102	2.89041	2.69562	3.8652	--	--	--	--	--	--	--	--	--	--	--	hypothetical protein DAI22_06g139200 [Oryza sativa Japonica Group]	--
Oryza_sativa_newGene_2035	--	0.49095	0.466881	0.485475	0.346874	0.297855	0.387515	0.116706	0.073985	0.121609	[QV]	Secondary metabolites biosynthesis, transport and catabolism;; Defense mechanisms	Molecular Function: monooxygenase activity (GO:0004497);; Molecular Function: iron ion binding (GO:0005506);; Molecular Function: oxidoreductase activity, acting on paired donors, with incorporation or reduction of molecular oxygen (GO:0016705);; Molecular Function: heme binding (GO:0020037);;	K13223|1.5e-99|zma:100192631|K13223 indole-2-monooxygenase [EC:1.14.14.153] | (RefSeq) bx2; indole-2-monooxygenase	Benzoxazinoid biosynthesis (ko00402)	[Q]	Secondary metabolites biosynthesis, transport and catabolism	Cytochrome P450	indole-2-monooxygenase OS=Zea mays OX=4577 GN=CYP71C4 PE=1 SV=1	Q	Secondary metabolites biosynthesis, transport and catabolism	hypothetical protein OsJ_02144 [Oryza sativa Japonica Group]	molecular function: catalytic activity (GO:0003824);; biological process: metabolic process (GO:0008152);; biological process: single-organism process (GO:0044699);; molecular function: binding (GO:0005488)
Oryza_sativa_newGene_2074	--	0.646734	0.261868	0.228776	1.08376	0.110687	0.368647	1.59759	1.18873	1.9659	--	--	Molecular Function: catalytic activity (GO:0003824);; Cellular Component: integral component of membrane (GO:0016021);;	K19011|8.9e-44|obr:102703694|K19011 achilleol B synthase [EC:5.4.99.48] | (RefSeq) achilleol B synthase-like	Sesquiterpenoid and triterpenoid biosynthesis (ko00909)	[I]	Lipid transport and metabolism	--	Achilleol B synthase OS=Oryza sativa subsp. japonica OX=39947 GN=Os11g0285000 PE=1 SV=1	I	Lipid transport and metabolism	hypothetical protein DAI22_06g158400 [Oryza sativa Japonica Group]	molecular function: catalytic activity (GO:0003824);; cellular component: membrane (GO:0016020);; cellular component: membrane part (GO:0044425)
Oryza_sativa_newGene_2079	--	2.97078	4.16495	4.31764	1.33306	2.47241	3.25159	0.670124	1.8456	1.43323	--	--	--	--	--	--	--	--	--	--	--	hypothetical protein DAI22_06g159900 [Oryza sativa Japonica Group]	--
Oryza_sativa_newGene_2095	--	0.307375	0.491819	0.649324	0.129925	0.242241	0.294057	0.087525	0.128054	0.035068	--	--	--	--	--	--	--	--	--	--	--	hypothetical protein [Oryza sativa Japonica Group]	--
Oryza_sativa_newGene_210	--	4.25042	3.69934	5.08261	19.3328	3.6983	5.29965	1.52128	2.00993	2.52372	--	--	--	--	--	--	--	--	Uncharacterized protein ORF91 OS=Phalaenopsis aphrodite subsp. formosana OX=308872 PE=4 SV=1	S	Function unknown	hypothetical protein CQW23_18514 [Capsicum baccatum]	--
Oryza_sativa_newGene_2130	--	9.6771	10.1405	11.9101	6.05424	5.29205	13.5125	0.946282	1.39502	2.27013	--	--	--	--	--	--	--	--	--	--	--	--	--
Oryza_sativa_newGene_2180	--	4.42203	8.74572	8.65072	3.10454	4.51638	4.88224	2.36569	2.05433	2.35715	--	--	--	--	--	--	--	--	--	--	--	hypothetical protein [Oryza sativa Japonica Group]	--
Oryza_sativa_newGene_2183	--	3.47486	3.50645	3.5633	2.62678	2.33215	2.57072	1.50862	0.827145	1.87806	--	--	--	--	--	--	--	--	--	--	--	--	--
Oryza_sativa_newGene_2228	--	8.68337	8.603	7.33094	3.49425	3.59607	3.51672	1.7972	1.24652	0.910958	[L]	Replication, recombination and repair	Molecular Function: nucleic acid binding (GO:0003676);; Molecular Function: RNA-DNA hybrid ribonuclease activity (GO:0004523);; Biological Process: DNA integration (GO:0015074);;	K14175|2.6e-42|mcha:111010887|K14175 (3S,6E)-nerolidol synthase [EC:4.2.3.48] | (RefSeq) (3S,6E)-nerolidol synthase 1-like	Sesquiterpenoid and triterpenoid biosynthesis (ko00909)	[R]	General function prediction only	RNase H-like domain found in reverse transcriptase	--	E	Amino acid transport and metabolism	RNase H, putative [Oryza sativa Japonica Group]	molecular function: binding (GO:0005488);; molecular function: catalytic activity (GO:0003824);; biological process: metabolic process (GO:0008152);; biological process: cellular process (GO:0009987)
Oryza_sativa_newGene_2245	--	4.45693	4.2876	4.30407	1.54745	1.71376	2.13574	1.33865	1.24598	1.32968	--	--	--	--	--	--	--	--	--	--	--	hypothetical protein DAI22_06g221000 [Oryza sativa Japonica Group]	--
Oryza_sativa_newGene_2249	--	0.520912	0.491066	0.489288	0.236407	0.422334	0.810301	1.47336	1.49318	0.865564	--	--	--	--	--	--	--	--	--	--	--	--	--
Oryza_sativa_newGene_236	--	0.781169	0.645341	0.600057	0.098326	0.430971	0.498782	0.318598	0.139383	0.178919	--	--	--	--	--	--	--	--	--	--	--	hypothetical protein [Oryza sativa Japonica Group]	--
Oryza_sativa_newGene_2425	--	0.237884	0.215886	0.059074	0.588493	0.475841	0.218423	0.687991	0.514154	0.418325	--	--	Molecular Function: protein binding (GO:0005515);;	--	--	--	--	BTB/POZ domain	BTB/POZ domain-containing protein At3g50780 OS=Arabidopsis thaliana OX=3702 GN=At3g50780 PE=2 SV=1	S	Function unknown	hypothetical protein OsI_24731 [Oryza sativa Indica Group]	molecular function: binding (GO:0005488)
Oryza_sativa_newGene_2468	--	1.92915	2.47557	2.7276	1.61692	1.03815	2.02762	6.26564	3.87294	5.18157	--	--	Cellular Component: integral component of membrane (GO:0016021);;	--	--	--	--	--	--	--	--	hypothetical protein OsI_25037 [Oryza sativa Indica Group]	cellular component: membrane (GO:0016020);; cellular component: membrane part (GO:0044425)
Oryza_sativa_newGene_2480	--	3.12665	3.22653	2.55389	0.767148	1.22827	1.52944	0.658078	0.657174	0.726281	--	--	Biological Process: reproduction (GO:0000003);; Biological Process: developmental process involved in reproduction (GO:0003006);; Molecular Function: molecular_function (GO:0003674);; Molecular Function: catalytic activity (GO:0003824);; Cellular Component: cellular_component (GO:0005575);; Cellular Component: intracellular (GO:0005622);; Cellular Component: cell (GO:0005623);; Cellular Component…	--	--	--	--	--	--	H	Coenzyme transport and metabolism	unknown protein [Oryza sativa Japonica Group]	biological process: reproduction (GO:0000003);; biological process: reproductive process (GO:0022414);; biological process: developmental process (GO:0032502);; molecular function: catalytic activity (GO:0003824);; cellular component: cell (GO:0005623);; cellular component: cell part (GO:0044464);; cellular component: membrane (GO:0016020);; biological process: metabolic process (GO:0008152);; bi…
Oryza_sativa_newGene_2515	--	1.8057	1.82265	1.77083	4.15311	4.19438	3.91094	1.89648	3.74926	3.09471	--	--	--	--	--	--	--	--	--	--	--	--	--
Oryza_sativa_newGene_2531	--	0.19027	0.196139	0.172263	0.628502	0.455735	0.390717	0.426008	0.592734	0.370434	--	--	--	--	--	--	--	--	--	--	--	--	--
Oryza_sativa_newGene_267	--	0.893087	1.26116	1.02469	0.441489	0.760421	1.07577	0.639118	0.357308	0.31638	--	--	--	--	--	--	--	--	--	--	--	--	--
Oryza_sativa_newGene_2694	--	0.245433	0.342295	0.640292	1.5227	0.455179	0.933065	0.278742	0.322073	0.367434	--	--	--	--	--	--	--	--	--	--	--	Os07g0445300 [Oryza sativa Japonica Group]	--
Oryza_sativa_newGene_274	--	1.35359	2.86808	2.15057	1.0737	1.10549	1.43679	0.259035	0.588134	0.785512	--	--	Molecular Function: nucleic acid binding (GO:0003676);; Biological Process: DNA integration (GO:0015074);; Cellular Component: integral component of membrane (GO:0016021);;	K11593|1.5e-73|dct:110097550|K11593 eukaryotic translation initiation factor 2C | (RefSeq) protein argonaute 1A-like	--	[R]	General function prediction only	GAG-pre-integrase domain	Retrovirus-related Pol polyprotein from transposon RE2 OS=Arabidopsis thaliana OX=3702 GN=RE2 PE=4 SV=1	K	Transcription	putative copia-like retrotransposon protein [Oryza sativa Japonica Group]	molecular function: binding (GO:0005488);; biological process: metabolic process (GO:0008152);; biological process: cellular process (GO:0009987);; cellular component: membrane (GO:0016020);; cellular component: membrane part (GO:0044425)
Oryza_sativa_newGene_2741	--	1.32384	2.01369	1.60948	1.04706	0.691006	1.28191	0.702328	0.404549	0.918455	--	--	--	--	--	--	--	--	--	--	--	--	--
Oryza_sativa_newGene_2966	--	66.5772	53.9407	50.0381	4.49653	32.7015	27.5018	9.87167	14.6206	7.13969	--	--	--	--	--	--	--	--	--	--	--	--	--
Oryza_sativa_newGene_2968	--	134.695	99.4561	95.7968	13.388	62.9856	52.2731	25.3562	30.1598	12.9951	--	--	--	--	--	--	--	--	--	--	--	--	--
Oryza_sativa_newGene_3056	--	0.255402	0.211783	0.323563	0.551553	0.652189	0.829087	0.40966	0.432646	0.553545	--	--	Molecular Function: 3'-5'-exodeoxyribonuclease activity (GO:0008296);;	K03424|2.6e-24|dosa:Os08t0165800-00|K03424 TatD DNase family protein [EC:3.1.21.-] | (RefSeq) Os08g0165800; Hypothetical protein.	--	[L]	Replication, recombination and repair	--	--	L	Replication, recombination and repair	Os08g0165800 [Oryza sativa Japonica Group]	molecular function: catalytic activity (GO:0003824);; biological process: metabolic process (GO:0008152);; biological process: cellular process (GO:0009987)
Oryza_sativa_newGene_3114	--	4.48378	4.76248	5.37891	2.45709	2.73389	2.141	2.37457	1.45748	2.27046	--	--	--	--	--	--	--	--	--	--	--	hypothetical protein DAI22_08g069721 [Oryza sativa Japonica Group]	--
Oryza_sativa_newGene_3140	--	0.34427	0.318555	0.467426	0.202446	0.370525	0.734218	0.168198	0.163158	0.150226	--	--	--	--	--	--	--	--	--	--	--	--	--
Oryza_sativa_newGene_3166	--	1.18618	1.28847	1.45152	0.565324	2.22776	0.417023	0.30554	0.309015	0.224684	--	--	--	--	--	--	--	--	--	--	--	hypothetical protein [Oryza sativa Japonica Group]	--
Oryza_sativa_newGene_319	--	2.41373	2.38808	3.56724	16.5251	11.1562	7.86533	9.31223	5.06878	13.3292	--	--	--	--	--	--	--	Protein of unknown function (DUF3450)	--	--	--	hypothetical protein DAI22_04g013500 [Oryza sativa Japonica Group]	--
Oryza_sativa_newGene_321	--	0.500687	0.492542	0.361978	4.7381	4.75365	1.83789	2.6721	1.64972	2.81779	--	--	--	--	--	--	--	--	--	--	--	hypothetical protein [Oryza sativa f. spontanea]	--
Oryza_sativa_newGene_322	--	0.495043	0.527634	1.1527	5.85899	3.3093	1.85435	3.50792	2.08254	7.18843	--	--	--	--	--	--	--	--	--	--	--	hypothetical protein DAI22_04g013650 [Oryza sativa Japonica Group]	--
Oryza_sativa_newGene_328	--	0.540607	0.958917	0.60332	3.28977	2.83972	1.94503	2.33092	2.17218	1.35732	--	--	--	--	--	--	--	--	--	--	--	hypothetical protein OsJ_13643 [Oryza sativa Japonica Group]	--
Oryza_sativa_newGene_3295	--	0.880242	0.910472	1.18481	2.84084	0.815166	1.49516	0.670718	0.477686	0.592624	--	--	--	--	--	--	--	Putative gypsy type transposon	--	S	Function unknown	Putative retroelement [Oryza sativa Japonica Group]	--
Oryza_sativa_newGene_3296	--	0.196779	0.117153	0.206462	0.719035	0.220821	0.288404	0.067575	0.13644	0.080664	--	--	Molecular Function: nucleic acid binding (GO:0003676);; Molecular Function: zinc ion binding (GO:0008270);; Biological Process: DNA integration (GO:0015074);;	K12349|3.9e-63|ccaj:109806181|K12349 neutral ceramidase [EC:3.5.1.23] | (RefSeq) neutral ceramidase-like	Sphingolipid metabolism (ko00600)	[R]	General function prediction only	Integrase zinc binding domain	--	L	Replication, recombination and repair	Putative polyprotein [Oryza sativa Japonica Group]	molecular function: binding (GO:0005488);; biological process: metabolic process (GO:0008152);; biological process: cellular process (GO:0009987)
Oryza_sativa_newGene_3321	--	1.38887	1.92595	1.99285	0.730319	15.8122	6.85951	1.45976	0.905686	1.04025	--	--	--	--	--	--	--	--	--	--	--	hypothetical protein EE612_043676 [Oryza sativa]	--
Oryza_sativa_newGene_3322	--	18.9546	31.2578	4.08186	0.682219	23.6531	10.1793	1.94147	1.71529	1.50301	--	--	--	--	--	--	--	--	--	--	--	--	--
Oryza_sativa_newGene_3324	--	5.40002	8.05887	8.24334	0.350395	7.74659	3.20943	0.457527	0.647915	0.715344	--	--	--	--	--	--	--	--	--	--	--	hypothetical protein DAI22_08g124100 [Oryza sativa Japonica Group]	--
Oryza_sativa_newGene_3325	--	9.83704	14.6797	13.8123	0.224831	11.6465	2.36653	1.17349	0.327004	0.236001	--	--	--	--	--	--	--	--	--	--	--	hypothetical protein DAI22_08g124166 [Oryza sativa Japonica Group]	--
Oryza_sativa_newGene_3326	--	0.670887	0.796549	0.839646	0.14955	1.26813	0.860927	0.113477	0.093398	0.186655	--	--	Molecular Function: nucleic acid binding (GO:0003676);; Molecular Function: zinc ion binding (GO:0008270);; Biological Process: DNA integration (GO:0015074);;	K01873|8.5e-38|nau:109209380|K01873 valyl-tRNA synthetase [EC:6.1.1.9] | (RefSeq) valine--tRNA ligase, mitochondrial 1-like	Aminoacyl-tRNA biosynthesis (ko00970)	[R]	General function prediction only	--	Retrovirus-related Pol polyprotein from transposon TNT 1-94 OS=Nicotiana tabacum OX=4097 PE=2 SV=1	L	Replication, recombination and repair	putative Integrase core domain containing protein [Oryza sativa Japonica Group]	molecular function: binding (GO:0005488);; biological process: metabolic process (GO:0008152);; biological process: cellular process (GO:0009987)
Oryza_sativa_newGene_3332	--	17.8178	25.3749	25.4616	1.05655	13.6273	10.1483	5.99161	2.61346	3.1132	--	--	--	--	--	--	--	--	--	--	--	hypothetical protein DAI22_08g125700 [Oryza sativa Japonica Group]	--
Oryza_sativa_newGene_3336	--	4.31412	6.35302	5.72264	0.497261	5.02568	2.5997	0.354916	0.516614	0.429145	--	--	--	--	--	--	--	--	--	--	--	--	--
Oryza_sativa_newGene_3340	--	0.095733	0.214394	0.093153	0.214766	0.222287	0.317336	0.374486	0.447958	0.340659	--	--	--	--	--	--	--	--	--	--	--	--	--
Oryza_sativa_newGene_3456	--	0.124041	0.265549	0.172964	0.415506	0.256627	0.302102	0.162031	0.175013	0.120172	--	--	--	--	--	--	--	Protein of unknown function (DUF295)	--	S	Function unknown	hypothetical protein OsJ_27518 [Oryza sativa Japonica Group]	--
Oryza_sativa_newGene_3457	--	0.431738	0.366005	0.337557	0.122868	1.02715	0.869534	0.760121	0.848418	0.895519	--	--	--	--	--	--	--	--	--	--	--	--	--
Oryza_sativa_newGene_3542	--	0.73064	1.14137	1.37514	3.6766	1.23441	1.81531	0.535839	0.581162	0.298306	--	--	--	--	--	--	--	--	--	--	--	--	--
Oryza_sativa_newGene_3571	--	0.120204	0.143208	0.163837	0.4978	0.421775	0.322728	0.25694	0.415987	0.436992	--	--	--	--	--	--	--	--	--	--	--	--	--
Oryza_sativa_newGene_3652	--	1.60367	1.47398	1.58993	1.55415	0.751462	1.12366	0.38269	0.488616	0.733257	--	--	--	--	--	--	--	--	--	--	--	hypothetical protein [Oryza sativa Japonica Group]	--
Oryza_sativa_newGene_3656	--	2.2624	1.51823	2.15087	0.602545	0.683909	1.52528	0.534353	0.404133	0.370235	--	--	--	--	--	--	--	--	--	--	--	hypothetical protein [Oryza sativa Japonica Group]	--
Oryza_sativa_newGene_3701	--	22.1047	21.8769	19.4102	3.77513	16.9456	16.4376	35.335	29.2164	42.9674	--	--	--	--	--	--	--	--	--	--	--	hypothetical protein EE612_046471 [Oryza sativa]	--
Oryza_sativa_newGene_3721	--	0.294974	0.555566	0.221422	0.121621	0.20812	0.043797	0.748934	0.444713	0.346338	--	--	--	--	--	--	--	--	--	--	--	--	--
Oryza_sativa_newGene_3730	--	0.177652	0.195512	0	0	0	0	0.25408	0.169828	0.226885	--	--	--	--	--	--	--	--	--	--	--	--	--
Oryza_sativa_newGene_3809	--	9.91099	8.64517	9.08904	3.73152	5.07347	6.49101	1.60577	3.28083	3.12224	--	--	--	--	--	--	--	--	--	--	--	--	--
Oryza_sativa_newGene_3858	--	1.44	2.27794	2.30855	2.9397	1.93953	3.71894	7.55665	7.57486	7.98968	--	--	--	--	--	--	--	--	--	--	--	--	--
Oryza_sativa_newGene_3880	--	3.88232	6.91813	7.26765	4.63026	1.95112	4.42515	0.923774	1.60442	1.90518	--	--	--	--	--	--	--	--	--	--	--	hypothetical protein OsJ_29304 [Oryza sativa Japonica Group]	--
Oryza_sativa_newGene_3895	--	0.201948	0.015046	0.042615	0.375447	0.650927	0.316821	0.00703	0.088836	0.219745	--	--	--	--	--	--	--	--	--	--	--	Os09g0419100 [Oryza sativa Japonica Group]	--
Oryza_sativa_newGene_3897	--	0.82162	0.927765	0.916119	0.219075	1.33267	0.882565	0.310776	0.226434	0.232643	--	--	Molecular Function: nucleic acid binding (GO:0003676);; Molecular Function: zinc ion binding (GO:0008270);;	K16296|1.6e-20|peq:110026379|K16296 serine carboxypeptidase-like clade I [EC:3.4.16.-] | (RefSeq) serine carboxypeptidase-like 19	--	--	--	gag-polypeptide of LTR copia-type	--	O	Posttranslational modification, protein turnover, chaperones	OSJNBa0042I15.19 [Oryza sativa Japonica Group]	molecular function: binding (GO:0005488)
Oryza_sativa_newGene_3898	--	0.538719	0.45268	0.346588	0.127598	0.386058	0.270592	0.174395	0.09915	0.136502	--	--	--	--	--	--	--	--	--	--	--	--	--
Oryza_sativa_newGene_3927	--	1.39808	1.32541	1.07984	0.422183	0.37582	0.819306	0.454835	0.498776	0.688963	--	--	--	--	--	--	--	--	--	--	--	--	--
Oryza_sativa_newGene_3995	--	0.155437	0.295353	0.195293	0.521975	0.47908	0.667353	0.541168	0.389399	0.349782	--	--	--	--	--	--	--	--	--	S	Function unknown	hypothetical protein EE612_048749 [Oryza sativa]	--
Oryza_sativa_newGene_4011	--	0.756868	1.87651	0.887414	0.308318	0.928518	0.743568	2.61967	1.82907	3.20416	--	--	--	--	--	--	--	--	--	--	--	hypothetical protein DAI22_09g165000 [Oryza sativa Japonica Group]	--
Oryza_sativa_newGene_4021	--	0.374629	0.415538	0.518533	2.04765	3.22956	3.8946	1.55561	1.18139	1.57085	[QV]	Secondary metabolites biosynthesis, transport and catabolism;; Defense mechanisms	Molecular Function: monooxygenase activity (GO:0004497);; Molecular Function: iron ion binding (GO:0005506);; Molecular Function: oxidoreductase activity, acting on paired donors, with incorporation or reduction of molecular oxygen (GO:0016705);; Molecular Function: heme binding (GO:0020037);;	K20617|7.1e-74|vvi:100253593|K20617 cytochrome P450 family 71 subfamily A | (RefSeq) cytochrome P450 71A25	--	[Q]	Secondary metabolites biosynthesis, transport and catabolism	Cytochrome P450	Cytochrome P450 71A1 OS=Persea americana OX=3435 GN=CYP71A1 PE=1 SV=2	Q	Secondary metabolites biosynthesis, transport and catabolism	hypothetical protein OsI_32134 [Oryza sativa Indica Group]	molecular function: catalytic activity (GO:0003824);; biological process: metabolic process (GO:0008152);; biological process: single-organism process (GO:0044699);; molecular function: binding (GO:0005488)
Oryza_sativa_newGene_405	--	9.4824	14.2972	15.903	62.1797	34.5688	32.5401	31.8901	19.0643	29.6892	--	--	--	--	--	--	--	--	--	--	--	--	--
Oryza_sativa_newGene_407	--	0.116093	0.108623	0.324629	0.301307	0.321193	0.495199	0.686353	0.543822	2.31816	--	--	--	--	--	--	--	--	--	--	--	hypothetical protein DAI22_04g034200 [Oryza sativa Japonica Group]	--
Oryza_sativa_newGene_408	--	12.8879	23.339	26.8138	64.2736	42.7444	52.5095	67.6275	63.5876	78.1077	--	--	--	--	--	--	--	--	--	--	--	hypothetical protein OsJ_13937 [Oryza sativa Japonica Group]	--
Oryza_sativa_newGene_413	--	9.98535	11.8901	11.232	28.1729	20.0674	22.2796	12.8006	14.2797	12.1989	--	--	--	--	--	--	--	--	--	--	--	hypothetical protein OsI_14991 [Oryza sativa Indica Group]	--
Oryza_sativa_newGene_414	--	5.60091	4.67559	4.89854	10.9593	9.13112	13.5474	7.12151	6.46542	10.524	--	--	--	--	--	--	--	--	--	--	--	unnamed protein product [Oryza sativa Japonica Group]	--
Oryza_sativa_newGene_4149	--	2.58161	2.27305	2.24912	2.67092	1.43112	0.929238	0.89784	0.771192	0.933914	--	--	Biological Process: lipid metabolic process (GO:0006629);; Molecular Function: O-acyltransferase activity (GO:0008374);;	K06129|4.1e-12|csl:COCSUDRAFT_65109|K06129 lysophospholipase III [EC:3.1.1.5] | (RefSeq) Lecithin:cholesterol acyltransferase	Glycerophospholipid metabolism (ko00564)	--	--	Lecithin:cholesterol acyltransferase	--	I	Lipid transport and metabolism	hypothetical protein OsJ_30816 [Oryza sativa Japonica Group]	biological process: metabolic process (GO:0008152);; biological process: single-organism process (GO:0044699);; molecular function: catalytic activity (GO:0003824)
Oryza_sativa_newGene_4169	--	1.15982	1.21563	0.884515	0.181899	1.30029	0.828942	0.306725	0.727922	0.395654	--	--	Molecular Function: polysaccharide binding (GO:0030247);;	K23544|2.6e-07|brp:103842861|K23544 serine incorporator 1/3 | (RefSeq) serine incorporator 3	--	--	--	Wall-associated receptor kinase galacturonan-binding	--	T	Signal transduction mechanisms	Os10g0174933 [Oryza sativa Japonica Group]	molecular function: binding (GO:0005488)
Oryza_sativa_newGene_4236	--	2.21846	1.46719	1.9928	1.37387	1.25702	1.03848	1.02463	0.873674	0.568827	--	--	--	--	--	--	--	--	--	--	--	--	--
Oryza_sativa_newGene_4284	--	1.48941	1.40812	1.3491	0.827972	0.14453	1.32621	0.839357	0.197097	0.255102	--	--	--	K17604|1.6e-08|ghi:107892715|K17604 zinc finger SWIM domain-containing protein 3 | (RefSeq) protein FAR1-RELATED SEQUENCE 5-like	--	[R]	General function prediction only	Retrotransposon gag protein	--	L	Replication, recombination and repair	Hypothetical protein [Oryza sativa Japonica Group]	--
Oryza_sativa_newGene_4309	--	11.6262	10.1997	8.3067	10.8348	6.07353	8.60977	6.54199	3.61276	4.9174	--	--	--	--	--	--	--	--	--	--	--	--	--
Oryza_sativa_newGene_4354	--	3.99412	3.94261	3.72682	1.20442	2.01178	1.98384	4.64448	4.10233	6.15387	--	--	Molecular Function: hydrolase activity, acting on ester bonds (GO:0016788);;	K01206|3.6e-13|thj:104825554|K01206 alpha-L-fucosidase [EC:3.2.1.51] | (RefSeq) alpha-L-fucosidase 3	Other glycan degradation (ko00511)	--	--	GDSL-like Lipase/Acylhydrolase	--	S	Function unknown	GDSL-like Lipase/Acylhydrolase family protein, expressed [Oryza sativa Japonica Group]	molecular function: catalytic activity (GO:0003824);; biological process: metabolic process (GO:0008152)
Oryza_sativa_newGene_4382	--	0.358834	0.299953	0.202856	0.146511	0.1326	0.113167	0.070749	0.056673	0.056989	--	--	--	--	--	--	--	--	--	--	--	--	--
Oryza_sativa_newGene_4426	--	1.24274	1.97025	1.53889	1.72129	0.644056	1.53912	0.666326	0.713098	0.566917	--	--	--	--	--	--	--	--	--	--	--	--	--
Oryza_sativa_newGene_4444	--	5.70323	4.45415	5.66987	3.03337	3.86423	2.27194	1.79138	2.1887	2.88579	[M]	Cell wall/membrane/envelope biogenesis	Molecular Function: protein kinase activity (GO:0004672);; Molecular Function: ATP binding (GO:0005524);; Cellular Component: plasma membrane (GO:0005886);; Biological Process: hormone-mediated signaling pathway (GO:0009755);; Cellular Component: integral component of membrane (GO:0016021);;	K13415|5.4e-55|han:110929858|K13415 protein brassinosteroid insensitive 1 [EC:2.7.10.1 2.7.11.1] | (RefSeq) systemin receptor SR160-like	Plant hormone signal transduction (ko04075)	--	--	Leucine rich repeat	MDIS1-interacting receptor like kinase 2 OS=Arabidopsis thaliana OX=3702 GN=MIK2 PE=1 SV=3	T	Signal transduction mechanisms	Os10g0467900 [Oryza sativa Japonica Group]	molecular function: catalytic activity (GO:0003824);; biological process: metabolic process (GO:0008152);; biological process: cellular process (GO:0009987);; molecular function: binding (GO:0005488);; cellular component: cell (GO:0005623);; cellular component: membrane (GO:0016020);; cellular component: cell part (GO:0044464);; biological process: signaling (GO:0023052);; biological process: sin…
Oryza_sativa_newGene_4466	--	50.8476	46.5674	41.5302	0	10.5575	17.7962	7.25869	17.8118	6.23425	--	--	--	--	--	--	--	--	--	--	--	--	--
Oryza_sativa_newGene_4504	--	0.639776	0.250859	0.526008	0.12789	0.219832	0.271455	1.04841	0.866352	1.14979	--	--	--	--	--	--	--	--	--	--	--	--	--
Oryza_sativa_newGene_452	--	0.634704	0.615914	0.56172	3.4724	2.61608	1.05336	0.714083	1.36941	0.65036	--	--	--	K12501|1.1e-42|cmax:111467177|K12501 homogentisate solanesyltransferase [EC:2.5.1.117] | (RefSeq) uncharacterized protein LOC111467177 isoform X1	Ubiquinone and other terpenoid-quinone biosynthesis (ko00130)	--	--	--	--	S	Function unknown	Os04g0217900, partial [Oryza sativa Japonica Group]	--
Oryza_sativa_newGene_4544	--	1.36825	0.887501	1.02307	0.269467	0.296471	0.481926	0.692365	0.383442	0.425257	[G]	Carbohydrate transport and metabolism	Molecular Function: chitinase activity (GO:0004568);; Biological Process: carbohydrate metabolic process (GO:0005975);; Biological Process: chitin catabolic process (GO:0006032);; Biological Process: cell wall macromolecule catabolic process (GO:0016998);;	K20547|1.2e-50|dosa:Os10t0542900-01|K20547 basic endochitinase B [EC:3.2.1.14] | (RefSeq) Os10g0542900, CHT8, CHITINASE_8; Similar to chitinase.	Amino sugar and nucleotide sugar metabolism (ko00520);; MAPK signaling pathway - plant (ko04016)	[R]	General function prediction only	Chitinase class I	Chitinase 8 OS=Oryza sativa subsp. japonica OX=39947 GN=Cht8 PE=2 SV=1	S	Function unknown	putative chitinase [Oryza sativa Japonica Group]	molecular function: catalytic activity (GO:0003824);; biological process: metabolic process (GO:0008152);; biological process: cellular process (GO:0009987)
Oryza_sativa_newGene_4563	--	3.99783	3.87342	2.74155	0.187748	1.45493	0.962923	1.33277	1.2522	1.0093	--	--	--	--	--	--	--	--	--	--	--	--	--
Oryza_sativa_newGene_4581	--	3.71958	7.08311	7.15391	16.4052	42.0932	6.15163	2.79033	16.9128	2.35222	--	--	--	--	--	--	--	--	--	--	--	--	--
Oryza_sativa_newGene_4688	--	0.168818	0.042723	0.264485	0.498377	0.483681	0.542999	0.07939	0.115509	0.186712	--	--	--	--	--	--	--	--	--	--	--	--	--
Oryza_sativa_newGene_4753	--	2.36715	1.85191	1.55431	1.06587	1.14684	0.705037	0.410476	1.00868	0.192194	--	--	--	--	--	--	--	--	--	--	--	hypothetical protein [Oryza sativa Japonica Group]	--
Oryza_sativa_newGene_4782	--	1.919	1.91204	2.53048	1.613	1.336	1.75011	0.679817	0.80874	0.721653	--	--	--	K20027|3.8e-11|zma:103651960|K20027 palmitoyltransferase ZDHHC1/11 [EC:2.3.1.225] | (RefSeq) uncharacterized protein LOC103651960	--	[R]	General function prediction only	--	--	L	Replication, recombination and repair	transposon protein, putative, unclassified [Oryza sativa Japonica Group]	--
Oryza_sativa_newGene_4817	--	0.401869	0.350827	0.184184	0.986256	0.384278	0.614207	0.194127	0.36571	0.28111	--	--	--	--	--	--	--	--	--	--	--	hypothetical protein LOC_Os11g20100 [Oryza sativa Japonica Group]	--
Oryza_sativa_newGene_4861	--	0.746444	2.10072	1.86333	9.43494	4.52121	4.06245	4.43272	6.17177	5.63567	--	--	--	--	--	--	--	--	--	--	--	expressed protein [Oryza sativa Japonica Group]	--
Oryza_sativa_newGene_4875	--	0.323583	0.452294	0.501525	0.586124	0.36712	0.78375	1.10363	1.41878	0.989554	--	--	Cellular Component: cellular_component (GO:0005575);; Cellular Component: intracellular (GO:0005622);; Cellular Component: cell (GO:0005623);; Cellular Component: cytoplasm (GO:0005737);; Cellular Component: endoplasmic reticulum (GO:0005783);; Cellular Component: plasma membrane (GO:0005886);; Cellular Component: endomembrane system (GO:0012505);; Cellular Component: membrane (GO:0016020);; Cell…	--	--	[R]	General function prediction only	Ankyrin repeats (3 copies)	--	S	Function unknown	hypothetical protein OsJ_33791 [Oryza sativa Japonica Group]	cellular component: cell (GO:0005623);; cellular component: cell part (GO:0044464);; cellular component: organelle (GO:0043226);; cellular component: membrane (GO:0016020)
Oryza_sativa_newGene_4895	--	8.42076	5.096	8.77066	1.86256	3.47031	4.02356	3.83454	1.91456	4.11091	--	--	--	--	--	--	--	--	--	--	--	--	--
Oryza_sativa_newGene_4917	--	0.186252	0.378994	0.33399	0.437068	0.467413	0.34327	0.056682	0.020661	0.093632	--	--	Molecular Function: nucleic acid binding (GO:0003676);; Molecular Function: zinc ion binding (GO:0008270);; Biological Process: DNA integration (GO:0015074);;	K15255|2.4e-46|mtr:MTR_0003s0410|K15255 ATP-dependent DNA helicase PIF1 [EC:3.6.4.12] | (RefSeq) PIF1-like helicase	--	[R]	General function prediction only	RNase H-like domain found in reverse transcriptase	Uncharacterized mitochondrial protein AtMg00860 OS=Arabidopsis thaliana OX=3702 GN=AtMg00860 PE=4 SV=1	L	Replication, recombination and repair	reverse transcriptase [Corchorus capsularis]	molecular function: binding (GO:0005488);; biological process: metabolic process (GO:0008152);; biological process: cellular process (GO:0009987)
Oryza_sativa_newGene_4942	--	0.098461	0.174985	0.087195	0.639665	0.599705	0.185293	0.724396	0.906026	0.763522	--	--	--	--	--	--	--	--	--	--	--	--	--
Oryza_sativa_newGene_4985	--	0.421916	0.932281	0.674246	1.33431	0.594396	0.76234	0.325926	0.361659	0.381736	[S]	Function unknown	--	K13473|1.6e-50|dosa:Os03t0133400-01|K13473 chitin elicitor-binding protein | (RefSeq) Os03g0133400, CHITIN_ELICITOR_BINDING_PROTEIN, CEBiP; Peptidoglycan-binding Lysin subgroup domain containing protein.	Plant-pathogen interaction (ko04626)	--	--	LysM domain	Chitin elicitor-binding protein OS=Oryza sativa subsp. japonica OX=39947 GN=CEBIP PE=1 SV=1	S	Function unknown	hypothetical protein OsJ_34203 [Oryza sativa Japonica Group]	--
Oryza_sativa_newGene_4986	--	0.139402	0.198161	0.309608	0.473339	0.246712	0.366347	0.092833	0.137065	0.191986	--	--	Molecular Function: nucleic acid binding (GO:0003676);; Biological Process: DNA integration (GO:0015074);;	K10523|4.8e-29|obr:102699661|K10523 speckle-type POZ protein | (RefSeq) BTB/POZ and MATH domain-containing protein 1-like	--	--	--	Retrotransposon gag protein	--	L	Replication, recombination and repair	retrotransposon protein, putative, unclassified [Oryza sativa Japonica Group]	molecular function: binding (GO:0005488);; biological process: metabolic process (GO:0008152);; biological process: cellular process (GO:0009987)
Oryza_sativa_newGene_5031	--	0.325001	0.159102	0.233253	1.1058	0.305182	0.378994	0.973056	0.405108	0.514169	--	--	--	--	--	--	--	--	--	--	--	--	--
Oryza_sativa_newGene_5074	--	0.717479	0.708552	0.654408	2.53057	0.811462	1.75416	0.643828	0.478507	0.45563	--	--	--	--	--	--	--	--	--	--	--	--	--
Oryza_sativa_newGene_51	--	0.656691	0.851681	0.621156	0.190456	0.366567	0.308772	0.487934	0.273464	0.616677	--	--	--	--	--	--	--	--	--	--	--	Os03g0638100 [Oryza sativa Japonica Group]	--
Oryza_sativa_newGene_510	--	7.915	9.63339	4.36975	3.83261	3.88278	3.94701	1.98568	2.91115	1.82336	--	--	--	--	--	--	--	--	--	--	--	--	--
Oryza_sativa_newGene_5122	--	1.03571	0.77133	0.4755	0.242613	0.347253	0.552041	0.233218	0.217735	0.199701	[T]	Signal transduction mechanisms	Molecular Function: protein kinase activity (GO:0004672);; Molecular Function: ATP binding (GO:0005524);; Cellular Component: integral component of membrane (GO:0016021);;	K13415|2.6e-61|bdi:100827955|K13415 protein brassinosteroid insensitive 1 [EC:2.7.10.1 2.7.11.1] | (RefSeq) brassinosteroid LRR receptor kinase BRI1	Plant hormone signal transduction (ko04075)	--	--	Leucine rich repeat	Receptor kinase-like protein Xa21 OS=Oryza sativa subsp. indica OX=39946 GN=XA21 PE=1 SV=1	T	Signal transduction mechanisms	hypothetical protein OsJ_26165 [Oryza sativa Japonica Group]	molecular function: catalytic activity (GO:0003824);; biological process: metabolic process (GO:0008152);; biological process: cellular process (GO:0009987);; molecular function: binding (GO:0005488);; cellular component: membrane (GO:0016020);; cellular component: membrane part (GO:0044425)
Oryza_sativa_newGene_5219	--	1.08754	1.91309	2.20621	1.43186	0	1.99657	0	0	0	--	--	--	--	--	--	--	--	--	--	--	hypothetical protein OsI_15923 [Oryza sativa Indica Group]	--
Oryza_sativa_newGene_5220	--	0.399759	0.465746	0.505437	0.635319	0.088175	0.196238	0.140766	0.033091	0.244859	--	--	Cellular Component: integral component of membrane (GO:0016021);;	--	--	--	--	--	--	--	--	hypothetical protein DAI22_12g050600 [Oryza sativa Japonica Group]	cellular component: membrane (GO:0016020);; cellular component: membrane part (GO:0044425)
Oryza_sativa_newGene_5243	--	0.428525	0.201324	0.390402	0.255884	0.159645	0.156416	0.195243	0.137966	0.130016	--	--	Cellular Component: integral component of membrane (GO:0016021);;	--	--	--	--	Putative gypsy type transposon	--	--	--	retrotransposon protein, putative, unclassified [Oryza sativa Japonica Group]	cellular component: membrane (GO:0016020);; cellular component: membrane part (GO:0044425)
Oryza_sativa_newGene_5305	--	1.55889	1.3037	1.67809	2.30098	0.649394	1.99355	0.806526	0.40347	0.746801	--	--	--	--	--	--	--	--	--	--	--	hypothetical protein DAI22_12g074400 [Oryza sativa Japonica Group]	--
Oryza_sativa_newGene_5314	--	3.09382	3.2117	3.5645	2.48131	2.15375	2.46566	1.69738	1.32602	1.01115	--	--	--	--	--	--	--	--	--	--	--	--	--
Oryza_sativa_newGene_5330	--	1.16328	1.15106	1.217	1.39393	0.569774	1.39807	0.277061	0.328626	0.386026	--	--	Molecular Function: polysaccharide binding (GO:0030247);;	--	--	--	--	Wall-associated receptor kinase galacturonan-binding	--	T	Signal transduction mechanisms	hypothetical protein OsJ_00296 [Oryza sativa Japonica Group]	molecular function: binding (GO:0005488)
Oryza_sativa_newGene_5373	--	1.11091	0.923621	0.67542	0.188339	1.00194	0.499935	0.336668	0.322297	0.28225	--	--	--	--	--	--	--	--	--	--	--	--	--
Oryza_sativa_newGene_547	--	0.266504	0.156544	0.480577	0.926085	0.523922	0.631852	0.405473	0.598274	0.339992	--	--	--	K03453|5.5e-06|peq:110029113|K03453 bile acid:Na+ symporter, BASS family | (RefSeq) probable sodium/metabolite cotransporter BASS3, chloroplastic	--	[R]	General function prediction only	--	--	--	--	OSJNBa0071G03.13 [Oryza sativa Japonica Group]	--
Oryza_sativa_newGene_5490	--	1169.82	1275.75	1113.49	64.2376	383.012	356.813	264.893	255.228	158.597	--	--	Molecular Function: serine-type endopeptidase inhibitor activity (GO:0004867);; Biological Process: response to wounding (GO:0009611);;	--	--	--	--	Potato inhibitor I family	Subtilisin-chymotrypsin inhibitor-2A OS=Hordeum vulgare OX=4513 PE=1 SV=2	S	Function unknown	hypothetical protein OsI_38185 [Oryza sativa Indica Group]	molecular function: enzyme regulator activity (GO:0030234);; biological process: biological regulation (GO:0065007);; biological process: response to stimulus (GO:0050896)
Oryza_sativa_newGene_5542	--	1.25861	1.44176	1.47147	1.09259	1.2499	0.597851	0.552147	0.878751	0.336616	--	--	--	--	--	--	--	--	--	--	--	hypothetical protein DAI22_12g130300 [Oryza sativa Japonica Group]	--
Oryza_sativa_newGene_5561	--	1.25967	1.41902	1.4395	3.61681	2.39759	3.11302	2.00808	1.95558	2.04828	[O]	Posttranslational modification, protein turnover, chaperones	Molecular Function: metalloendopeptidase activity (GO:0004222);; Molecular Function: metal ion binding (GO:0046872);;	K01408|6.0e-300|dosa:Os01t0778800-01|K01408 insulysin [EC:3.4.24.56] | (RefSeq) Os01g0778800; Peptidase M16, core domain containing protein.	--	[O]	Posttranslational modification, protein turnover, chaperones	Middle or third domain of peptidase_M16	Insulin-degrading enzyme-like 1, peroxisomal OS=Arabidopsis thaliana OX=3702 GN=PXM16 PE=2 SV=1	O	Posttranslational modification, protein turnover, chaperones	hypothetical protein DAI22_01g347500 [Oryza sativa Japonica Group]	molecular function: catalytic activity (GO:0003824);; biological process: metabolic process (GO:0008152);; molecular function: binding (GO:0005488)
Oryza_sativa_newGene_5633	--	2.80287	2.63575	2.50925	3.87416	9.47158	7.23722	5.8394	7.7046	5.30249	--	--	Molecular Function: protein serine/threonine kinase activity (GO:0004674);; Molecular Function: ATP binding (GO:0005524);; Cellular Component: integral component of membrane (GO:0016021);; Biological Process: recognition of pollen (GO:0048544);;	K03327|3.9e-22|cic:CICLE_v10018703mg|K03327 multidrug resistance protein, MATE family | (RefSeq) hypothetical protein	--	--	--	D-mannose binding lectin	S-locus-specific glycoprotein S13 OS=Brassica oleracea OX=3712 GN=SLSG PE=2 SV=2	G	Carbohydrate transport and metabolism	hypothetical protein OsJ_03702 [Oryza sativa Japonica Group]	molecular function: catalytic activity (GO:0003824);; biological process: metabolic process (GO:0008152);; biological process: cellular process (GO:0009987);; molecular function: binding (GO:0005488);; cellular component: membrane (GO:0016020);; cellular component: membrane part (GO:0044425);; biological process: single-organism process (GO:0044699)
Oryza_sativa_newGene_5742	--	0.013164	0.861492	0.798463	0.740737	0.606928	1.39125	0.278416	0.642624	0.146824	--	--	--	--	--	--	--	von Willebrand factor type A domain	E3 ubiquitin-protein ligase WAV3 OS=Arabidopsis thaliana OX=3702 GN=WAV3 PE=1 SV=1	O	Posttranslational modification, protein turnover, chaperones	E3 ubiquitin-protein ligase WAV3 [Oryza sativa Japonica Group]	--
Oryza_sativa_newGene_5776	--	5.7501	8.36097	6.03799	1.21497	4.79785	4.13446	2.63852	2.17875	2.25685	--		Molecular Function: protein serine/threonine kinase activity (GO:0004674);; Molecular Function: ATP binding (GO:0005524);; Cellular Component: integral component of membrane (GO:0016021);;	K16224|1.2e-146|eus:EUTSA_v10023115mg|K16224 senescence-induced receptor-like serine/threonine-protein kinase | (RefSeq) hypothetical protein	MAPK signaling pathway - plant (ko04016);; Plant-pathogen interaction (ko04626)	--	--	Malectin-like domain	Probable LRR receptor-like serine/threonine-protein kinase At1g51810 OS=Arabidopsis thaliana OX=3702 GN=At1g51810 PE=1 SV=1	T	Signal transduction mechanisms	hypothetical protein DAI22_01g372700 [Oryza sativa Japonica Group]	molecular function: catalytic activity (GO:0003824);; biological process: metabolic process (GO:0008152);; biological process: cellular process (GO:0009987);; molecular function: binding (GO:0005488);; cellular component: membrane (GO:0016020);; cellular component: membrane part (GO:0044425)
Oryza_sativa_newGene_5804	--	0.410229	0.925798	0.675417	0	1.03475	0.195289	0.147645	0.116789	0.050725	--	--	--	--	--	--	--	--	--	--	--	hypothetical protein [Oryza sativa Indica Group]	--
Oryza_sativa_newGene_5895	--	2.45561	2.05853	1.1994	0.471791	1.47703	1.14409	0.428632	0.500487	0.943379	--	--	--	--	--	--	--	--	--	--	--	--	--
Oryza_sativa_newGene_5901	--	2.95701	1.08349	1.9699	0.41061	0.762597	0.340419	1.41931	1.25062	3.26469	--	--	Molecular Function: catalytic activity (GO:0003824);;	--	--	--	--	--	--	--	--	--	molecular function: catalytic activity (GO:0003824)
Oryza_sativa_newGene_598	--	1.6252	0.812207	0.828477	1.36795	1.52417	1.9359	0.698088	0.571515	0.440648	--	--	--	--	--	--	--	--	--	--	--	Os04g0314500 [Oryza sativa Japonica Group]	--
Oryza_sativa_newGene_6024	--	0.283727	1.16163	0.428792	3.72819	0.985653	0.711682	0.664502	0.40582	0.433405	--	--	--	--	--	--	--	--	--	--	--	--	--
Oryza_sativa_newGene_6067	--	1.82838	2.06853	1.73534	0.065071	0.471716	0.181934	1.04164	0.762342	0.872546	--	--	Cellular Component: integral component of membrane (GO:0016021);;	--	--	--	--	--	--	--	--	hypothetical protein [Oryza sativa Japonica Group]	cellular component: membrane (GO:0016020);; cellular component: membrane part (GO:0044425)
Oryza_sativa_newGene_6068	--	5.90006	5.98505	6.06518	1.66515	2.78913	3.26061	2.96192	3.1056	2.79963	--	--	--	--	--	--	--	--	--	--	--	hypothetical protein DAI22_02g052900 [Oryza sativa Japonica Group]	--
Oryza_sativa_newGene_609	--	0.424404	0.028878	0	0.018442	0	0.050837	0.66595	0.894634	0.965512	--	--	Molecular Function: aspartic-type endopeptidase activity (GO:0004190);;	K00924|1.9e-07|dzi:111303759|K00924 kinase [EC:2.7.1.-] | (RefSeq) aspartic proteinase-like protein 2	--	[O]	Posttranslational modification, protein turnover, chaperones	--	Aspartic proteinase 39 OS=Arabidopsis thaliana OX=3702 GN=A39 PE=1 SV=2	O	Posttranslational modification, protein turnover, chaperones	aspartic proteinase-like protein 2 [Oryza sativa Japonica Group]	molecular function: catalytic activity (GO:0003824);; biological process: metabolic process (GO:0008152)
Oryza_sativa_newGene_6103	--	3.54321	4.3193	4.49446	0.740259	1.25398	0.726326	5.46117	3.98091	9.45331	--	--	--	--	--	--	--	--	--	--	--	hypothetical protein OsI_06322 [Oryza sativa Indica Group]	--
Oryza_sativa_newGene_6186	--	3.33629	2.64358	0.692344	0.27442	0.699259	0.636335	0.638607	0.391438	0.856815	[O]	Posttranslational modification, protein turnover, chaperones	Molecular Function: serine-type endopeptidase activity (GO:0004252);;	K15333|1.3e-36|nsy:104224633|K15333 tRNA guanosine-2'-O-methyltransferase [EC:2.1.1.34] | (RefSeq) uncharacterized protein LOC104224633	--	--	--	Subtilase family	Subtilisin-like protease SBT3.9 OS=Arabidopsis thaliana OX=3702 GN=SBT3.9 PE=3 SV=1	O	Posttranslational modification, protein turnover, chaperones	Os02g0270200 [Oryza sativa Japonica Group]	molecular function: catalytic activity (GO:0003824);; biological process: metabolic process (GO:0008152)
Oryza_sativa_newGene_6201	--	0.690174	0.599415	0.67196	0.209624	0.123949	0.176399	0.27152	0.148169	0.233773	--	--	--	--	--	--	--	--	--	--	--	hypothetical protein D1007_23806 [Hordeum vulgare]	--
Oryza_sativa_newGene_621	--	0.21221	0.129763	0.113876	0.424424	0.287214	0.271478	0.003893	0.196859	0.022544	--	--	--	--	--	--	--	--	--	--	--	--	--
Oryza_sativa_newGene_6241	--	0.796456	1.32513	1.46074	1.37622	1.72486	1.58357	6.73969	6.17701	6.50106	--	--	--	--	--	--	--	--	--	--	--	PREDICTED: uncharacterized protein LOC105975861 [Erythranthe guttata]	--
Oryza_sativa_newGene_6243	--	2.07603	0.894771	0.978069	2.30871	0.945399	1.79289	0.518551	0.568171	0.374556	--	--	Cellular Component: integral component of membrane (GO:0016021);;	--	--	--	--	--	--	--	--	hypothetical protein [Oryza sativa Japonica Group]	cellular component: membrane (GO:0016020);; cellular component: membrane part (GO:0044425)
Oryza_sativa_newGene_6376	--	4.75099	7.54967	7.02614	22.131	12.0099	10.1255	7.54163	10.8002	3.91932	--	--	--	--	--	--	--	--	--	--	--	Os02g0519801 [Oryza sativa Japonica Group]	--
Oryza_sativa_newGene_6398	--	0.155771	0.148902	0.2012	0.306264	0.306557	0.187902	0.915682	0.616739	0.7918	--	--	--	--	--	--	--	--	--	--	--	--	--
Oryza_sativa_newGene_6435	--	2.22429	2.33622	2.46613	7.8244	3.8178	6.10877	3.00991	2.63833	2.05127	--	--	--	--	--	--	--	--	--	--	--	--	--
Oryza_sativa_newGene_6456	--	26.8348	34.5719	38.838	52.1653	86.354	126.858	2.82084	2.00149	0.549922	--	--	--	--	--	--	--	--	--	--	--	hypothetical protein OsJ_07300 [Oryza sativa Japonica Group]	--
Oryza_sativa_newGene_6642	--	0.670146	1.13688	0.977364	0	1.17114	0.864954	0	0	0.006809	--	--	--	--	--	--	--	--	--	--	--	--	--
Oryza_sativa_newGene_6653	--	0.86571	0.861314	1.03311	0.364792	0.380209	0.696864	0.316813	0.378731	0.291936	--	--	Molecular Function: polynucleotide adenylyltransferase activity (GO:0004652);; Biological Process: RNA polyadenylation (GO:0043631);;	--	--	--	--	--	--	--	--	Os08g0278750, partial [Oryza sativa Japonica Group]	molecular function: catalytic activity (GO:0003824);; biological process: metabolic process (GO:0008152);; biological process: cellular process (GO:0009987)
Oryza_sativa_newGene_6755	--	0.237827	0.321215	0.139267	0.210544	0.688642	0.894562	0.85211	0.444201	1.27889	--	--	--	--	--	--	--	--	--	--	--	--	--
Oryza_sativa_newGene_6795	--	0.952027	0.903962	0.793378	1.17236	0.362368	0.804539	0.425148	0.401871	0.427329	--	--	--	--	--	--	--	--	--	--	--	Os03g0158000, partial [Oryza sativa Japonica Group]	--
Oryza_sativa_newGene_6803	--	7.11023	8.06509	9.16927	4.59204	7.02582	8.75442	3.62882	3.96718	2.60561	--	--	Molecular Function: DNA binding (GO:0003677);; Cellular Component: nucleus (GO:0005634);;	--	--	--	--	B3 DNA binding domain	B3 domain-containing protein Os03g0164300 OS=Oryza sativa subsp. japonica OX=39947 GN=Os03g0164300 PE=3 SV=1	--	--	hypothetical protein OsI_10142 [Oryza sativa Indica Group]	molecular function: binding (GO:0005488);; cellular component: cell (GO:0005623);; cellular component: organelle (GO:0043226);; cellular component: cell part (GO:0044464)
Oryza_sativa_newGene_6822	--	1.01677	0.935737	1.16453	0	0.325988	0.542482	0.096744	0	0	--	--	--	--	--	--	--	--	--	--	--	--	--
Oryza_sativa_newGene_6853	--	4.43686	4.07562	4.60804	2.93224	2.40568	3.32783	1.54234	1.49022	1.60436	--	--	--	--	--	--	--	--	--	--	--	--	--
Oryza_sativa_newGene_7022	--	1.22636	1.08059	1.23078	1.42926	1.46216	1.89722	0.731888	0.575392	0.800677	--	--	--	--	--	--	--	--	--	--	--	--	--
Oryza_sativa_newGene_7031	--	6.80375	7.70771	6.06332	2.51705	2.91412	3.7767	3.26751	2.16159	2.29013	--	--	Cellular Component: nucleus (GO:0005634);;	--	--	--	--	--	--	K	Transcription	hypothetical protein OsJ_13304 [Oryza sativa Japonica Group]	cellular component: cell (GO:0005623);; cellular component: organelle (GO:0043226);; cellular component: cell part (GO:0044464)
Oryza_sativa_newGene_7042	--	0.922326	1.0751	0.99809	0.630269	0.549846	0.482898	0.449054	0.45181	0.307275	--	--	--	--	--	--	--	--	--	--	--	hypothetical protein DAI22_03g194200 [Oryza sativa Japonica Group]	--
Oryza_sativa_newGene_7051	--	0.594822	0.460114	0.423239	1.07879	1.47075	0.825405	0.614945	0.985922	0.377886	--	--	--	--	--	--	--	--	--	--	--	--	--
Oryza_sativa_newGene_7071	--	1.38575	0.976328	1.26684	1.10509	1.03646	1.27706	0.399754	0.347098	0.419514	--	--	Cellular Component: integral component of membrane (GO:0016021);;	--	--	--	--	--	--	--	--	hypothetical protein EE612_001444 [Oryza sativa]	cellular component: membrane (GO:0016020);; cellular component: membrane part (GO:0044425)
Oryza_sativa_newGene_7122	--	0.352853	0.54581	1.11636	1.00997	0.436751	0.671563	0.248375	0.158268	0.169379	--	--	--	--	--	--	--	--	--	--	--	--	--
Oryza_sativa_newGene_7137	--	1.37379	0.879318	0.92815	0.622245	0.39124	0.391481	2.73554	4.03517	2.49465	--	--	--	--	--	--	--	--	--	--	--	hypothetical protein OsI_01198 [Oryza sativa Indica Group]	--
Oryza_sativa_newGene_728	--	15.0551	11.3314	9.625	4.63677	1.37103	1.79253	3.05588	4.18093	3.84147	[Q]	Secondary metabolites biosynthesis, transport and catabolism	Molecular Function: alditol:NADP+ 1-oxidoreductase activity (GO:0004032);; Cellular Component: cytosol (GO:0005829);; Molecular Function: alcohol dehydrogenase (NADP+) activity (GO:0008106);; Molecular Function: oxidoreductase activity (GO:0016491);;	K22374|3.0e-159|dosa:Os04t0447700-01|K22374 3''-deamino-3''-oxonicotianamine reductase [EC:1.1.1.285] | (RefSeq) Os04g0447700; Similar to Polyketide reductase.	--	[R]	General function prediction only	Aldo/keto reductase family	Deoxymugineic acid synthase 1 OS=Hordeum vulgare OX=4513 GN=DMAS1 PE=1 SV=1	S	Function unknown	hypothetical protein EE612_023602 [Oryza sativa]	molecular function: catalytic activity (GO:0003824);; biological process: metabolic process (GO:0008152);; biological process: single-organism process (GO:0044699);; cellular component: cell (GO:0005623);; cellular component: cell part (GO:0044464)
Oryza_sativa_newGene_795	--	0.422995	0.312508	0.447405	1.0047	0.53406	0.969446	2.10971	0.764498	0.728455	--	--	--	--	--	--	--	--	--	--	--	--	--
Oryza_sativa_newGene_831	--	0.485877	0.607001	0.581531	0.741791	3.28446	0.467819	2.34688	2.08109	0.957457	--	--	--	--	--	--	--	--	--	--	--	--	--
Oryza_sativa_newGene_877	--	53.3708	74.101	65.3282	9.90368	17.3392	17.7363	7.86353	11.3254	8.9288	--	--	--	--	--	--	--	--	--	K	Transcription	Os04g0583200 [Oryza sativa Japonica Group]	--
Oryza_sativa_newGene_929	--	1.1511	0.926719	1.06609	0.841415	0.917324	0.912271	0.506873	0.463837	0.505545	--	--	--	--	--	--	--	--	--	--	--	--	--
Oryza_sativa_newGene_967	--	8.01789	9.04919	3.99463	3.1608	2.46048	1.54934	1.59854	2.85843	3.17537	--	--	--	--	--	--	--	--	--	--	--	--	--
Oryza_sativa_newGene_99	--	1.54886	1.14222	0.856747	1.20351	0.609516	0.963109	0.376458	0.275402	0.63197	--	--	Molecular Function: ATP binding (GO:0005524);; Cellular Component: nucleus (GO:0005634);; Biological Process: transcription, DNA-templated (GO:0006351);; Biological Process: regulation of transcription, DNA-templated (GO:0006355);; Biological Process: developmental process (GO:0032502);;	--	--	--	--	--	Growth-regulating factor 9 OS=Oryza sativa subsp. japonica OX=39947 GN=GRF9 PE=2 SV=1	K	Transcription	RecName: Full=Growth-regulating factor 9; Short=OsGRF9; AltName: Full=Transcription activator GRF9 [Oryza sativa Japonica Group]	molecular function: binding (GO:0005488);; cellular component: cell (GO:0005623);; cellular component: organelle (GO:0043226);; cellular component: cell part (GO:0044464);; biological process: metabolic process (GO:0008152);; biological process: cellular process (GO:0009987);; biological process: biological regulation (GO:0065007);; biological process: developmental process (GO:0032502)
gene-LOC107275253	LOC107275253	55.7598	52.39	54.0662	33.0147	49.702	64.5621	20.4747	16.7676	15.9027	--	--	Biological Process: pollen tube guidance (GO:0010183);; Molecular Function: mediator complex binding (GO:0036033);;	--	--	--	--	--	CCG-binding protein 1 OS=Arabidopsis thaliana OX=3702 GN=MEE14 PE=1 SV=1	S	Function unknown	CCG-binding protein 1 [Oryza sativa Japonica Group]	biological process: locomotion (GO:0040011);; biological process: response to stimulus (GO:0050896);; molecular function: binding (GO:0005488)
gene-LOC107275279	LOC107275279	0.662151	0.680548	0.743824	4.36978	2.32526	2.90055	0.672858	0.668977	0.518689	--	--	Cellular Component: integral component of membrane (GO:0016021);;	K10664|3.6e-19|dcr:108224392|K10664 E3 ubiquitin-protein ligase ATL6/9/15/31/42/55 [EC:2.3.2.27] | (RefSeq) E3 ubiquitin-protein ligase ATL6	--	[O]	Posttranslational modification, protein turnover, chaperones	Ring finger domain	E3 ubiquitin-protein ligase ATL9 OS=Arabidopsis thaliana OX=3702 GN=ATL9 PE=1 SV=1	O	Posttranslational modification, protein turnover, chaperones	probable E3 ubiquitin-protein ligase ATL45 [Oryza sativa Japonica Group]	cellular component: membrane (GO:0016020);; cellular component: membrane part (GO:0044425)
gene-LOC107275295	LOC107275295	1.65427	1.25039	1.35817	2.9564	1.73509	2.15064	0.941857	0.844291	0.971861	--	--	Cellular Component: chloroplast thylakoid membrane (GO:0009535);; Biological Process: photosynthetic electron transport in photosystem I (GO:0009773);; Cellular Component: NAD(P)H dehydrogenase complex (plastoquinone) (GO:0010598);; Cellular Component: integral component of membrane (GO:0016021);;	--	--	--	--	--	Probable NAD(P)H dehydrogenase subunit CRR3, chloroplastic OS=Arabidopsis thaliana OX=3702 GN=CRR3 PE=2 SV=1	S	Function unknown	probable NAD(P)H dehydrogenase subunit CRR3, chloroplastic [Oryza sativa Japonica Group]	cellular component: cell (GO:0005623);; cellular component: membrane (GO:0016020);; cellular component: organelle (GO:0043226);; cellular component: organelle part (GO:0044422);; cellular component: cell part (GO:0044464);; biological process: metabolic process (GO:0008152);; biological process: cellular process (GO:0009987);; biological process: single-organism process (GO:0044699);; cellular co…
gene-LOC107275376	LOC107275376	3.93557	4.79245	4.44601	4.36822	4.38059	3.06927	2.55516	2.07442	1.70319	--		Molecular Function: protein kinase activity (GO:0004672);; Molecular Function: ATP binding (GO:0005524);; Cellular Component: integral component of membrane (GO:0016021);; Molecular Function: carbohydrate binding (GO:0030246);;	K00924|8.7e-48|bna:106414264|K00924 kinase [EC:2.7.1.-] | (RefSeq) probable serine/threonine-protein kinase PBL1 isoform X1	--	--	--	Protein tyrosine and serine/threonine kinase	L-type lectin-domain containing receptor kinase IV.2 OS=Arabidopsis thaliana OX=3702 GN=LECRK42 PE=2 SV=1	T	Signal transduction mechanisms	L-type lectin-domain containing receptor kinase IV.2 [Oryza sativa Japonica Group]	molecular function: catalytic activity (GO:0003824);; biological process: metabolic process (GO:0008152);; biological process: cellular process (GO:0009987);; molecular function: binding (GO:0005488);; cellular component: membrane (GO:0016020);; cellular component: membrane part (GO:0044425)
gene-LOC107275474	LOC107275474	2.52125	2.40137	2.27032	0.447107	0.870229	0.811337	2.35617	1.51598	1.92891	--	--	Molecular Function: DNA binding (GO:0003677);; Cellular Component: nucleus (GO:0005634);; Biological Process: regulation of transcription, DNA-templated (GO:0006355);; Molecular Function: hydrolase activity (GO:0016787);;	--	--	--	--	No apical meristem (NAM) protein	Protein FEZ OS=Arabidopsis thaliana OX=3702 GN=FEZ PE=2 SV=1	S	Function unknown	NAC domain-containing protein 41 [Oryza sativa Japonica Group]	molecular function: binding (GO:0005488);; cellular component: cell (GO:0005623);; cellular component: organelle (GO:0043226);; cellular component: cell part (GO:0044464);; biological process: biological regulation (GO:0065007);; molecular function: catalytic activity (GO:0003824);; biological process: metabolic process (GO:0008152)
gene-LOC107275496	LOC107275496	2.15762	2.09561	2.20659	0.013135	0.987261	0.253448	0.607675	0.609942	0.459381	--	--	--	--	--	--	--	Pollen protein Ole e 1 like	--	--	--	non-classical arabinogalactan protein 31 [Oryza sativa Japonica Group]	--
gene-LOC107275525	LOC107275525	7.20104	5.5	5.38776	0.132672	2.92646	0.371698	1.72284	2.34156	1.11546	--	--	--	--	--	--	--	Pollen protein Ole e 1 like	--	--	--	non-classical arabinogalactan protein 30 [Oryza sativa Japonica Group]	--
gene-LOC107275604	LOC107275604	3.50277	2.22635	1.71256	0.083181	0.927963	0.69678	0.185988	0.202095	0.226314	--	--	Molecular Function: aspartic-type endopeptidase activity (GO:0004190);; Cellular Component: extracellular region (GO:0005576);; Biological Process: proteolysis (GO:0006508);; Biological Process: protein catabolic process (GO:0030163);;	K01381|3.9e-33|ini:109149228|K01381 saccharopepsin [EC:3.4.23.25] | (RefSeq) aspartic proteinase CDR1-like	--	--	--	Xylanase inhibitor N-terminal	--	O	Posttranslational modification, protein turnover, chaperones	--	molecular function: catalytic activity (GO:0003824);; biological process: metabolic process (GO:0008152);; cellular component: extracellular region (GO:0005576)
gene-LOC107275616	LOC107275616	0.788572	0.401475	0.526677	0.005835	0.149731	0.570948	0.171851	0.091783	0.112793	[T]	Signal transduction mechanisms	Molecular Function: protein kinase activity (GO:0004672);; Molecular Function: ATP binding (GO:0005524);; Cellular Component: integral component of membrane (GO:0016021);;	K13416|3.3e-67|cam:101506449|K13416 brassinosteroid insensitive 1-associated receptor kinase 1 [EC:2.7.10.1 2.7.11.1] | (RefSeq) BRASSINOSTEROID INSENSITIVE 1-associated receptor kinase 1	MAPK signaling pathway - plant (ko04016);; Plant hormone signal transduction (ko04075);; Plant-pathogen interaction (ko04626)	--	--	Protein tyrosine and serine/threonine kinase	Probable LRR receptor-like serine/threonine-protein kinase At1g56140 OS=Arabidopsis thaliana OX=3702 GN=At1g56140 PE=2 SV=2	T	Signal transduction mechanisms	probable LRR receptor-like serine/threonine-protein kinase At1g56130 isoform X3 [Oryza sativa Japonica Group]	molecular function: catalytic activity (GO:0003824);; biological process: metabolic process (GO:0008152);; biological process: cellular process (GO:0009987);; molecular function: binding (GO:0005488);; cellular component: membrane (GO:0016020);; cellular component: membrane part (GO:0044425)
gene-LOC107275628	LOC107275628	3.13673	1.1785	1.77879	0.080381	1.52432	1.81826	0.900756	0.716818	0.682447	[M]	Cell wall/membrane/envelope biogenesis	Molecular Function: protein serine/threonine kinase activity (GO:0004674);; Molecular Function: ATP binding (GO:0005524);; Cellular Component: integral component of membrane (GO:0016021);;	K13415|9.0e-71|peq:110019257|K13415 protein brassinosteroid insensitive 1 [EC:2.7.10.1 2.7.11.1] | (RefSeq) brassinosteroid LRR receptor kinase BRI1	Plant hormone signal transduction (ko04075)	--	--	Leucine rich repeat	Tyrosine-sulfated glycopeptide receptor 1 OS=Arabidopsis thaliana OX=3702 GN=PSY1R PE=1 SV=1	S	Function unknown	tyrosine-sulfated glycopeptide receptor 1 [Oryza sativa Japonica Group]	molecular function: catalytic activity (GO:0003824);; biological process: metabolic process (GO:0008152);; biological process: cellular process (GO:0009987);; molecular function: binding (GO:0005488);; cellular component: membrane (GO:0016020);; cellular component: membrane part (GO:0044425)
gene-LOC107275638	LOC107275638	1.3147	1.16131	1.23031	0.092905	0.475818	0.481223	1.08107	1.08036	1.08235	[H]	Coenzyme transport and metabolism	Biological Process: response to acid chemical (GO:0001101);; Biological Process: activation of innate immune response (GO:0002218);; Biological Process: immune effector process (GO:0002252);; Biological Process: activation of immune response (GO:0002253);; Biological Process: immune system process (GO:0002376);; Biological Process: regulation of immune system process (GO:0002682);; Biological Pro…	K14487|0.0e+00|dosa:Os11t0186500-00|K14487 auxin responsive GH3 gene family | (RefSeq) Os11g0186500, JASMONYL-L-ISOLEUCINE_SYNTHASE_3, JAR3; Similar to GH3 auxin-responsive promoter family protein.	Plant hormone signal transduction (ko04075)	--	--	GH3 auxin-responsive promoter	Probable indole-3-acetic acid-amido synthetase GH3.12 OS=Oryza sativa subsp. japonica OX=39947 GN=GH3.12 PE=2 SV=1	O	Posttranslational modification, protein turnover, chaperones	probable indole-3-acetic acid-amido synthetase GH3.12 [Oryza sativa Japonica Group]	biological process: response to stimulus (GO:0050896);; biological process: immune system process (GO:0002376);; biological process: biological regulation (GO:0065007);; molecular function: binding (GO:0005488);; biological process: cellular process (GO:0009987);; biological process: single-organism process (GO:0044699);; biological process: multi-organism process (GO:0051704);; biological proces…
gene-LOC107275650	LOC107275650	2.8103	2.85265	2.56625	0.450032	1.8807	1.39149	4.05792	2.74938	3.54408	[R]	General function prediction only	Biological Process: cytokinin biosynthetic process (GO:0009691);; Molecular Function: hydrolase activity (GO:0016787);;	K22522|1.2e-135|dosa:Os02t0628000-00|K22522 cytokinin riboside 5'-monophosphate phosphoribohydrolase [EC:3.2.2.-] | (RefSeq) Os02g0628000; Probable cytokinin riboside 5'-monophosphate phosphoribohydrolase LOGL2.	--	--	--	Possible lysine decarboxylase	Probable cytokinin riboside 5'-monophosphate phosphoribohydrolase LOGL2 OS=Oryza sativa subsp. japonica OX=39947 GN=LOGL2 PE=3 SV=1	S	Function unknown	probable cytokinin riboside 5'-monophosphate phosphoribohydrolase LOGL2 [Oryza sativa Japonica Group]	biological process: metabolic process (GO:0008152);; biological process: cellular process (GO:0009987);; biological process: biological regulation (GO:0065007);; molecular function: catalytic activity (GO:0003824)
gene-LOC107275653	LOC107275653	7.89483	8.84795	7.56362	0.701141	3.02313	3.13994	2.763	2.97887	2.04683	[M]	Cell wall/membrane/envelope biogenesis	Molecular Function: protein serine/threonine kinase activity (GO:0004674);; Molecular Function: ATP binding (GO:0005524);; Cellular Component: integral component of membrane (GO:0016021);;	K20181|4.0e-93|mtr:MTR_5g026090|K20181 vacuolar protein sorting-associated protein 18 | (RefSeq) vacuolar sorting-associated-like protein	--	--	--	Leucine rich repeat	Receptor kinase-like protein Xa21 OS=Oryza sativa subsp. indica OX=39946 GN=XA21 PE=1 SV=1	S	Function unknown	LOW QUALITY PROTEIN: receptor kinase-like protein Xa21 [Oryza sativa Japonica Group]	molecular function: catalytic activity (GO:0003824);; biological process: metabolic process (GO:0008152);; biological process: cellular process (GO:0009987);; molecular function: binding (GO:0005488);; cellular component: membrane (GO:0016020);; cellular component: membrane part (GO:0044425)
gene-LOC107275658	LOC107275658	1.53486	2.60703	1.90063	4.68642	2.29721	1.3161	5.94096	6.04311	5.60494	--	--	Cellular Component: integral component of membrane (GO:0016021);;	--	--	--	--	Fusaric acid resistance protein-like	--	S	Function unknown	uncharacterized protein LOC9272298 [Oryza sativa Japonica Group]	cellular component: membrane (GO:0016020);; cellular component: membrane part (GO:0044425)
gene-LOC107275678	LOC107275678	1.50329	2.08761	1.83493	0.486137	1.63885	1.66577	0.78608	0.997761	0.821136	[T]	Signal transduction mechanisms	Molecular Function: protein serine/threonine kinase activity (GO:0004674);; Molecular Function: ATP binding (GO:0005524);; Biological Process: recognition of pollen (GO:0048544);;	K24104|6.1e-70|thj:104799061|K24104 GPN-loop GTPase | (RefSeq) LOW QUALITY PROTEIN: uncharacterized protein LOC104799061	--	--	--	Protein tyrosine and serine/threonine kinase	G-type lectin S-receptor-like serine/threonine-protein kinase B120 OS=Arabidopsis thaliana OX=3702 GN=B120 PE=2 SV=1	T	Signal transduction mechanisms	G-type lectin S-receptor-like serine/threonine-protein kinase At1g11300 [Oryza sativa Japonica Group]	molecular function: catalytic activity (GO:0003824);; biological process: metabolic process (GO:0008152);; biological process: cellular process (GO:0009987);; molecular function: binding (GO:0005488);; biological process: single-organism process (GO:0044699)
gene-LOC107275694	LOC107275694	0.124096	0.491942	0.461742	2.4894	1.79254	0.798677	1.82937	1.31057	1.71452	--	--	Molecular Function: transferase activity, transferring acyl groups other than amino-acyl groups (GO:0016747);;	K19861|3.6e-130|dosa:Os10t0195600-01|K19861 benzyl alcohol O-benzoyltransferase [EC:2.3.1.196 2.3.1.232] | (RefSeq) Os10g0195600; Transferase family protein.	--	--	--	Transferase family	Acyl transferase 1 OS=Oryza sativa subsp. japonica OX=39947 GN=AT1 PE=2 SV=1	--	--	acyl transferase 1-like [Oryza sativa Japonica Group]	molecular function: catalytic activity (GO:0003824);; biological process: metabolic process (GO:0008152)
gene-LOC107275697	LOC107275697	0.932275	1.03232	1.13951	2.5321	1.3792	1.93093	2.21004	2.57121	2.46031	--	--	Molecular Function: aspartic-type endopeptidase activity (GO:0004190);; Cellular Component: extracellular region (GO:0005576);; Biological Process: proteolysis (GO:0006508);; Biological Process: protein catabolic process (GO:0030163);;	K01381|2.1e-36|ghi:107895126|K01381 saccharopepsin [EC:3.4.23.25] | (RefSeq) aspartic proteinase CDR1-like	--	[O]	Posttranslational modification, protein turnover, chaperones	Xylanase inhibitor N-terminal	Aspartyl protease 37 OS=Oryza sativa subsp. japonica OX=39947 GN=AP37 PE=3 SV=2	O	Posttranslational modification, protein turnover, chaperones	--	molecular function: catalytic activity (GO:0003824);; biological process: metabolic process (GO:0008152);; cellular component: extracellular region (GO:0005576)
gene-LOC107275733	LOC107275733	1.66525	1.08266	1.39511	0.203865	0.788253	0.489647	0.646581	0.804465	0.669555	--	--	Molecular Function: protein dimerization activity (GO:0046983);;	K16189|1.8e-14|egu:105033626|K16189 phytochrome-interacting factor 4 | (RefSeq) transcription factor PIF4-like isoform X1	Plant hormone signal transduction (ko04075)	--	--	Helix-loop-helix DNA-binding domain	bHLH transcription factor RHL1 OS=Lotus japonicus OX=34305 GN=RHL1 PE=2 SV=1	K	Transcription	transcription factor bHLH66 [Oryza sativa Japonica Group]	molecular function: binding (GO:0005488)
gene-LOC107275738	LOC107275738	0.931363	0.889642	1.0086	2.39366	1.97567	3.36564	1.22587	0.865247	1.49043	[O]	Posttranslational modification, protein turnover, chaperones	Molecular Function: ATP binding (GO:0005524);; Biological Process: protein folding (GO:0006457);; Cellular Component: chloroplast stroma (GO:0009570);; Cellular Component: chloroplast envelope (GO:0009941);; Biological Process: protein refolding (GO:0042026);;	K04077|0.0e+00|dosa:Os04t0443900-01|K04077 chaperonin GroEL | (RefSeq) Os04g0443900; Similar to RuBisCO large subunit-binding protein subunit beta, chloroplastic.	RNA degradation (ko03018)	[O]	Posttranslational modification, protein turnover, chaperones	TCP-1/cpn60 chaperonin family	Chaperonin 60 subunit beta 4, chloroplastic OS=Arabidopsis thaliana OX=3702 GN=CPN60B4 PE=1 SV=1	O	Posttranslational modification, protein turnover, chaperones	chaperonin 60 subunit beta 4, chloroplastic [Oryza sativa Japonica Group]	molecular function: binding (GO:0005488);; biological process: metabolic process (GO:0008152);; biological process: cellular process (GO:0009987);; cellular component: cell (GO:0005623);; cellular component: organelle (GO:0043226);; cellular component: organelle part (GO:0044422);; cellular component: cell part (GO:0044464)
gene-LOC107275769	LOC107275769	10.986	12.7243	13.3553	11.8112	20.1198	15.0055	33.3518	36.6383	26.4596	--	--	Biological Process: ion transport (GO:0006811);; Cellular Component: integral component of membrane (GO:0016021);;	K16075|2.4e-83|pvu:PHAVU_002G051200g|K16075 magnesium transporter | (RefSeq) hypothetical protein	--	[P]	Inorganic ion transport and metabolism	--	Putative magnesium transporter MRS2-D OS=Oryza sativa subsp. japonica OX=39947 GN=MRS2-D PE=3 SV=1	U	Intracellular trafficking, secretion, and vesicular transport	putative magnesium transporter MRS2-D isoform X1 [Oryza sativa Japonica Group]	biological process: single-organism process (GO:0044699);; biological process: localization (GO:0051179);; cellular component: membrane (GO:0016020);; cellular component: membrane part (GO:0044425)
gene-LOC107275828	LOC107275828	0.225363	0.218826	0.306117	0.048886	0.087021	0.059939	0.540133	0.6316	0.565138	--	--	Cellular Component: integral component of membrane (GO:0016021);;	K11267|2.5e-29|zma:100284656|K11267 sister chromatid cohesion protein PDS5 | (RefSeq) embryogenesis transmembrane protein	--	[R]	General function prediction only	Domain of unknown function	--	S	Function unknown	uncharacterized protein LOC107275828 [Oryza sativa Japonica Group]	cellular component: membrane (GO:0016020);; cellular component: membrane part (GO:0044425)
gene-LOC107275843	LOC107275843	1.26736	1.76459	2.09137	8.54571	4.55238	4.14636	1.79739	2.02039	1.45405	[M]	Cell wall/membrane/envelope biogenesis	Molecular Function: protein kinase activity (GO:0004672);; Molecular Function: ATP binding (GO:0005524);;	K17609|6.0e-35|eus:EUTSA_v10026931mg|K17609 nucleoredoxin [EC:1.8.1.8] | (RefSeq) hypothetical protein	--	--	--	Protein kinase domain	U-box domain-containing protein 51 OS=Arabidopsis thaliana OX=3702 GN=PUB51 PE=2 SV=2	--	--	U-box domain-containing protein 70 [Oryza sativa Japonica Group]	molecular function: catalytic activity (GO:0003824);; biological process: metabolic process (GO:0008152);; biological process: cellular process (GO:0009987);; molecular function: binding (GO:0005488)
gene-LOC107275846	LOC107275846	1.3096	1.53134	1.72046	8.14996	5.07998	4.72917	4.3545	4.5784	4.27301	--	--	Cellular Component: plasma membrane (GO:0005886);; Cellular Component: integral component of membrane (GO:0016021);;	--	--	--	--	Domain of unknown function (DUF588)	Casparian strip membrane protein 5 OS=Oryza sativa subsp. indica OX=39946 GN=OsI_07795 PE=3 SV=2	--	--	hypothetical protein OsI_07795 [Oryza sativa Indica Group]	cellular component: cell (GO:0005623);; cellular component: membrane (GO:0016020);; cellular component: cell part (GO:0044464);; cellular component: membrane part (GO:0044425)
gene-LOC107275849	LOC107275849	0.733909	0.189026	0.286213	4.19313	2.60474	2.02115	0.237201	0.306149	0.219521	--	--	Molecular Function: peroxidase activity (GO:0004601);; Cellular Component: extracellular region (GO:0005576);; Biological Process: response to oxidative stress (GO:0006979);; Molecular Function: heme binding (GO:0020037);; Biological Process: hydrogen peroxide catabolic process (GO:0042744);; Molecular Function: metal ion binding (GO:0046872);;	K00430|7.3e-178|dosa:Os12t0111800-00|K00430 peroxidase [EC:1.11.1.7] | (RefSeq) Os12g0111800; Similar to Class III peroxidase 136.	Phenylpropanoid biosynthesis (ko00940)	--	--	Peroxidase	Cationic peroxidase 1 OS=Arachis hypogaea OX=3818 GN=PNC1 PE=1 SV=2	G	Carbohydrate transport and metabolism	cationic peroxidase 1 [Oryza sativa Japonica Group]	molecular function: catalytic activity (GO:0003824);; molecular function: antioxidant activity (GO:0016209);; biological process: metabolic process (GO:0008152);; biological process: single-organism process (GO:0044699);; cellular component: extracellular region (GO:0005576);; biological process: response to stimulus (GO:0050896);; molecular function: binding (GO:0005488);; biological process: ce…
gene-LOC107275871	LOC107275871	0.383177	0.523814	0.504391	0.370725	0.756757	0.346796	1.77348	1.3011	1.55457	[T]	Signal transduction mechanisms	Molecular Function: protein serine/threonine kinase activity (GO:0004674);; Molecular Function: ATP binding (GO:0005524);; Biological Process: signal transduction (GO:0007165);;	K12761|1.2e-98|pda:103720413|K12761 carbon catabolite-derepressing protein kinase [EC:2.7.11.1] | (RefSeq) CBL-interacting serine/threonine-protein kinase 14-like	--	[T]	Signal transduction mechanisms	Protein kinase domain	CBL-interacting protein kinase 22 OS=Oryza sativa subsp. japonica OX=39947 GN=CIPK22 PE=2 SV=1	T	Signal transduction mechanisms	CBL-interacting protein kinase 22 [Oryza sativa Japonica Group]	molecular function: catalytic activity (GO:0003824);; biological process: metabolic process (GO:0008152);; biological process: cellular process (GO:0009987);; molecular function: binding (GO:0005488);; biological process: response to stimulus (GO:0050896);; biological process: biological regulation (GO:0065007)
gene-LOC107275877	LOC107275877	0.565925	0.644531	0.56621	0.29665	3.07575	1.7369	0.361864	0.443394	0.368013	[P]	Inorganic ion transport and metabolism	Molecular Function: N,N-dimethylaniline monooxygenase activity (GO:0004499);; Molecular Function: flavin adenine dinucleotide binding (GO:0050660);; Molecular Function: NADP binding (GO:0050661);;	K22324|1.6e-12|bna:106382400|K22324 aliphatic glucosinolate S-oxygenase [EC:1.14.13.237] | (RefSeq) flavin-containing monooxygenase FMO GS-OX5	--	[Q]	Secondary metabolites biosynthesis, transport and catabolism	Flavin-binding monooxygenase-like	Probable flavin-containing monooxygenase 1 OS=Arabidopsis thaliana OX=3702 GN=FMO1 PE=2 SV=1	P	Inorganic ion transport and metabolism	probable flavin-containing monooxygenase 1 [Oryza sativa Japonica Group]	molecular function: catalytic activity (GO:0003824);; biological process: metabolic process (GO:0008152);; biological process: single-organism process (GO:0044699);; molecular function: binding (GO:0005488)
gene-LOC107275890	LOC107275890	0.532474	0.588221	0.672955	0.561628	0.454425	0.275388	1.35227	1.50912	0.972228	[E]	Amino acid transport and metabolism	Cellular Component: integral component of membrane (GO:0016021);; Molecular Function: transmembrane transporter activity (GO:0022857);;	K03294|9.0e-129|osa:4333545|K03294 basic amino acid/polyamine antiporter, APA family | (RefSeq) cationic amino acid transporter 1	--	[E]	Amino acid transport and metabolism	Amino acid permease	Cationic amino acid transporter 6, chloroplastic OS=Arabidopsis thaliana OX=3702 GN=CAT6 PE=2 SV=1	E	Amino acid transport and metabolism	cationic amino acid transporter 6, chloroplastic [Oryza sativa Japonica Group]	cellular component: membrane (GO:0016020);; cellular component: membrane part (GO:0044425);; molecular function: transporter activity (GO:0005215);; biological process: localization (GO:0051179)
gene-LOC107275898	LOC107275898	2.01802	1.72125	1.92433	2.60526	2.55893	1.83439	6.61306	5.35581	6.38518	[C]	Energy production and conversion	Molecular Function: oxidoreductase activity (GO:0016491);; Molecular Function: FAD binding (GO:0071949);;	K22395|2.6e-162|egr:104450753|K22395 cinnamyl-alcohol dehydrogenase [EC:1.1.1.195] | (RefSeq) reticuline oxidase	Phenylpropanoid biosynthesis (ko00940)	--	--	FAD binding domain	Reticuline oxidase OS=Papaver somniferum OX=3469 GN=BBE1 PE=2 SV=1	C	Energy production and conversion	reticuline oxidase [Oryza sativa Japonica Group]	molecular function: catalytic activity (GO:0003824);; biological process: metabolic process (GO:0008152);; molecular function: binding (GO:0005488)
gene-LOC107275918	LOC107275918	12.1859	8.93348	8.02897	0.06069	5.36571	1.53377	2.22263	1.98896	1.96585	--	--	Molecular Function: peroxidase activity (GO:0004601);; Cellular Component: extracellular region (GO:0005576);; Biological Process: response to oxidative stress (GO:0006979);; Cellular Component: plant-type cell wall (GO:0009505);; Cellular Component: plasmodesma (GO:0009506);; Molecular Function: heme binding (GO:0020037);; Biological Process: hydrogen peroxide catabolic process (GO:0042744);; Mo…	K00430|1.2e-189|osa:107275918|K00430 peroxidase [EC:1.11.1.7] | (RefSeq) peroxidase 1-like	Phenylpropanoid biosynthesis (ko00940)	--	--	Peroxidase	Peroxidase 1 OS=Oryza sativa subsp. japonica OX=39947 GN=PRX74 PE=2 SV=2	--	--	peroxidase 1-like [Oryza sativa Japonica Group]	molecular function: catalytic activity (GO:0003824);; molecular function: antioxidant activity (GO:0016209);; biological process: metabolic process (GO:0008152);; biological process: single-organism process (GO:0044699);; cellular component: extracellular region (GO:0005576);; biological process: response to stimulus (GO:0050896);; cellular component: cell (GO:0005623);; cellular component: cell …
gene-LOC107275928	LOC107275928	1.06045	1.60031	1.3941	0.098658	0.738317	0.157325	0.501654	0.597904	0.511124	[E]	Amino acid transport and metabolism	Molecular Function: catalytic activity (GO:0003824);; Biological Process: biosynthetic process (GO:0009058);; Molecular Function: pyridoxal phosphate binding (GO:0030170);;	K01762|7.0e-259|dosa:Os05t0196600-00|K01762 1-aminocyclopropane-1-carboxylate synthase [EC:4.4.1.14] | (RefSeq) Os05g0196600, ACC_SYNTHASE_3, ACS3; Similar to 1-aminocyclopropane-1-carboxylic acid synthase.	Cysteine and methionine metabolism (ko00270)	[T]	Signal transduction mechanisms	Aminotransferase class I and II	1-aminocyclopropane-1-carboxylate synthase 7 OS=Arabidopsis thaliana OX=3702 GN=ACS7 PE=1 SV=1	E	Amino acid transport and metabolism	1-aminocyclopropane-1-carboxylate synthase 7 [Oryza sativa Japonica Group]	molecular function: catalytic activity (GO:0003824);; biological process: metabolic process (GO:0008152);; molecular function: binding (GO:0005488)
gene-LOC107275934	LOC107275934	2.12767	1.78402	1.80326	0.25778	3.49206	2.13824	18.1222	14.0593	15.5438	--	--	--	--	--	--	--	--	--	--	--	uncharacterized protein LOC107275934 [Oryza sativa Japonica Group]	--
gene-LOC107275940	LOC107275940	0.293745	0.518746	0.306435	1.80137	1.05802	0.789822	2.45127	2.53395	3.21798	--	--	--	--	--	--	--	Plant protein of unknown function (DUF936)	--	S	Function unknown	uncharacterized protein DDB_G0271670 [Oryza sativa Japonica Group]	--
gene-LOC107275946	LOC107275946	0.183797	0.235619	0.289754	0.317372	0.506631	0.786229	0.797648	0.941485	0.810488	--	--	Molecular Function: ADP binding (GO:0043531);;	K15078|1.3e-22|tcc:18614561|K15078 structure-specific endonuclease subunit SLX1 [EC:3.6.1.-] | (RefSeq) putative disease resistance protein RGA3	--	--	--	NB-ARC domain	Putative disease resistance protein RGA3 OS=Solanum bulbocastanum OX=147425 GN=RGA3 PE=2 SV=2	--	--	putative disease resistance protein RGA3 [Oryza sativa Japonica Group]	molecular function: binding (GO:0005488)
gene-LOC107275956	LOC107275956	3.04696	3.90047	3.48222	1.02332	2.01094	2.59844	1.66224	1.30116	1.84962	--	--	Cellular Component: exocyst (GO:0000145);; Biological Process: exocytosis (GO:0006887);; Biological Process: protein transport (GO:0015031);;	K07195|1.4e-237|osa:107275956|K07195 exocyst complex component 7 | (RefSeq) exocyst complex component EXO70A1-like	--	[U]	Intracellular trafficking, secretion, and vesicular transport	Exo70 exocyst complex subunit	Exocyst complex component EXO70B1 OS=Arabidopsis thaliana OX=3702 GN=EXO70B1 PE=1 SV=1	S	Function unknown	exocyst complex component EXO70A1 [Oryza sativa Japonica Group]	cellular component: cell (GO:0005623);; cellular component: macromolecular complex (GO:0032991);; cellular component: cell part (GO:0044464);; biological process: cellular process (GO:0009987);; biological process: single-organism process (GO:0044699);; biological process: localization (GO:0051179)
gene-LOC107275974	LOC107275974	1.42138	1.33083	1.10139	0	0.403764	0.138425	0.272444	0.706935	0.312391	[Q]	Secondary metabolites biosynthesis, transport and catabolism	Molecular Function: hydrolase activity (GO:0016787);;	--	--	[R]	General function prediction only	Dienelactone hydrolase family	Endo-1,3;1,4-beta-D-glucanase OS=Zea mays OX=4577 PE=1 SV=1	Q	Secondary metabolites biosynthesis, transport and catabolism	endo-1,3;1,4-beta-D-glucanase [Oryza sativa Japonica Group]	molecular function: catalytic activity (GO:0003824);; biological process: metabolic process (GO:0008152)
gene-LOC107275983	LOC107275983	5.45134	5.56141	6.12519	1.75029	8.0256	5.38449	13.8564	13.6004	11.7692	[M]	Cell wall/membrane/envelope biogenesis	Molecular Function: protein serine/threonine kinase activity (GO:0004674);; Molecular Function: ATP binding (GO:0005524);; Cellular Component: integral component of membrane (GO:0016021);; Biological Process: recognition of pollen (GO:0048544);;	K13420|1.3e-61|mesc:110601988|K13420 LRR receptor-like serine/threonine-protein kinase FLS2 [EC:2.7.11.1] | (RefSeq) LRR receptor-like serine/threonine-protein kinase FLS2	MAPK signaling pathway - plant (ko04016);; Plant-pathogen interaction (ko04626)	--	--	Protein kinase domain	G-type lectin S-receptor-like serine/threonine-protein kinase At2g19130 OS=Arabidopsis thaliana OX=3702 GN=At2g19130 PE=2 SV=1	T	Signal transduction mechanisms	G-type lectin S-receptor-like serine/threonine-protein kinase At2g19130 [Oryza sativa Japonica Group]	molecular function: catalytic activity (GO:0003824);; biological process: metabolic process (GO:0008152);; biological process: cellular process (GO:0009987);; molecular function: binding (GO:0005488);; cellular component: membrane (GO:0016020);; cellular component: membrane part (GO:0044425);; biological process: single-organism process (GO:0044699)
gene-LOC107275990	LOC107275990	0.962455	1.3766	1.42587	4.14473	2.07801	1.97441	1.11299	1.25875	1.07848	[QV]	Secondary metabolites biosynthesis, transport and catabolism;; Defense mechanisms	Molecular Function: iron ion binding (GO:0005506);; Molecular Function: oxidoreductase activity, acting on paired donors, with incorporation or reduction of molecular oxygen (GO:0016705);; Molecular Function: heme binding (GO:0020037);;	K10717|2.2e-307|osa:107275990|K10717 cytokinin trans-hydroxylase | (RefSeq) cytokinin hydroxylase-like	Zeatin biosynthesis (ko00908)	[QI]	Secondary metabolites biosynthesis, transport and catabolism;; Lipid transport and metabolism	Cytochrome P450	Cytokinin hydroxylase OS=Arabidopsis thaliana OX=3702 GN=CYP735A1 PE=1 SV=1	Q	Secondary metabolites biosynthesis, transport and catabolism	cytokinin hydroxylase [Oryza sativa Japonica Group]	molecular function: binding (GO:0005488);; molecular function: catalytic activity (GO:0003824);; biological process: metabolic process (GO:0008152);; biological process: single-organism process (GO:0044699)
gene-LOC107275991	LOC107275991	3.55906	2.21234	2.775	0.311527	1.87709	1.22584	4.60284	3.05177	3.78869	[GI]	Carbohydrate transport and metabolism;; Lipid transport and metabolism	Molecular Function: pectinesterase activity (GO:0030599);; Biological Process: cell wall modification (GO:0042545);; Molecular Function: aspartyl esterase activity (GO:0045330);; Biological Process: pectin catabolic process (GO:0045490);;	K01051|1.4e-85|eus:EUTSA_v10013810mg|K01051 pectinesterase [EC:3.1.1.11] | (RefSeq) hypothetical protein	Pentose and glucuronate interconversions (ko00040)	--	--	Pectinesterase	Probable pectinesterase 8 OS=Arabidopsis thaliana OX=3702 GN=PME8 PE=2 SV=2	G	Carbohydrate transport and metabolism	probable pectinesterase 8 [Oryza sativa Japonica Group]	molecular function: catalytic activity (GO:0003824);; biological process: metabolic process (GO:0008152);; biological process: cellular process (GO:0009987);; biological process: cellular component organization or biogenesis (GO:0071840)
gene-LOC107276005	LOC107276005	0.470165	0.277348	0.230077	0.081209	0.476619	0.510049	1.00662	0.951395	0.78432	--	--	--	K09122|8.1e-59|sbi:8057957|K09122 uncharacterized protein | (RefSeq) uncharacterized protein LOC8057957	--	--	--	Protein of unknown function (DUF707)	--	S	Function unknown	uncharacterized protein LOC107276005 [Oryza sativa Japonica Group]	--
gene-LOC107276011	LOC107276011	3.57283	3.36417	3.33905	1.50633	2.60955	2.55767	11.7684	7.11517	12.5064	[G]	Carbohydrate transport and metabolism	Molecular Function: UDP-glycosyltransferase activity (GO:0008194);; Cellular Component: intracellular membrane-bounded organelle (GO:0043231);;	K23260|1.3e-53|pda:103710065|K23260 scopoletin glucosyltransferase [EC:2.4.1.128] | (RefSeq) scopoletin glucosyltransferase-like	Phenylpropanoid biosynthesis (ko00940)	[GC]	Carbohydrate transport and metabolism;; Energy production and conversion	UDP-glucoronosyl and UDP-glucosyl transferase	UDP-glycosyltransferase 89B2 OS=Stevia rebaudiana OX=55670 GN=UGT89B2 PE=2 SV=1	S	Function unknown	UDP-glycosyltransferase 89B2 [Oryza sativa Japonica Group]	molecular function: catalytic activity (GO:0003824);; biological process: metabolic process (GO:0008152);; cellular component: cell (GO:0005623);; cellular component: organelle (GO:0043226);; cellular component: cell part (GO:0044464)
gene-LOC107276028	LOC107276028	0.346856	0.2575	0.440453	0.19918	0.823056	0.507684	1.22683	1.54937	1.04708	--	--	--	--	--	--	--	Cathepsin propeptide inhibitor domain (I29)	--	S	Function unknown	uncharacterized protein LOC107276028 [Oryza sativa Japonica Group]	--
gene-LOC107276043	LOC107276043	2.6595	2.09757	2.29196	0.462795	0.904187	1.00098	3.07915	1.78232	2.39909	[G]	Carbohydrate transport and metabolism	Molecular Function: hydrolase activity, hydrolyzing O-glycosyl compounds (GO:0004553);; Biological Process: carbohydrate metabolic process (GO:0005975);; Cellular Component: integral component of membrane (GO:0016021);;	K19355|2.6e-300|osa:107276043|K19355 mannan endo-1,4-beta-mannosidase [EC:3.2.1.78] | (RefSeq) putative mannan endo-1,4-beta-mannosidase 5	Fructose and mannose metabolism (ko00051)	--	--	Cellulase (glycosyl hydrolase family 5)	Putative mannan endo-1,4-beta-mannosidase 5 OS=Oryza sativa subsp. japonica OX=39947 GN=MAN5 PE=2 SV=2	G	Carbohydrate transport and metabolism	putative mannan endo-1,4-beta-mannosidase 5 [Oryza sativa Japonica Group]	molecular function: catalytic activity (GO:0003824);; biological process: metabolic process (GO:0008152);; cellular component: membrane (GO:0016020);; cellular component: membrane part (GO:0044425)
gene-LOC107276062	LOC107276062	9.43937	7.795	7.2236	4.8415	4.50495	5.2768	2.78858	2.76678	3.17198	[E]	Amino acid transport and metabolism	Molecular Function: sarcosine oxidase activity (GO:0008115);;	K00306|2.1e-241|dosa:Os09t0498500-00|K00306 sarcosine oxidase / L-pipecolate oxidase [EC:1.5.3.1 1.5.3.7] | (RefSeq) Os09g0498500; NAD-binding site containing protein.	Glycine, serine and threonine metabolism (ko00260);; Lysine degradation (ko00310);; Peroxisome (ko04146)	[R]	General function prediction only	FAD dependent oxidoreductase	Probable sarcosine oxidase OS=Arabidopsis thaliana OX=3702 GN=At2g24580 PE=2 SV=1	E	Amino acid transport and metabolism	probable sarcosine oxidase [Oryza sativa Japonica Group]	molecular function: catalytic activity (GO:0003824);; biological process: metabolic process (GO:0008152);; biological process: single-organism process (GO:0044699)
gene-LOC107276064	LOC107276064	7.1631	5.0457	4.7728	0.013814	3.49751	0.657853	0.831469	0.744021	0.549204	[O]	Posttranslational modification, protein turnover, chaperones	Molecular Function: cysteine-type endopeptidase activity (GO:0004197);; Cellular Component: extracellular space (GO:0005615);; Cellular Component: lysosome (GO:0005764);; Biological Process: proteolysis involved in cellular protein catabolic process (GO:0051603);;	K16292|4.9e-77|peq:110022357|K16292 KDEL-tailed cysteine endopeptidase [EC:3.4.22.-] | (RefSeq) vignain-like isoform X1	--	[O]	Posttranslational modification, protein turnover, chaperones	Papain family cysteine protease	Thiol protease SEN102 OS=Hemerocallis sp. OX=29711 GN=SEN102 PE=2 SV=1	O	Posttranslational modification, protein turnover, chaperones	zingipain-2 [Oryza sativa Japonica Group]	molecular function: catalytic activity (GO:0003824);; biological process: metabolic process (GO:0008152);; cellular component: extracellular region (GO:0005576);; cellular component: extracellular region part (GO:0044421);; cellular component: cell (GO:0005623);; cellular component: organelle (GO:0043226);; cellular component: cell part (GO:0044464)
gene-LOC107276073	LOC107276073	10.5607	9.23569	8.89215	2.6578	6.77121	5.824	13.2807	9.10806	12.7048	[GM]	Carbohydrate transport and metabolism;; Cell wall/membrane/envelope biogenesis	--	--	--	--	--	BNR repeat-like domain	--	G	Carbohydrate transport and metabolism	Os07g0516050, partial [Oryza sativa Japonica Group]	--
gene-LOC107276109	LOC107276109	14.4567	11.0778	10.6462	0.633835	4.88	4.17357	4.23143	3.8644	5.01869	--	--	Molecular Function: aspartic-type endopeptidase activity (GO:0004190);;	K22683|1.3e-50|jcu:105642843|K22683 aspartyl protease family protein [EC:3.4.23.-] | (RefSeq) aspartyl protease family protein 2	--	[O]	Posttranslational modification, protein turnover, chaperones	Xylanase inhibitor N-terminal	Aspartic proteinase nepenthesin-2 OS=Nepenthes gracilis OX=150966 GN=nep2 PE=1 SV=1	O	Posttranslational modification, protein turnover, chaperones	hypothetical protein EE612_039736 [Oryza sativa]	molecular function: catalytic activity (GO:0003824);; biological process: metabolic process (GO:0008152)
gene-LOC107276133	LOC107276133	6.46584	5.41271	4.40339	1.60456	3.38052	2.10988	2.33613	2.30287	2.22123	--	--	Molecular Function: UDP-glycosyltransferase activity (GO:0008194);; Cellular Component: intracellular membrane-bounded organelle (GO:0043231);; Molecular Function: quercetin 3-O-glucosyltransferase activity (GO:0080043);; Molecular Function: quercetin 7-O-glucosyltransferase activity (GO:0080044);;	K13692|4.8e-75|thj:104820429|K13692 UDP-glucose:(indol-3-yl)acetate beta-D-glucosyltransferase [EC:2.4.1.121] | (RefSeq) UDP-glycosyltransferase 75D1	--	[GC]	Carbohydrate transport and metabolism;; Energy production and conversion	UDP-glucoronosyl and UDP-glucosyl transferase	Cyanidin 3-O-rutinoside 5-O-glucosyltransferase OS=Iris hollandica OX=35876 GN=5GT PE=1 SV=1	S	Function unknown	cyanidin 3-O-rutinoside 5-O-glucosyltransferase [Oryza sativa Japonica Group]	molecular function: catalytic activity (GO:0003824);; biological process: metabolic process (GO:0008152);; cellular component: cell (GO:0005623);; cellular component: organelle (GO:0043226);; cellular component: cell part (GO:0044464)
gene-LOC107276148	LOC107276148	0.355652	0.426381	0.563534	0.143487	0.182454	0.162001	0.991541	0.57392	1.03058	[G]	Carbohydrate transport and metabolism	Molecular Function: polygalacturonase activity (GO:0004650);; Cellular Component: extracellular region (GO:0005576);; Biological Process: carbohydrate metabolic process (GO:0005975);; Biological Process: cell wall organization (GO:0071555);;	K01184|8.4e-254|osa:107276148|K01184 polygalacturonase [EC:3.2.1.15] | (RefSeq) polygalacturonase-like	Pentose and glucuronate interconversions (ko00040)	--	--	Glycosyl hydrolases family 28	Polygalacturonase OS=Actinidia deliciosa OX=3627 PE=2 SV=1	M	Cell wall/membrane/envelope biogenesis	polygalacturonase [Oryza sativa Japonica Group]	molecular function: catalytic activity (GO:0003824);; biological process: metabolic process (GO:0008152);; cellular component: extracellular region (GO:0005576);; biological process: cellular process (GO:0009987);; biological process: cellular component organization or biogenesis (GO:0071840)
gene-LOC107276160	LOC107276160	3.65994	4.86445	4.08687	2.21033	14.0611	8.60741	1.28808	0.681038	0.900284	--	--	Molecular Function: calmodulin binding (GO:0005516);;	--	--	--	--	Calmodulin binding protein-like	Protein SAR DEFICIENT 1 OS=Arabidopsis thaliana OX=3702 GN=SARD1 PE=1 SV=1	S	Function unknown	protein SAR DEFICIENT 1 [Oryza sativa Japonica Group]	molecular function: binding (GO:0005488)
gene-LOC107276173	LOC107276173	8.30607	12.1883	11.6527	9.29936	19.0522	14.5708	35.2556	36.2827	27.2031	--	--	Molecular Function: calcium ion binding (GO:0005509);;	K06268|2.4e-116|dosa:Os02t0291400-00|K06268 serine/threonine-protein phosphatase 2B regulatory subunit | (RefSeq) Os02g0291400, CBL8, CALCINEURIN_B-LIKE_PROTEIN_8; Similar to Calcineurin B-like protein 8.	--	[T]	Signal transduction mechanisms	EF hand	Calcineurin B-like protein 8 OS=Oryza sativa subsp. japonica OX=39947 GN=CBL8 PE=2 SV=1	DTZ	Cell cycle control, cell division, chromosome partitioning;; Signal transduction mechanisms;; Cytoskeleton	calcineurin B-like protein 8 [Oryza sativa Japonica Group]	molecular function: binding (GO:0005488)
gene-LOC107276204	LOC107276204	1.58684	2.16649	1.75351	0	0.088821	0.967667	0.032565	0.111722	0.047249	--	--	Biological Process: defense response (GO:0006952);;	--	--	--	--	Plant thionin	Thionin BTH7 OS=Hordeum vulgare OX=4513 PE=2 SV=1	--	--	leaf-specific thionin [Oryza sativa Japonica Group]	biological process: response to stimulus (GO:0050896)
gene-LOC107276216	LOC107276216	0.678891	0.48263	0.514382	0.054055	0.098584	0.085731	0.442615	0.339703	0.302662	[Q]	Secondary metabolites biosynthesis, transport and catabolism	Molecular Function: cellulase activity (GO:0008810);; Biological Process: cellulose catabolic process (GO:0030245);;	K01179|5.6e-175|mus:103981613|K01179 endoglucanase [EC:3.2.1.4] | (RefSeq) endoglucanase 6-like	Starch and sucrose metabolism (ko00500)	--	--	Glycosyl hydrolase family 9	Endoglucanase 21 OS=Oryza sativa subsp. japonica OX=39947 GN=GLU9 PE=2 SV=1	G	Carbohydrate transport and metabolism	endoglucanase 21 [Oryza sativa Japonica Group]	molecular function: catalytic activity (GO:0003824);; biological process: metabolic process (GO:0008152);; biological process: cellular process (GO:0009987)
gene-LOC107276221	LOC107276221	2.22223	3.01101	2.31248	0	1.15366	0.465969	0.066709	0.054387	0.02389	--	--	Biological Process: cell surface receptor signaling pathway (GO:0007166);;	--	--	--	--	--	--	--	--	uncharacterized protein LOC107276221 [Oryza sativa Japonica Group]	biological process: cellular process (GO:0009987);; biological process: signaling (GO:0023052);; biological process: single-organism process (GO:0044699);; biological process: response to stimulus (GO:0050896);; biological process: biological regulation (GO:0065007)
gene-LOC107276246	LOC107276246	0.221542	0.466363	0.937966	0.366466	1.79171	0.520776	2.14201	1.83441	1.72043	--	--	Cellular Component: exocyst (GO:0000145);; Biological Process: exocytosis (GO:0006887);; Biological Process: protein transport (GO:0015031);;	K07195|3.4e-48|mus:103999924|K07195 exocyst complex component 7 | (RefSeq) exocyst complex component EXO70A1-like	--	[U]	Intracellular trafficking, secretion, and vesicular transport	Exo70 exocyst complex subunit	Exocyst complex component EXO70B2 OS=Arabidopsis thaliana OX=3702 GN=EXO70B2 PE=1 SV=1	S	Function unknown	exocyst complex component EXO70H1 [Oryza sativa Japonica Group]	cellular component: cell (GO:0005623);; cellular component: macromolecular complex (GO:0032991);; cellular component: cell part (GO:0044464);; biological process: cellular process (GO:0009987);; biological process: single-organism process (GO:0044699);; biological process: localization (GO:0051179)
gene-LOC107276269	LOC107276269	18.9751	21.5764	20.4036	48.7763	24.1516	16.8337	13.8285	10.826	11.8186	--	--	Molecular Function: DNA binding (GO:0003677);; Molecular Function: aspartic-type endopeptidase activity (GO:0004190);;	K22683|8.2e-80|jre:109005618|K22683 aspartyl protease family protein [EC:3.4.23.-] | (RefSeq) protein ASPARTIC PROTEASE IN GUARD CELL 1-like	--	[O]	Posttranslational modification, protein turnover, chaperones	Xylanase inhibitor N-terminal	Aspartyl protease family protein At5g10770 OS=Arabidopsis thaliana OX=3702 GN=At5g10770 PE=2 SV=1	O	Posttranslational modification, protein turnover, chaperones	aspartyl protease family protein At5g10770 [Oryza sativa Japonica Group]	molecular function: binding (GO:0005488);; molecular function: catalytic activity (GO:0003824);; biological process: metabolic process (GO:0008152)
gene-LOC107276277	LOC107276277	11.0583	15.9386	16.9609	6.94193	16.482	15.8052	36.7811	39.1582	29.3047	--	--	Molecular Function: calcium ion binding (GO:0005509);;	K06268|1.4e-116|dosa:Os02t0291000-00|K06268 serine/threonine-protein phosphatase 2B regulatory subunit | (RefSeq) Os02g0291000, CBL7, CALCINEURIN_B-LIKE_PROTEIN_7; Calcineurin B (Fragment).	--	[T]	Signal transduction mechanisms	EF hand	Calcineurin B-like protein 7 OS=Oryza sativa subsp. japonica OX=39947 GN=CBL7 PE=2 SV=1	DTZ	Cell cycle control, cell division, chromosome partitioning;; Signal transduction mechanisms;; Cytoskeleton	calcineurin B-like protein 7 [Oryza sativa Japonica Group]	molecular function: binding (GO:0005488)
gene-LOC107276285	LOC107276285	2.77355	3.72527	2.08865	1.11252	2.8709	2.51288	4.88349	3.87116	7.72642	--	--	Biological Process: metal ion transport (GO:0030001);; Molecular Function: metal ion binding (GO:0046872);;	K14292|8.3e-11|spen:107013477|K14292 trimethylguanosine synthase [EC:2.1.1.-] | (RefSeq) trimethylguanosine synthase	RNA transport (ko03013)	[P]	Inorganic ion transport and metabolism	Heavy-metal-associated domain	Protein SODIUM POTASSIUM ROOT DEFECTIVE 3 OS=Arabidopsis thaliana OX=3702 GN=NAKR3 PE=2 SV=1	S	Function unknown	protein SODIUM POTASSIUM ROOT DEFECTIVE 3 [Oryza sativa Japonica Group]	biological process: single-organism process (GO:0044699);; biological process: localization (GO:0051179);; molecular function: binding (GO:0005488)
gene-LOC107276307	LOC107276307	5.61678	4.29939	4.5976	2.41415	2.19273	1.99219	1.06782	0.847904	0.93122	--	--	Molecular Function: UDP-glycosyltransferase activity (GO:0008194);; Cellular Component: intracellular membrane-bounded organelle (GO:0043231);; Molecular Function: quercetin 3-O-glucosyltransferase activity (GO:0080043);; Molecular Function: quercetin 7-O-glucosyltransferase activity (GO:0080044);;	K13692|7.5e-79|bna:106352547|K13692 UDP-glucose:(indol-3-yl)acetate beta-D-glucosyltransferase [EC:2.4.1.121] | (RefSeq) UDP-glycosyltransferase 75D1-like	--	[GC]	Carbohydrate transport and metabolism;; Energy production and conversion	UDP-glucoronosyl and UDP-glucosyl transferase	Cyanidin 3-O-rutinoside 5-O-glucosyltransferase OS=Iris hollandica OX=35876 GN=5GT PE=1 SV=1	S	Function unknown	cyanidin 3-O-rutinoside 5-O-glucosyltransferase [Oryza sativa Japonica Group]	molecular function: catalytic activity (GO:0003824);; biological process: metabolic process (GO:0008152);; cellular component: cell (GO:0005623);; cellular component: organelle (GO:0043226);; cellular component: cell part (GO:0044464)
gene-LOC107276324	LOC107276324	14.1495	11.842	12.0407	5.70186	9.58196	10.4695	5.12724	3.545	4.92364	--	--	--	K03283|4.4e-09|zju:107413482|K03283 heat shock 70kDa protein 1/2/6/8 | (RefSeq) heat shock cognate 70 kDa protein 2-like isoform X1	Spliceosome (ko03040);; Protein processing in endoplasmic reticulum (ko04141);; Endocytosis (ko04144)	--	--	C1 domain	--	--	--	uncharacterized protein LOC107276324 [Oryza sativa Japonica Group]	--
gene-LOC107276362	LOC107276362	1.01422	1.33917	0.974062	0.079543	0.868792	0.316175	0.27945	0.392317	0.30873	--	--	Cellular Component: extracellular region (GO:0005576);; Cellular Component: cell wall (GO:0005618);; Biological Process: plant-type cell wall organization (GO:0009664);; Cellular Component: membrane (GO:0016020);;	K20628|4.2e-83|nau:109215308|K20628 expansin | (RefSeq) expansin-A10-like	--	--	--	Expansin C-terminal domain	Expansin-A25 OS=Oryza sativa subsp. japonica OX=39947 GN=EXPA25 PE=2 SV=2	G	Carbohydrate transport and metabolism	expansin-A25 [Oryza sativa Japonica Group]	cellular component: extracellular region (GO:0005576);; cellular component: cell (GO:0005623);; cellular component: cell part (GO:0044464);; biological process: cellular process (GO:0009987);; biological process: cellular component organization or biogenesis (GO:0071840);; cellular component: membrane (GO:0016020)
gene-LOC107276371	LOC107276371	5.73714	4.24	5.10538	0.420824	4.78281	5.94679	17.0842	12.8892	13.1741	--	--	Biological Process: regulation of immune system process (GO:0002682);; Biological Process: positive regulation of immune system process (GO:0002684);; Biological Process: regulation of response to biotic stimulus (GO:0002831);; Biological Process: positive regulation of response to biotic stimulus (GO:0002833);; Molecular Function: molecular_function (GO:0003674);; Molecular Function: GTPase acti…	K12486|4.9e-25|csat:104740998|K12486 stromal membrane-associated protein | (RefSeq) probable ADP-ribosylation factor GTPase-activating protein AGD11	Endocytosis (ko04144)	[R]	General function prediction only	C2 domain	GTPase activating protein 1 OS=Oryza sativa subsp. indica OX=39946 GN=OsI_07012 PE=3 SV=1	--	--	--	biological process: biological regulation (GO:0065007);; molecular function: enzyme regulator activity (GO:0030234);; molecular function: binding (GO:0005488);; cellular component: cell (GO:0005623);; cellular component: cell part (GO:0044464);; cellular component: organelle (GO:0043226);; cellular component: membrane (GO:0016020);; biological process: response to stimulus (GO:0050896)
gene-LOC107276373	LOC107276373	0.833923	0.701243	0.781892	0.276395	0.430815	0.275576	0.604706	0.665027	0.689408	[G]	Carbohydrate transport and metabolism	Molecular Function: catalytic activity (GO:0003824);;	K15634|8.0e-110|dosa:Os11t0138600-00|K15634 2,3-bisphosphoglycerate-dependent phosphoglycerate mutase [EC:5.4.2.11] | (RefSeq) Os11g0138600; Similar to Phosphoglycerate mutase family protein.	Glycolysis / Gluconeogenesis (ko00010);; Glycine, serine and threonine metabolism (ko00260);; Carbon metabolism (ko01200);; Biosynthesis of amino acids (ko01230)	[G]	Carbohydrate transport and metabolism	Histidine phosphatase superfamily (branch 1)	Phosphoglycerate mutase-like protein 4 OS=Arabidopsis thaliana OX=3702 GN=At3g50520 PE=2 SV=1	G	Carbohydrate transport and metabolism	phosphoglycerate mutase-like protein 4 [Oryza sativa Japonica Group]	molecular function: catalytic activity (GO:0003824)
gene-LOC107276402	LOC107276402	0.281723	0.248369	0.302536	0.634987	0.636753	0.845361	0.180691	0.315401	0.16626	--	--	Molecular Function: transferase activity, transferring acyl groups other than amino-acyl groups (GO:0016747);;	K11714|1.5e-89|obr:102700804|K11714 rhamnogalacturonan II specific xylosyltransferase [EC:2.4.2.-] | (RefSeq) UDP-D-xylose:L-fucose alpha-1,3-D-xylosyltransferase MGP4	--	--	--	Transferase family	Uncharacterized acetyltransferase At3g50280 OS=Arabidopsis thaliana OX=3702 GN=At3g50280 PE=3 SV=1	S	Function unknown	protein ENHANCED PSEUDOMONAS SUSCEPTIBILTY 1 [Oryza sativa Japonica Group]	molecular function: catalytic activity (GO:0003824);; biological process: metabolic process (GO:0008152)
gene-LOC107276411	LOC107276411	0.1	0.059815	0.015032	0	0.135463	0.209836	1.12999	0.845358	0.666539	--		Molecular Function: protein kinase activity (GO:0004672);; Molecular Function: ATP binding (GO:0005524);; Cellular Component: integral component of membrane (GO:0016021);;	K24104|3.0e-72|thj:104799061|K24104 GPN-loop GTPase | (RefSeq) LOW QUALITY PROTEIN: uncharacterized protein LOC104799061	--	--	--	Protein kinase domain	Cysteine-rich receptor-like protein kinase 6 OS=Oryza sativa subsp. japonica OX=39947 GN=CRK6 PE=1 SV=1	T	Signal transduction mechanisms	putative receptor-like protein kinase At4g00960 [Oryza sativa Japonica Group]	molecular function: catalytic activity (GO:0003824);; biological process: metabolic process (GO:0008152);; biological process: cellular process (GO:0009987);; molecular function: binding (GO:0005488);; cellular component: membrane (GO:0016020);; cellular component: membrane part (GO:0044425)
gene-LOC107276503	LOC107276503	0.217598	0.364368	0.308308	0.092211	0.336398	0.193439	0.60505	0.520857	0.591	[T]	Signal transduction mechanisms	Molecular Function: protein serine/threonine kinase activity (GO:0004674);; Molecular Function: calcium ion binding (GO:0005509);; Molecular Function: ATP binding (GO:0005524);; Cellular Component: integral component of membrane (GO:0016021);; Molecular Function: polysaccharide binding (GO:0030247);;	K23544|8.6e-73|brp:103842861|K23544 serine incorporator 1/3 | (RefSeq) serine incorporator 3	--	--	--	Protein kinase domain	Wall-associated receptor kinase 2 OS=Arabidopsis thaliana OX=3702 GN=WAK2 PE=1 SV=1	T	Signal transduction mechanisms	wall-associated receptor kinase 2 [Oryza sativa Japonica Group]	molecular function: catalytic activity (GO:0003824);; biological process: metabolic process (GO:0008152);; biological process: cellular process (GO:0009987);; molecular function: binding (GO:0005488);; cellular component: membrane (GO:0016020);; cellular component: membrane part (GO:0044425)
gene-LOC107276587	LOC107276587	48.1398	59.624	52.0091	36.4415	51.0782	51.771	20.311	21.2613	22.8703	--	--	Molecular Function: calmodulin binding (GO:0005516);;	--	--	--	--	--	--	--	--	uncharacterized protein LOC107276587 [Oryza sativa Japonica Group]	molecular function: binding (GO:0005488)
gene-LOC107276655	LOC107276655	0.18298	0.170785	0.159461	0.24288	0.457329	0.477582	0.621307	0.871673	0.50164	[G]	Carbohydrate transport and metabolism	Biological Process: carbohydrate transport (GO:0008643);; Cellular Component: integral component of membrane (GO:0016021);; Molecular Function: transmembrane transporter activity (GO:0022857);;	K08150|8.7e-50|vvi:100268023|K08150 MFS transporter, SP family, solute carrier family 2 (myo-inositol transporter), member 13 | (RefSeq) INT1; inositol transporter 1	--	[R]	General function prediction only	Sugar (and other) transporter	Polyol transporter 5 OS=Arabidopsis thaliana OX=3702 GN=PLT5 PE=1 SV=2	G	Carbohydrate transport and metabolism	polyol transporter 5 [Oryza sativa Japonica Group]	biological process: single-organism process (GO:0044699);; biological process: localization (GO:0051179);; cellular component: membrane (GO:0016020);; cellular component: membrane part (GO:0044425);; molecular function: transporter activity (GO:0005215)
gene-LOC107276682	LOC107276682	0.307012	0.226991	0.319713	0.882995	0.441494	0.660087	0.561363	0.750219	0.450065	--	--	Molecular Function: protein serine/threonine phosphatase activity (GO:0004722);; Molecular Function: metal ion binding (GO:0046872);;	K14803|5.4e-122|dosa:Os02t0598500-00|K14803 protein phosphatase PTC2/3 [EC:3.1.3.16] | (RefSeq) Os02g0598500; Protein phosphatase 2C family protein.	--	[T]	Signal transduction mechanisms	Protein phosphatase 2C	Probable protein phosphatase 2C 17 OS=Oryza sativa subsp. japonica OX=39947 GN=Os02g0599150 PE=2 SV=1	T	Signal transduction mechanisms	probable protein phosphatase 2C 17 isoform X1 [Oryza sativa Japonica Group]	molecular function: catalytic activity (GO:0003824);; biological process: metabolic process (GO:0008152);; biological process: cellular process (GO:0009987);; molecular function: binding (GO:0005488)
gene-LOC107276694	LOC107276694	4.62866	3.73381	4.40322	0.290334	1.87929	1.67026	0.474308	1.00172	0.573657	--	--	--	--	--	--	--	--	--	S	Function unknown	23 kDa jasmonate-induced protein [Oryza sativa Japonica Group]	--
gene-LOC107276704	LOC107276704	1.91266	1.71324	1.45712	0.122563	1.60601	0.455346	0.904841	0.86142	0.7129	--	--	Biological Process: reproduction (GO:0000003);; Cellular Component: nuclear chromosome (GO:0000228);; Biological Process: nuclear division (GO:0000280);; Cellular Component: condensed chromosome (GO:0000793);; Cellular Component: condensed nuclear chromosome (GO:0000794);; Cellular Component: synaptonemal complex (GO:0000795);; Cellular Component: cellular_component (GO:0005575);; Cellular Compon…	--	--	--	--	--	--	S	Function unknown	putative WEB family protein At1g65010, chloroplastic [Oryza sativa Japonica Group]	biological process: reproduction (GO:0000003);; cellular component: cell (GO:0005623);; cellular component: organelle (GO:0043226);; cellular component: organelle part (GO:0044422);; cellular component: cell part (GO:0044464);; biological process: cellular process (GO:0009987);; biological process: cellular component organization or biogenesis (GO:0071840);; cellular component: membrane-enclosed …
gene-LOC107276706	LOC107276706	0.658067	1.13927	0.735467	0	0.143448	0.016237	0.117307	0.159935	0.030555	[Q]	Secondary metabolites biosynthesis, transport and catabolism	Biological Process: biosynthetic process (GO:0009058);; Molecular Function: transferase activity, transferring acyl groups other than amino-acyl groups (GO:0016747);;	K17212|2.4e-122|zma:100272924|K17212 bisdemethoxycurcumin synthase [EC:2.3.1.211] | (RefSeq) uncharacterized protein LOC100272924	Stilbenoid, diarylheptanoid and gingerol biosynthesis (ko00945)	--	--	Chalcone and stilbene synthases, N-terminal domain	Bisdemethoxycurcumin synthase OS=Oryza sativa subsp. japonica OX=39947 GN=Os07g0271500 PE=1 SV=2	Q	Secondary metabolites biosynthesis, transport and catabolism	bisdemethoxycurcumin synthase-like [Oryza sativa Japonica Group]	biological process: metabolic process (GO:0008152);; molecular function: catalytic activity (GO:0003824)
gene-LOC107276721	LOC107276721	22.7124	22.0675	22.1667	8.954	6.99306	6.97306	13.2539	12.3127	14.2857	--	--	--	K03239|8.3e-24|rcu:8276560|K03239 translation initiation factor eIF-2B subunit alpha | (RefSeq) methylthioribose-1-phosphate isomerase	RNA transport (ko03013)	--	--	LURP-one-related	Protein LURP-one-related 11 OS=Arabidopsis thaliana OX=3702 GN=At3g14260 PE=2 SV=1	S	Function unknown	protein LURP-one-related 11 [Oryza sativa Japonica Group]	--
gene-LOC107276789	LOC107276789	0.185894	0.163845	0.177601	0.761475	0.469382	0.413647	0.401602	0.480882	0.22347	--	--	Molecular Function: UDP-glycosyltransferase activity (GO:0008194);; Cellular Component: intracellular membrane-bounded organelle (GO:0043231);; Molecular Function: quercetin 3-O-glucosyltransferase activity (GO:0080043);; Molecular Function: quercetin 7-O-glucosyltransferase activity (GO:0080044);;	K23260|1.0e-69|cmo:103495254|K23260 scopoletin glucosyltransferase [EC:2.4.1.128] | (RefSeq) scopoletin glucosyltransferase-like	Phenylpropanoid biosynthesis (ko00940)	[GC]	Carbohydrate transport and metabolism;; Energy production and conversion	UDP-glucoronosyl and UDP-glucosyl transferase	UDP-glycosyltransferase 73B5 OS=Arabidopsis thaliana OX=3702 GN=UGT73B5 PE=2 SV=1	S	Function unknown	UDP-glycosyltransferase 73B5 [Oryza sativa Japonica Group]	molecular function: catalytic activity (GO:0003824);; biological process: metabolic process (GO:0008152);; cellular component: cell (GO:0005623);; cellular component: organelle (GO:0043226);; cellular component: cell part (GO:0044464)
gene-LOC107276808	LOC107276808	2.51051	2.74778	2.13527	0.100332	0.509806	0.851428	0.209665	0.269478	0.180674	--	--	--	--	--	--	--	--	--	--	--	uncharacterized protein LOC107276808 [Oryza sativa Japonica Group]	--
gene-LOC107276810	LOC107276810	2.67764	1.8392	1.70866	0.104016	1.14028	0.40882	1.06159	1.22775	0.926746	--	--	Molecular Function: calmodulin binding (GO:0005516);;	--	--	--	--	IQ calmodulin-binding motif	Protein IQ-DOMAIN 20 OS=Arabidopsis thaliana OX=3702 GN=IQD20 PE=1 SV=1	S	Function unknown	uncharacterized protein LOC107276810 [Oryza sativa Japonica Group]	molecular function: binding (GO:0005488)
gene-LOC107276820	LOC107276820	0.183744	0.229875	0.271859	0.660169	0.727842	0.535339	1.15845	0.766785	0.633229	--	--	Molecular Function: protein phosphatase inhibitor activity (GO:0004864);; Cellular Component: nucleus (GO:0005634);; Cellular Component: cytoplasm (GO:0005737);; Biological Process: abscisic acid-activated signaling pathway (GO:0009738);; Molecular Function: abscisic acid binding (GO:0010427);; Molecular Function: signaling receptor activity (GO:0038023);; Biological Process: regulation of protei…	K14496|4.7e-143|dosa:Os01t0827800-00|K14496 abscisic acid receptor PYR/PYL family | (RefSeq) Os01g0827800; Similar to AT-rich element binding factor 3.	MAPK signaling pathway - plant (ko04016);; Plant hormone signal transduction (ko04075)	--	--	Polyketide cyclase / dehydrase and lipid transport	Abscisic acid receptor PYL4 OS=Arabidopsis thaliana OX=3702 GN=PYL4 PE=1 SV=1	S	Function unknown	abscisic acid receptor PYL4 [Oryza sativa Japonica Group]	molecular function: enzyme regulator activity (GO:0030234);; biological process: biological regulation (GO:0065007);; cellular component: cell (GO:0005623);; cellular component: organelle (GO:0043226);; cellular component: cell part (GO:0044464);; biological process: cellular process (GO:0009987);; biological process: signaling (GO:0023052);; biological process: single-organism process (GO:004469…
gene-LOC107276828	LOC107276828	4.82463	5.31551	4.51869	0.426492	2.92018	1.64686	3.85541	4.65747	4.79416	--	--	--	--	--	--	--	--	--	S	Function unknown	glycine-rich cell wall structural protein 2-like [Oryza sativa Japonica Group]	--
gene-LOC107276832	LOC107276832	1.84857	2.84417	2.44893	2.49427	1.82053	2.53707	1.24643	1.11215	1.03009	--	--	Molecular Function: calmodulin binding (GO:0005516);;	--	--	--	--	--	--	--	--	uncharacterized protein LOC107276832 isoform X1 [Oryza sativa Japonica Group]	molecular function: binding (GO:0005488)
gene-LOC107276849	LOC107276849	0.866212	1.14582	1.38516	0.325893	0.221899	0.557908	0.333195	0.24662	0.287507	--		Molecular Function: protein kinase activity (GO:0004672);; Molecular Function: ATP binding (GO:0005524);;	K24104|4.6e-70|thj:104799061|K24104 GPN-loop GTPase | (RefSeq) LOW QUALITY PROTEIN: uncharacterized protein LOC104799061	--	--	--	Protein tyrosine and serine/threonine kinase	Putative cysteine-rich receptor-like protein kinase 20 OS=Arabidopsis thaliana OX=3702 GN=CRK20 PE=2 SV=2	T	Signal transduction mechanisms	cysteine-rich receptor-like protein kinase 15 [Oryza sativa Japonica Group]	molecular function: catalytic activity (GO:0003824);; biological process: metabolic process (GO:0008152);; biological process: cellular process (GO:0009987);; molecular function: binding (GO:0005488)
gene-LOC107276889	LOC107276889	2.78657	2.98498	2.7976	0.01587	0.523645	0.535226	0.15906	0.055682	0.103773	[J]	Translation, ribosomal structure and biogenesis	Molecular Function: protein kinase activity (GO:0004672);; Molecular Function: ATP binding (GO:0005524);;	K01176|2.5e-52|sbi:8065370|K01176 alpha-amylase [EC:3.2.1.1] | (RefSeq) alpha-amylase isozyme 2A	Starch and sucrose metabolism (ko00500)	--	--	Protein kinase domain	Probable L-type lectin-domain containing receptor kinase S.5 OS=Arabidopsis thaliana OX=3702 GN=LECRKS5 PE=2 SV=1	T	Signal transduction mechanisms	hypothetical protein OsJ_05431 [Oryza sativa Japonica Group]	molecular function: catalytic activity (GO:0003824);; biological process: metabolic process (GO:0008152);; biological process: cellular process (GO:0009987);; molecular function: binding (GO:0005488)
gene-LOC107276896	LOC107276896	10.8551	11.951	11.4091	3.94287	31.4205	27.0218	54.0047	60.0859	50.5259	[T]	Signal transduction mechanisms	Molecular Function: protein serine/threonine kinase activity (GO:0004674);; Molecular Function: ATP binding (GO:0005524);; Cellular Component: integral component of membrane (GO:0016021);;	K22133|2.1e-55|egr:104443801|K22133 oxalate---CoA ligase [EC:6.2.1.8] | (RefSeq) uncharacterized protein LOC104443801	Glyoxylate and dicarboxylate metabolism (ko00630)	--	--	Protein kinase domain	L-type lectin-domain containing receptor kinase IX.2 OS=Arabidopsis thaliana OX=3702 GN=LECRK92 PE=1 SV=1	T	Signal transduction mechanisms	hypothetical protein EE612_028018, partial [Oryza sativa]	molecular function: catalytic activity (GO:0003824);; biological process: metabolic process (GO:0008152);; biological process: cellular process (GO:0009987);; molecular function: binding (GO:0005488);; cellular component: membrane (GO:0016020);; cellular component: membrane part (GO:0044425)
gene-LOC107276905	LOC107276905	6.32318	5.9174	6.82585	18.1292	16.807	18.7567	26.723	23.8734	21.7392	[E]	Amino acid transport and metabolism	Cellular Component: integral component of membrane (GO:0016021);; Molecular Function: transmembrane transporter activity (GO:0022857);;	K14638|7.0e-177|mus:103985336|K14638 solute carrier family 15 (peptide/histidine transporter), member 3/4 | (RefSeq) protein NRT1/ PTR FAMILY 3.1	--	[E]	Amino acid transport and metabolism	POT family	Protein NRT1/ PTR FAMILY 3.1 OS=Arabidopsis thaliana OX=3702 GN=NPF3.1 PE=2 SV=1	E	Amino acid transport and metabolism	protein NRT1/ PTR FAMILY 3.1 isoform X2 [Oryza sativa Japonica Group]	cellular component: membrane (GO:0016020);; cellular component: membrane part (GO:0044425);; molecular function: transporter activity (GO:0005215);; biological process: localization (GO:0051179)
gene-LOC107276930	LOC107276930	0.945387	0.467352	0.629416	0.435882	0.822246	0.878859	3.00058	2.25418	2.54735	--	--	Molecular Function: transferase activity, transferring acyl groups other than amino-acyl groups (GO:0016747);;	K14329|1.6e-14|ath:AT5G61160|K14329 agmatine coumaroyltransferase [EC:2.3.1.64 2.3.1.-] | (RefSeq) AACT1; anthocyanin 5-aromatic acyltransferase 1	Arginine and proline metabolism (ko00330)	--	--	Transferase family	--	S	Function unknown	anthocyanin 5-aromatic acyltransferase [Oryza sativa Japonica Group]	molecular function: catalytic activity (GO:0003824);; biological process: metabolic process (GO:0008152)
gene-LOC107276933	LOC107276933	0.972559	0.733733	0.621665	0.62628	2.10724	1.20362	2.10852	2.62499	1.54599	--	--	Cellular Component: Golgi membrane (GO:0000139);; Biological Process: protein glycosylation (GO:0006486);; Cellular Component: integral component of membrane (GO:0016021);; Molecular Function: transferase activity, transferring glycosyl groups (GO:0016757);;	--	--	[G]	Carbohydrate transport and metabolism	Galactosyltransferase	--	S	Function unknown	uncharacterized protein LOC107276933 [Oryza sativa Japonica Group]	cellular component: cell (GO:0005623);; cellular component: membrane (GO:0016020);; cellular component: organelle (GO:0043226);; cellular component: organelle part (GO:0044422);; cellular component: cell part (GO:0044464);; biological process: metabolic process (GO:0008152);; biological process: cellular process (GO:0009987);; biological process: single-organism process (GO:0044699);; cellular co…
gene-LOC107276943	LOC107276943	2.0268	2.33188	2.05383	0.405649	1.23112	1.47392	0.728296	1.41121	0.560257	--	--	Cellular Component: integral component of membrane (GO:0016021);;	K19038|1.1e-18|mus:103979738|K19038 E3 ubiquitin-protein ligase ATL41 [EC:2.3.2.27] | (RefSeq) RING-H2 finger protein ATL40-like	--	[O]	Posttranslational modification, protein turnover, chaperones	Ring finger domain	RING-H2 finger protein ATL32 OS=Arabidopsis thaliana OX=3702 GN=ATL32 PE=2 SV=3	O	Posttranslational modification, protein turnover, chaperones	RING-H2 finger protein ATL39 [Oryza sativa Japonica Group]	cellular component: membrane (GO:0016020);; cellular component: membrane part (GO:0044425)
gene-LOC107276962	LOC107276962	3.17206	2.73701	3.02309	0.717377	0.975557	1.22092	3.77254	2.50974	4.26807	[GI]	Carbohydrate transport and metabolism;; Lipid transport and metabolism	Cellular Component: extracellular region (GO:0005576);; Cellular Component: cell wall (GO:0005618);; Molecular Function: pectinesterase activity (GO:0030599);; Biological Process: cell wall modification (GO:0042545);; Molecular Function: aspartyl esterase activity (GO:0045330);; Biological Process: pectin catabolic process (GO:0045490);; Molecular Function: pectinesterase inhibitor activity (GO:0…	K01051|1.6e-280|dosa:Os11t0172100-00|K01051 pectinesterase [EC:3.1.1.11] | (RefSeq) Os11g0172100; Similar to Pectinesterase.	Pentose and glucuronate interconversions (ko00040)	--	--	Pectinesterase	Pectinesterase 2 OS=Citrus sinensis OX=2711 GN=PECS-2.1 PE=2 SV=1	G	Carbohydrate transport and metabolism	pectinesterase [Oryza sativa Japonica Group]	cellular component: extracellular region (GO:0005576);; cellular component: cell (GO:0005623);; cellular component: cell part (GO:0044464);; molecular function: catalytic activity (GO:0003824);; biological process: metabolic process (GO:0008152);; biological process: cellular process (GO:0009987);; biological process: cellular component organization or biogenesis (GO:0071840);; molecular function…
gene-LOC107276967	LOC107276967	2.14257	3.00127	3.38659	0.02411	1.27921	0.170034	0.545617	0.797821	0.19325	--	--	--	--	--	--	--	Pollen protein Ole e 1 like	--	S	Function unknown	non-classical arabinogalactan protein 30 [Oryza sativa Japonica Group]	--
gene-LOC107276997	LOC107276997	0.38626	0.254094	0.284145	0.05083	0.138376	0.079516	0.075984	0.066547	0.06964	[G]	Carbohydrate transport and metabolism	Biological Process: L-arabinose metabolic process (GO:0046373);; Molecular Function: alpha-L-arabinofuranosidase activity (GO:0046556);;	K01209|0.0e+00|osa:107276997|K01209 alpha-L-arabinofuranosidase [EC:3.2.1.55] | (RefSeq) alpha-L-arabinofuranosidase 1-like	Amino sugar and nucleotide sugar metabolism (ko00520)	--	--	Alpha-L-arabinofuranosidase C-terminal domain	Alpha-L-arabinofuranosidase 1 OS=Arabidopsis thaliana OX=3702 GN=ASD1 PE=1 SV=1	G	Carbohydrate transport and metabolism	alpha-L-arabinofuranosidase 1 [Oryza sativa Japonica Group]	biological process: metabolic process (GO:0008152);; biological process: single-organism process (GO:0044699);; molecular function: catalytic activity (GO:0003824)
gene-LOC107277012	LOC107277012	63.7141	61.823	51.331	116.342	254.104	195.656	178.318	158.189	185.971	[O]	Posttranslational modification, protein turnover, chaperones	--	--	--	[C]	Energy production and conversion	SPFH domain / Band 7 family	Hypersensitive-induced response protein 1 OS=Arabidopsis thaliana OX=3702 GN=HIR1 PE=1 SV=1	O	Posttranslational modification, protein turnover, chaperones	hypersensitive-induced response protein 1 [Oryza sativa Japonica Group]	--
gene-LOC107277023	LOC107277023	1.64605	1.61545	1.60423	1.25622	2.02516	1.9204	3.91237	3.75745	3.36026	--	--	Molecular Function: DNA binding (GO:0003677);; Molecular Function: transcription factor activity, sequence-specific DNA binding (GO:0003700);; Cellular Component: nucleus (GO:0005634);;	K09286|3.6e-129|osa:107277023|K09286 EREBP-like factor | (RefSeq) ethylene-responsive transcription factor RAP2-11-like	--	--	--	AP2 domain	Ethylene-responsive transcription factor ERN1 OS=Medicago truncatula OX=3880 GN=ERN1 PE=2 SV=1	K	Transcription	ethylene-responsive transcription factor ERN1 [Oryza sativa Japonica Group]	molecular function: binding (GO:0005488);; molecular function: nucleic acid binding transcription factor activity (GO:0001071);; biological process: biological regulation (GO:0065007);; cellular component: cell (GO:0005623);; cellular component: organelle (GO:0043226);; cellular component: cell part (GO:0044464)
gene-LOC107277033	LOC107277033	14.2081	13.9403	11.6693	1.87735	8.7763	8.78987	5.99484	7.46589	7.13667	--	--	--	K11294|1.6e-13|ini:109185820|K11294 nucleolin | (RefSeq) nucleolin-like	--	--	--	Zinc knuckle	--	S	Function unknown	uncharacterized protein LOC107277033 isoform X1 [Oryza sativa Japonica Group]	--
gene-LOC107277037	LOC107277037	0.089353	0.21874	0.191539	0.11552	0.313718	0.213051	0.444031	0.478748	0.385507	--	--	Cellular Component: integral component of membrane (GO:0016021);;	K09775|1.5e-08|dzi:111283728|K09775 uncharacterized protein | (RefSeq) uncharacterized protein LOC111283728 isoform X1	--	--	--	Core-2/I-Branching enzyme	--	S	Function unknown	uncharacterized protein LOC107277037 [Oryza sativa Japonica Group]	cellular component: membrane (GO:0016020);; cellular component: membrane part (GO:0044425)
gene-LOC107277052	LOC107277052	4.27783	3.89624	2.99206	0.748697	1.86112	1.28263	1.33485	1.07265	1.73896	--	--	Molecular Function: growth factor activity (GO:0008083);;	--	--	--	--	--	--	S	Function unknown	uncharacterized protein LOC107277052 [Oryza sativa Japonica Group]	molecular function: binding (GO:0005488)
gene-LOC107277053	LOC107277053	2.79056	2.01587	2.07093	0.270521	1.4163	0.434599	0.482594	1.06162	0.813001	--	--	Cellular Component: extracellular region (GO:0005576);; Cellular Component: cell wall (GO:0005618);; Biological Process: plant-type cell wall organization (GO:0009664);; Cellular Component: membrane (GO:0016020);;	K20628|2.4e-86|pmum:103343100|K20628 expansin | (RefSeq) expansin-A4-like	--	--	--	Expansin C-terminal domain	Expansin-A15 OS=Oryza sativa subsp. japonica OX=39947 GN=EXPA15 PE=2 SV=2	G	Carbohydrate transport and metabolism	expansin-A15 [Oryza sativa Japonica Group]	cellular component: extracellular region (GO:0005576);; cellular component: cell (GO:0005623);; cellular component: cell part (GO:0044464);; biological process: cellular process (GO:0009987);; biological process: cellular component organization or biogenesis (GO:0071840);; cellular component: membrane (GO:0016020)
gene-LOC107277061	LOC107277061	1.85119	1.87574	1.70536	0.205157	2.15019	1.31997	0.416882	0.553817	0.737152	--	--	--	K03283|4.4e-25|zju:107413482|K03283 heat shock 70kDa protein 1/2/6/8 | (RefSeq) heat shock cognate 70 kDa protein 2-like isoform X1	Spliceosome (ko03040);; Protein processing in endoplasmic reticulum (ko04141);; Endocytosis (ko04144)	--	--	C1 domain	--	S	Function unknown	uncharacterized protein LOC107277061 [Oryza sativa Japonica Group]	--
gene-LOC107277105	LOC107277105	8.36815	6.73329	7.05692	2.70023	5.0826	4.41541	9.18215	9.88801	9.91516	--	--	--	K03239|2.8e-26|rcu:8276560|K03239 translation initiation factor eIF-2B subunit alpha | (RefSeq) methylthioribose-1-phosphate isomerase	RNA transport (ko03013)	--	--	LURP-one-related	Protein LURP-one-related 2 OS=Arabidopsis thaliana OX=3702 GN=At1g53870 PE=2 SV=2	S	Function unknown	--	--
gene-LOC107277115	LOC107277115	6.95851	10.3283	8.14962	3.37309	5.39379	5.12664	15.4105	14.443	14.8159	--	--	Biological Process: lipid transport (GO:0006869);; Molecular Function: lipid binding (GO:0008289);;	--	--	--	--	Protease inhibitor/seed storage/LTP family	Non-specific lipid-transfer protein 2A OS=Oryza sativa subsp. japonica OX=39947 GN=LTP2-A PE=3 SV=2	U	Intracellular trafficking, secretion, and vesicular transport	non-specific lipid-transfer protein 4.1 isoform X2 [Oryza sativa Japonica Group]	biological process: single-organism process (GO:0044699);; biological process: localization (GO:0051179);; molecular function: binding (GO:0005488)
gene-LOC107277123	LOC107277123	0.433227	0.662738	0.535651	0.02938	0.227079	0.307393	0.154455	0.170221	0.166233	--	--	Biological Process: defense response (GO:0006952);; Biological Process: metabolic process (GO:0008152);; Biological Process: negative regulation of translation (GO:0017148);; Molecular Function: rRNA N-glycosylase activity (GO:0030598);; Molecular Function: toxin activity (GO:0090729);;	K17302|2.4e-29|bdi:104582992|K17302 coatomer subunit beta' | (RefSeq) uncharacterized protein LOC104582992 isoform X2	--	--	--	Ribosome inactivating protein	Ribosome-inactivating protein OS=Zea mays OX=4577 PE=1 SV=1	S	Function unknown	60 kDa jasmonate-induced protein [Oryza sativa Japonica Group]	biological process: response to stimulus (GO:0050896);; biological process: metabolic process (GO:0008152);; biological process: biological regulation (GO:0065007);; molecular function: catalytic activity (GO:0003824)
gene-LOC107277127	LOC107277127	4.85807	5.13126	4.47822	3.78781	3.42728	3.82684	2.60287	2.50535	2.28398	--	--	--	K01409|4.7e-06|zma:103644101|K01409 N6-L-threonylcarbamoyladenine synthase [EC:2.3.1.234] | (RefSeq) pentatricopeptide repeat-containing protein At3g22470, mitochondrial	--	--	--	PPR repeat family	--	S	Function unknown	pentatricopeptide repeat-containing protein At3g22470, mitochondrial [Oryza sativa Japonica Group]	--
gene-LOC107277191	LOC107277191	3.61866	3.73689	3.20521	1.19703	2.72084	2.70131	1.95094	1.79224	1.13798	--	--	--	K13459|4.5e-07|hbr:110673008|K13459 disease resistance protein RPS2 | (RefSeq) probable disease resistance protein At5g63020	Plant-pathogen interaction (ko04626)	--	--	--	--	S	Function unknown	uncharacterized protein LOC107277191 isoform X2 [Oryza sativa Japonica Group]	--
gene-LOC107277214	LOC107277214	1.0725	0.49249	0.518411	0.070746	0.172901	0.312678	0.651282	0.422798	0.741588	[R]	General function prediction only	Biological Process: defense response (GO:0006952);; Molecular Function: ADP binding (GO:0043531);;	K13457|0.0e+00|osa:107277214|K13457 disease resistance protein RPM1 | (RefSeq) disease resistance protein RPM1-like isoform X1	Plant-pathogen interaction (ko04626)	[T]	Signal transduction mechanisms	NB-ARC domain	Disease resistance protein RPM1 OS=Arabidopsis thaliana OX=3702 GN=RPM1 PE=1 SV=1	S	Function unknown	disease resistance protein RPM1 [Oryza sativa Japonica Group]	biological process: response to stimulus (GO:0050896);; molecular function: binding (GO:0005488)
gene-LOC107277220	LOC107277220	1.17542	1.6264	2.04076	0.629633	0.333412	0.803408	0.415188	0.491524	0.865293	--	--	Molecular Function: red chlorophyll catabolite reductase activity (GO:0051743);;	K13545|5.0e-158|osa:107277220|K13545 red chlorophyll catabolite reductase [EC:1.3.7.12] | (RefSeq) red chlorophyll catabolite reductase-like	Porphyrin and chlorophyll metabolism (ko00860)	--	--	Red chlorophyll catabolite reductase (RCC reductase)	Red chlorophyll catabolite reductase 1, chloroplastic OS=Oryza sativa subsp. japonica OX=39947 GN=RCCR1 PE=2 SV=1	S	Function unknown	red chlorophyll catabolite reductase [Oryza sativa Japonica Group]	molecular function: catalytic activity (GO:0003824);; biological process: metabolic process (GO:0008152);; biological process: single-organism process (GO:0044699)
gene-LOC107277226	LOC107277226	0.642345	0.844373	0.701267	0.012716	1.34218	0.195219	2.31024	2.7687	1.37314	--	--	Cellular Component: integral component of membrane (GO:0016021);;	K09122|2.9e-56|sbi:8057957|K09122 uncharacterized protein | (RefSeq) uncharacterized protein LOC8057957	--	--	--	Protein of unknown function (DUF707)	--	--	--	uncharacterized protein LOC107277226 isoform X1 [Oryza sativa Japonica Group]	cellular component: membrane (GO:0016020);; cellular component: membrane part (GO:0044425)
gene-LOC107277228	LOC107277228	14.4991	16.5916	17.7962	12.1696	13.9835	18.484	8.4626	7.66749	8.35743	--	--	--	K14816|1.3e-24|dosa:Os06t0693500-01|K14816 pre-60S factor REI1 | (RefSeq) Os06g0693500; Zinc finger, C2H2-like domain containing protein.	--	--	--	--	Cytoplasmic 60S subunit biogenesis factor REI1 homolog 1 OS=Arabidopsis thaliana OX=3702 GN=REIL1 PE=1 SV=1	--	--	cytoplasmic 60S subunit biogenesis factor REI1 homolog 1 [Oryza sativa Japonica Group]	--
gene-LOC107277230	LOC107277230	0.251104	0.211278	0.147172	0.525203	0.229167	1.6511	0.307986	0.299033	0.886727	--	--	--	--	--	--	--	--	--	--	--	uncharacterized protein LOC107277230 [Oryza sativa Japonica Group]	--
gene-LOC107277259	LOC107277259	0.151077	0.154319	0.189572	0.719607	0.378905	0.62976	0.519583	0.622986	0.594617	--	--	Molecular Function: protein binding (GO:0005515);;	K13466|4.6e-09|vvi:100246778|K13466 EIX receptor 1/2 | (RefSeq) receptor-like protein 12	Plant-pathogen interaction (ko04626)	--	--	Leucine rich repeat	Tyrosine-sulfated glycopeptide receptor 1 OS=Arabidopsis thaliana OX=3702 GN=PSY1R PE=1 SV=1	S	Function unknown	receptor-like protein 3 isoform X1 [Oryza sativa Japonica Group]	molecular function: binding (GO:0005488)
gene-LOC107277263	LOC107277263	10.383	10.208	9.35078	4.2249	4.5845	6.85198	3.43612	3.69258	3.21994	--	--	--	--	--	--	--	Ankyrin repeats (3 copies)	--	S	Function unknown	ankyrin repeat and SOCS box protein 11 isoform X2 [Oryza sativa Japonica Group]	--
gene-LOC107277284	LOC107277284	0.290198	0.342595	0.380771	0.064122	0.400098	0.212149	2.63401	2.11129	3.15588	[QV]	Secondary metabolites biosynthesis, transport and catabolism;; Defense mechanisms	Molecular Function: monooxygenase activity (GO:0004497);; Molecular Function: iron ion binding (GO:0005506);; Cellular Component: integral component of membrane (GO:0016021);; Molecular Function: oxidoreductase activity, acting on paired donors, with incorporation or reduction of molecular oxygen (GO:0016705);; Molecular Function: heme binding (GO:0020037);;	K15472|1.0e-125|nau:109237629|K15472 premnaspirodiene oxygenase [EC:1.14.14.151] | (RefSeq) premnaspirodiene oxygenase	Sesquiterpenoid and triterpenoid biosynthesis (ko00909)	[Q]	Secondary metabolites biosynthesis, transport and catabolism	Cytochrome P450	Premnaspirodiene oxygenase OS=Hyoscyamus muticus OX=35626 GN=CYP71D55 PE=1 SV=1	Q	Secondary metabolites biosynthesis, transport and catabolism	premnaspirodiene oxygenase [Oryza sativa Japonica Group]	molecular function: catalytic activity (GO:0003824);; biological process: metabolic process (GO:0008152);; biological process: single-organism process (GO:0044699);; molecular function: binding (GO:0005488);; cellular component: membrane (GO:0016020);; cellular component: membrane part (GO:0044425)
gene-LOC107277296	LOC107277296	2.46148	2.56017	2.35817	2.45329	3.69286	2.26428	5.17772	6.74002	6.29836	--	--	--	--	--	--	--	LURP-one-related	--	S	Function unknown	protein LURP-one-related 5 isoform X1 [Oryza sativa Japonica Group]	--
gene-LOC107277318	LOC107277318	2.89651	2.70979	2.82641	2.06297	2.49304	3.01325	5.64042	4.60991	7.13923	--	--	Biological Process: cell surface receptor signaling pathway (GO:0007166);;	--	--	--	--	--	--	S	Function unknown	uncharacterized protein LOC107277318 [Oryza sativa Japonica Group]	biological process: cellular process (GO:0009987);; biological process: signaling (GO:0023052);; biological process: single-organism process (GO:0044699);; biological process: response to stimulus (GO:0050896);; biological process: biological regulation (GO:0065007)
gene-LOC107277374	LOC107277374	1.26151	0.500499	0.567939	0.222498	0.106894	0.178381	0.19196	0.271505	0.245622	--	--	Cellular Component: endoplasmic reticulum membrane (GO:0005789);; Biological Process: fatty acid biosynthetic process (GO:0006633);; Cellular Component: integral component of membrane (GO:0016021);; Molecular Function: 3-hydroxy-arachidoyl-CoA dehydratase activity (GO:0102343);; Molecular Function: 3-hydroxy-behenoyl-CoA dehydratase activity (GO:0102344);; Molecular Function: 3-hydroxy-lignoceroy…	K10703|6.8e-136|osa:107277374|K10703 very-long-chain (3R)-3-hydroxyacyl-CoA dehydratase [EC:4.2.1.134] | (RefSeq) very-long-chain (3R)-3-hydroxyacyl-CoA dehydratase PASTICCINO 2A-like	Fatty acid elongation (ko00062);; Biosynthesis of unsaturated fatty acids (ko01040);; Fatty acid metabolism (ko01212)	[R]	General function prediction only	Protein tyrosine phosphatase-like protein, PTPLA	Very-long-chain (3R)-3-hydroxyacyl-CoA dehydratase PASTICCINO 2A OS=Oryza sativa subsp. japonica OX=39947 GN=PAS2A PE=2 SV=2	S	Function unknown	very-long-chain (3R)-3-hydroxyacyl-CoA dehydratase PASTICCINO 2A-like [Oryza sativa Japonica Group]	cellular component: cell (GO:0005623);; cellular component: membrane (GO:0016020);; cellular component: organelle (GO:0043226);; cellular component: organelle part (GO:0044422);; cellular component: membrane part (GO:0044425);; cellular component: cell part (GO:0044464);; biological process: metabolic process (GO:0008152);; biological process: cellular process (GO:0009987);; biological process: s…
gene-LOC107277428	LOC107277428	146.235	141.964	133.405	28.0168	90.0095	67.3433	82.3137	85.4528	77.8071	--	--	Biological Process: reproduction (GO:0000003);; Biological Process: developmental process involved in reproduction (GO:0003006);; Molecular Function: molecular_function (GO:0003674);; Molecular Function: binding (GO:0005488);; Molecular Function: protein binding (GO:0005515);; Cellular Component: cellular_component (GO:0005575);; Cellular Component: intracellular (GO:0005622);; Cellular Component…	--	--	--	--	PHD - plant homeodomain finger protein	OBERON-like protein OS=Nicotiana benthamiana OX=4100 GN=PVIP PE=1 SV=1	--	--	OBERON-like protein isoform X1 [Oryza sativa Japonica Group]	biological process: reproduction (GO:0000003);; biological process: reproductive process (GO:0022414);; biological process: developmental process (GO:0032502);; molecular function: binding (GO:0005488);; cellular component: cell (GO:0005623);; cellular component: cell part (GO:0044464);; cellular component: organelle (GO:0043226);; biological process: localization (GO:0051179);; biological proces…
gene-LOC107277442	LOC107277442	3.07619	1.12755	0.925863	0.242189	0.378695	0.922089	1.12261	1.15958	1.98247	--	--	Molecular Function: electron carrier activity (GO:0009055);;	--	--	--	--	Plastocyanin-like domain	Uclacyanin 1 OS=Arabidopsis thaliana OX=3702 GN=UCC1 PE=1 SV=1	S	Function unknown	mavicyanin [Oryza sativa Japonica Group]	molecular function: electron carrier activity (GO:0009055)
gene-LOC107277463	LOC107277463	0.367021	0.240017	0.228605	0.418986	0.404732	0.67517	0.93534	0.909372	1.04889	--	--	Biological Process: metal ion transport (GO:0030001);; Molecular Function: metal ion binding (GO:0046872);;	K10572|7.5e-11|fve:101291401|K10572 inositol-pentakisphosphate 2-kinase [EC:2.7.1.158] | (RefSeq) inositol-pentakisphosphate 2-kinase	Inositol phosphate metabolism (ko00562);; Phosphatidylinositol signaling system (ko04070)	--	--	Heavy-metal-associated domain	--	S	Function unknown	heavy metal-associated isoprenylated plant protein 43 [Oryza sativa Japonica Group]	biological process: single-organism process (GO:0044699);; biological process: localization (GO:0051179);; molecular function: binding (GO:0005488)
gene-LOC107277470	LOC107277470	2.07739	1.67439	1.69003	1.94789	1.58622	1.48623	0.360189	0.344839	0.320536	--	--	Molecular Function: transcription factor activity, sequence-specific DNA binding (GO:0003700);; Cellular Component: nucleus (GO:0005634);; Molecular Function: sequence-specific DNA binding (GO:0043565);;	K16225|5.0e-12|crb:17875137|K16225 probable WRKY transcription factor 52 | (RefSeq) disease resistance protein RRS1	Plant-pathogen interaction (ko04626)	--	--	WRKY DNA -binding domain	Probable WRKY transcription factor 30 OS=Arabidopsis thaliana OX=3702 GN=WRKY30 PE=1 SV=1	S	Function unknown	probable WRKY transcription factor 70 [Oryza sativa Japonica Group]	molecular function: nucleic acid binding transcription factor activity (GO:0001071);; biological process: biological regulation (GO:0065007);; cellular component: cell (GO:0005623);; cellular component: organelle (GO:0043226);; cellular component: cell part (GO:0044464);; molecular function: binding (GO:0005488)
gene-LOC107277478	LOC107277478	0.062321	0.155503	0.063274	0.014647	0.056103	0.038981	3.55921	1.94136	4.44229	[P]	Inorganic ion transport and metabolism	Cellular Component: plant-type vacuole membrane (GO:0009705);; Molecular Function: nitrate transmembrane transporter activity (GO:0015112);; Cellular Component: integral component of membrane (GO:0016021);;	K02575|2.8e-261|osa:107277478|K02575 MFS transporter, NNP family, nitrate/nitrite transporter | (RefSeq) probable high-affinity nitrate transporter 2.4	Nitrogen metabolism (ko00910)	--	--	Major Facilitator Superfamily	Probable high-affinity nitrate transporter 2.4 OS=Oryza sativa subsp. japonica OX=39947 GN=NRT2.4 PE=2 SV=2	P	Inorganic ion transport and metabolism	probable high-affinity nitrate transporter 2.4 [Oryza sativa Japonica Group]	cellular component: cell (GO:0005623);; cellular component: membrane (GO:0016020);; cellular component: organelle (GO:0043226);; cellular component: organelle part (GO:0044422);; cellular component: cell part (GO:0044464);; molecular function: transporter activity (GO:0005215);; biological process: cellular process (GO:0009987);; biological process: single-organism process (GO:0044699);; biologic…
gene-LOC107277499	LOC107277499	0.405857	0.496147	0.585801	1.97277	1.16603	1.35074	1.23141	1.1131	1.11451	--	--	Molecular Function: transcription factor activity, sequence-specific DNA binding (GO:0003700);; Biological Process: positive regulation of transcription, DNA-templated (GO:0045893);;	K14432|4.7e-113|osa:107277499|K14432 ABA responsive element binding factor | (RefSeq) ABSCISIC ACID-INSENSITIVE 5-like protein 2	Plant hormone signal transduction (ko04075)	--	--	bZIP transcription factor	ABSCISIC ACID-INSENSITIVE 5-like protein 3 OS=Arabidopsis thaliana OX=3702 GN=DPBF4 PE=1 SV=1	S	Function unknown	ABSCISIC ACID-INSENSITIVE 5-like protein 2 [Oryza sativa Japonica Group]	molecular function: nucleic acid binding transcription factor activity (GO:0001071);; biological process: biological regulation (GO:0065007)
gene-LOC107277509	LOC107277509	2.02523	1.86444	1.73007	1.11592	1.08576	1.66106	0.789944	0.48021	0.832206	--	--	--	--	--	--	--	Plant protein of unknown function	--	--	--	uncharacterized protein LOC107277509 [Oryza sativa Japonica Group]	--
gene-LOC107277534	LOC107277534	5.94151	4.90437	3.70479	1.63601	2.5714	3.12169	2.14107	1.76618	2.11352	--	--	--	--	--	--	--	Domain of unknown function (DUF4228)	--	S	Function unknown	uncharacterized protein LOC107277534 [Oryza sativa Japonica Group]	--
gene-LOC107277610	LOC107277610	1.60538	2.29303	2.30026	7.8206	4.10028	5.37742	6.53625	5.94278	7.08158	--	--	--	--	--	--	--	--	--	S	Function unknown	uncharacterized protein LOC107277610 [Oryza sativa Japonica Group]	--
gene-LOC107277638	LOC107277638	6.22633	5.81448	6.5142	1.74684	2.93345	4.33428	2.06986	1.79604	2.42464	--	--	--	K13456|1.9e-41|sita:101771230|K13456 RPM1-interacting protein 4 | (RefSeq) RPM1-interacting protein 4	Plant-pathogen interaction (ko04626)	--	--	Cleavage site for pathogenic type III effector avirulence factor Avr	--	S	Function unknown	RPM1-interacting protein 4 [Oryza sativa Japonica Group]	--
gene-LOC107277662	LOC107277662	11.165	9.99597	8.74144	1.58895	17.7107	12.0041	23.4517	22.4434	22.4042	--	--	Cellular Component: plasma membrane (GO:0005886);; Cellular Component: integral component of membrane (GO:0016021);;	--	--	--	--	Domain of unknown function (DUF588)	CASP-like protein 1U1 OS=Oryza sativa subsp. japonica OX=39947 GN=Os11g0649400 PE=2 SV=1	--	--	CASP-like protein 1U1 [Oryza sativa Japonica Group]	cellular component: cell (GO:0005623);; cellular component: membrane (GO:0016020);; cellular component: cell part (GO:0044464);; cellular component: membrane part (GO:0044425)
gene-LOC107277664	LOC107277664	0.317213	0.227087	0.247363	1.87704	0.662416	0.863596	0.492626	0.334993	0.418413	[T]	Signal transduction mechanisms	Molecular Function: protein kinase activity (GO:0004672);; Molecular Function: ATP binding (GO:0005524);; Biological Process: cell surface receptor signaling pathway (GO:0007166);;	K13430|1.3e-52|ini:109175864|K13430 serine/threonine-protein kinase PBS1 [EC:2.7.11.1] | (RefSeq) serine/threonine-protein kinase PBS1	Plant-pathogen interaction (ko04626)	[T]	Signal transduction mechanisms	Protein kinase domain	Putative serine/threonine-protein kinase-like protein CCR3 OS=Arabidopsis thaliana OX=3702 GN=CCR3 PE=2 SV=1	T	Signal transduction mechanisms	probable serine/threonine-protein kinase PBL28 [Oryza sativa Japonica Group]	molecular function: catalytic activity (GO:0003824);; biological process: metabolic process (GO:0008152);; biological process: cellular process (GO:0009987);; molecular function: binding (GO:0005488);; biological process: signaling (GO:0023052);; biological process: single-organism process (GO:0044699);; biological process: response to stimulus (GO:0050896);; biological process: biological regula…
gene-LOC107277669	LOC107277669	2.87255	3.53821	3.71755	9.2233	33.4585	32.0502	25.4317	33.3655	33.335	[M]	Cell wall/membrane/envelope biogenesis	Molecular Function: protein kinase activity (GO:0004672);; Molecular Function: calcium ion binding (GO:0005509);; Molecular Function: ATP binding (GO:0005524);; Cellular Component: integral component of membrane (GO:0016021);; Molecular Function: polysaccharide binding (GO:0030247);;	K23544|2.6e-71|brp:103842861|K23544 serine incorporator 1/3 | (RefSeq) serine incorporator 3	--	--	--	Protein tyrosine and serine/threonine kinase	Wall-associated receptor kinase 2 OS=Arabidopsis thaliana OX=3702 GN=WAK2 PE=1 SV=1	T	Signal transduction mechanisms	wall-associated receptor kinase 2 [Oryza sativa Japonica Group]	molecular function: catalytic activity (GO:0003824);; biological process: metabolic process (GO:0008152);; biological process: cellular process (GO:0009987);; molecular function: binding (GO:0005488);; cellular component: membrane (GO:0016020);; cellular component: membrane part (GO:0044425)
gene-LOC107277758	LOC107277758	0.521904	0.4284	0.357826	0.327758	0.715512	0.567233	1.22455	1.02907	0.996927	--	--	--	--	--	--	--	Domain of unknown function (DUF4283)	--	S	Function unknown	hypothetical protein EE612_042644, partial [Oryza sativa]	--
gene-LOC107277777	LOC107277777	2.78684	3.27664	3.16999	0.365817	1.26801	1.87398	1.26084	1.74125	1.72484	[IQR]	Lipid transport and metabolism;; Secondary metabolites biosynthesis, transport and catabolism;; General function prediction only	--	K13070|1.9e-45|dosa:Os04t0179200-01|K13070 momilactone-A synthase [EC:1.1.1.295] | (RefSeq) Os04g0179200, MAS, MOMILACTONE_A_SYNTHASE; Similar to Stem secoisolariciresinol dehydrogenase (Fragment).	Diterpenoid biosynthesis (ko00904)	[R]	General function prediction only	Enoyl-(Acyl carrier protein) reductase	Momilactone A synthase OS=Oryza sativa subsp. japonica OX=39947 GN=Os04g0179200 PE=2 SV=1	S	Function unknown	momilactone A synthase-like [Oryza sativa Japonica Group]	--
gene-LOC107277801	LOC107277801	0.793147	1.00136	0.925304	0.294459	0.559876	0.500645	1.01909	1.35639	0.93701	--	--	Molecular Function: translation initiation factor activity (GO:0003743);;	K03239|1.1e-24|rcu:8276560|K03239 translation initiation factor eIF-2B subunit alpha | (RefSeq) methylthioribose-1-phosphate isomerase	RNA transport (ko03013)	--	--	LURP-one-related	Protein LURP-one-related 11 OS=Arabidopsis thaliana OX=3702 GN=At3g14260 PE=2 SV=1	S	Function unknown	protein LURP-one-related 11 [Oryza sativa Japonica Group]	molecular function: binding (GO:0005488);; biological process: metabolic process (GO:0008152);; biological process: cellular process (GO:0009987)
gene-LOC107277808	LOC107277808	5.38339	5.35427	5.44661	7.20315	7.01543	6.32712	11.7668	10.7861	12.2313	--	--	Biological Process: reproduction (GO:0000003);; Biological Process: cell morphogenesis (GO:0000902);; Biological Process: cell morphogenesis involved in differentiation (GO:0000904);; Biological Process: developmental process involved in reproduction (GO:0003006);; Cellular Component: cellular_component (GO:0005575);; Cellular Component: cell (GO:0005623);; Cellular Component: plasma membrane (GO…	K23541|6.0e-14|egu:105051209|K23541 Ca2+/H+ antiporter, TMEM165/GDT1 family | (RefSeq) LOW QUALITY PROTEIN: uncharacterized protein LOC105051209	--	--	--	P21-Rho-binding domain	CRIB domain-containing protein RIC10 OS=Arabidopsis thaliana OX=3702 GN=RIC10 PE=2 SV=1	S	Function unknown	CRIB domain-containing protein RIC4 [Oryza sativa Japonica Group]	biological process: reproduction (GO:0000003);; biological process: cellular process (GO:0009987);; biological process: developmental process (GO:0032502);; biological process: single-organism process (GO:0044699);; biological process: cellular component organization or biogenesis (GO:0071840);; biological process: reproductive process (GO:0022414);; cellular component: cell (GO:0005623);; cellul…
gene-LOC107277835	LOC107277835	0.6866	0.490701	0.574048	0.08247	0.715829	0.634847	2.29539	2.80145	1.36419	--	--	Molecular Function: cysteine-type endopeptidase inhibitor activity (GO:0004869);; Cellular Component: integral component of membrane (GO:0016021);;	--	--	--	--	Aspartic acid proteinase inhibitor	--	S	Function unknown	cysteine proteinase inhibitor 5 [Oryza sativa Japonica Group]	molecular function: enzyme regulator activity (GO:0030234);; biological process: biological regulation (GO:0065007);; cellular component: membrane (GO:0016020);; cellular component: membrane part (GO:0044425)
gene-LOC107277847	LOC107277847	0	0.255814	0.232055	0.537276	0.365631	0.363861	1.36698	1.06856	1.37149	--	--	Biological Process: hormone biosynthetic process (GO:0042446);; Biological Process: regulation of secondary shoot formation (GO:2000032);;	K14494|1.0e-11|csat:104770056|K14494 DELLA protein | (RefSeq) DELLA protein RGL3-like	Plant hormone signal transduction (ko04075)	--	--	GRAS domain family	Protein NODULATION SIGNALING PATHWAY 1 OS=Oryza sativa subsp. japonica OX=39947 GN=NSP1 PE=2 SV=1	S	Function unknown	nodulation-signaling pathway 1 protein [Oryza sativa Japonica Group]	biological process: metabolic process (GO:0008152);; biological process: biological regulation (GO:0065007)
gene-LOC107277953	LOC107277953	1.45596	1.57148	1.15613	0.332502	1.58267	1.18825	0.22177	0.267292	0.103229	--	--	Cellular Component: integral component of membrane (GO:0016021);;	--	--	--	--	--	--	S	Function unknown	uncharacterized protein LOC107277953 [Oryza sativa Japonica Group]	cellular component: membrane (GO:0016020);; cellular component: membrane part (GO:0044425)
gene-LOC107277982	LOC107277982	0.460795	0.575749	0.529816	2.85751	0.939805	1.1517	1.66877	1.42136	1.27869	--	--	Molecular Function: DNA binding (GO:0003677);;	K15397|9.3e-10|cpep:111776416|K15397 3-ketoacyl-CoA synthase [EC:2.3.1.199] | (RefSeq) 3-ketoacyl-CoA synthase 17-like	Fatty acid elongation (ko00062);; Plant-pathogen interaction (ko04626)	[O]	Posttranslational modification, protein turnover, chaperones	Myb-like DNA-binding domain	Protein RADIALIS-like 3 OS=Arabidopsis thaliana OX=3702 GN=RL3 PE=2 SV=1	K	Transcription	protein RADIALIS-like 3 [Oryza sativa Japonica Group]	molecular function: binding (GO:0005488)
gene-LOC107278022	LOC107278022	2.44192	2.75321	2.89162	0.462698	1.76753	1.38908	0.449724	0.53176	0.491539	--	--	--	--	--	--	--	Cotton fibre expressed protein	--	S	Function unknown	uncharacterized protein LOC107278022 [Oryza sativa Japonica Group]	--
gene-LOC107278025	LOC107278025	0.936441	1.03021	0.911287	0.426192	0.931452	2.00639	3.93205	2.04331	1.82924	--	--	--	--	--	--	--	--	--	--	--	uncharacterized protein LOC107278025 [Oryza sativa Japonica Group]	--
gene-LOC107278079	LOC107278079	0.350121	0.255877	0.412539	0.088241	0.476889	0.258133	0.95796	1.09594	0.925972	--	--	Molecular Function: protein dimerization activity (GO:0046983);;	--	--	--	--	--	Transcription factor ILI3 OS=Oryza sativa subsp. indica OX=39946 GN=ILI3 PE=3 SV=1	K	Transcription	transcription factor ILI3-like [Oryza sativa Japonica Group]	molecular function: binding (GO:0005488)
gene-LOC107278089	LOC107278089	0.217034	0.568824	0.780928	5.72111	1.88558	2.44896	2.68953	2.35222	2.63411	--	--	--	--	--	--	--	--	--	--	--	uncharacterized protein LOC107278089 [Oryza sativa Japonica Group]	--
gene-LOC107278107	LOC107278107	6.58274	6.61378	6.18416	1.20613	7.39221	1.64706	1.63529	4.01597	1.34054	--	--	Cellular Component: apoplast (GO:0048046);;	--	--	--	--	Dirigent-like protein	--	S	Function unknown	dirigent protein 2 [Oryza sativa Japonica Group]	cellular component: extracellular region (GO:0005576)
gene-LOC107278128	LOC107278128	2.67028	2.0646	1.3328	0.642744	1.4124	2.88652	0.70542	0.605136	0.397625	[S]	Function unknown	Cellular Component: extracellular space (GO:0005615);;	K13449|8.6e-93|dosa:Os07t0125000-02|K13449 pathogenesis-related protein 1 | (RefSeq) Os07g0125000; Allergen V5/Tpx-1 related family protein.	MAPK signaling pathway - plant (ko04016);; Plant hormone signal transduction (ko04075);; Plant-pathogen interaction (ko04626)	[S]	Function unknown	Cysteine-rich secretory protein family	Pathogenesis-related protein 1 OS=Hordeum vulgare OX=4513 PE=2 SV=1	S	Function unknown	--	cellular component: extracellular region (GO:0005576);; cellular component: extracellular region part (GO:0044421)
gene-LOC107278129	LOC107278129	5.55624	4.5044	2.98374	1.95231	2.96447	5.92136	1.4204	1.36442	0.805782	[S]	Function unknown	Cellular Component: extracellular space (GO:0005615);;	K13449|8.6e-93|dosa:Os07t0125000-02|K13449 pathogenesis-related protein 1 | (RefSeq) Os07g0125000; Allergen V5/Tpx-1 related family protein.	MAPK signaling pathway - plant (ko04016);; Plant hormone signal transduction (ko04075);; Plant-pathogen interaction (ko04626)	[S]	Function unknown	Cysteine-rich secretory protein family	Pathogenesis-related protein 1 OS=Hordeum vulgare OX=4513 PE=2 SV=1	S	Function unknown	--	cellular component: extracellular region (GO:0005576);; cellular component: extracellular region part (GO:0044421)
gene-LOC107278163	LOC107278163	1.76469	1.33239	1.3822	0.286665	0.224574	0.375315	0.864384	0.406775	0.793826	--	--	--	--	--	--	--	--	--	S	Function unknown	uncharacterized protein LOC107278163 [Oryza sativa Japonica Group]	--
gene-LOC107278225	LOC107278225	1.01416	1.00814	0.764146	0.376083	0.533037	0.713645	0.186292	0.299583	0.2454	--	--	Molecular Function: protein binding (GO:0005515);; Cellular Component: cellular_component (GO:0005575);; Cellular Component: intracellular (GO:0005622);; Cellular Component: cell (GO:0005623);; Cellular Component: nucleus (GO:0005634);; Cellular Component: organelle (GO:0043226);; Cellular Component: membrane-bounded organelle (GO:0043227);; Cellular Component: intracellular organelle (GO:0043229…	K08332|8.0e-24|mdm:114820878|K08332 vacuolar protein 8 | (RefSeq) U-box domain-containing protein 4-like	--	[S]	Function unknown	Armadillo/beta-catenin-like repeat	U-box domain-containing protein 13 OS=Arabidopsis thaliana OX=3702 GN=PUB13 PE=1 SV=1	S	Function unknown	U-box domain-containing protein 4-like [Oryza sativa Japonica Group]	molecular function: binding (GO:0005488);; cellular component: cell (GO:0005623);; cellular component: cell part (GO:0044464);; cellular component: organelle (GO:0043226)
gene-LOC107278246	LOC107278246	0.826065	0.731587	0.522012	0.403517	0.950738	1.16957	1.42694	2.14885	3.3276	--	--	Molecular Function: DNA binding (GO:0003677);; Molecular Function: transcription factor activity, sequence-specific DNA binding (GO:0003700);; Cellular Component: nucleus (GO:0005634);;	K09286|1.1e-21|ppp:112279618|K09286 EREBP-like factor | (RefSeq) ethylene-responsive transcription factor ERF038-like	--	--	--	AP2 domain	Ethylene-responsive transcription factor ERF012 OS=Arabidopsis thaliana OX=3702 GN=ERF012 PE=2 SV=1	K	Transcription	ethylene-responsive transcription factor ERF014 [Oryza sativa Japonica Group]	molecular function: binding (GO:0005488);; molecular function: nucleic acid binding transcription factor activity (GO:0001071);; biological process: biological regulation (GO:0065007);; cellular component: cell (GO:0005623);; cellular component: organelle (GO:0043226);; cellular component: cell part (GO:0044464)
gene-LOC107278278	LOC107278278	0.621893	0.392731	0.666437	0.230695	0.767869	0.701549	3.03536	3.72799	3.15823	--	--	Molecular Function: sulfotransferase activity (GO:0008146);;	K22312|2.2e-92|mus:103983338|K22312 hydroxyjasmonate sulfotransferase [EC:2.8.2.39] | (RefSeq) cytosolic sulfotransferase 8-like	--	[R]	General function prediction only	Sulfotransferase domain	Cytosolic sulfotransferase 16 OS=Arabidopsis thaliana OX=3702 GN=SOT16 PE=1 SV=1	S	Function unknown	cytosolic sulfotransferase 5 [Oryza sativa Japonica Group]	molecular function: catalytic activity (GO:0003824);; biological process: metabolic process (GO:0008152)
gene-LOC107278293	LOC107278293	7.54938	3.54833	5.16655	11.9008	12.0474	27.6948	6.91869	4.58508	9.12824	--	--	--	K11855|8.0e-13|bvg:104906049|K11855 ubiquitin carboxyl-terminal hydrolase 36/42 [EC:3.4.19.12] | (RefSeq) ubiquitin carboxyl-terminal hydrolase 36	--	--	--	Hydrophobic seed protein	36.4 kDa proline-rich protein OS=Solanum lycopersicum OX=4081 GN=TPRP-F1 PE=2 SV=1	S	Function unknown	36.4 kDa proline-rich protein [Oryza sativa Japonica Group]	--
gene-LOC107278355	LOC107278355	0.93284	0.733048	0.954773	2.01323	1.66071	1.86953	2.06354	2.14603	2.17887	[R]	General function prediction only	Biological Process: defense response (GO:0006952);; Molecular Function: ADP binding (GO:0043531);;	K13457|9.5e-202|pda:103697344|K13457 disease resistance protein RPM1 | (RefSeq) LOW QUALITY PROTEIN: disease resistance protein RPM1-like	Plant-pathogen interaction (ko04626)	[T]	Signal transduction mechanisms	NB-ARC domain	Disease resistance protein RPM1 OS=Arabidopsis thaliana OX=3702 GN=RPM1 PE=1 SV=1	S	Function unknown	disease resistance protein RPM1-like isoform X1 [Oryza sativa Japonica Group]	biological process: response to stimulus (GO:0050896);; molecular function: binding (GO:0005488)
gene-LOC107278382	LOC107278382	6.29237	5.86296	5.70364	3.34196	3.59062	4.67997	1.67456	2.24843	1.28508	--	--	--	--	--	--	--	--	--	--	--	uncharacterized protein LOC107278382 isoform X1 [Oryza sativa Japonica Group]	--
gene-LOC107278391	LOC107278391	6.27164	5.48169	4.41542	0.459619	1.99112	3.64393	1.33627	0.944478	1.82679	--	--	--	--	--	--	--	--	--	--	--	GDSL esterase/lipase At4g10955-like [Oryza sativa Japonica Group]	--
gene-LOC107278421	LOC107278421	5.80067	8.19169	8.63868	7.28298	3.96087	4.1308	2.21479	1.389	1.69371	--	--	Cellular Component: integral component of membrane (GO:0016021);;	K19040|2.9e-106|dosa:Os02t0541500-00|K19040 E3 ubiquitin-protein ligase ATL10/75/76/77/78 [EC:2.3.2.27] | (RefSeq) Os02g0541500; Similar to predicted protein.	--	[O]	Posttranslational modification, protein turnover, chaperones	Ring finger domain	RING-H2 finger protein ATL78 OS=Arabidopsis thaliana OX=3702 GN=ATL78 PE=2 SV=1	O	Posttranslational modification, protein turnover, chaperones	RING-H2 finger protein ATL72 [Oryza sativa Japonica Group]	cellular component: membrane (GO:0016020);; cellular component: membrane part (GO:0044425)
gene-LOC107278562	LOC107278562	1.36829	2.044	2.73473	9.43792	4.07404	4.06565	5.08061	4.47133	5.40361	--	--	--	--	--	--	--	--	--	--	--	uncharacterized protein LOC107278562 [Oryza sativa Japonica Group]	--
gene-LOC107278612	LOC107278612	0.550144	0.670289	0.516536	0.317274	0.20229	0.474252	0.165487	0.347962	0.274029	--	--	--	K10663|1.0e-08|sind:105173801|K10663 E3 ubiquitin-protein ligase ATL4 [EC:2.3.2.27] | (RefSeq) E3 ubiquitin-protein ligase ATL4-like	--	[O]	Posttranslational modification, protein turnover, chaperones	Ring finger domain	RING-H2 finger protein ATL64 OS=Arabidopsis thaliana OX=3702 GN=ATL64 PE=2 SV=1	S	Function unknown	probable E3 ubiquitin-protein ligase ATL45 [Oryza sativa Japonica Group]	--
gene-LOC107278619	LOC107278619	1.89428	1.58909	2.45506	4.54051	2.25313	2.5361	4.44839	4.17458	4.32642	--	--	Biological Process: regulation of transcription, DNA-templated (GO:0006355);; Biological Process: biological_process (GO:0008150);; Biological Process: regulation of biosynthetic process (GO:0009889);; Biological Process: regulation of cellular defense response (GO:0010185);; Biological Process: regulation of gene expression (GO:0010468);; Biological Process: regulation of macromolecule biosynthe…	--	--	--	--	VQ motif	VQ motif-containing protein 4 OS=Arabidopsis thaliana OX=3702 GN=VQ4 PE=1 SV=1	S	Function unknown	VQ motif-containing protein 4 [Oryza sativa Japonica Group]	biological process: biological regulation (GO:0065007)
gene-LOC107278632	LOC107278632	4.06433	3.28343	3.40528	0.761005	1.0392	2.18781	1.18075	1.34563	1.11589	--	--	--	--	--	--	--	--	--	--	--	uncharacterized protein LOC107278632 [Oryza sativa Japonica Group]	--
gene-LOC107278668	LOC107278668	0.447807	0.404017	0.408625	0.7575	0.615209	0.50405	1.36993	1.18296	1.25632	--	--	Cellular Component: nucleus (GO:0005634);; Biological Process: negative regulation of transcription, DNA-templated (GO:0045892);;	--	--	--	--	Transcriptional repressor, ovate	Transcription repressor OFP8 OS=Oryza sativa subsp. japonica OX=39947 GN=OFP8 PE=1 SV=1	S	Function unknown	transcription repressor OFP8-like [Oryza sativa Japonica Group]	cellular component: cell (GO:0005623);; cellular component: organelle (GO:0043226);; cellular component: cell part (GO:0044464);; biological process: biological regulation (GO:0065007)
gene-LOC107278669	LOC107278669	0.273729	0.233168	0.180025	0.875835	1.21519	1.06403	1.88359	1.73653	2.25254	--	--	--	K02725|1.6e-35|nau:109221636|K02725 20S proteasome subunit alpha 6 [EC:3.4.25.1] | (RefSeq) proteasome subunit alpha type-1-like	Proteasome (ko03050)	--	--	Lateral organ boundaries (LOB) domain	LOB domain-containing protein 11 OS=Arabidopsis thaliana OX=3702 GN=LBD11 PE=2 SV=2	S	Function unknown	LOB domain-containing protein 1 [Oryza sativa Japonica Group]	--
gene-LOC107278693	LOC107278693	0.016037	0.033866	0.061892	0.016028	0.084128	0.052029	1.48832	1.9973	2.42165	--	--	Molecular Function: magnesium ion binding (GO:0000287);; Molecular Function: terpene synthase activity (GO:0010333);;	K15803|1.0e-175|obr:102702367|K15803 (-)-germacrene D synthase [EC:4.2.3.75] | (RefSeq) (+)-germacrene D synthase-like	Sesquiterpenoid and triterpenoid biosynthesis (ko00909)	--	--	Terpene synthase family, metal binding domain	Tau-cadinol synthase OS=Zea mays OX=4577 GN=TPS7 PE=1 SV=1	--	--	(+)-germacrene D synthase isoform X1 [Oryza sativa Japonica Group]	molecular function: binding (GO:0005488);; molecular function: catalytic activity (GO:0003824);; biological process: metabolic process (GO:0008152)
gene-LOC107278713	LOC107278713	1.94156	1.09142	1.60033	0.039644	1.04422	0.26249	0.750377	0.76219	0.590654	--	--	Biological Process: regulation of transcription, DNA-templated (GO:0006355);; Biological Process: biological_process (GO:0008150);; Biological Process: regulation of biosynthetic process (GO:0009889);; Biological Process: negative regulation of biosynthetic process (GO:0009890);; Biological Process: negative regulation of metabolic process (GO:0009892);; Biological Process: regulation of gene exp…	--	--	--	--	--	Transcription repressor OFP17 OS=Arabidopsis thaliana OX=3702 GN=OFP17 PE=2 SV=1	S	Function unknown	uncharacterized protein LOC107278713 [Oryza sativa Japonica Group]	biological process: biological regulation (GO:0065007)
gene-LOC107278739	LOC107278739	0.861102	0.896629	0.615981	0.557089	0.402522	0.695459	2.09768	1.38935	2.38009	--	--	Molecular Function: transcription factor activity, sequence-specific DNA binding (GO:0003700);; Cellular Component: nucleus (GO:0005634);; Molecular Function: sequence-specific DNA binding (GO:0043565);;	K12835|2.1e-24|cmax:111493042|K12835 ATP-dependent RNA helicase DDX42 [EC:3.6.4.13] | (RefSeq) DEAD-box ATP-dependent RNA helicase 24 isoform X1	Spliceosome (ko03040)	--	--	WRKY DNA -binding domain	Probable WRKY transcription factor 24 OS=Arabidopsis thaliana OX=3702 GN=WRKY24 PE=1 SV=1	--	--	probable WRKY transcription factor 24 [Oryza sativa Japonica Group]	molecular function: nucleic acid binding transcription factor activity (GO:0001071);; biological process: biological regulation (GO:0065007);; cellular component: cell (GO:0005623);; cellular component: organelle (GO:0043226);; cellular component: cell part (GO:0044464);; molecular function: binding (GO:0005488)
gene-LOC107278748	LOC107278748	5.09502	6.30528	5.74533	15.5253	18.1675	20.3378	15.8689	16.6891	13.5751	[O]	Posttranslational modification, protein turnover, chaperones	Molecular Function: molecular_function (GO:0003674);; Molecular Function: binding (GO:0005488);; Molecular Function: protein binding (GO:0005515);; Molecular Function: chaperone binding (GO:0051087);;	K09510|4.2e-09|bpg:Bathy16g00510|K09510 DnaJ homolog subfamily B member 4 | (RefSeq) hypothetical protein	--	[O]	Posttranslational modification, protein turnover, chaperones	DnaJ domain	DnaJ protein P58IPK homolog B OS=Oryza sativa subsp. japonica OX=39947 GN=P58B PE=1 SV=1	O	Posttranslational modification, protein turnover, chaperones	uncharacterized protein LOC107278748 isoform X2 [Oryza sativa Japonica Group]	molecular function: binding (GO:0005488)
gene-LOC107278764	LOC107278764	0.425766	0.447303	0.582858	1.2679	0.508287	0.582927	1.29647	1.09866	1.21326	[R]	General function prediction only	Molecular Function: ADP binding (GO:0043531);;	K15078|4.1e-65|tcc:18614561|K15078 structure-specific endonuclease subunit SLX1 [EC:3.6.1.-] | (RefSeq) putative disease resistance protein RGA3	--	[T]	Signal transduction mechanisms	NB-ARC domain	Putative disease resistance protein RGA3 OS=Solanum bulbocastanum OX=147425 GN=RGA3 PE=2 SV=2	S	Function unknown	putative disease resistance protein RGA3 [Oryza sativa Japonica Group]	molecular function: binding (GO:0005488)
gene-LOC107278883	LOC107278883	0.866292	1.1323	0.888644	0.267955	1.75574	0.94944	2.40958	2.64809	1.35907	--	--	Molecular Function: cysteine-type peptidase activity (GO:0008234);; Cellular Component: integral component of membrane (GO:0016021);;	K15503|4.5e-14|hbr:110673220|K15503 serine/threonine-protein phosphatase 6 regulatory ankyrin repeat subunit B | (RefSeq) uncharacterized protein LOC110673220	--	[R]	General function prediction only	Ankyrin repeats (3 copies)	--	S	Function unknown	uncharacterized protein LOC107278883 [Oryza sativa Japonica Group]	molecular function: catalytic activity (GO:0003824);; biological process: metabolic process (GO:0008152);; cellular component: membrane (GO:0016020);; cellular component: membrane part (GO:0044425)
gene-LOC107278908	LOC107278908	2.69839	2.87769	2.79687	1.10915	1.72894	1.03759	0.54621	1.68384	1.04693	--	--	--	--	--	--	--	--	--	--	--	uncharacterized protein LOC107278908 [Oryza sativa Japonica Group]	--
gene-LOC107278980	LOC107278980	0.063812	0.127575	0.114428	0.021191	0.16771	0.060331	0.312927	0.51626	0.307425	[V]	Defense mechanisms	Molecular Function: antiporter activity (GO:0015297);; Cellular Component: integral component of membrane (GO:0016021);; Molecular Function: xenobiotic transporter activity (GO:0042910);;	K03327|5.9e-297|osa:107278980|K03327 multidrug resistance protein, MATE family | (RefSeq) protein DETOXIFICATION 49-like	--	[R]	General function prediction only	MatE	Protein DETOXIFICATION 49 OS=Arabidopsis thaliana OX=3702 GN=DTX49 PE=2 SV=1	V	Defense mechanisms	protein DETOXIFICATION 49-like [Oryza sativa Japonica Group]	molecular function: transporter activity (GO:0005215);; biological process: cellular process (GO:0009987);; biological process: single-organism process (GO:0044699);; biological process: localization (GO:0051179);; cellular component: membrane (GO:0016020);; cellular component: membrane part (GO:0044425)
gene-LOC107279011	LOC107279011	22.3444	15.9428	14.7134	3.78274	16.2252	16.8203	5.55446	7.64119	5.10691	--	--	--	--	--	--	--	--	--	--	--	putative glycine-rich cell wall structural protein 1 [Oryza sativa Japonica Group]	--
gene-LOC107279077	LOC107279077	0.173275	0.391877	0.217522	0.335851	0.614362	0.40863	0.851739	0.655531	0.824719	--		Molecular Function: protein serine/threonine kinase activity (GO:0004674);; Molecular Function: ATP binding (GO:0005524);; Cellular Component: integral component of membrane (GO:0016021);; Biological Process: recognition of pollen (GO:0048544);;	K13416|7.7e-59|ccaj:109804867|K13416 brassinosteroid insensitive 1-associated receptor kinase 1 [EC:2.7.10.1 2.7.11.1] | (RefSeq) BRASSINOSTEROID INSENSITIVE 1-associated receptor kinase 1-like	MAPK signaling pathway - plant (ko04016);; Plant hormone signal transduction (ko04075);; Plant-pathogen interaction (ko04626)	--	--	Protein kinase domain	G-type lectin S-receptor-like serine/threonine-protein kinase At2g19130 OS=Arabidopsis thaliana OX=3702 GN=At2g19130 PE=2 SV=1	--	--	--	molecular function: catalytic activity (GO:0003824);; biological process: metabolic process (GO:0008152);; biological process: cellular process (GO:0009987);; molecular function: binding (GO:0005488);; cellular component: membrane (GO:0016020);; cellular component: membrane part (GO:0044425);; biological process: single-organism process (GO:0044699)
gene-LOC107279136	LOC107279136	2.5507	2.58327	2.22142	0.456196	5.32159	2.72926	9.6992	8.70388	10.8094	--	--	Molecular Function: protein kinase activity (GO:0004672);; Molecular Function: ATP binding (GO:0005524);; Cellular Component: integral component of membrane (GO:0016021);;	--	--	--	--	Salt stress response/antifungal	Cysteine-rich repeat secretory protein 8 OS=Arabidopsis thaliana OX=3702 GN=CRRSP8 PE=2 SV=1	--	--	cysteine-rich repeat secretory protein 8-like [Oryza sativa Japonica Group]	molecular function: catalytic activity (GO:0003824);; biological process: metabolic process (GO:0008152);; biological process: cellular process (GO:0009987);; molecular function: binding (GO:0005488);; cellular component: membrane (GO:0016020);; cellular component: membrane part (GO:0044425)
gene-LOC107279139	LOC107279139	2.10813	1.4901	1.49663	0.445838	0.438716	0.195158	0	0	0.061592	--	--	--	--	--	--	--	--	--	--	--	hypothetical protein OsJ_31762 [Oryza sativa Japonica Group]	--
gene-LOC107279218	LOC107279218	1.55581	1.39842	1.16221	0.121492	0.800974	0.799354	0.351365	0.296278	0.224001	--	--	Molecular Function: aspartic-type endopeptidase activity (GO:0004190);;	K01381|1.7e-38|tcc:18606949|K01381 saccharopepsin [EC:3.4.23.25] | (RefSeq) probable aspartic protease At2g35615	--	[O]	Posttranslational modification, protein turnover, chaperones	Xylanase inhibitor N-terminal	Aspartic proteinase nepenthesin-1 OS=Nepenthes gracilis OX=150966 GN=nep1 PE=1 SV=1	O	Posttranslational modification, protein turnover, chaperones	aspartic proteinase nepenthesin-1-like [Oryza sativa Japonica Group]	molecular function: catalytic activity (GO:0003824);; biological process: metabolic process (GO:0008152)
gene-LOC107279242	LOC107279242	1.2823	1.70256	1.73232	2.42003	2.39484	1.85416	4.92253	3.76655	4.35564	--	--	Biological Process: defense response (GO:0006952);; Molecular Function: ADP binding (GO:0043531);;	K13457|1.2e-141|obr:102710703|K13457 disease resistance protein RPM1 | (RefSeq) disease resistance protein RPM1-like	Plant-pathogen interaction (ko04626)	[T]	Signal transduction mechanisms	NB-ARC domain	Disease resistance protein RGA5 OS=Oryza sativa subsp. japonica OX=39947 GN=RGA5 PE=2 SV=1	S	Function unknown	disease resistance protein RGA5-like isoform X1 [Oryza sativa Japonica Group]	biological process: response to stimulus (GO:0050896);; molecular function: binding (GO:0005488)
gene-LOC107279369	LOC107279369	0.165994	0.124694	0.083609	0.093837	0.080986	0.072742	0.312584	0.21854	0.202827	--	--	Biological Process: defense response (GO:0006952);; Molecular Function: ADP binding (GO:0043531);;	K13457|2.5e-171|ats:109777892|K13457 disease resistance protein RPM1 | (RefSeq) LOC109777892; disease resistance protein RPP13-like	Plant-pathogen interaction (ko04626)	[T]	Signal transduction mechanisms	NB-ARC domain	Disease resistance protein RGA5 OS=Oryza sativa subsp. japonica OX=39947 GN=RGA5 PE=2 SV=1	S	Function unknown	disease resistance protein RGA5-like [Oryza sativa Japonica Group]	biological process: response to stimulus (GO:0050896);; molecular function: binding (GO:0005488)
gene-LOC107279444	LOC107279444	1.03069	1.21503	1.16306	1.35066	4.34814	2.95464	2.82037	3.84402	3.09438	--	--	Molecular Function: protein kinase activity (GO:0004672);; Molecular Function: ATP binding (GO:0005524);; Molecular Function: isomerase activity (GO:0016853);;	--	--	--	--	--	--	S	Function unknown	uncharacterized protein LOC107279444 [Oryza sativa Japonica Group]	molecular function: catalytic activity (GO:0003824);; biological process: metabolic process (GO:0008152);; biological process: cellular process (GO:0009987);; molecular function: binding (GO:0005488)
gene-LOC107279563	LOC107279563	0.469978	0.567892	0.518072	2.38859	1.06386	0.903035	0.604533	0.665629	0.567038	--	--	Cellular Component: integral component of membrane (GO:0016021);;	K13466|1.2e-11|cic:CICLE_v10017769mg|K13466 EIX receptor 1/2 | (RefSeq) hypothetical protein	Plant-pathogen interaction (ko04626)	[R]	General function prediction only	Leucine rich repeat	Receptor-like protein 6 OS=Arabidopsis thaliana OX=3702 GN=RLP6 PE=3 SV=1	S	Function unknown	receptor like protein 23 [Oryza sativa Japonica Group]	cellular component: membrane (GO:0016020);; cellular component: membrane part (GO:0044425)
gene-LOC107279783	LOC107279783	1.32476	1.41612	1.04644	1.41917	1.13283	1.11448	0.301467	0.333291	0.319769	--	--	Molecular Function: transcription factor activity, sequence-specific DNA binding (GO:0003700);; Cellular Component: nucleus (GO:0005634);; Molecular Function: sequence-specific DNA binding (GO:0043565);;	K13459|4.6e-13|cqi:110711488|K13459 disease resistance protein RPS2 | (RefSeq) disease resistance protein At4g27190-like isoform X1	Plant-pathogen interaction (ko04626)	--	--	WRKY DNA -binding domain	Probable WRKY transcription factor 30 OS=Arabidopsis thaliana OX=3702 GN=WRKY30 PE=1 SV=1	S	Function unknown	probable WRKY transcription factor 69 isoform X1 [Oryza sativa Japonica Group]	molecular function: nucleic acid binding transcription factor activity (GO:0001071);; biological process: biological regulation (GO:0065007);; cellular component: cell (GO:0005623);; cellular component: organelle (GO:0043226);; cellular component: cell part (GO:0044464);; molecular function: binding (GO:0005488)
gene-LOC107279826	LOC107279826	3.81596	4.02142	4.36275	1.05547	2.08482	2.91819	2.15662	1.99489	1.64425	--	--	--	--	--	--	--	--	--	--	--	pathogen-induced defense-responsive protein [Oryza sativa Indica Group]	--
gene-LOC107279829	LOC107279829	51.5333	49.3615	49.494	15.8201	25.5493	26.9959	30.6359	26.3402	30.3037	[T]	Signal transduction mechanisms	Molecular Function: voltage-gated chloride channel activity (GO:0005247);; Cellular Component: plant-type vacuole membrane (GO:0009705);; Cellular Component: integral component of membrane (GO:0016021);;	K05016|0.0e+00|osa:107279829|K05016 chloride channel 7 | (RefSeq) chloride channel protein CLC-c-like isoform X1	--	[P]	Inorganic ion transport and metabolism	Voltage gated chloride channel	Chloride channel protein CLC-c OS=Arabidopsis thaliana OX=3702 GN=CLC-C PE=1 SV=1	P	Inorganic ion transport and metabolism	chloride channel protein CLC-c isoform X1 [Oryza sativa Japonica Group]	molecular function: transporter activity (GO:0005215);; biological process: cellular process (GO:0009987);; biological process: single-organism process (GO:0044699);; biological process: localization (GO:0051179);; biological process: biological regulation (GO:0065007);; cellular component: cell (GO:0005623);; cellular component: membrane (GO:0016020);; cellular component: organelle (GO:0043226);…
gene-LOC107279830	LOC107279830	0.954611	0.818468	1.01764	0.118281	0.328049	0.448422	1.44505	0.865054	1.18641	--	--	Cellular Component: integral component of membrane (GO:0016021);; Molecular Function: transmembrane transporter activity (GO:0022857);;	K17500|1.2e-41|nto:104085001|K17500 integrin-linked kinase-associated serine/threonine phosphatase 2C [EC:3.1.3.16] | (RefSeq) WAT1-related protein At3g18200 isoform X1	--	--	--	EamA-like transporter family	WAT1-related protein At5g64700 OS=Arabidopsis thaliana OX=3702 GN=At5g64700 PE=2 SV=1	S	Function unknown	WAT1-related protein At5g64700-like [Oryza sativa Japonica Group]	cellular component: membrane (GO:0016020);; cellular component: membrane part (GO:0044425);; molecular function: transporter activity (GO:0005215);; biological process: localization (GO:0051179)
gene-LOC107279834	LOC107279834	0.718061	0.288571	0.645641	1.3769	1.14969	1.83591	0.900504	0.445566	1.05606	[O]	Posttranslational modification, protein turnover, chaperones	Molecular Function: ATP binding (GO:0005524);; Biological Process: protein folding (GO:0006457);; Cellular Component: chloroplast stroma (GO:0009570);; Cellular Component: chloroplast envelope (GO:0009941);; Biological Process: protein refolding (GO:0042026);;	K04077|0.0e+00|osa:107279834|K04077 chaperonin GroEL | (RefSeq) LOW QUALITY PROTEIN: chaperonin 60 subunit beta 4, chloroplastic-like	RNA degradation (ko03018)	[O]	Posttranslational modification, protein turnover, chaperones	TCP-1/cpn60 chaperonin family	Chaperonin 60 subunit beta 4, chloroplastic OS=Arabidopsis thaliana OX=3702 GN=CPN60B4 PE=1 SV=1	O	Posttranslational modification, protein turnover, chaperones	LOW QUALITY PROTEIN: chaperonin 60 subunit beta 4, chloroplastic-like [Oryza sativa Japonica Group]	molecular function: binding (GO:0005488);; biological process: metabolic process (GO:0008152);; biological process: cellular process (GO:0009987);; cellular component: cell (GO:0005623);; cellular component: organelle (GO:0043226);; cellular component: organelle part (GO:0044422);; cellular component: cell part (GO:0044464)
gene-LOC107279886	LOC107279886	24.9673	24.7694	23.4974	16.7087	13.6834	13.5151	4.17503	5.31999	2.60575	--	--	--	--	--	--	--	--	--	--	--	uncharacterized protein LOC107279886 [Oryza sativa Japonica Group]	--
gene-LOC107279948	LOC107279948	5.45908	4.25427	3.89431	1.09004	3.49136	1.39179	2.19303	2.88494	1.6144	--	--	Biological Process: reproduction (GO:0000003);; Cellular Component: ubiquitin ligase complex (GO:0000151);; Cellular Component: nuclear ubiquitin ligase complex (GO:0000152);; Biological Process: developmental process involved in reproduction (GO:0003006);; Molecular Function: molecular_function (GO:0003674);; Molecular Function: catalytic activity (GO:0003824);; Molecular Function: ubiquitin-pro…	K10143|7.7e-233|osa:107279948|K10143 E3 ubiquitin-protein ligase RFWD2 [EC:2.3.2.27] | (RefSeq) WD repeat-containing protein RUP2-like	Ubiquitin mediated proteolysis (ko04120);; Circadian rhythm - plant (ko04712)	--	--	WD domain, G-beta repeat	WD repeat-containing protein RUP1 OS=Arabidopsis thaliana OX=3702 GN=RUP1 PE=1 SV=1	S	Function unknown	WD repeat-containing protein RUP2 [Oryza sativa Japonica Group]	biological process: reproduction (GO:0000003);; cellular component: cell (GO:0005623);; cellular component: macromolecular complex (GO:0032991);; cellular component: cell part (GO:0044464);; cellular component: organelle (GO:0043226);; cellular component: organelle part (GO:0044422);; biological process: reproductive process (GO:0022414);; biological process: developmental process (GO:0032502);; …
gene-LOC107280034	LOC107280034	0.874534	0.850925	1.43649	0.11542	0.089686	0.228843	0.731895	0.338933	1.0008	--	--	--	--	--	--	--	Domain of unknown function (DUF3067)	--	S	Function unknown	uncharacterized protein LOC107280034 isoform X1 [Oryza sativa Japonica Group]	--
gene-LOC107280085	LOC107280085	1.64569	2.19426	2.08793	0.0488	1.51438	0.138172	0.680615	0.747072	0.719651	--	--	Biological Process: reproduction (GO:0000003);; Biological Process: cell morphogenesis (GO:0000902);; Biological Process: cell morphogenesis involved in differentiation (GO:0000904);; Biological Process: developmental process involved in reproduction (GO:0003006);; Cellular Component: cellular_component (GO:0005575);; Cellular Component: intracellular (GO:0005622);; Cellular Component: cell (GO:0…	K23541|4.3e-06|mus:103986442|K23541 Ca2+/H+ antiporter, TMEM165/GDT1 family | (RefSeq) GDT1-like protein 4 isoform X1	--	--	--	P21-Rho-binding domain	CRIB domain-containing protein RIC10 OS=Arabidopsis thaliana OX=3702 GN=RIC10 PE=2 SV=1	S	Function unknown	CRIB domain-containing protein RIC10 [Oryza sativa Japonica Group]	biological process: reproduction (GO:0000003);; biological process: cellular process (GO:0009987);; biological process: developmental process (GO:0032502);; biological process: single-organism process (GO:0044699);; biological process: cellular component organization or biogenesis (GO:0071840);; biological process: reproductive process (GO:0022414);; cellular component: cell (GO:0005623);; cellul…
gene-LOC107280248	LOC107280248	0.180947	0.100308	0.118202	0.635089	0.25164	0.361519	0.282353	0.249979	0.338511	--	--	--	--	--	--	--	--	--	L	Replication, recombination and repair	retrotransposon protein, putative, unclassified [Oryza sativa Japonica Group]	--
gene-LOC107280305	LOC107280305	0.37852	0.548016	0.623293	0.283756	0.258542	0.202995	0.163089	0.11128	0.07374	--	--	Molecular Function: nucleic acid binding (GO:0003676);; Molecular Function: zinc ion binding (GO:0008270);; Biological Process: DNA integration (GO:0015074);;	K00924|4.0e-20|cqi:110687152|K00924 kinase [EC:2.7.1.-] | (RefSeq) receptor protein kinase CLAVATA1-like	--	--	--	gag-polypeptide of LTR copia-type	--	S	Function unknown	uncharacterized protein LOC107280305 isoform X1 [Oryza sativa Japonica Group]	molecular function: binding (GO:0005488);; biological process: metabolic process (GO:0008152);; biological process: cellular process (GO:0009987)
gene-LOC107280388	LOC107280388	1.8109	1.86795	1.26931	0.687726	0.953363	0.880577	0.513683	0.48598	0.131558	--	--	Molecular Function: RNA-directed DNA polymerase activity (GO:0003964);;	K15803|1.9e-16|ats:109753656|K15803 (-)-germacrene D synthase [EC:4.2.3.75] | (RefSeq) LOC109753656; (S)-beta-bisabolene synthase-like	Sesquiterpenoid and triterpenoid biosynthesis (ko00909)	[R]	General function prediction only	--	--	L	Replication, recombination and repair	uncharacterized protein LOC107280388 [Oryza sativa Japonica Group]	molecular function: catalytic activity (GO:0003824);; biological process: metabolic process (GO:0008152);; biological process: cellular process (GO:0009987)
gene-LOC107280637	LOC107280637	1.74788	1.2524	1.99284	1.4511	1.06905	1.02696	0.656076	0.50897	0.698843	[T]	Signal transduction mechanisms	Molecular Function: protein kinase activity (GO:0004672);; Molecular Function: ATP binding (GO:0005524);;	K00924|8.4e-19|dzi:111299302|K00924 kinase [EC:2.7.1.-] | (RefSeq) receptor-like protein kinase HSL1 isoform X1	--	--	--	Protein tyrosine and serine/threonine kinase	G-type lectin S-receptor-like serine/threonine-protein kinase At1g61390 OS=Arabidopsis thaliana OX=3702 GN=At1g61390 PE=3 SV=1	T	Signal transduction mechanisms	putative cysteine-rich receptor-like protein kinase 30 [Oryza sativa Japonica Group]	molecular function: catalytic activity (GO:0003824);; biological process: metabolic process (GO:0008152);; biological process: cellular process (GO:0009987);; molecular function: binding (GO:0005488)
gene-LOC107280799	LOC107280799	2.28271	2.81398	2.59127	0.825088	1.16196	2.48156	0.536629	0.75914	0.96424	[G]	Carbohydrate transport and metabolism	Molecular Function: hydrolase activity, hydrolyzing O-glycosyl compounds (GO:0004553);; Biological Process: carbohydrate metabolic process (GO:0005975);;	K05350|4.9e-98|osa:4336389|K05350 beta-glucosidase [EC:3.2.1.21] | (RefSeq) beta-glucosidase 16 isoform X3	Cyanoamino acid metabolism (ko00460);; Starch and sucrose metabolism (ko00500);; Phenylpropanoid biosynthesis (ko00940)	[G]	Carbohydrate transport and metabolism	Glycosyl hydrolase family 1	Putative beta-glucosidase 15 OS=Oryza sativa subsp. japonica OX=39947 GN=BGLU15 PE=5 SV=2	G	Carbohydrate transport and metabolism	hypothetical protein DAI22_04g195300 [Oryza sativa Japonica Group]	molecular function: catalytic activity (GO:0003824);; biological process: metabolic process (GO:0008152)
gene-LOC107280816	LOC107280816	1.02069	0.808559	0.665749	0	0.274955	0.554336	0.221692	0.405269	0.410742	[O]	Posttranslational modification, protein turnover, chaperones	Molecular Function: cysteine-type peptidase activity (GO:0008234);;	K16292|2.0e-75|jre:108997808|K16292 KDEL-tailed cysteine endopeptidase [EC:3.4.22.-] | (RefSeq) senescence-specific cysteine protease SAG39-like	--	[O]	Posttranslational modification, protein turnover, chaperones	Papain family cysteine protease	Senescence-specific cysteine protease SAG12 OS=Arabidopsis thaliana OX=3702 GN=SAG12 PE=1 SV=1	O	Posttranslational modification, protein turnover, chaperones	ervatamin-B [Oryza sativa Japonica Group]	molecular function: catalytic activity (GO:0003824);; biological process: metabolic process (GO:0008152)
gene-LOC107280893	LOC107280893	6.5731	6.21037	5.62136	0.476738	4.57687	2.6315	11.1321	9.45517	8.06667	--	--	--	--	--	--	--	Root cap	--	S	Function unknown	uncharacterized protein LOC107280893 [Oryza sativa Japonica Group]	--
gene-LOC107281123	LOC107281123	30.3477	37.1114	36.8622	45.7379	65.205	46.4687	98.6373	108.426	78.613	--	--	Molecular Function: oxidoreductase activity (GO:0016491);;	K10767|3.1e-307|osa:107281123|K10767 mRNA N6-methyladenine demethylase [EC:1.14.11.53] | (RefSeq) uncharacterized protein LOC107281123	--	[S]	Function unknown	2OG-Fe(II) oxygenase superfamily	RNA demethylase ALKBH10B OS=Arabidopsis thaliana OX=3702 GN=ALKBH10B PE=1 SV=1	S	Function unknown	uncharacterized protein LOC107281123 [Oryza sativa Japonica Group]	molecular function: catalytic activity (GO:0003824);; biological process: metabolic process (GO:0008152)
gene-LOC107281276	LOC107281276	9.17928	6.56314	7.78576	1.49868	3.98646	4.39708	18.9681	12.1614	17.5975	[G]	Carbohydrate transport and metabolism	Molecular Function: polygalacturonase activity (GO:0004650);; Cellular Component: extracellular region (GO:0005576);; Biological Process: carbohydrate metabolic process (GO:0005975);; Biological Process: cell wall organization (GO:0071555);;	K01184|2.2e-111|gmx:547542|K01184 polygalacturonase [EC:3.2.1.15] | (RefSeq) polygalacturonase PG1 precursor	Pentose and glucuronate interconversions (ko00040)	--	--	Glycosyl hydrolases family 28	Polygalacturonase At1g48100 OS=Arabidopsis thaliana OX=3702 GN=At1g48100 PE=2 SV=1	M	Cell wall/membrane/envelope biogenesis	polygalacturonase At1g48100-like [Oryza sativa Japonica Group]	molecular function: catalytic activity (GO:0003824);; biological process: metabolic process (GO:0008152);; cellular component: extracellular region (GO:0005576);; biological process: cellular process (GO:0009987);; biological process: cellular component organization or biogenesis (GO:0071840)
gene-LOC107281330	LOC107281330	1.94842	1.67711	1.99148	0.755999	1.30128	1.69946	0.769398	1.12824	0.704417	--	--	Molecular Function: AT DNA binding (GO:0003680);;	--	--	--	--	Plants and Prokaryotes Conserved (PCC) domain	AT-hook motif nuclear-localized protein 27 OS=Arabidopsis thaliana OX=3702 GN=AHL27 PE=1 SV=1	S	Function unknown	AT-hook motif nuclear-localized protein 27 [Oryza sativa Japonica Group]	molecular function: binding (GO:0005488)
gene-LOC107281516	LOC107281516	3.25791	1.76615	1.72973	0.75945	1.38758	1.02715	1.04762	1.30134	0.631757	--	--	Molecular Function: molecular_function (GO:0003674);; Molecular Function: transcription factor activity, sequence-specific DNA binding (GO:0003700);; Biological Process: regulation of transcription, DNA-templated (GO:0006355);; Biological Process: biological_process (GO:0008150);; Biological Process: regulation of biosynthetic process (GO:0009889);; Biological Process: regulation of gene expressi…	--	--	--	--	--	Transcription factor bHLH149 OS=Arabidopsis thaliana OX=3702 GN=BHLH149 PE=1 SV=1	K	Transcription	--	molecular function: nucleic acid binding transcription factor activity (GO:0001071);; biological process: biological regulation (GO:0065007)
gene-LOC107281682	LOC107281682	1.1048	1.60542	1.17117	0.102187	2.44801	1.8904	0.27494	0.383222	0.273627	--	--	Molecular Function: calcium ion binding (GO:0005509);;	K02183|1.0e-36|ats:109738938|K02183 calmodulin | (RefSeq) LOC109738938; calmodulin-like protein 3	MAPK signaling pathway - plant (ko04016);; Phosphatidylinositol signaling system (ko04070);; Plant-pathogen interaction (ko04626)	--	--	EF hand	Probable calcium-binding protein CML27 OS=Oryza sativa subsp. japonica OX=39947 GN=CML27 PE=2 SV=1	DTZ	Cell cycle control, cell division, chromosome partitioning;; Signal transduction mechanisms;; Cytoskeleton	calmodulin-like protein 5 [Oryza sativa Japonica Group]	molecular function: binding (GO:0005488)
gene-LOC107281690	LOC107281690	0.251495	0.336215	0.36377	1.62601	0.883615	0.911743	0.5902	0.488308	0.599487	--	--	Biological Process: response to light intensity (GO:0009642);;	--	--	--	--	--	--	S	Function unknown	uncharacterized protein LOC107281690 [Oryza sativa Japonica Group]	biological process: response to stimulus (GO:0050896)
gene-LOC107281829	LOC107281829	24.3717	22.1625	22.0453	10.7626	13.8225	14.3906	12.2489	11.1854	11.4025	--	--	Molecular Function: ubiquitin-protein transferase activity (GO:0004842);;	K10260|2.2e-13|ota:OT_ostta09g00430|K10260 F-box and WD-40 domain protein 7 | (RefSeq) WD40/YVTN repeat-like-containing domain	Ubiquitin mediated proteolysis (ko04120)	[S]	Function unknown	U-box domain	U-box domain-containing protein 8 OS=Arabidopsis thaliana OX=3702 GN=PUB8 PE=2 SV=1	S	Function unknown	U-box domain-containing protein 8 [Oryza sativa Japonica Group]	molecular function: catalytic activity (GO:0003824);; biological process: metabolic process (GO:0008152)
gene-LOC107281860	LOC107281860	0.161307	0.155242	0.162603	0.896922	0.315433	0.251778	0.089439	0.168963	0.11491	--	--	Molecular Function: nucleic acid binding (GO:0003676);; Molecular Function: zinc ion binding (GO:0008270);; Biological Process: DNA integration (GO:0015074);;	K21444|6.7e-40|thj:104822353|K21444 poly(rC)-binding protein 3/4 | (RefSeq) KH domain-containing protein At4g18375-like isoform X1	--	[R]	General function prediction only	Retrotransposon gag protein	--	S	Function unknown	uncharacterized protein LOC107281860 [Oryza sativa Japonica Group]	molecular function: binding (GO:0005488);; biological process: metabolic process (GO:0008152);; biological process: cellular process (GO:0009987)
gene-LOC107281872	LOC107281872	1.13157	1.04694	1.10423	1.18204	1.24212	1.68623	0.398905	0.467132	0.646404	--	--	Cellular Component: integral component of membrane (GO:0016021);;	--	--	--	--	--	--	--	--	uncharacterized protein LOC107281872 [Oryza sativa Japonica Group]	cellular component: membrane (GO:0016020);; cellular component: membrane part (GO:0044425)
gene-LOC107281951	LOC107281951	1.75554	1.50758	1.62168	0.114343	0.952592	1.02755	0.88662	0.453367	0.661792	--	--	--	K03283|8.9e-23|zju:107413482|K03283 heat shock 70kDa protein 1/2/6/8 | (RefSeq) heat shock cognate 70 kDa protein 2-like isoform X1	Spliceosome (ko03040);; Protein processing in endoplasmic reticulum (ko04141);; Endocytosis (ko04144)	--	--	C1 domain	--	--	--	uncharacterized protein LOC107281951 [Oryza sativa Japonica Group]	--
gene-LOC107281979	LOC107281979	10.5016	11.4566	12.9907	0.478175	7.63189	4.37737	0.625988	0.59904	0.490313	--	--	Molecular Function: oxidoreductase activity, acting on CH-OH group of donors (GO:0016614);;	K17756|8.8e-32|dosa:Os02t0621800-01|K17756 long-chain-alcohol oxidase [EC:1.1.3.20] | (RefSeq) Os02g0621800, HYBRID_WEAKNESS_H1, HWH1; Glucose-methanol-choline (GMC) oxidoreductase family protein, Hybrid breakdown (HB)	--	--	--	GMC oxidoreductase	Long-chain-alcohol oxidase FAO1 OS=Arabidopsis thaliana OX=3702 GN=FAO1 PE=3 SV=2	--	--	uncharacterized protein LOC107281979 [Oryza sativa Japonica Group]	molecular function: catalytic activity (GO:0003824);; biological process: metabolic process (GO:0008152);; biological process: single-organism process (GO:0044699)
gene-LOC107282054	LOC107282054	7.63819	12.4441	9.85674	2.34451	8.85607	11.0687	3.91585	2.3299	2.00691	[J]	Translation, ribosomal structure and biogenesis	Molecular Function: structural constituent of ribosome (GO:0003735);; Biological Process: translation (GO:0006412);; Cellular Component: chloroplast (GO:0009507);; Cellular Component: small ribosomal subunit (GO:0015935);; Molecular Function: rRNA binding (GO:0019843);;	K02992|2.7e-77|obr:BBW32_gp019|K02992 small subunit ribosomal protein S7 | (RefSeq) rps7; ribosomal protein S7	Ribosome (ko03010)	[J]	Translation, ribosomal structure and biogenesis	Ribosomal protein S7p/S5e	30S ribosomal protein S7, chloroplastic OS=Oryza nivara OX=4536 GN=rps7-A PE=3 SV=1	J	Translation, ribosomal structure and biogenesis	ribosomal protein S7 [Oryza sativa Japonica Group]	molecular function: structural molecule activity (GO:0005198);; biological process: metabolic process (GO:0008152);; biological process: cellular process (GO:0009987);; cellular component: cell (GO:0005623);; cellular component: organelle (GO:0043226);; cellular component: cell part (GO:0044464);; cellular component: macromolecular complex (GO:0032991);; cellular component: organelle part (GO:004…
gene-LOC112935981	LOC112935981	31.5399	33.1718	25.8649	23.7483	21.3765	52.9748	11.6497	12.0251	9.22891	--	--	Cellular Component: cell wall (GO:0005618);; Molecular Function: manganese ion binding (GO:0030145);; Molecular Function: nutrient reservoir activity (GO:0045735);; Cellular Component: apoplast (GO:0048046);;	--	--	--	--	Cupin	Germin-like protein 8-10 OS=Oryza sativa subsp. japonica OX=39947 GN=GLP2 PE=2 SV=1	--	--	germin-like protein 8-10 [Oryza sativa Japonica Group]	cellular component: cell (GO:0005623);; cellular component: cell part (GO:0044464);; molecular function: binding (GO:0005488);; molecular function: nutrient reservoir activity (GO:0045735);; cellular component: extracellular region (GO:0005576)
gene-LOC112935986	LOC112935986	1.89115	1.81902	3.1916	8.17693	3.6126	6.17361	1.93261	2.45592	6.39087	[Q]	Secondary metabolites biosynthesis, transport and catabolism	Molecular Function: oxidoreductase activity (GO:0016491);; Molecular Function: metal ion binding (GO:0046872);;	K05658|3.1e-68|cpep:111781709|K05658 ATP-binding cassette, subfamily B (MDR/TAP), member 1 [EC:7.6.2.2] | (RefSeq) uncharacterized protein LOC111781709	ABC transporters (ko02010)	[QR]	Secondary metabolites biosynthesis, transport and catabolism;; General function prediction only	non-haem dioxygenase in morphine synthesis N-terminal	2-oxoglutarate-dependent dioxygenase 11 OS=Oryza sativa subsp. japonica OX=39947 GN=2ODD11 PE=1 SV=1	S	Function unknown	S-norcoclaurine synthase 1-like [Oryza sativa Japonica Group]	molecular function: catalytic activity (GO:0003824);; biological process: metabolic process (GO:0008152);; molecular function: binding (GO:0005488)
gene-LOC112935992	LOC112935992	8.69268	6.16409	7.51518	0.223759	2.66352	3.46597	3.38139	2.23322	4.70983	--	--	Cellular Component: cell wall (GO:0005618);; Molecular Function: manganese ion binding (GO:0030145);; Molecular Function: nutrient reservoir activity (GO:0045735);; Cellular Component: apoplast (GO:0048046);;	--	--	--	--	Cupin	Germin-like protein 12-2 OS=Oryza sativa subsp. japonica OX=39947 GN=Os12g0154800 PE=2 SV=1	S	Function unknown	germin-like protein 12-2 [Oryza sativa Japonica Group]	cellular component: cell (GO:0005623);; cellular component: cell part (GO:0044464);; molecular function: binding (GO:0005488);; molecular function: nutrient reservoir activity (GO:0045735);; cellular component: extracellular region (GO:0005576)
gene-LOC112935996	LOC112935996	4.43676	4.94806	4.57002	11.6293	11.9264	11.1948	13.3786	11.8875	11.7262	[IQ]	Lipid transport and metabolism;; Secondary metabolites biosynthesis, transport and catabolism	Molecular Function: ligase activity (GO:0016874);;	K01904|4.0e-264|bdi:100846491|K01904 4-coumarate--CoA ligase [EC:6.2.1.12] | (RefSeq) 4-coumarate--CoA ligase-like 5	Ubiquinone and other terpenoid-quinone biosynthesis (ko00130);; Phenylpropanoid biosynthesis (ko00940)	[I]	Lipid transport and metabolism	AMP-binding enzyme	4-coumarate--CoA ligase-like 5 OS=Oryza sativa subsp. japonica OX=39947 GN=4CLL5 PE=2 SV=1	IQ	Lipid transport and metabolism;; Secondary metabolites biosynthesis, transport and catabolism	4-coumarate--CoA ligase-like 5 [Oryza sativa Japonica Group]	molecular function: catalytic activity (GO:0003824);; biological process: metabolic process (GO:0008152)
gene-LOC112936002	LOC112936002	2.13489	2.21863	2.12832	0.540251	1.08701	0.464376	1.81251	1.3757	1.4105	--	--	Cellular Component: early endosome (GO:0005769);; Cellular Component: plasma membrane (GO:0005886);; Molecular Function: magnesium ion transmembrane transporter activity (GO:0015095);; Cellular Component: integral component of membrane (GO:0016021);;	K22733|1.2e-189|dosa:Os02t0498300-01|K22733 magnesium transporter | (RefSeq) Os02g0498300; Similar to non-imprinted in Prader-Willi/Angelman syndrome region protein 1.	--	[S]	Function unknown	Magnesium transporter NIPA	Probable magnesium transporter NIPA2 OS=Arabidopsis thaliana OX=3702 GN=At4g13800 PE=2 SV=1	S	Function unknown	probable magnesium transporter NIPA2 isoform X3 [Oryza sativa Japonica Group]	cellular component: cell (GO:0005623);; cellular component: organelle (GO:0043226);; cellular component: cell part (GO:0044464);; cellular component: membrane (GO:0016020);; molecular function: transporter activity (GO:0005215);; biological process: cellular process (GO:0009987);; biological process: single-organism process (GO:0044699);; biological process: localization (GO:0051179);; cellular c…
gene-LOC112936032	LOC112936032	1.04103	1.14726	1.22943	3.73958	2.52928	3.49509	1.34204	1.07203	1.34633	--	--	Biological Process: reproduction (GO:0000003);; Biological Process: developmental process involved in reproduction (GO:0003006);; Molecular Function: molecular_function (GO:0003674);; Molecular Function: nucleic acid binding (GO:0003676);; Molecular Function: RNA binding (GO:0003723);; Molecular Function: catalytic activity (GO:0003824);; Molecular Function: nuclease activity (GO:0004518);; Molec…	K17710|3.8e-08|psom:113290128|K17710 pentatricopeptide repeat domain-containing protein 1 | (RefSeq) pentatricopeptide repeat-containing protein At2g18940, chloroplastic-like	--	[R]	General function prediction only	PPR repeat family	Pentatricopeptide repeat-containing protein At3g18110, chloroplastic OS=Arabidopsis thaliana OX=3702 GN=EMB1270 PE=2 SV=2	S	Function unknown	pentatricopeptide repeat-containing protein At3g18110, chloroplastic-like isoform X1 [Oryza sativa Japonica Group]	biological process: reproduction (GO:0000003);; biological process: reproductive process (GO:0022414);; biological process: developmental process (GO:0032502);; molecular function: binding (GO:0005488);; molecular function: catalytic activity (GO:0003824);; biological process: metabolic process (GO:0008152);; biological process: cellular process (GO:0009987);; cellular component: cell (GO:0005623…
gene-LOC112936040	LOC112936040	8.88423	11.1269	10.5229	2.51972	7.34641	6.13841	4.65838	5.07365	4.8309	--	--	Cellular Component: integral component of membrane (GO:0016021);;	--	--	--	--	--	--	--	--	hypothetical protein EE612_041060 [Oryza sativa]	cellular component: membrane (GO:0016020);; cellular component: membrane part (GO:0044425)
gene-LOC112936044	LOC112936044	1.20028	1.18183	1.36834	4.50424	3.94985	4.00631	2.93615	2.35799	2.26617	[V]	Defense mechanisms	Molecular Function: antiporter activity (GO:0015297);; Cellular Component: integral component of membrane (GO:0016021);; Molecular Function: xenobiotic transporter activity (GO:0042910);;	K20456|2.2e-97|smo:SELMODRAFT_417928|K20456 oxysterol-binding protein 1 | (RefSeq) hypothetical protein	--	[R]	General function prediction only	MatE	Protein DETOXIFICATION 44, chloroplastic OS=Arabidopsis thaliana OX=3702 GN=DTX44 PE=2 SV=1	V	Defense mechanisms	protein DETOXIFICATION 44, chloroplastic-like isoform X1 [Oryza sativa Japonica Group]	molecular function: transporter activity (GO:0005215);; biological process: cellular process (GO:0009987);; biological process: single-organism process (GO:0044699);; biological process: localization (GO:0051179);; cellular component: membrane (GO:0016020);; cellular component: membrane part (GO:0044425)
gene-LOC112936068	LOC112936068	12.3381	6.84556	4.54156	0.72496	26.7931	12.1651	178.463	197.708	176.701	--	--	Molecular Function: metal ion binding (GO:0046872);;	--	--	--	--	Metallothionein	Metallothionein-like protein 4C OS=Oryza sativa subsp. japonica OX=39947 GN=MT4C PE=2 SV=1	--	--	metallothionein-like protein 4C [Oryza sativa Japonica Group]	molecular function: binding (GO:0005488)
gene-LOC112936072	LOC112936072	0.462532	0.424236	0.526376	0.158395	0.133528	0.230303	0.215245	0.164073	0.16835	[T]	Signal transduction mechanisms	Molecular Function: protein kinase activity (GO:0004672);; Molecular Function: ATP binding (GO:0005524);; Cellular Component: integral component of membrane (GO:0016021);; Biological Process: recognition of pollen (GO:0048544);;	K24104|8.6e-69|thj:104799061|K24104 GPN-loop GTPase | (RefSeq) LOW QUALITY PROTEIN: uncharacterized protein LOC104799061	--	--	--	Protein tyrosine and serine/threonine kinase	G-type lectin S-receptor-like serine/threonine-protein kinase SD1-13 OS=Arabidopsis thaliana OX=3702 GN=SD113 PE=1 SV=2	T	Signal transduction mechanisms	G-type lectin S-receptor-like serine/threonine-protein kinase SD1-13 isoform X1 [Oryza sativa Japonica Group]	molecular function: catalytic activity (GO:0003824);; biological process: metabolic process (GO:0008152);; biological process: cellular process (GO:0009987);; molecular function: binding (GO:0005488);; cellular component: membrane (GO:0016020);; cellular component: membrane part (GO:0044425);; biological process: single-organism process (GO:0044699)
gene-LOC112936094	LOC112936094	14.1189	6.79566	8.33031	3.23835	3.85747	3.44991	3.17266	2.28866	2.20632	[C]	Energy production and conversion	Molecular Function: FMN binding (GO:0010181);; Molecular Function: oxidoreductase activity (GO:0016491);;	K05894|6.2e-224|osa:4340490|K05894 12-oxophytodienoic acid reductase [EC:1.3.1.42] | (RefSeq) 12-oxophytodienoate reductase 1 isoform X2	alpha-Linolenic acid metabolism (ko00592)	[CR]	Energy production and conversion;; General function prediction only	NADH:flavin oxidoreductase / NADH oxidase family	12-oxophytodienoate reductase 1 OS=Oryza sativa subsp. japonica OX=39947 GN=OPR1 PE=2 SV=1	C	Energy production and conversion	12-oxophytodienoate reductase 1 [Oryza sativa Japonica Group]	molecular function: binding (GO:0005488);; molecular function: catalytic activity (GO:0003824);; biological process: metabolic process (GO:0008152)
gene-LOC112936104	LOC112936104	0.158803	0.213929	0.218298	0.854783	0.743027	0.620348	0.250189	0.546943	0.475343	[J]	Translation, ribosomal structure and biogenesis	Biological Process: pseudouridine synthesis (GO:0001522);; Molecular Function: RNA binding (GO:0003723);; Molecular Function: pseudouridine synthase activity (GO:0009982);;	K15454|7.0e-07|mpp:MICPUCDRAFT_51019|K15454 tRNA pseudouridine32 synthase [EC:5.4.99.28] | (RefSeq) hypothetical protein	--	[A]	RNA processing and modification	RNA pseudouridylate synthase	RNA pseudouridine synthase 6, chloroplastic OS=Oryza sativa subsp. japonica OX=39947 GN=Os07g0660400 PE=2 SV=1	J	Translation, ribosomal structure and biogenesis	RNA pseudouridine synthase 6, chloroplastic [Oryza sativa Japonica Group]	biological process: metabolic process (GO:0008152);; biological process: cellular process (GO:0009987);; molecular function: binding (GO:0005488);; molecular function: catalytic activity (GO:0003824)
gene-LOC112936118	LOC112936118	0.30756	0.252481	0.288385	0.162517	0.368075	0.291906	0.773298	0.705977	0.630139	--	--	Molecular Function: molecular_function (GO:0003674);; Molecular Function: catalytic activity (GO:0003824);; Cellular Component: cellular_component (GO:0005575);; Cellular Component: intracellular (GO:0005622);; Cellular Component: cell (GO:0005623);; Cellular Component: cytoplasm (GO:0005737);; Cellular Component: Golgi apparatus (GO:0005794);; Biological Process: carbohydrate metabolic process (…	K23877|1.4e-90|obr:102710416|K23877 xyloglucan O-acetyltransferase | (RefSeq) protein ALTERED XYLOGLUCAN 4-like	--	--	--	GDSL/SGNH-like Acyl-Esterase family found in Pmr5 and Cas1p	Protein ALTERED XYLOGLUCAN 4 OS=Arabidopsis thaliana OX=3702 GN=AXY4 PE=1 SV=1	--	--	protein ALTERED XYLOGLUCAN 4-like [Oryza sativa Japonica Group]	molecular function: catalytic activity (GO:0003824);; cellular component: cell (GO:0005623);; cellular component: cell part (GO:0044464);; cellular component: organelle (GO:0043226);; biological process: metabolic process (GO:0008152);; biological process: cellular process (GO:0009987)
gene-LOC112936120	LOC112936120	1.1684	1.18819	1.27743	0.811291	0.976349	1.34448	0.48513	0.54138	0.508707	--	--	Biological Process: mitochondrial RNA metabolic process (GO:0000959);; Molecular Function: molecular_function (GO:0003674);; Molecular Function: nucleic acid binding (GO:0003676);; Molecular Function: RNA binding (GO:0003723);; Molecular Function: catalytic activity (GO:0003824);; Molecular Function: nuclease activity (GO:0004518);; Molecular Function: endonuclease activity (GO:0004519);; Molecul…	K10683|8.5e-80|cic:CICLE_v10014038mg|K10683 BRCA1-associated RING domain protein 1 | (RefSeq) hypothetical protein	Homologous recombination (ko03440)	[R]	General function prediction only	PPR repeat	Pentatricopeptide repeat-containing protein At5g56310 OS=Arabidopsis thaliana OX=3702 GN=PCMP-E13 PE=2 SV=1	S	Function unknown	pentatricopeptide repeat-containing protein At5g56310-like [Oryza sativa Japonica Group]	biological process: metabolic process (GO:0008152);; biological process: cellular process (GO:0009987);; molecular function: binding (GO:0005488);; molecular function: catalytic activity (GO:0003824);; cellular component: cell (GO:0005623);; cellular component: cell part (GO:0044464);; cellular component: organelle (GO:0043226)
gene-LOC112936186	LOC112936186	21.3491	27.9685	22.3277	1.54561	21.1225	10.2392	1.39206	1.02849	0.921313	--	--	--	--	--	--	--	--	--	--	--	uncharacterized protein LOC112936186 [Oryza sativa Japonica Group]	--
gene-LOC112936208	LOC112936208	1.41246	1.47786	1.47311	0.863264	2.88762	1.74828	3.97856	4.18897	3.53531	--	--	Molecular Function: ADP binding (GO:0043531);;	K13457|1.4e-89|obr:102699709|K13457 disease resistance protein RPM1 | (RefSeq) disease resistance protein RPM1-like	Plant-pathogen interaction (ko04626)	[T]	Signal transduction mechanisms	Leucine Rich repeats (2 copies)	Disease resistance protein RPM1 OS=Arabidopsis thaliana OX=3702 GN=RPM1 PE=1 SV=1	S	Function unknown	disease resistance protein RPM1-like [Oryza sativa Japonica Group]	molecular function: binding (GO:0005488)
gene-LOC112936220	LOC112936220	1.2283	1.48528	1.5554	0.383834	1.32133	0.509632	0.314251	0.406457	0.243172	--	--	Molecular Function: DNA binding (GO:0003677);;	--	--	--	--	Domain of unknown function (DUF313)	--	L	Replication, recombination and repair	uncharacterized protein LOC112936220 [Oryza sativa Japonica Group]	molecular function: binding (GO:0005488)
gene-LOC112936452	LOC112936452	0.035446	0.052104	0.053192	0.517674	0.24181	0.094861	0.47633	0.277787	0.439729	--	--	Cellular Component: integral component of membrane (GO:0016021);;	--	--	--	--	Ankyrin repeats (3 copies)	--	S	Function unknown	serine/threonine-protein phosphatase 6 regulatory ankyrin repeat subunit C-like [Oryza sativa Japonica Group]	cellular component: membrane (GO:0016020);; cellular component: membrane part (GO:0044425)
gene-LOC112936571	LOC112936571	1.65678	1.29964	1.34188	0.815529	1.09671	1.14747	0.687389	0.55471	0.699564	--	--	Molecular Function: oxidoreductase activity (GO:0016491);;	K10534|6.2e-101|dosa:Os08t0468100-01|K10534 nitrate reductase (NAD(P)H) [EC:1.7.1.1 1.7.1.2 1.7.1.3] | (RefSeq) Os08g0468100; Similar to Nitrate reductase.	Nitrogen metabolism (ko00910)	[HC]	Coenzyme transport and metabolism;; Energy production and conversion	Oxidoreductase FAD-binding domain	Nitrate reductase [NADH] 1 OS=Oryza sativa subsp. japonica OX=39947 GN=NIA1 PE=2 SV=3	C	Energy production and conversion	uncharacterized protein LOC112936571 [Oryza sativa Japonica Group]	molecular function: catalytic activity (GO:0003824);; biological process: metabolic process (GO:0008152)
gene-LOC112936592	LOC112936592	1.30254	1.61812	1.74395	3.18006	2.41195	2.7443	3.65406	3.28213	3.57505	[Q]	Secondary metabolites biosynthesis, transport and catabolism	Molecular Function: dioxygenase activity (GO:0051213);;	K14975|6.8e-24|psom:113311621|K14975 codeine 3-O-demethylase [EC:1.14.11.32] | (RefSeq) codeine O-demethylase	Isoquinoline alkaloid biosynthesis (ko00950)	[QR]	Secondary metabolites biosynthesis, transport and catabolism;; General function prediction only	non-haem dioxygenase in morphine synthesis N-terminal	2-oxoglutarate-dependent dioxygenase 11 OS=Oryza sativa subsp. japonica OX=39947 GN=2ODD11 PE=1 SV=1	S	Function unknown	S-norcoclaurine synthase 1-like [Oryza sativa Japonica Group]	molecular function: catalytic activity (GO:0003824);; biological process: metabolic process (GO:0008152);; biological process: single-organism process (GO:0044699)
gene-LOC112936602	LOC112936602	1.31675	1.55924	1.71564	0.460697	0.924135	1.43366	3.6466	3.40695	4.26049	--	--	--	--	--	--	--	--	--	--	--	uncharacterized protein LOC112936602 [Oryza sativa Japonica Group]	--
gene-LOC112936665	LOC112936665	2.88146	2.06889	1.96895	0.133589	1.07411	0.717976	1.4383	1.13685	1.52603	[M]	Cell wall/membrane/envelope biogenesis	Molecular Function: protein serine/threonine kinase activity (GO:0004674);; Molecular Function: ATP binding (GO:0005524);; Cellular Component: integral component of membrane (GO:0016021);;	K23544|4.4e-85|brp:103842861|K23544 serine incorporator 1/3 | (RefSeq) serine incorporator 3	--	--	--	Protein kinase domain	Wall-associated receptor kinase-like 2 OS=Arabidopsis thaliana OX=3702 GN=WAKL2 PE=2 SV=1	T	Signal transduction mechanisms	wall-associated receptor kinase-like 10, partial [Oryza sativa Japonica Group]	molecular function: catalytic activity (GO:0003824);; biological process: metabolic process (GO:0008152);; biological process: cellular process (GO:0009987);; molecular function: binding (GO:0005488);; cellular component: membrane (GO:0016020);; cellular component: membrane part (GO:0044425)
gene-LOC112937351	LOC112937351	282.815	297.18	277.071	42.8166	169.35	118.806	162.629	138.553	189.307	--	--	Molecular Function: serine-type endopeptidase inhibitor activity (GO:0004867);; Biological Process: response to wounding (GO:0009611);;	--	--	--	--	Potato inhibitor I family	Subtilisin-chymotrypsin inhibitor-2A OS=Hordeum vulgare OX=4513 PE=1 SV=2	S	Function unknown	subtilisin-chymotrypsin inhibitor CI-1B-like [Oryza sativa Japonica Group]	molecular function: enzyme regulator activity (GO:0030234);; biological process: biological regulation (GO:0065007);; biological process: response to stimulus (GO:0050896)
gene-LOC112938201	LOC112938201	25.1423	36.4265	38.7673	98.6716	46.7343	53.5557	28.6905	32.782	20.8499	--	--	--	--	--	--	--	--	--	--	--	cold and drought-regulated protein CORA-like [Oryza sativa Japonica Group]	--
gene-LOC112938267	LOC112938267	4.06664	4.45854	3.12096	0.59458	1.35975	1.25768	2.17167	1.99052	2.3622	--	--	--	--	--	--	--	--	--	S	Function unknown	uncharacterized protein LOC112938267 [Oryza sativa Japonica Group]	--
gene-LOC112938744	LOC112938744	0.70991	0.609589	0.742932	0.187489	0.562274	0.165119	0.256654	0.174849	0.036875	--	--	--	K01728|1.1e-20|zju:107419134|K01728 pectate lyase [EC:4.2.2.2] | (RefSeq) pectate lyase 1-like	Pentose and glucuronate interconversions (ko00040)	--	--	Domain of unknown function (DUF4220)	--	--	--	uncharacterized protein LOC112938744 [Oryza sativa Japonica Group]	--
gene-LOC112938775	LOC112938775	0.219675	0.272942	0.36511	0.11662	0.399191	0.312167	0.750314	0.760728	0.498794	[R]	General function prediction only	Molecular Function: ADP binding (GO:0043531);;	K15078|2.1e-66|tcc:18614561|K15078 structure-specific endonuclease subunit SLX1 [EC:3.6.1.-] | (RefSeq) putative disease resistance protein RGA3	--	[T]	Signal transduction mechanisms	NB-ARC domain	Putative disease resistance protein RGA3 OS=Solanum bulbocastanum OX=147425 GN=RGA3 PE=2 SV=2	S	Function unknown	putative disease resistance RPP13-like protein 1 [Oryza sativa Japonica Group]	molecular function: binding (GO:0005488)
gene-LOC112938786	LOC112938786	8.28792	9.52275	8.91852	0.618375	5.32165	5.36785	1.69516	1.02415	1.83178	--	--	Cellular Component: integral component of membrane (GO:0016021);;	--	--	--	--	--	--	--	--	glycine-rich cell wall structural protein-like [Oryza sativa Japonica Group]	cellular component: membrane (GO:0016020);; cellular component: membrane part (GO:0044425)
gene-LOC112939278	LOC112939278	17.3363	17.6883	13.3342	4.61232	8.87345	6.97612	9.87968	10.3656	10.5695	--	--	--	--	--	--	--	DVL family	--	--	--	uncharacterized protein LOC112939278 [Oryza sativa Japonica Group]	--
gene-LOC112939616	LOC112939616	0.173598	0.218894	0.260719	0.206952	0.139543	0.397981	0.415907	0.506579	0.594103	[T]	Signal transduction mechanisms	Molecular Function: protein kinase activity (GO:0004672);; Molecular Function: ATP binding (GO:0005524);; Cellular Component: integral component of membrane (GO:0016021);; Molecular Function: carbohydrate binding (GO:0030246);;	K13416|7.8e-88|mdm:103416333|K13416 brassinosteroid insensitive 1-associated receptor kinase 1 [EC:2.7.10.1 2.7.11.1] | (RefSeq) BRASSINOSTEROID INSENSITIVE 1-associated receptor kinase 1-like isoform X1	MAPK signaling pathway - plant (ko04016);; Plant hormone signal transduction (ko04075);; Plant-pathogen interaction (ko04626)	--	--	Legume lectin domain	L-type lectin-domain containing receptor kinase SIT2 OS=Oryza sativa subsp. japonica OX=39947 GN=SIT2 PE=2 SV=2	T	Signal transduction mechanisms	uncharacterized protein LOC112939616 [Oryza sativa Japonica Group]	molecular function: catalytic activity (GO:0003824);; biological process: metabolic process (GO:0008152);; biological process: cellular process (GO:0009987);; molecular function: binding (GO:0005488);; cellular component: membrane (GO:0016020);; cellular component: membrane part (GO:0044425)
gene-LOC112939838	LOC112939838	2.78108	2.23058	2.36895	0.940815	1.28594	1.82801	0.840215	0.940631	0.992831	[T]	Signal transduction mechanisms	Molecular Function: protein kinase activity (GO:0004672);; Molecular Function: ATP binding (GO:0005524);; Cellular Component: integral component of membrane (GO:0016021);; Molecular Function: carbohydrate binding (GO:0030246);;	K22133|4.9e-60|egr:104443802|K22133 oxalate---CoA ligase [EC:6.2.1.8] | (RefSeq) oxalate--CoA ligase	Glyoxylate and dicarboxylate metabolism (ko00630)	--	--	Legume lectin domain	Probable L-type lectin-domain containing receptor kinase S.5 OS=Arabidopsis thaliana OX=3702 GN=LECRKS5 PE=2 SV=1	T	Signal transduction mechanisms	probable L-type lectin-domain containing receptor kinase S.5 [Oryza sativa Japonica Group]	molecular function: catalytic activity (GO:0003824);; biological process: metabolic process (GO:0008152);; biological process: cellular process (GO:0009987);; molecular function: binding (GO:0005488);; cellular component: membrane (GO:0016020);; cellular component: membrane part (GO:0044425)
gene-LOC4323865	LOC4323865	3.54663	0.358379	0.354213	0.437786	0.320973	0.402671	0.765083	0.667185	3.19776	[T]	Signal transduction mechanisms	Molecular Function: ATP binding (GO:0005524);; Cellular Component: integral component of membrane (GO:0016021);; Molecular Function: ATPase activity (GO:0016887);;	K08712|7.4e-129|gsl:Gasu_29800|K08712 ATP-binding cassette, subfamily G (WHITE), member 2, SNQ2 | (RefSeq) ABC transporter, ATP-binding protein	ABC transporters (ko02010)	[Q]	Secondary metabolites biosynthesis, transport and catabolism	ABC-2 type transporter	ABC transporter G family member 31 OS=Oryza sativa subsp. japonica OX=39947 GN=ABCG31 PE=2 SV=3	V	Defense mechanisms	ABC transporter G family member 31 [Oryza sativa Japonica Group]	molecular function: binding (GO:0005488);; cellular component: membrane (GO:0016020);; cellular component: membrane part (GO:0044425);; molecular function: catalytic activity (GO:0003824);; biological process: metabolic process (GO:0008152)
gene-LOC4323875	LOC4323875	17.755	13.54	10.872	19.6022	12.9211	13.5345	6.49186	6.66849	7.32052	--	--	Molecular Function: transferase activity, transferring acyl groups other than amino-acyl groups (GO:0016747);;	K19861|3.1e-46|bvg:104889262|K19861 benzyl alcohol O-benzoyltransferase [EC:2.3.1.196 2.3.1.232] | (RefSeq) benzyl alcohol O-benzoyltransferase	--	--	--	Transferase family	Acyl transferase 7 OS=Oryza sativa subsp. japonica OX=39947 GN=AT7 PE=2 SV=1	S	Function unknown	acyl transferase 7-like [Oryza sativa Japonica Group]	molecular function: catalytic activity (GO:0003824);; biological process: metabolic process (GO:0008152)
gene-LOC4323890	LOC4323890	9.01319	7.81265	6.3238	10.5686	17.4302	6.99112	24.6748	38.0731	29.2008	[I]	Lipid transport and metabolism	Molecular Function: phosphoethanolamine N-methyltransferase activity (GO:0000234);; Biological Process: phosphatidylcholine biosynthetic process (GO:0006656);;	K05929|6.4e-293|osa:4323890|K05929 phosphoethanolamine N-methyltransferase [EC:2.1.1.103] | (RefSeq) phosphoethanolamine N-methyltransferase 1	Glycerophospholipid metabolism (ko00564)	[IR]	Lipid transport and metabolism;; General function prediction only	Methyltransferase domain	Phosphoethanolamine N-methyltransferase 1 OS=Arabidopsis thaliana OX=3702 GN=NMT1 PE=1 SV=1	S	Function unknown	phosphoethanolamine N-methyltransferase 1 isoform X1 [Oryza sativa Japonica Group]	molecular function: catalytic activity (GO:0003824);; biological process: metabolic process (GO:0008152);; biological process: cellular process (GO:0009987);; biological process: single-organism process (GO:0044699)
gene-LOC4323895	LOC4323895	1.11144	1.56187	1.55346	4.49259	1.29525	1.60487	3.54645	2.20106	3.83192	[V]	Defense mechanisms	Molecular Function: ATP binding (GO:0005524);; Cellular Component: integral component of membrane (GO:0016021);; Molecular Function: ATPase activity (GO:0016887);; Molecular Function: ATPase activity, coupled to transmembrane movement of substances (GO:0042626);; Biological Process: transmembrane transport (GO:0055085);;	K05658|0.0e+00|dosa:Os01t0695700-00|K05658 ATP-binding cassette, subfamily B (MDR/TAP), member 1 [EC:7.6.2.2] | (RefSeq) Os01g0695700; Similar to MDR-like ABC transporter.	ABC transporters (ko02010)	[Q]	Secondary metabolites biosynthesis, transport and catabolism	ABC transporter transmembrane region	ABC transporter B family member 9 OS=Arabidopsis thaliana OX=3702 GN=ABCB9 PE=3 SV=2	V	Defense mechanisms	ABC transporter B family member 9 isoform X1 [Oryza sativa Japonica Group]	molecular function: binding (GO:0005488);; cellular component: membrane (GO:0016020);; cellular component: membrane part (GO:0044425);; molecular function: catalytic activity (GO:0003824);; biological process: metabolic process (GO:0008152);; molecular function: transporter activity (GO:0005215);; biological process: cellular process (GO:0009987);; biological process: single-organism process (GO:…
gene-LOC4323915	LOC4323915	25.5773	22.2632	20.6761	1.34933	13.6413	11.6549	12.4426	10.4908	11.039	--	--	--	--	--	--	--	Senescence regulator	--	S	Function unknown	uncharacterized protein LOC4323915 [Oryza sativa Japonica Group]	--
gene-LOC4323916	LOC4323916	3.50852	2.69269	3.00394	0.971121	1.78912	1.09372	3.53531	3.18199	4.32292	[O]	Posttranslational modification, protein turnover, chaperones	Molecular Function: serine-type endopeptidase activity (GO:0004252);;	K15333|2.0e-88|nsy:104224633|K15333 tRNA guanosine-2'-O-methyltransferase [EC:2.1.1.34] | (RefSeq) uncharacterized protein LOC104224633	--	--	--	Subtilase family	Subtilisin-like protease SBT5.6 OS=Arabidopsis thaliana OX=3702 GN=SBT5.6 PE=2 SV=1	O	Posttranslational modification, protein turnover, chaperones	subtilisin-like protease SBT5.6 [Oryza sativa Japonica Group]	molecular function: catalytic activity (GO:0003824);; biological process: metabolic process (GO:0008152)
gene-LOC4324016	LOC4324016	1.38954	0.879574	0.83415	0.182936	1.43002	0.971361	2.70088	3.16262	1.63165	--	--	--	--	--	--	--	Root cap	--	S	Function unknown	uncharacterized protein LOC4324016 [Oryza sativa Japonica Group]	--
gene-LOC4324018	LOC4324018	0.788723	0.928245	1.31789	1.91854	3.2223	2.91947	2.91953	1.5388	1.93857	--	--	Biological Process: regulation of systemic acquired resistance (GO:0010112);;	--	--	--	--	NPR1 interacting	NRR repressor homolog 2 OS=Oryza sativa subsp. japonica OX=39947 GN=RH2 PE=1 SV=1	--	--	NRR repressor homolog 2 [Oryza sativa Japonica Group]	biological process: biological regulation (GO:0065007)
gene-LOC4324059	LOC4324059	7.08726	5.11158	4.89178	1.66584	2.49769	2.9291	0.854861	0.957305	0.69715	--	--	Biological Process: transcription, DNA-templated (GO:0006351);; Molecular Function: sequence-specific DNA binding (GO:0043565);;	K14431|1.3e-13|crb:17882004|K14431 transcription factor TGA | (RefSeq) transcription factor TGA2	Plant hormone signal transduction (ko04075)	--	--	Seed dormancy control	Protein DOG1-like 2 OS=Arabidopsis thaliana OX=3702 GN=DOGL2 PE=4 SV=2	S	Function unknown	protein DELAY OF GERMINATION 1 [Oryza sativa Japonica Group]	biological process: metabolic process (GO:0008152);; biological process: cellular process (GO:0009987);; molecular function: binding (GO:0005488)
gene-LOC4324094	LOC4324094	52.1182	53.4075	51.6567	66.7626	44.9749	38.5023	23.2253	24.3585	20.4276	--	--	Molecular Function: DNA binding (GO:0003677);; Cellular Component: nucleus (GO:0005634);;	K08869|4.8e-22|cre:CHLREDRAFT_165812|K08869 aarF domain-containing kinase | (RefSeq) predicted protein	--	--	--	Myb-like DNA-binding domain	Transcription factor KUA1 OS=Arabidopsis thaliana OX=3702 GN=KUA1 PE=1 SV=1	K	Transcription	transcription factor KUA1 [Oryza sativa Japonica Group]	molecular function: binding (GO:0005488);; cellular component: cell (GO:0005623);; cellular component: organelle (GO:0043226);; cellular component: cell part (GO:0044464)
gene-LOC4324116	LOC4324116	4.60315	3.74144	3.51618	10.2512	9.44828	10.1421	2.73528	3.18298	2.81976	--	--	Biological Process: regulation of photomorphogenesis (GO:0010099);;	--	--	--	--	--	F-box protein At2g16365 OS=Arabidopsis thaliana OX=3702 GN=At2g16365 PE=2 SV=2	S	Function unknown	uncharacterized protein LOC4324116 [Oryza sativa Japonica Group]	biological process: biological regulation (GO:0065007)
gene-LOC4324117	LOC4324117	19.856	26.503	25.8544	10.7625	12.9289	15.7402	11.2432	10.4034	10.2837	--	--	Molecular Function: hydrolase activity, hydrolyzing O-glycosyl compounds (GO:0004553);; Biological Process: carbohydrate metabolic process (GO:0005975);;	K01183|4.3e-172|dosa:Os01t0687400-01|K01183 chitinase [EC:3.2.1.14] | (RefSeq) Os01g0687400; Similar to Chitinase (EC 3.2.1.14).	Amino sugar and nucleotide sugar metabolism (ko00520)	[M]	Cell wall/membrane/envelope biogenesis	Glycosyl hydrolases family 18	Acidic endochitinase OS=Cicer arietinum OX=3827 PE=2 SV=1	G	Carbohydrate transport and metabolism	acidic endochitinase [Oryza sativa Japonica Group]	molecular function: catalytic activity (GO:0003824);; biological process: metabolic process (GO:0008152)
gene-LOC4324132	LOC4324132	25.0574	21.081	19.899	2.88452	4.99769	8.64703	6.04231	5.41181	6.08957	--	--	--	--	--	--	--	--	--	S	Function unknown	uncharacterized protein LOC4324132 [Oryza sativa Japonica Group]	--
gene-LOC4324213	LOC4324213	4.20293	5.85502	6.09127	0.876587	3.42776	2.14309	7.21001	6.67036	14.5302	--	--	Cellular Component: plasma membrane (GO:0005886);; Biological Process: carbohydrate transport (GO:0008643);; Cellular Component: integral component of membrane (GO:0016021);;	K15382|7.3e-136|dosa:Os01t0606000-00|K15382 solute carrier family 50 (sugar transporter) | (RefSeq) Os01g0606000, SWEET6A; MtN3 and saliva related transmembrane protein family protein.	--	[R]	General function prediction only	Sugar efflux transporter for intercellular exchange	Bidirectional sugar transporter SWEET6a OS=Oryza sativa subsp. japonica OX=39947 GN=SWEET6A PE=3 SV=1	U	Intracellular trafficking, secretion, and vesicular transport	bidirectional sugar transporter SWEET6b isoform X1 [Oryza sativa Japonica Group]	cellular component: cell (GO:0005623);; cellular component: membrane (GO:0016020);; cellular component: cell part (GO:0044464);; biological process: single-organism process (GO:0044699);; biological process: localization (GO:0051179);; cellular component: membrane part (GO:0044425)
gene-LOC4324219	LOC4324219	1.50341	1.7607	1.61967	1.09459	1.07103	0.254037	2.62212	3.41871	2.50823	--	--	--	--	--	--	--	--	--	--	--	mulatexin [Oryza sativa Japonica Group]	--
gene-LOC4324241	LOC4324241	1.19065	0.774603	1.02285	2.50329	1.08025	1.22609	3.13686	2.91032	4.32896	--	--	Molecular Function: DNA binding (GO:0003677);; Cellular Component: nucleus (GO:0005634);;	K09422|4.5e-177|dosa:Os01t0702700-01|K09422 transcription factor MYB, plant | (RefSeq) Os01g0702700; Similar to Transcription factor MYB86 (Myb-related protein 86) (AtMYB86) (Myb homolog 4) (AtMyb4).	--	[K]	Transcription	Myb-like DNA-binding domain	Myb-related protein Hv33 OS=Hordeum vulgare OX=4513 GN=MYB2 PE=2 SV=3	K	Transcription	myb-related protein Hv33 [Oryza sativa Japonica Group]	molecular function: binding (GO:0005488);; cellular component: cell (GO:0005623);; cellular component: organelle (GO:0043226);; cellular component: cell part (GO:0044464)
gene-LOC4324242	LOC4324242	1.17337	1.52745	1.30841	0.754912	0.664356	0.928153	0.773041	0.412931	0.489106	[A]	RNA processing and modification	Molecular Function: polynucleotide adenylyltransferase activity (GO:0004652);; Biological Process: RNA polyadenylation (GO:0043631);;	K14376|1.1e-71|osa:4324242|K14376 poly(A) polymerase [EC:2.7.7.19] | (RefSeq) nuclear poly(A) polymerase 4	mRNA surveillance pathway (ko03015)	[A]	RNA processing and modification	Poly(A) polymerase central domain	Nuclear poly(A) polymerase 2 OS=Arabidopsis thaliana OX=3702 GN=PAPS2 PE=1 SV=2	A	RNA processing and modification	nuclear poly(A) polymerase 4 [Oryza sativa Japonica Group]	molecular function: catalytic activity (GO:0003824);; biological process: metabolic process (GO:0008152);; biological process: cellular process (GO:0009987)
gene-LOC4324249	LOC4324249	3.323	3.7226	2.80159	0.695234	6.51699	3.86808	11.2416	13.2626	11.9672	[P]	Inorganic ion transport and metabolism	Cellular Component: plasma membrane (GO:0005886);; Biological Process: nitrate transport (GO:0015706);; Cellular Component: integral component of membrane (GO:0016021);; Molecular Function: transmembrane transporter activity (GO:0022857);;	K02575|1.3e-296|osa:4324249|K02575 MFS transporter, NNP family, nitrate/nitrite transporter | (RefSeq) high-affinity nitrate transporter 2.3	Nitrogen metabolism (ko00910)	--	--	Major Facilitator Superfamily	High-affinity nitrate transporter 2.3 OS=Oryza sativa subsp. japonica OX=39947 GN=NRT2.3 PE=1 SV=1	P	Inorganic ion transport and metabolism	high-affinity nitrate transporter 2.3 [Oryza sativa Japonica Group]	cellular component: cell (GO:0005623);; cellular component: membrane (GO:0016020);; cellular component: cell part (GO:0044464);; biological process: single-organism process (GO:0044699);; biological process: localization (GO:0051179);; cellular component: membrane part (GO:0044425);; molecular function: transporter activity (GO:0005215)
gene-LOC4324254	LOC4324254	7.30036	6.17784	4.9215	2.08821	2.00862	0.867688	0.518205	0.518094	0.530714	--	--	Cellular Component: nucleus (GO:0005634);;	--	--	--	--	Late embryogenesis abundant protein	Late embryogenesis abundant protein 14 OS=Oryza sativa subsp. japonica OX=39947 GN=LEA14 PE=2 SV=1	S	Function unknown	--	cellular component: cell (GO:0005623);; cellular component: organelle (GO:0043226);; cellular component: cell part (GO:0044464)
gene-LOC4324295	LOC4324295	3.16662	2.85479	2.75212	9.92264	12.0252	12.6204	10.7328	9.33329	12.25	--	--	Molecular Function: molecular_function (GO:0003674);; Molecular Function: catalytic activity (GO:0003824);; Molecular Function: ubiquitin-protein transferase activity (GO:0004842);; Molecular Function: protein binding (GO:0005515);; Biological Process: cellular protein modification process (GO:0006464);; Biological Process: nitrogen compound metabolic process (GO:0006807);; Biological Process: re…	K19044|1.4e-123|obr:102716869|K19044 E3 ubiquitin-protein ligase XBAT32/33 [EC:2.3.2.27] | (RefSeq) E3 ubiquitin-protein ligase XB3	--	--	--	Ankyrin repeats (3 copies)	Probable E3 ubiquitin-protein ligase XBOS31 OS=Oryza sativa subsp. japonica OX=39947 GN=XBOS31 PE=2 SV=1	--	--	probable E3 ubiquitin-protein ligase XBOS31 [Oryza sativa Japonica Group]	molecular function: catalytic activity (GO:0003824);; biological process: metabolic process (GO:0008152);; molecular function: binding (GO:0005488);; biological process: cellular process (GO:0009987);; biological process: response to stimulus (GO:0050896);; biological process: multi-organism process (GO:0051704)
gene-LOC4324301	LOC4324301	1.55063	1.27547	1.42336	0.468364	0.668863	0.5967	0.659868	0.734227	0.991393	--	--	--	--	--	--	--	Domain of unknown function (DUF966)	--	S	Function unknown	uncharacterized protein LOC4324301 [Oryza sativa Japonica Group]	--
gene-LOC4324302	LOC4324302	365.409	428.62	400.463	783.081	568.121	654.981	350.423	337.641	255.962	--	--	Molecular Function: DNA binding (GO:0003677);;	K09422|1.4e-121|osa:4324302|K09422 transcription factor MYB, plant | (RefSeq) transcription factor MYB59	--	[K]	Transcription	Myb-like DNA-binding domain	Myb-related protein MYBAS2 OS=Oryza sativa subsp. japonica OX=39947 GN=MYBAS2 PE=2 SV=1	K	Transcription	transcription factor MYB59 [Oryza sativa Japonica Group]	molecular function: binding (GO:0005488)
gene-LOC4324306	LOC4324306	1.50699	1.73256	1.6308	1.85808	1.12927	1.34173	0.479974	0.426092	0.43291	--	--	Molecular Function: nutrient reservoir activity (GO:0045735);;	K17338|1.9e-20|ats:109751343|K17338 receptor expression-enhancing protein 1/2/3/4 | (RefSeq) LOC109751343; putative HVA22-like protein g isoform X1	--	--	--	Cupin	Glutelin type-A 2 OS=Oryza sativa subsp. japonica OX=39947 GN=GLUA2 PE=1 SV=1	S	Function unknown	11S globulin seed storage protein 2 [Oryza sativa Japonica Group]	molecular function: nutrient reservoir activity (GO:0045735)
gene-LOC4324350	LOC4324350	61.8999	48.0121	48.4503	36.2497	29.6646	34.1695	16.9589	12.296	14.1865	--	--	--	--	--	--	--	PDDEXK-like family of unknown function	--	S	Function unknown	uncharacterized protein LOC4324350 [Oryza sativa Japonica Group]	--
gene-LOC4324377	LOC4324377	8.4806	8.6371	8.37338	4.15684	5.36175	4.01103	3.43198	2.73118	2.81342	--	--	Cellular Component: integral component of membrane (GO:0016021);;	K23678|3.1e-245|dosa:Os01t0266800-01|K23678 solute carrier family 66 (lysosomal lysine-arginine transporter), member 1 | (RefSeq) Os01g0266800; Cystinosin/ERS1p repeat containing protein.	--	[S]	Function unknown	PQ loop repeat	--	S	Function unknown	uncharacterized protein LOC4324377 isoform X1 [Oryza sativa Japonica Group]	cellular component: membrane (GO:0016020);; cellular component: membrane part (GO:0044425)
gene-LOC4324396	LOC4324396	6.78619	8.16815	9.16338	5.93312	6.95398	9.93688	2.22961	1.91216	2.31332	--	--	--	--	--	--	--	--	--	--	--	uncharacterized protein LOC4324396 [Oryza sativa Japonica Group]	--
gene-LOC4324453	LOC4324453	5.17073	5.52919	7.34804	2.42781	2.96671	4.40779	3.15114	2.53293	2.92581	--	--	Cellular Component: cellular_component (GO:0005575);; Cellular Component: intracellular (GO:0005622);; Cellular Component: cell (GO:0005623);; Cellular Component: cytoplasm (GO:0005737);; Biological Process: biological_process (GO:0008150);; Biological Process: response to radiation (GO:0009314);; Biological Process: response to light stimulus (GO:0009416);; Cellular Component: chloroplast (GO:00…	--	--	--	--	--	Light-harvesting complex-like protein OHP2, chloroplastic OS=Arabidopsis thaliana OX=3702 GN=OHP2 PE=1 SV=1	S	Function unknown	Os01g0589800, partial [Oryza sativa Japonica Group]	cellular component: cell (GO:0005623);; cellular component: cell part (GO:0044464);; biological process: response to stimulus (GO:0050896);; cellular component: organelle (GO:0043226);; cellular component: organelle part (GO:0044422);; cellular component: membrane (GO:0016020)
gene-LOC4324459	LOC4324459	0.381437	0.271156	0.141736	4.98639	1.71027	1.41292	4.28025	2.2874	8.76769	--	--	--	--	--	--	--	ABA/WDS induced protein	Abscisic stress-ripening protein 3 OS=Solanum lycopersicum OX=4081 GN=ASR3 PE=3 SV=2	S	Function unknown	homeotic protein female sterile [Oryza sativa Japonica Group]	--
gene-LOC4324465	LOC4324465	3.99663	4.10131	4.27058	7.66827	7.60151	11.779	5.57179	4.90792	5.88097	[F]	Nucleotide transport and metabolism	Cellular Component: cytoplasm (GO:0005737);; Biological Process: pyrimidine nucleotide biosynthetic process (GO:0006221);; Molecular Function: UMP kinase activity (GO:0033862);;	K09903|5.8e-160|dosa:Os01t0965400-01|K09903 uridylate kinase [EC:2.7.4.22] | (RefSeq) Os01g0965400; Similar to Uridylate kinase (EC 2.7.4.-) (UK) (Uridine monophosphate kinase) (UMP kinase).	Pyrimidine metabolism (ko00240)	--	--	Amino acid kinase family	--	F	Nucleotide transport and metabolism	uncharacterized protein LOC4324465 [Oryza sativa Japonica Group]	cellular component: cell (GO:0005623);; cellular component: cell part (GO:0044464);; biological process: metabolic process (GO:0008152);; biological process: cellular process (GO:0009987);; biological process: single-organism process (GO:0044699);; molecular function: catalytic activity (GO:0003824)
gene-LOC4324511	LOC4324511	1.163	1.2096	1.12815	1.89684	2.1916	2.45823	3.05505	3.16976	3.13551	[R]	General function prediction only	Biological Process: defense response (GO:0006952);; Molecular Function: ADP binding (GO:0043531);;	K15078|3.3e-75|tcc:18614561|K15078 structure-specific endonuclease subunit SLX1 [EC:3.6.1.-] | (RefSeq) putative disease resistance protein RGA3	--	[T]	Signal transduction mechanisms	NB-ARC domain	Putative disease resistance protein RGA4 OS=Solanum bulbocastanum OX=147425 GN=RGA4 PE=2 SV=1	S	Function unknown	putative disease resistance protein RGA1 [Oryza sativa Japonica Group]	biological process: response to stimulus (GO:0050896);; molecular function: binding (GO:0005488)
gene-LOC4324520	LOC4324520	0.780038	1.0609	0.86857	0.390983	0.499169	0.250302	0.374642	0.583618	0.317719	--	--	Cellular Component: endoplasmic reticulum membrane (GO:0005789);; Biological Process: fatty acid biosynthetic process (GO:0006633);; Cellular Component: integral component of membrane (GO:0016021);; Molecular Function: 3-hydroxy-arachidoyl-CoA dehydratase activity (GO:0102343);; Molecular Function: 3-hydroxy-behenoyl-CoA dehydratase activity (GO:0102344);; Molecular Function: 3-hydroxy-lignoceroy…	K10703|2.0e-126|osa:4324520|K10703 very-long-chain (3R)-3-hydroxyacyl-CoA dehydratase [EC:4.2.1.134] | (RefSeq) very-long-chain (3R)-3-hydroxyacyl-CoA dehydratase PASTICCINO 2A-like	Fatty acid elongation (ko00062);; Biosynthesis of unsaturated fatty acids (ko01040);; Fatty acid metabolism (ko01212)	[R]	General function prediction only	Protein tyrosine phosphatase-like protein, PTPLA	Very-long-chain (3R)-3-hydroxyacyl-CoA dehydratase PASTICCINO 2A OS=Oryza sativa subsp. japonica OX=39947 GN=PAS2A PE=2 SV=2	S	Function unknown	very-long-chain (3R)-3-hydroxyacyl-CoA dehydratase PASTICCINO 2A-like [Oryza sativa Japonica Group]	cellular component: cell (GO:0005623);; cellular component: membrane (GO:0016020);; cellular component: organelle (GO:0043226);; cellular component: organelle part (GO:0044422);; cellular component: membrane part (GO:0044425);; cellular component: cell part (GO:0044464);; biological process: metabolic process (GO:0008152);; biological process: cellular process (GO:0009987);; biological process: s…
gene-LOC4324527	LOC4324527	19.7787	19.4291	18.2822	4.72762	8.08856	8.44876	10.151	9.91219	10.0798	--	--	--	--	--	--	--	--	--	S	Function unknown	uncharacterized protein LOC4324527 [Oryza sativa Japonica Group]	--
gene-LOC4324548	LOC4324548	8.61971	8.26365	7.19735	3.47497	2.51548	3.39855	1.37566	0.990056	0.754118	--	--	Cellular Component: integral component of membrane (GO:0016021);;	--	--	--	--	--	--	S	Function unknown	uncharacterized protein LOC4324548 [Oryza sativa Japonica Group]	cellular component: membrane (GO:0016020);; cellular component: membrane part (GO:0044425)
gene-LOC4324576	LOC4324576	3.62722	3.12137	3.60114	4.54056	3.19041	2.88673	8.58241	6.02916	9.07614	--	--	Cellular Component: integral component of membrane (GO:0016021);;	K23877|7.8e-37|thj:104822059|K23877 xyloglucan O-acetyltransferase | (RefSeq) protein ALTERED XYLOGLUCAN 4-like	--	--	--	GDSL/SGNH-like Acyl-Esterase family found in Pmr5 and Cas1p	Protein trichome birefringence-like 38 OS=Arabidopsis thaliana OX=3702 GN=TBL38 PE=2 SV=1	S	Function unknown	protein trichome birefringence-like 41 isoform X1 [Oryza sativa Japonica Group]	cellular component: membrane (GO:0016020);; cellular component: membrane part (GO:0044425)
gene-LOC4324599	LOC4324599	77.2115	71.9242	90.7004	124.248	74.5413	155.456	261.88	164.152	409.991	--	--	Cellular Component: photosystem I (GO:0009522);; Cellular Component: photosystem II (GO:0009523);; Cellular Component: chloroplast thylakoid membrane (GO:0009535);; Biological Process: photosynthesis, light harvesting (GO:0009765);; Cellular Component: integral component of membrane (GO:0016021);; Molecular Function: chlorophyll binding (GO:0016168);; Biological Process: protein-chromophore linka…	K08912|2.0e-149|dosa:Os01t0600900-02|K08912 light-harvesting complex II chlorophyll a/b binding protein 1 | (RefSeq) Os01g0600900, CHLOROPHYLL_A/B_BINDING_PROTEIN_2R, CAB2R; Chlorophyll a-b binding protein 2, chloroplast precursor (LHCII type I CAB-2) (LHCP).	Photosynthesis - antenna proteins (ko00196)	--	--	Chlorophyll A-B binding protein	Chlorophyll a-b binding protein 2, chloroplastic OS=Oryza sativa subsp. japonica OX=39947 GN=CAB2R PE=2 SV=2	J	Translation, ribosomal structure and biogenesis	hypothetical protein DAI22_01g232300 [Oryza sativa Japonica Group]	cellular component: cell (GO:0005623);; cellular component: membrane (GO:0016020);; cellular component: macromolecular complex (GO:0032991);; cellular component: membrane part (GO:0044425);; cellular component: cell part (GO:0044464);; cellular component: organelle (GO:0043226);; cellular component: organelle part (GO:0044422);; biological process: metabolic process (GO:0008152);; biological proc…
gene-LOC4324610	LOC4324610	172.108	164.243	152.668	18.5137	154.967	97.2051	90.2978	86.6171	66.7757	--	--	Molecular Function: copper ion transmembrane transporter activity (GO:0005375);; Biological Process: cellular copper ion homeostasis (GO:0006878);; Cellular Component: integral component of membrane (GO:0016021);;	K14686|2.6e-83|dosa:Os01t0770700-00|K14686 solute carrier family 31 (copper transporter), member 1 | (RefSeq) Os01g0770700; Similar to Copper transporter 1.	--	[P]	Inorganic ion transport and metabolism	Ctr copper transporter family	Copper transporter 1 OS=Oryza sativa subsp. japonica OX=39947 GN=COPT1 PE=2 SV=1	P	Inorganic ion transport and metabolism	copper transporter 1 [Oryza sativa Japonica Group]	molecular function: transporter activity (GO:0005215);; biological process: cellular process (GO:0009987);; biological process: single-organism process (GO:0044699);; biological process: localization (GO:0051179);; biological process: biological regulation (GO:0065007);; cellular component: membrane (GO:0016020);; cellular component: membrane part (GO:0044425)
gene-LOC4324627	LOC4324627	139.987	136.474	121.012	26.4707	53.5916	51.2214	35.8066	32.838	31.4232	--	--	--	--	--	[R]	General function prediction only	NFACT protein RNA binding domain	--	S	Function unknown	coiled-coil domain-containing protein 25 [Oryza sativa Japonica Group]	--
gene-LOC4324643	LOC4324643	8.46528	5.58601	6.78465	2.74606	3.8783	4.18721	9.79437	7.73051	10.2528	[G]	Carbohydrate transport and metabolism	Molecular Function: cellulase activity (GO:0008810);; Biological Process: cellulose catabolic process (GO:0030245);; Molecular Function: carbohydrate binding (GO:0030246);;	K01179|0.0e+00|dosa:Os01t0220100-01|K01179 endoglucanase [EC:3.2.1.4] | (RefSeq) Os01g0220100; Similar to Cellulase.	Starch and sucrose metabolism (ko00500)	--	--	Glycosyl hydrolase family 9	Endoglucanase 2 OS=Oryza sativa subsp. japonica OX=39947 GN=GLU5 PE=1 SV=1	G	Carbohydrate transport and metabolism	endoglucanase 2 [Oryza sativa Japonica Group]	molecular function: catalytic activity (GO:0003824);; biological process: metabolic process (GO:0008152);; biological process: cellular process (GO:0009987);; molecular function: binding (GO:0005488)
gene-LOC4324647	LOC4324647	7.78341	5.72703	5.13408	1.13714	3.65479	3.77448	2.98102	2.75839	3.22538	--	--	--	--	--	--	--	Peptidase inhibitor I9	--	S	Function unknown	uncharacterized protein LOC4324647 isoform X1 [Oryza sativa Japonica Group]	--
gene-LOC4324655	LOC4324655	51.4452	56.8016	59.3192	27.5129	23.8512	28.1982	14.5864	13.0532	10.3647	[E]	Amino acid transport and metabolism	Cellular Component: cytoplasm (GO:0005737);; Biological Process: cysteine biosynthetic process from serine (GO:0006535);; Molecular Function: serine O-acetyltransferase activity (GO:0009001);;	K00640|7.0e-162|osa:4324655|K00640 serine O-acetyltransferase [EC:2.3.1.30] | (RefSeq) probable serine acetyltransferase 1	Cysteine and methionine metabolism (ko00270);; Sulfur metabolism (ko00920);; Carbon metabolism (ko01200);; Biosynthesis of amino acids (ko01230)	[E]	Amino acid transport and metabolism	Serine acetyltransferase, N-terminal	Probable serine acetyltransferase 1 OS=Oryza sativa subsp. japonica OX=39947 GN=SAT1 PE=2 SV=1	E	Amino acid transport and metabolism	--	cellular component: cell (GO:0005623);; cellular component: cell part (GO:0044464);; biological process: metabolic process (GO:0008152);; biological process: cellular process (GO:0009987);; biological process: single-organism process (GO:0044699);; molecular function: catalytic activity (GO:0003824)
gene-LOC4324658	LOC4324658	0.292845	0.286738	0.297691	0.329899	0.487123	0.618428	0.731672	0.735069	0.922287	--	--	--	K15078|2.2e-19|tcc:18614561|K15078 structure-specific endonuclease subunit SLX1 [EC:3.6.1.-] | (RefSeq) putative disease resistance protein RGA3	--	--	--	Rx N-terminal domain	--	S	Function unknown	putative disease resistance protein RGA4 [Oryza sativa Japonica Group]	--
gene-LOC4324694	LOC4324694	3.54447	2.38896	2.54339	0.886877	1.90924	1.27321	3.926	3.32703	3.86161	--	--	--	--	--	--	--	zinc-finger of the FCS-type, C2-C2	FCS-Like Zinc finger 10 OS=Arabidopsis thaliana OX=3702 GN=FLZ10 PE=1 SV=1	S	Function unknown	uncharacterized protein LOC4324694 [Oryza sativa Japonica Group]	--
gene-LOC4324695	LOC4324695	79.8456	74.6705	74.1478	46.4616	44.5434	57.3516	31.8272	27.0172	28.6484	--	--	Molecular Function: zinc ion binding (GO:0008270);;	K10144|1.4e-165|osa:4324695|K10144 RING finger and CHY zinc finger domain-containing protein 1 [EC:2.3.2.27] | (RefSeq) E3 ubiquitin-protein ligase MIEL1	Ubiquitin mediated proteolysis (ko04120)	[R]	General function prediction only	Zinc-ribbon	Probable E3 ubiquitin-protein ligase RZFP34 OS=Oryza sativa subsp. japonica OX=39947 GN=RZFP34 PE=2 SV=1	S	Function unknown	probable E3 ubiquitin-protein ligase RZFP34 [Oryza sativa Japonica Group]	molecular function: binding (GO:0005488)
gene-LOC4324697	LOC4324697	2.13819	1.65435	1.90457	1.42814	1.06127	0.921008	3.56167	2.39172	4.68326	[P]	Inorganic ion transport and metabolism	Molecular Function: secondary active sulfate transmembrane transporter activity (GO:0008271);; Cellular Component: integral component of membrane (GO:0016021);;	K17471|0.0e+00|dosa:Os01t0719300-01|K17471 sulfate transporter 3 | (RefSeq) Os01g0719300; Similar to Sulfate transporter 3.1 (AST12) (AtST1).	--	[P]	Inorganic ion transport and metabolism	Sulfate permease family	Probable sulfate transporter 3.5 OS=Arabidopsis thaliana OX=3702 GN=SULTR3;5 PE=2 SV=1	P	Inorganic ion transport and metabolism	probable sulfate transporter 3.5 [Oryza sativa Japonica Group]	molecular function: transporter activity (GO:0005215);; biological process: cellular process (GO:0009987);; biological process: single-organism process (GO:0044699);; biological process: localization (GO:0051179);; cellular component: membrane (GO:0016020);; cellular component: membrane part (GO:0044425)
gene-LOC4324699	LOC4324699	11.33	11.5571	11.2476	4.46825	11.8408	5.42736	19.8793	20.4455	22.1866	--	--	Biological Process: metal ion transport (GO:0030001);; Molecular Function: metal ion binding (GO:0046872);;	K14292|1.8e-14|spen:107013477|K14292 trimethylguanosine synthase [EC:2.1.1.-] | (RefSeq) trimethylguanosine synthase	RNA transport (ko03013)	[P]	Inorganic ion transport and metabolism	Heavy-metal-associated domain	Protein SODIUM POTASSIUM ROOT DEFECTIVE 2 OS=Arabidopsis thaliana OX=3702 GN=NAKR2 PE=2 SV=1	S	Function unknown	protein SODIUM POTASSIUM ROOT DEFECTIVE 2 [Oryza sativa Japonica Group]	biological process: single-organism process (GO:0044699);; biological process: localization (GO:0051179);; molecular function: binding (GO:0005488)
gene-LOC4324705	LOC4324705	8.08005	7.17303	8.49288	16.9498	10.7682	23.8676	65.2575	51.4163	145.2	--	--	Biological Process: response to light stimulus (GO:0009416);; Cellular Component: photosystem I (GO:0009522);; Cellular Component: photosystem II (GO:0009523);; Cellular Component: chloroplast thylakoid membrane (GO:0009535);; Biological Process: photosynthesis, light harvesting in photosystem I (GO:0009768);; Cellular Component: chloroplast envelope (GO:0009941);; Cellular Component: plastoglobu…	K08912|6.8e-153|dosa:Os01t0720500-01|K08912 light-harvesting complex II chlorophyll a/b binding protein 1 | (RefSeq) Os01g0720500; Similar to Type I chlorophyll a/b-binding protein b (Fragment).	Photosynthesis - antenna proteins (ko00196)	--	--	Chlorophyll A-B binding protein	Chlorophyll a-b binding protein 2, chloroplastic OS=Oryza sativa subsp. japonica OX=39947 GN=CAB2R PE=2 SV=2	J	Translation, ribosomal structure and biogenesis	--	biological process: response to stimulus (GO:0050896);; cellular component: cell (GO:0005623);; cellular component: membrane (GO:0016020);; cellular component: macromolecular complex (GO:0032991);; cellular component: membrane part (GO:0044425);; cellular component: cell part (GO:0044464);; cellular component: organelle (GO:0043226);; cellular component: organelle part (GO:0044422);; biological p…
gene-LOC4324709	LOC4324709	2.31346	2.10381	1.60394	0.898981	2.11474	1.21127	3.63848	3.59405	3.37108	--	--	Cellular Component: membrane (GO:0016020);;	K20891|5.2e-75|ppp:112278169|K20891 beta-glucuronosyltransferase [EC:2.4.1.-] | (RefSeq) beta-glucuronosyltransferase GlcAT14A-like	--	[G]	Carbohydrate transport and metabolism	Core-2/I-Branching enzyme	Beta-glucuronosyltransferase GlcAT14A OS=Arabidopsis thaliana OX=3702 GN=GLCAT14A PE=2 SV=1	S	Function unknown	beta-glucuronosyltransferase GlcAT14A [Oryza sativa Japonica Group]	cellular component: membrane (GO:0016020)
gene-LOC4324728	LOC4324728	2.32745	2.10771	1.91758	0.278158	1.31706	0.688919	1.54844	1.80604	1.57655	--	--	--	--	--	--	--	Pollen protein Ole e 1 like	--	S	Function unknown	non-classical arabinogalactan protein 30 [Oryza sativa Japonica Group]	--
gene-LOC4324774	LOC4324774	1.66876	1.59042	1.86166	6.0225	3.19831	2.98261	2.4918	2.78365	2.4606	--	--	--	--	--	--	--	--	--	S	Function unknown	uncharacterized protein LOC4324774 [Oryza sativa Japonica Group]	--
gene-LOC4324775	LOC4324775	7.07481	4.77395	4.77506	2.80258	2.649	3.4356	5.9898	5.51275	8.88375	--	--	--	--	--	--	--	Universal stress protein family	--	S	Function unknown	uncharacterized protein LOC4324775 [Oryza sativa Japonica Group]	--
gene-LOC4324781	LOC4324781	2.3239	2.07571	1.57869	0.514937	0.537109	0.889228	0.268447	0.23304	0.518069	--	--	Molecular Function: DNA binding (GO:0003677);; Cellular Component: nucleus (GO:0005634);; Biological Process: regulation of transcription, DNA-templated (GO:0006355);;	K00521|1.5e-28|cmos:111447866|K00521 ferric-chelate reductase [EC:1.16.1.7] | (RefSeq) ferric reduction oxidase 7, chloroplastic-like	--	--	--	No apical meristem (NAM) protein	NAC domain-containing protein 90 OS=Arabidopsis thaliana OX=3702 GN=NAC090 PE=1 SV=1	S	Function unknown	NAC domain-containing protein 90 isoform X1 [Oryza sativa Japonica Group]	molecular function: binding (GO:0005488);; cellular component: cell (GO:0005623);; cellular component: organelle (GO:0043226);; cellular component: cell part (GO:0044464);; biological process: biological regulation (GO:0065007)
gene-LOC4324783	LOC4324783	10.627	9.08789	8.30513	2.35066	4.55224	5.67075	3.98251	3.76908	4.51368	--	--	Molecular Function: DNA binding (GO:0003677);; Cellular Component: nucleus (GO:0005634);;	K08869|1.9e-26|cre:CHLREDRAFT_165812|K08869 aarF domain-containing kinase | (RefSeq) predicted protein	--	[O]	Posttranslational modification, protein turnover, chaperones	Myb-like DNA-binding domain	Transcription factor DIVARICATA OS=Antirrhinum majus OX=4151 GN=DIVARICATA PE=2 SV=1	K	Transcription	transcription factor DIVARICATA [Oryza sativa Japonica Group]	molecular function: binding (GO:0005488);; cellular component: cell (GO:0005623);; cellular component: organelle (GO:0043226);; cellular component: cell part (GO:0044464)
gene-LOC4324793	LOC4324793	119.654	121.567	105.926	40.4889	71.4971	79.4952	45.6269	53.7927	38.7386	[Q]	Secondary metabolites biosynthesis, transport and catabolism	Molecular Function: urate oxidase activity (GO:0004846);; Cellular Component: peroxisome (GO:0005777);; Biological Process: purine nucleobase metabolic process (GO:0006144);; Biological Process: peroxisome organization (GO:0007031);; Biological Process: urate catabolic process (GO:0019628);;	K00365|8.6e-176|dosa:Os01t0865100-01|K00365 urate oxidase [EC:1.7.3.3] | (RefSeq) Os01g0865100; Similar to Uricase (Fragment).	Purine metabolism (ko00230);; Caffeine metabolism (ko00232)	[Q]	Secondary metabolites biosynthesis, transport and catabolism	Uricase	Uricase OS=Arabidopsis thaliana OX=3702 GN=At2g26230 PE=1 SV=2	Q	Secondary metabolites biosynthesis, transport and catabolism	uricase [Oryza sativa Japonica Group]	molecular function: catalytic activity (GO:0003824);; biological process: metabolic process (GO:0008152);; biological process: single-organism process (GO:0044699);; cellular component: cell (GO:0005623);; cellular component: organelle (GO:0043226);; cellular component: cell part (GO:0044464);; biological process: cellular process (GO:0009987);; biological process: cellular component organization…
gene-LOC4324794	LOC4324794	2.0533	1.69032	2.40647	0.645016	1.21542	0.879647	1.30817	1.03334	0.755471	--	--	Molecular Function: UDP-glycosyltransferase activity (GO:0008194);;	K18823|2.9e-90|lang:109334198|K18823 soyasaponin III rhamnosyltransferase [EC:2.4.1.273] | (RefSeq) soyasaponin III rhamnosyltransferase-like	--	[GC]	Carbohydrate transport and metabolism;; Energy production and conversion	UDP-glucoronosyl and UDP-glucosyl transferase	Putative UDP-rhamnose:rhamnosyltransferase 1 OS=Fragaria ananassa OX=3747 GN=GT4 PE=2 SV=1	S	Function unknown	putative UDP-rhamnose:rhamnosyltransferase 1 [Oryza sativa Japonica Group]	molecular function: catalytic activity (GO:0003824);; biological process: metabolic process (GO:0008152)
gene-LOC4324802	LOC4324802	66.8568	57.0175	57.6395	12.2669	26.4321	22.2046	32.0276	24.9485	29.6868	[DPM]	Cell cycle control, cell division, chromosome partitioning;; Inorganic ion transport and metabolism;; Cell wall/membrane/envelope biogenesis	Molecular Function: copper ion binding (GO:0005507);; Biological Process: lignin catabolic process (GO:0046274);; Cellular Component: apoplast (GO:0048046);; Molecular Function: hydroquinone:oxygen oxidoreductase activity (GO:0052716);;	K05909|0.0e+00|osa:4324802|K05909 laccase [EC:1.10.3.2] | (RefSeq) laccase-7	--	[Q]	Secondary metabolites biosynthesis, transport and catabolism	Multicopper oxidase	Laccase-7 OS=Oryza sativa subsp. japonica OX=39947 GN=LAC7 PE=2 SV=1	Q	Secondary metabolites biosynthesis, transport and catabolism	laccase-7 [Oryza sativa Japonica Group]	molecular function: binding (GO:0005488);; biological process: metabolic process (GO:0008152);; biological process: cellular process (GO:0009987);; biological process: single-organism process (GO:0044699);; cellular component: extracellular region (GO:0005576);; molecular function: catalytic activity (GO:0003824)
gene-LOC4324804	LOC4324804	75.5061	91.533	87.2342	25.7899	50.5924	36.4306	48.9717	42.9992	38.3466	[L]	Replication, recombination and repair	--	--	--	--	--	SOUL heme-binding protein	Heme-binding-like protein At3g10130, chloroplastic OS=Arabidopsis thaliana OX=3702 GN=At3g10130 PE=1 SV=1	S	Function unknown	heme-binding-like protein At3g10130, chloroplastic [Oryza sativa Japonica Group]	--
gene-LOC4324822	LOC4324822	18.4107	15.9356	17.3796	10.9875	9.10552	12.9982	8.22908	6.94012	6.89773	--	--	Molecular Function: transferase activity, transferring acyl groups other than amino-acyl groups (GO:0016747);;	K19747|1.4e-58|cam:101495408|K19747 BAHD acyltransferase [EC:2.3.1.-] | (RefSeq) BAHD acyltransferase DCR	--	--	--	Transferase family	Uncharacterized acetyltransferase At3g50280 OS=Arabidopsis thaliana OX=3702 GN=At3g50280 PE=3 SV=1	S	Function unknown	uncharacterized acetyltransferase At3g50280 [Oryza sativa Japonica Group]	molecular function: catalytic activity (GO:0003824);; biological process: metabolic process (GO:0008152)
gene-LOC4324825	LOC4324825	2.45599	3.31625	2.89982	2.18794	1.67251	1.35681	7.1943	6.94628	6.98991	[QV]	Secondary metabolites biosynthesis, transport and catabolism;; Defense mechanisms	Molecular Function: iron ion binding (GO:0005506);; Cellular Component: vacuole (GO:0005773);; Biological Process: fatty acid metabolic process (GO:0006631);; Biological Process: suberin biosynthetic process (GO:0010345);; Cellular Component: integral component of membrane (GO:0016021);; Molecular Function: alkane 1-monooxygenase activity (GO:0018685);; Molecular Function: heme binding (GO:002003…	K15401|0.0e+00|dosa:Os01t0854800-01|K15401 long-chain fatty acid omega-monooxygenase [EC:1.14.14.80] | (RefSeq) Os01g0854800; Similar to Cytochrome P450 86A1 (EC 1.14.-.-) (CYPLXXXVI) (P450-dependent fatty acid omega-hydroxylase).	Fatty acid degradation (ko00071);; Cutin, suberine and wax biosynthesis (ko00073)	[QI]	Secondary metabolites biosynthesis, transport and catabolism;; Lipid transport and metabolism	Cytochrome P450	Cytochrome P450 86A1 OS=Arabidopsis thaliana OX=3702 GN=CYP86A1 PE=1 SV=2	Q	Secondary metabolites biosynthesis, transport and catabolism	cytochrome P450 86A1 [Oryza sativa Japonica Group]	molecular function: binding (GO:0005488);; cellular component: cell (GO:0005623);; cellular component: organelle (GO:0043226);; cellular component: cell part (GO:0044464);; biological process: metabolic process (GO:0008152);; biological process: cellular process (GO:0009987);; biological process: single-organism process (GO:0044699);; cellular component: membrane (GO:0016020);; cellular component…
gene-LOC4324827	LOC4324827	0.439212	0.567947	0.475984	1.54449	1.09528	1.19312	1.49599	1.5596	2.04268	--	--	Molecular Function: peroxidase activity (GO:0004601);;	--	--	--	--	Tetratricopeptide repeat	--	S	Function unknown	uncharacterized protein LOC4324827 [Oryza sativa Japonica Group]	molecular function: catalytic activity (GO:0003824);; molecular function: antioxidant activity (GO:0016209);; biological process: metabolic process (GO:0008152);; biological process: single-organism process (GO:0044699)
gene-LOC4324833	LOC4324833	3.39571	2.90378	2.91902	1.12025	3.08439	1.6247	0.452405	0.495592	0.427265	[Q]	Secondary metabolites biosynthesis, transport and catabolism	Biological Process: cellular aromatic compound metabolic process (GO:0006725);; Molecular Function: ferrous iron binding (GO:0008198);; Molecular Function: zinc ion binding (GO:0008270);; Molecular Function: oxidoreductase activity, acting on single donors with incorporation of molecular oxygen (GO:0016701);; Molecular Function: dioxygenase activity (GO:0051213);;	K15777|3.2e-169|dosa:Os01t0878900-01|K15777 4,5-DOPA dioxygenase extradiol [EC:1.13.11.-] | (RefSeq) Os01g0878900; Similar to 4,5-DOPA dioxygenase extradiol-like protein.	Betalain biosynthesis (ko00965)	--	--	Catalytic LigB subunit of aromatic ring-opening dioxygenase	Extradiol ring-cleavage dioxygenase OS=Arabidopsis thaliana OX=3702 GN=LIGB PE=2 SV=1	S	Function unknown	extradiol ring-cleavage dioxygenase [Oryza sativa Japonica Group]	biological process: metabolic process (GO:0008152);; biological process: cellular process (GO:0009987);; molecular function: binding (GO:0005488);; molecular function: catalytic activity (GO:0003824);; biological process: single-organism process (GO:0044699)
gene-LOC4324836	LOC4324836	1.56069	2.00576	1.3915	1.74531	1.37625	1.34734	0.503558	0.673588	0.528626	--	--	Cellular Component: apoplast (GO:0048046);;	K19027|7.5e-08|smo:SELMODRAFT_443317|K19027 zinc finger FYVE domain-containing protein 26 | (RefSeq) hypothetical protein	--	--	--	Dirigent-like protein	--	S	Function unknown	dirigent protein 19 [Oryza sativa Japonica Group]	cellular component: extracellular region (GO:0005576)
gene-LOC4324842	LOC4324842	2.7525	3.11959	2.69532	11.7413	4.35478	3.43118	2.50558	2.47176	2.43541	[GI]	Carbohydrate transport and metabolism;; Lipid transport and metabolism	Cellular Component: extracellular region (GO:0005576);; Cellular Component: cell wall (GO:0005618);; Molecular Function: pectinesterase activity (GO:0030599);; Biological Process: cell wall modification (GO:0042545);; Molecular Function: aspartyl esterase activity (GO:0045330);; Biological Process: pectin catabolic process (GO:0045490);;	K01051|2.3e-75|fve:101311252|K01051 pectinesterase [EC:3.1.1.11] | (RefSeq) pectinesterase	Pentose and glucuronate interconversions (ko00040)	--	--	Pectinesterase	Probable pectinesterase/pectinesterase inhibitor 51 OS=Arabidopsis thaliana OX=3702 GN=PME51 PE=2 SV=1	G	Carbohydrate transport and metabolism	probable pectinesterase/pectinesterase inhibitor 51 [Oryza sativa Japonica Group]	cellular component: extracellular region (GO:0005576);; cellular component: cell (GO:0005623);; cellular component: cell part (GO:0044464);; molecular function: catalytic activity (GO:0003824);; biological process: metabolic process (GO:0008152);; biological process: cellular process (GO:0009987);; biological process: cellular component organization or biogenesis (GO:0071840)
gene-LOC4324862	LOC4324862	3.23969	2.82418	2.92814	7.06899	4.94285	5.6332	12.2433	10.7146	15.0999	--	--	--	--	--	--	--	--	--	S	Function unknown	uncharacterized protein LOC4324862 [Oryza sativa Japonica Group]	--
gene-LOC4324867	LOC4324867	10.7626	10.736	9.72737	16.6382	24.4236	24.0133	18.4156	17.1973	17.3318	--	--	--	--	--	--	--	Nucleoplasmin-like domain	Histone deacetylase HDT1 OS=Zea mays OX=4577 GN=HDT1 PE=1 SV=1	B	Chromatin structure and dynamics	histone deacetylase HDT2 isoform X1 [Oryza sativa Japonica Group]	--
gene-LOC4324899	LOC4324899	3.45763	3.22199	2.80862	10.9098	5.67122	7.93737	3.96807	4.35328	3.93172	[F]	Nucleotide transport and metabolism	Molecular Function: phosphoribosylformylglycinamidine synthase activity (GO:0004642);; Biological Process: 'de novo' IMP biosynthetic process (GO:0006189);; Biological Process: glutamine metabolic process (GO:0006541);; Molecular Function: transferase activity (GO:0016740);;	K01952|0.0e+00|osa:4324899|K01952 phosphoribosylformylglycinamidine synthase [EC:6.3.5.3] | (RefSeq) probable phosphoribosylformylglycinamidine synthase, chloroplastic/mitochondrial isoform X1	Purine metabolism (ko00230)	[F]	Nucleotide transport and metabolism	CobB/CobQ-like glutamine amidotransferase domain	Probable phosphoribosylformylglycinamidine synthase, chloroplastic/mitochondrial OS=Arabidopsis thaliana OX=3702 GN=At1g74260 PE=2 SV=3	F	Nucleotide transport and metabolism	probable phosphoribosylformylglycinamidine synthase, chloroplastic/mitochondrial [Oryza sativa Japonica Group]	molecular function: catalytic activity (GO:0003824);; biological process: metabolic process (GO:0008152);; biological process: cellular process (GO:0009987);; biological process: single-organism process (GO:0044699)
gene-LOC4324903	LOC4324903	23.6755	16.9695	16.2877	9.01559	12.0215	15.0816	7.4454	8.15922	7.22579	--	--	--	--	--	--	--	--	--	S	Function unknown	uncharacterized protein LOC4324903 [Oryza sativa Japonica Group]	--
gene-LOC4324922	LOC4324922	3.68175	2.45079	3.01605	1.50101	2.75066	2.49031	6.9653	6.49121	7.07304	--	--	Cellular Component: extracellular region (GO:0005576);; Cellular Component: cell wall (GO:0005618);; Molecular Function: hydrolase activity (GO:0016787);; Biological Process: cell wall organization (GO:0071555);;	K01280|7.7e-95|spen:107013676|K01280 tripeptidyl-peptidase II [EC:3.4.14.10] | (RefSeq) tripeptidyl-peptidase 2-like isoform X1	--	[M]	Cell wall/membrane/envelope biogenesis	Pectinacetylesterase	Pectin acetylesterase 6 OS=Arabidopsis thaliana OX=3702 GN=PAE6 PE=2 SV=1	S	Function unknown	pectin acetylesterase 6 isoform X1 [Oryza sativa Japonica Group]	cellular component: extracellular region (GO:0005576);; cellular component: cell (GO:0005623);; cellular component: cell part (GO:0044464);; molecular function: catalytic activity (GO:0003824);; biological process: metabolic process (GO:0008152);; biological process: cellular process (GO:0009987);; biological process: cellular component organization or biogenesis (GO:0071840)
gene-LOC4324947	LOC4324947	0.112813	0.077475	0.187468	1.27142	0.920103	1.00925	0.495614	0.316559	0.541489	--	--	Biological Process: oligopeptide transport (GO:0006857);; Cellular Component: integral component of membrane (GO:0016021);; Molecular Function: transmembrane transporter activity (GO:0022857);;	K14638|6.3e-301|dosa:Os01t0872100-01|K14638 solute carrier family 15 (peptide/histidine transporter), member 3/4 | (RefSeq) Os01g0872100; TGF-beta receptor, type I/II extracellular region family protein.	--	[E]	Amino acid transport and metabolism	POT family	Protein NRT1/ PTR FAMILY 5.10 OS=Arabidopsis thaliana OX=3702 GN=NPF5.10 PE=2 SV=1	E	Amino acid transport and metabolism	uncharacterized protein LOC4324947 [Oryza sativa Japonica Group]	biological process: single-organism process (GO:0044699);; biological process: localization (GO:0051179);; cellular component: membrane (GO:0016020);; cellular component: membrane part (GO:0044425);; molecular function: transporter activity (GO:0005215)
gene-LOC4324956	LOC4324956	4.47179	3.31351	3.6766	0.858693	1.7408	1.58108	3.19018	4.1421	3.81205	[T]	Signal transduction mechanisms	Molecular Function: protein kinase activity (GO:0004672);; Molecular Function: ATP binding (GO:0005524);;	K04424|2.5e-31|fve:101308436|K04424 sterile alpha motif and leucine zipper containing kinase AZK [EC:2.7.11.25] | (RefSeq) serine/threonine-protein kinase EDR1	--	[T]	Signal transduction mechanisms	Protein tyrosine and serine/threonine kinase	Integrin-linked protein kinase 1 OS=Arabidopsis thaliana OX=3702 GN=ILK1 PE=1 SV=1	T	Signal transduction mechanisms	integrin-linked protein kinase 1 isoform X1 [Oryza sativa Japonica Group]	molecular function: catalytic activity (GO:0003824);; biological process: metabolic process (GO:0008152);; biological process: cellular process (GO:0009987);; molecular function: binding (GO:0005488)
gene-LOC4324959	LOC4324959	8.78188	8.32653	9.34803	5.07943	10.8353	14.5771	1.75741	1.90859	1.2077	--	--	--	--	--	[T]	Signal transduction mechanisms	--	Cytochrome b561 and DOMON domain-containing protein At3g07570 OS=Arabidopsis thaliana OX=3702 GN=At3g07570 PE=2 SV=1	S	Function unknown	cytochrome b561 and DOMON domain-containing protein At3g07570 [Oryza sativa Japonica Group]	--
gene-LOC4325014	LOC4325014	0.609665	0.574105	0.672771	1.59215	0.754963	0.549284	1.37052	1.09768	1.80776	[E]	Amino acid transport and metabolism	Molecular Function: peptide:proton symporter activity (GO:0015333);; Cellular Component: integral component of membrane (GO:0016021);; Molecular Function: oligopeptide transmembrane transporter activity (GO:0035673);; Molecular Function: peptide transmembrane transporter activity (GO:1904680);;	K14638|1.3e-283|obr:102713691|K14638 solute carrier family 15 (peptide/histidine transporter), member 3/4 | (RefSeq) protein NRT1/ PTR FAMILY 8.1-like	--	[E]	Amino acid transport and metabolism	POT family	Protein NRT1/ PTR FAMILY 8.1 OS=Arabidopsis thaliana OX=3702 GN=NPF8.1 PE=1 SV=1	E	Amino acid transport and metabolism	protein NRT1/ PTR FAMILY 8.1 [Oryza sativa Japonica Group]	molecular function: transporter activity (GO:0005215);; biological process: cellular process (GO:0009987);; biological process: single-organism process (GO:0044699);; biological process: localization (GO:0051179);; cellular component: membrane (GO:0016020);; cellular component: membrane part (GO:0044425)
gene-LOC4325023	LOC4325023	2.87226	2.06828	2.30066	4.36013	2.93407	4.03391	4.9746	4.00894	7.13622	--	--	Cellular Component: exocyst (GO:0000145);; Biological Process: exocytosis (GO:0006887);; Biological Process: protein transport (GO:0015031);;	K07195|3.4e-37|mus:103988631|K07195 exocyst complex component 7 | (RefSeq) exocyst complex component EXO70B1-like	--	--	--	Exo70 exocyst complex subunit	--	S	Function unknown	exocyst complex component EXO70H1 [Oryza sativa Japonica Group]	cellular component: cell (GO:0005623);; cellular component: macromolecular complex (GO:0032991);; cellular component: cell part (GO:0044464);; biological process: cellular process (GO:0009987);; biological process: single-organism process (GO:0044699);; biological process: localization (GO:0051179)
gene-LOC4325024	LOC4325024	1.62412	1.41308	1.35986	3.05071	2.76891	2.77562	3.95692	2.76328	4.74843	--	--	Cellular Component: exocyst (GO:0000145);; Biological Process: exocytosis (GO:0006887);; Biological Process: protein transport (GO:0015031);;	K07195|4.1e-52|mus:103988631|K07195 exocyst complex component 7 | (RefSeq) exocyst complex component EXO70B1-like	--	[U]	Intracellular trafficking, secretion, and vesicular transport	Exo70 exocyst complex subunit	Exocyst complex component EXO70A1 OS=Arabidopsis thaliana OX=3702 GN=EXO70A1 PE=1 SV=1	S	Function unknown	exocyst complex component EXO70A1 [Oryza sativa Japonica Group]	cellular component: cell (GO:0005623);; cellular component: macromolecular complex (GO:0032991);; cellular component: cell part (GO:0044464);; biological process: cellular process (GO:0009987);; biological process: single-organism process (GO:0044699);; biological process: localization (GO:0051179)
gene-LOC4325031	LOC4325031	2.00197	2.20549	2.25312	14.8167	3.89008	3.95981	3.03823	3.53933	3.1396	--	--	Molecular Function: methyltransferase activity (GO:0008168);; Cellular Component: integral component of membrane (GO:0016021);; Biological Process: methylation (GO:0032259);;	K23872|6.1e-104|ats:109765487|K23872 putative homogalacturonan methyltransferase [EC:2.1.1.-] | (RefSeq) LOC109765487; probable methyltransferase PMT13	--	--	--	Putative S-adenosyl-L-methionine-dependent methyltransferase	Probable methyltransferase PMT17 OS=Arabidopsis thaliana OX=3702 GN=At4g10440 PE=3 SV=1	S	Function unknown	probable methyltransferase PMT19 [Oryza sativa Japonica Group]	molecular function: catalytic activity (GO:0003824);; biological process: metabolic process (GO:0008152);; cellular component: membrane (GO:0016020);; cellular component: membrane part (GO:0044425)
gene-LOC4325050	LOC4325050	3.39939	1.52766	1.66303	0.636677	0.713816	1.44162	0.656022	0.619152	1.19999	--	--	Molecular Function: DNA binding (GO:0003677);; Molecular Function: transcription factor activity, sequence-specific DNA binding (GO:0003700);; Cellular Component: nucleus (GO:0005634);;	K12900|4.9e-27|lang:109341833|K12900 FUS-interacting serine-arginine-rich protein 1 | (RefSeq) serine/arginine-rich SC35-like splicing factor SCL30A	Spliceosome (ko03040)	--	--	AP2 domain	Ethylene-responsive transcription factor ERF110 OS=Arabidopsis thaliana OX=3702 GN=ERF110 PE=2 SV=2	K	Transcription	--	molecular function: binding (GO:0005488);; molecular function: nucleic acid binding transcription factor activity (GO:0001071);; biological process: biological regulation (GO:0065007);; cellular component: cell (GO:0005623);; cellular component: organelle (GO:0043226);; cellular component: cell part (GO:0044464)
gene-LOC4325061	LOC4325061	0.766924	1.23717	1.01816	0.489148	0.624569	1.0188	2.52547	2.00778	1.50224	--	--	Molecular Function: transcription factor activity, sequence-specific DNA binding (GO:0003700);; Cellular Component: nucleus (GO:0005634);; Biological Process: response to cold (GO:0009409);; Biological Process: response to water deprivation (GO:0009414);; Biological Process: response to salt stress (GO:0009651);; Biological Process: abscisic acid-activated signaling pathway (GO:0009738);; Biologi…	K14432|1.8e-210|osa:4325061|K14432 ABA responsive element binding factor | (RefSeq) ABSCISIC ACID-INSENSITIVE 5-like protein 7	Plant hormone signal transduction (ko04075)	--	--	bZIP transcription factor	bZIP transcription factor ABI5 homolog OS=Oryza sativa subsp. japonica OX=39947 GN=ABI5 PE=1 SV=1	K	Transcription	bZIP transcription factor ABI5 homolog [Oryza sativa Japonica Group]	molecular function: nucleic acid binding transcription factor activity (GO:0001071);; biological process: biological regulation (GO:0065007);; cellular component: cell (GO:0005623);; cellular component: organelle (GO:0043226);; cellular component: cell part (GO:0044464);; biological process: response to stimulus (GO:0050896);; biological process: cellular process (GO:0009987);; biological process…
gene-LOC4325066	LOC4325066	9.54167	8.84816	8.09509	2.27463	4.09498	5.25931	7.85082	5.53657	6.97	[G]	Carbohydrate transport and metabolism	Molecular Function: hydrolase activity, hydrolyzing O-glycosyl compounds (GO:0004553);; Biological Process: carbohydrate metabolic process (GO:0005975);;	K01183|3.7e-176|dosa:Os01t0860400-01|K01183 chitinase [EC:3.2.1.14] | (RefSeq) Os01g0860400; Similar to Acidic endochitinase precursor (EC 3.2.1.14).	Amino sugar and nucleotide sugar metabolism (ko00520)	[M]	Cell wall/membrane/envelope biogenesis	Glycosyl hydrolases family 18	Acidic endochitinase OS=Vitis vinifera OX=29760 GN=CHIT3 PE=2 SV=1	G	Carbohydrate transport and metabolism	acidic endochitinase [Oryza sativa Japonica Group]	molecular function: catalytic activity (GO:0003824);; biological process: metabolic process (GO:0008152)
gene-LOC4325067	LOC4325067	70.7621	63.5986	61.5438	15.0084	37.7929	38.6319	32.862	28.673	32.2548	--	--	Molecular Function: hydrolase activity, hydrolyzing O-glycosyl compounds (GO:0004553);; Biological Process: carbohydrate metabolic process (GO:0005975);;	K01183|5.0e-176|dosa:Os01t0860500-02|K01183 chitinase [EC:3.2.1.14] | (RefSeq) Os01g0860500; Similar to Hevamine A precursor [Includes: Chitinase (EC 3.2.1.14); Lysozyme (EC 3.2.1.17)].	Amino sugar and nucleotide sugar metabolism (ko00520)	[M]	Cell wall/membrane/envelope biogenesis	Glycosyl hydrolases family 18	Hevamine-A OS=Hevea brasiliensis OX=3981 PE=1 SV=2	G	Carbohydrate transport and metabolism	hevamine-A [Oryza sativa Japonica Group]	molecular function: catalytic activity (GO:0003824);; biological process: metabolic process (GO:0008152)
gene-LOC4325071	LOC4325071	8.04386	10.6811	16.545	3.01567	1.82472	3.95485	4.06544	3.05054	8.30888	[G]	Carbohydrate transport and metabolism	Biological Process: carbohydrate metabolic process (GO:0005975);; Molecular Function: fructose 1,6-bisphosphate 1-phosphatase activity (GO:0042132);;	K03841|1.7e-196|osa:4325071|K03841 fructose-1,6-bisphosphatase I [EC:3.1.3.11] | (RefSeq) fructose-1,6-bisphosphatase, cytosolic	Glycolysis / Gluconeogenesis (ko00010);; Pentose phosphate pathway (ko00030);; Fructose and mannose metabolism (ko00051);; Carbon fixation in photosynthetic organisms (ko00710);; Carbon metabolism (ko01200)	[G]	Carbohydrate transport and metabolism	Fructose-1-6-bisphosphatase, N-terminal domain	Fructose-1,6-bisphosphatase, cytosolic OS=Oryza sativa subsp. indica OX=39946 GN=OsI_04558 PE=2 SV=2	G	Carbohydrate transport and metabolism	fructose-1,6-bisphosphatase, cytosolic [Oryza sativa Japonica Group]	biological process: metabolic process (GO:0008152);; molecular function: catalytic activity (GO:0003824);; biological process: cellular process (GO:0009987)
gene-LOC4325124	LOC4325124	4.20582	3.40415	3.33326	1.04059	2.8416	2.44171	6.41794	4.06896	6.81266	--	--	Cellular Component: integral component of membrane (GO:0016021);;	--	--	[S]	Function unknown	TLC domain	--	U	Intracellular trafficking, secretion, and vesicular transport	transmembrane protein 136 [Oryza sativa Japonica Group]	cellular component: membrane (GO:0016020);; cellular component: membrane part (GO:0044425)
gene-LOC4325145	LOC4325145	25.0376	19.1589	19.3555	24.5125	15.4759	16.7279	9.3701	8.06669	8.84768	[Q]	Secondary metabolites biosynthesis, transport and catabolism	Biological Process: gibberellin metabolic process (GO:0009685);; Molecular Function: gibberellin 2-beta-dioxygenase activity (GO:0045543);; Molecular Function: metal ion binding (GO:0046872);;	K04125|1.3e-185|dosa:Os01t0757200-01|K04125 gibberellin 2beta-dioxygenase [EC:1.14.11.13] | (RefSeq) Os01g0757200, GIBBERELLIN_2-OXIDASE_3, GA2OX3; Similar to GA 2-oxidase 4.	Diterpenoid biosynthesis (ko00904)	[QR]	Secondary metabolites biosynthesis, transport and catabolism;; General function prediction only	2OG-Fe(II) oxygenase superfamily	Gibberellin 2-beta-dioxygenase 3 OS=Oryza sativa subsp. japonica OX=39947 GN=GA2OX3 PE=1 SV=1	S	Function unknown	gibberellin 2-beta-dioxygenase 3-like [Oryza sativa Japonica Group]	biological process: metabolic process (GO:0008152);; biological process: cellular process (GO:0009987);; biological process: single-organism process (GO:0044699);; molecular function: catalytic activity (GO:0003824);; molecular function: binding (GO:0005488)
gene-LOC4325150	LOC4325150	4.20139	3.8578	3.08056	1.50161	2.841	1.07889	1.23133	2.08469	1.71869	--	--	Biological Process: response to auxin (GO:0009733);;	--	--	--	--	--	--	S	Function unknown	uncharacterized protein LOC4325150 [Oryza sativa Japonica Group]	biological process: response to stimulus (GO:0050896)
gene-LOC4325154	LOC4325154	31.0527	36.645	36.7837	71.7698	90.2119	91.4281	84.5162	80.2542	85.2542	--	--	Molecular Function: aspartic-type endopeptidase activity (GO:0004190);; Biological Process: lipid metabolic process (GO:0006629);;	K08245|1.1e-294|dosa:Os01t0290000-01|K08245 phytepsin [EC:3.4.23.40] | (RefSeq) Os01g0290000; Similar to Cyprosin precursor (EC 3.4.23.-) (Fragment).	--	[O]	Posttranslational modification, protein turnover, chaperones	Eukaryotic aspartyl protease	Aspartic proteinase OS=Oryza sativa subsp. japonica OX=39947 GN=RAP PE=2 SV=2	O	Posttranslational modification, protein turnover, chaperones	aspartic proteinase-like [Oryza sativa Japonica Group]	molecular function: catalytic activity (GO:0003824);; biological process: metabolic process (GO:0008152);; biological process: single-organism process (GO:0044699)
gene-LOC4325161	LOC4325161	186.647	174.609	172.74	34.5216	115.771	81.4808	159.562	146.107	163.661	[T]	Signal transduction mechanisms	Molecular Function: protein serine/threonine kinase activity (GO:0004674);; Molecular Function: ATP binding (GO:0005524);; Biological Process: signal transduction (GO:0007165);;	K07198|4.0e-270|dosa:Os01t0292200-01|K07198 5'-AMP-activated protein kinase, catalytic alpha subunit [EC:2.7.11.11] | (RefSeq) Os01g0292200, CALCINEURIN_B-LIKE_PROTEIN-INTERACTING_PROTEIN_KINASE_1, CIPK01; Serine/threonine protein kinase domain containing protein.	--	[T]	Signal transduction mechanisms	Protein kinase domain	CBL-interacting protein kinase 1 OS=Oryza sativa subsp. japonica OX=39947 GN=CIPK1 PE=2 SV=1	T	Signal transduction mechanisms	CBL-interacting protein kinase 1 [Oryza sativa Japonica Group]	molecular function: catalytic activity (GO:0003824);; biological process: metabolic process (GO:0008152);; biological process: cellular process (GO:0009987);; molecular function: binding (GO:0005488);; biological process: response to stimulus (GO:0050896);; biological process: biological regulation (GO:0065007)
gene-LOC4325188	LOC4325188	69.1417	43.8376	44.0504	10.1544	19.2218	18.2442	26.7542	25.544	34.4224	--	--	Molecular Function: actin binding (GO:0003779);; Cellular Component: vacuolar membrane (GO:0005774);;	--	--	--	--	KIP1-like protein	Protein NETWORKED 4A OS=Arabidopsis thaliana OX=3702 GN=NET4A PE=2 SV=1	S	Function unknown	protein NETWORKED 4B [Oryza sativa Japonica Group]	molecular function: binding (GO:0005488);; cellular component: cell (GO:0005623);; cellular component: membrane (GO:0016020);; cellular component: organelle (GO:0043226);; cellular component: organelle part (GO:0044422);; cellular component: cell part (GO:0044464)
gene-LOC4325200	LOC4325200	47.374	41.0689	42.4942	13.3882	14.0428	15.3492	30.7738	27.3882	34.6467	[G]	Carbohydrate transport and metabolism	Biological Process: response to oxidative stress (GO:0006979);; Biological Process: response to water deprivation (GO:0009414);; Cellular Component: chloroplast (GO:0009507);; Biological Process: response to abscisic acid (GO:0009737);;	K06617|0.0e+00|osa:4325200|K06617 raffinose synthase [EC:2.4.1.82] | (RefSeq) galactinol--sucrose galactosyltransferase	Galactose metabolism (ko00052)	--	--	Raffinose synthase or seed imbibition protein Sip1	Galactinol--sucrose galactosyltransferase OS=Oryza sativa subsp. japonica OX=39947 GN=RFS PE=1 SV=1	S	Function unknown	galactinol--sucrose galactosyltransferase [Oryza sativa Japonica Group]	biological process: response to stimulus (GO:0050896);; cellular component: cell (GO:0005623);; cellular component: organelle (GO:0043226);; cellular component: cell part (GO:0044464)
gene-LOC4325252	LOC4325252	3.12199	0.960651	1.21455	0.771886	1.10363	0.614406	1.82211	1.7987	1.98836	--	--	Molecular Function: transcription factor activity, sequence-specific DNA binding (GO:0003700);;	--	--	--	--	TCP family transcription factor	Transcription factor PCF5 OS=Oryza sativa subsp. japonica OX=39947 GN=PCF5 PE=2 SV=1	K	Transcription	transcription factor PCF5 [Oryza sativa Japonica Group]	molecular function: nucleic acid binding transcription factor activity (GO:0001071);; biological process: biological regulation (GO:0065007)
gene-LOC4325256	LOC4325256	7.13903	6.07486	7.12156	1.56078	2.66158	4.88274	3.57865	2.99912	3.54331	--	--	Cellular Component: integral component of membrane (GO:0016021);;	--	--	--	--	--	Signaling peptide TAXIMIN 1 OS=Arabidopsis thaliana OX=3702 GN=TAX1 PE=2 SV=2	S	Function unknown	uncharacterized protein LOC4325256 [Oryza sativa Japonica Group]	cellular component: membrane (GO:0016020);; cellular component: membrane part (GO:0044425)
gene-LOC4325257	LOC4325257	4.56196	5.03981	5.07456	3.129	4.87941	3.8574	16.2245	11.6593	25.7635	[IR]	Lipid transport and metabolism;; General function prediction only	Molecular Function: hydrolase activity, acting on ester bonds (GO:0016788);;	K01206|3.5e-35|csat:104750593|K01206 alpha-L-fucosidase [EC:3.2.1.51] | (RefSeq) alpha-L-fucosidase 3-like	Other glycan degradation (ko00511)	--	--	GDSL-like Lipase/Acylhydrolase	GDSL esterase/lipase At5g45910 OS=Arabidopsis thaliana OX=3702 GN=At5g45910 PE=2 SV=1	S	Function unknown	GDSL esterase/lipase At5g45910 isoform X1 [Oryza sativa Japonica Group]	molecular function: catalytic activity (GO:0003824);; biological process: metabolic process (GO:0008152)
gene-LOC4325269	LOC4325269	1.48785	1.95287	2.86853	1.07305	1.95609	2.22587	0.520307	0.757666	0.870264	--	--	Cellular Component: integral component of membrane (GO:0016021);;	K10581|1.6e-129|egu:105047412|K10581 ubiquitin-conjugating enzyme E2 O [EC:2.3.2.24] | (RefSeq) uncharacterized protein LOC105047412	Ubiquitin mediated proteolysis (ko04120)	--	--	Protein of unknown function (DUF2921)	--	S	Function unknown	uncharacterized protein LOC4325269 [Oryza sativa Japonica Group]	cellular component: membrane (GO:0016020);; cellular component: membrane part (GO:0044425)
gene-LOC4325280	LOC4325280	11.0784	7.61867	7.0423	2.76446	4.72716	3.33743	4.57166	5.08651	4.34412	--	--	Molecular Function: aspartic-type endopeptidase activity (GO:0004190);;	K22683|1.0e-58|jre:108993255|K22683 aspartyl protease family protein [EC:3.4.23.-] | (RefSeq) aspartyl protease family protein 2	--	[O]	Posttranslational modification, protein turnover, chaperones	Xylanase inhibitor N-terminal	Aspartic proteinase NANA, chloroplast OS=Arabidopsis thaliana OX=3702 GN=NANA PE=1 SV=1	O	Posttranslational modification, protein turnover, chaperones	aspartic proteinase NANA, chloroplast [Oryza sativa Japonica Group]	molecular function: catalytic activity (GO:0003824);; biological process: metabolic process (GO:0008152)
gene-LOC4325307	LOC4325307	0.449605	0.370097	0.26761	0	0.344739	0.141064	1.36722	1.16398	0.753606	--	--	Biological Process: metal ion transport (GO:0030001);; Molecular Function: metal ion binding (GO:0046872);;	K10752|2.6e-11|zju:107427343|K10752 histone-binding protein RBBP4 | (RefSeq) LOW QUALITY PROTEIN: WD-40 repeat-containing protein MSI3	--	[P]	Inorganic ion transport and metabolism	Heavy-metal-associated domain	Heavy metal-associated isoprenylated plant protein 28 OS=Arabidopsis thaliana OX=3702 GN=HIPP28 PE=3 SV=1	S	Function unknown	heavy metal-associated isoprenylated plant protein 28 [Oryza sativa Japonica Group]	biological process: single-organism process (GO:0044699);; biological process: localization (GO:0051179);; molecular function: binding (GO:0005488)
gene-LOC4325318	LOC4325318	2.74657	3.26449	3.34868	29.902	12.7017	10.3867	9.60629	9.02229	7.03373	[R]	General function prediction only	Molecular Function: hydrolase activity (GO:0016787);;	K06130|4.1e-131|bdi:100823264|K06130 lysophospholipase II [EC:3.1.1.5] | (RefSeq) acyl-protein thioesterase 1 homolog 1	Glycerophospholipid metabolism (ko00564)	[I]	Lipid transport and metabolism	Phospholipase/Carboxylesterase	--	S	Function unknown	acyl-protein thioesterase 1 homolog 1 [Oryza sativa Japonica Group]	molecular function: catalytic activity (GO:0003824);; biological process: metabolic process (GO:0008152)
gene-LOC4325326	LOC4325326	0.911643	1.03958	1.3006	1.6436	0.956101	0.522328	0.499421	0.4131	0.532712	[O]	Posttranslational modification, protein turnover, chaperones	Molecular Function: cysteine-type endopeptidase activity (GO:0004197);; Cellular Component: extracellular space (GO:0005615);; Cellular Component: lysosome (GO:0005764);; Biological Process: proteolysis involved in cellular protein catabolic process (GO:0051603);;	K16292|6.8e-39|bdi:100843107|K16292 KDEL-tailed cysteine endopeptidase [EC:3.4.22.-] | (RefSeq) senescence-specific cysteine protease SAG39	--	[O]	Posttranslational modification, protein turnover, chaperones	Papain family cysteine protease	Senescence-specific cysteine protease SAG39 OS=Oryza sativa subsp. indica OX=39946 GN=OsI_14861 PE=3 SV=1	O	Posttranslational modification, protein turnover, chaperones	senescence-specific cysteine protease SAG39-like [Oryza sativa Japonica Group]	molecular function: catalytic activity (GO:0003824);; biological process: metabolic process (GO:0008152);; cellular component: extracellular region (GO:0005576);; cellular component: extracellular region part (GO:0044421);; cellular component: cell (GO:0005623);; cellular component: organelle (GO:0043226);; cellular component: cell part (GO:0044464)
gene-LOC4325329	LOC4325329	31.3354	29.5929	29.5777	286.598	132.895	176.51	84.3483	81.0938	92.9012	--	--	Biological Process: regulation of photoperiodism, flowering (GO:2000028);;	K12124|0.0e+00|dosa:Os01t0182600-01|K12124 GIGANTEA | (RefSeq) Os01g0182600, GI, GIGANTEA; GIGANTEA protein.	Circadian rhythm - plant (ko04712)	--	--	--	Protein GIGANTEA OS=Oryza sativa subsp. japonica OX=39947 GN=GI PE=2 SV=2	S	Function unknown	protein GIGANTEA [Oryza sativa Japonica Group]	biological process: biological regulation (GO:0065007)
gene-LOC4325335	LOC4325335	10.3016	7.24894	6.72288	2.35728	3.64094	3.13033	3.60487	3.3818	3.48884	--	--	Molecular Function: hydrolase activity (GO:0016787);; Biological Process: phosphatidylinositol dephosphorylation (GO:0046856);;	K20279|1.5e-158|gmx:100780455|K20279 synaptojanin [EC:3.1.3.36] | (RefSeq) type IV inositol polyphosphate 5-phosphatase 3	Inositol phosphate metabolism (ko00562);; Phosphatidylinositol signaling system (ko04070)	[U]	Intracellular trafficking, secretion, and vesicular transport	Endonuclease/Exonuclease/phosphatase family	Type IV inositol polyphosphate 5-phosphatase 3 OS=Arabidopsis thaliana OX=3702 GN=IP5P3 PE=1 SV=1	T	Signal transduction mechanisms	type IV inositol polyphosphate 5-phosphatase 3 [Oryza sativa Japonica Group]	molecular function: catalytic activity (GO:0003824);; biological process: metabolic process (GO:0008152);; biological process: cellular process (GO:0009987);; biological process: single-organism process (GO:0044699)
gene-LOC4325348	LOC4325348	4.46945	3.36252	4.15885	1.70629	2.24585	2.38992	6.40299	4.69319	5.92152	--	--	Cellular Component: integral component of membrane (GO:0016021);;	K23544|1.4e-229|dosa:Os01t0179800-01|K23544 serine incorporator 1/3 | (RefSeq) Os01g0179800; TMS membrane protein/tumour differentially expressed protein family protein.	--	[S]	Function unknown	Serine incorporator (Serinc)	--	S	Function unknown	hypothetical protein OsJ_00615 [Oryza sativa Japonica Group]	cellular component: membrane (GO:0016020);; cellular component: membrane part (GO:0044425)
gene-LOC4325395	LOC4325395	20.8213	22.7718	23.325	4.55694	12.5021	8.87504	3.89739	3.61928	5.16782	--	--	--	--	--	--	--	ABA/WDS induced protein	Abscisic stress-ripening protein 1 OS=Solanum lycopersicum OX=4081 GN=ASR1 PE=2 SV=1	S	Function unknown	abscisic stress-ripening protein 3 [Oryza sativa Japonica Group]	--
gene-LOC4325493	LOC4325493	25.5394	26.9911	29.3773	8.93498	13.9778	15.6699	18.0701	16.5453	15.2579	--	--	--	--	--	--	--	--	--	S	Function unknown	uncharacterized protein LOC4325493 [Oryza sativa Japonica Group]	--
gene-LOC4325508	LOC4325508	2.02347	2.02438	1.94396	6.54084	4.74257	5.91807	3.02294	2.21594	2.94628	--	--	Biological Process: reproduction (GO:0000003);; Biological Process: developmental process involved in reproduction (GO:0003006);; Molecular Function: molecular_function (GO:0003674);; Molecular Function: nucleic acid binding (GO:0003676);; Molecular Function: RNA binding (GO:0003723);; Molecular Function: catalytic activity (GO:0003824);; Molecular Function: nuclease activity (GO:0004518);; Molec…	K16296|1.2e-24|boe:106330214|K16296 serine carboxypeptidase-like clade I [EC:3.4.16.-] | (RefSeq) serine carboxypeptidase-like 15	--	[R]	General function prediction only	PPR repeat	Pentatricopeptide repeat-containing protein At1g30610, chloroplastic OS=Arabidopsis thaliana OX=3702 GN=EMB2279 PE=3 SV=1	S	Function unknown	pentatricopeptide repeat-containing protein At1g30610, chloroplastic isoform X1 [Oryza sativa Japonica Group]	biological process: reproduction (GO:0000003);; biological process: reproductive process (GO:0022414);; biological process: developmental process (GO:0032502);; molecular function: binding (GO:0005488);; molecular function: catalytic activity (GO:0003824);; biological process: metabolic process (GO:0008152);; biological process: cellular process (GO:0009987);; cellular component: cell (GO:0005623…
gene-LOC4325517	LOC4325517	1.33345	1.43554	1.63175	2.79279	2.4011	3.35919	1.18388	1.13455	1.22352	--	--	--	K09287|3.4e-34|boe:106300667|K09287 RAV-like factor | (RefSeq) AP2/ERF and B3 domain-containing transcription factor At1g51120-like	--	--	--	--	--	S	Function unknown	proline-rich receptor-like protein kinase PERK8 [Oryza sativa Japonica Group]	--
gene-LOC4325536	LOC4325536	0.187079	0.182331	0.250984	0.187042	0.388603	0.224055	0.743821	0.707973	0.653162	--	--	Molecular Function: RNA binding (GO:0003723);; Molecular Function: ubiquitin-protein transferase activity (GO:0004842);; Cellular Component: CCR4-NOT complex (GO:0030014);;	K10643|0.0e+00|osa:4325536|K10643 CCR4-NOT transcription complex subunit 4 [EC:2.3.2.27] | (RefSeq) uncharacterized protein LOC4325536	RNA degradation (ko03018)	[K]	Transcription	RING/Ubox like zinc-binding domain	--	K	Transcription	uncharacterized protein LOC4325536 [Oryza sativa Japonica Group]	molecular function: binding (GO:0005488);; molecular function: catalytic activity (GO:0003824);; biological process: metabolic process (GO:0008152);; cellular component: cell (GO:0005623);; cellular component: macromolecular complex (GO:0032991);; cellular component: cell part (GO:0044464)
gene-LOC4325540	LOC4325540	76.3777	65.6111	63.4441	28.2973	33.2039	34.7832	18.4193	14.8662	16.5329	--	--	--	--	--	--	--	PDDEXK-like family of unknown function	--	S	Function unknown	uncharacterized protein LOC4325540 [Oryza sativa Japonica Group]	--
gene-LOC4325559	LOC4325559	9.85566	7.78789	6.98774	5.63757	22.954	13.1856	25.0764	21.4223	26.644	--	--	--	--	--	--	--	Protein of unknown function, DUF538	--	S	Function unknown	uncharacterized protein LOC4325559 [Oryza sativa Japonica Group]	--
gene-LOC4325584	LOC4325584	3.91514	5.09672	5.46018	2.19371	1.94789	1.5391	1.66935	1.24483	2.66986	[H]	Coenzyme transport and metabolism	--	--	--	[R]	General function prediction only	Methyltransferase domain	--	S	Function unknown	hypothetical protein OsI_03515 [Oryza sativa Indica Group]	--
gene-LOC4325586	LOC4325586	102.989	76.3314	72.3412	21.696	31.2477	27.8887	30.8691	29.4054	31.2442	[H]	Coenzyme transport and metabolism	Molecular Function: molecular_function (GO:0003674);; Molecular Function: catalytic activity (GO:0003824);; Molecular Function: choline kinase activity (GO:0004103);; Molecular Function: ethanolamine kinase activity (GO:0004305);; Cellular Component: cellular_component (GO:0005575);; Cellular Component: intracellular (GO:0005622);; Cellular Component: cell (GO:0005623);; Cellular Component: cytop…	K14156|4.7e-213|dosa:Os01t0717000-01|K14156 choline/ethanolamine kinase [EC:2.7.1.32 2.7.1.82] | (RefSeq) Os01g0717000; Similar to GmCK1p (EC 2.7.1.32).	Glycerophospholipid metabolism (ko00564)	[M]	Cell wall/membrane/envelope biogenesis	Choline/ethanolamine kinase	Probable choline kinase 2 OS=Arabidopsis thaliana OX=3702 GN=At1g74320 PE=2 SV=1	M	Cell wall/membrane/envelope biogenesis	probable choline kinase 2 [Oryza sativa Japonica Group]	molecular function: catalytic activity (GO:0003824);; biological process: metabolic process (GO:0008152);; biological process: cellular process (GO:0009987);; cellular component: cell (GO:0005623);; cellular component: cell part (GO:0044464);; biological process: single-organism process (GO:0044699);; biological process: response to stimulus (GO:0050896)
gene-LOC4325589	LOC4325589	21.5596	22.1389	20.6698	17.3681	28.72	28.2462	46.3861	40.2918	50.7581	--	--	Cellular Component: integral component of membrane (GO:0016021);; Molecular Function: carbon-sulfur lyase activity (GO:0016846);;	K14548|9.8e-134|mesc:110609029|K14548 U3 small nucleolar RNA-associated protein 4 | (RefSeq) LOW QUALITY PROTEIN: U3 small nucleolar RNA-associated protein 4 homolog	Ribosome biogenesis in eukaryotes (ko03008)	--	--	Allinase	Tryptophan aminotransferase-related protein 4 OS=Arabidopsis thaliana OX=3702 GN=TAR4 PE=2 SV=2	S	Function unknown	tryptophan aminotransferase-related protein 3 [Oryza sativa Japonica Group]	cellular component: membrane (GO:0016020);; cellular component: membrane part (GO:0044425);; molecular function: catalytic activity (GO:0003824);; biological process: metabolic process (GO:0008152)
gene-LOC4325616	LOC4325616	4.73532	3.58602	2.81499	1.34184	2.42192	1.20765	2.19634	2.83248	2.61073	[F]	Nucleotide transport and metabolism	Cellular Component: membrane (GO:0016020);; Molecular Function: transmembrane transporter activity (GO:0022857);;	K14611|5.2e-173|nsy:104231657|K14611 solute carrier family 23 (nucleobase transporter), member 1 | (RefSeq) nucleobase-ascorbate transporter 6	--	[F]	Nucleotide transport and metabolism	Permease family	Nucleobase-ascorbate transporter 2 OS=Arabidopsis thaliana OX=3702 GN=NAT2 PE=2 SV=2	F	Nucleotide transport and metabolism	nucleobase-ascorbate transporter 2 [Oryza sativa Japonica Group]	cellular component: membrane (GO:0016020);; molecular function: transporter activity (GO:0005215);; biological process: localization (GO:0051179)
gene-LOC4325617	LOC4325617	62.5092	43.2292	36.0832	5.24317	10.8236	26.1556	12.3912	12.0196	9.02863	--	--	Molecular Function: motor activity (GO:0003774);; Cellular Component: cytoplasm (GO:0005737);; Cellular Component: microtubule (GO:0005874);; Biological Process: microtubule-based process (GO:0007017);; Cellular Component: dynein complex (GO:0030286);;	K10418|1.0e-47|osa:4325617|K10418 dynein light chain LC8-type | (RefSeq) dynein light chain LC6, flagellar outer arm	--	[Z]	Cytoskeleton	Dynein light chain type 1	--	S	Function unknown	dynein light chain LC6, flagellar outer arm [Oryza sativa Japonica Group]	molecular function: catalytic activity (GO:0003824);; biological process: metabolic process (GO:0008152);; cellular component: cell (GO:0005623);; cellular component: cell part (GO:0044464);; cellular component: macromolecular complex (GO:0032991);; cellular component: organelle (GO:0043226);; cellular component: organelle part (GO:0044422);; biological process: cellular process (GO:0009987);; bi…
gene-LOC4325624	LOC4325624	14.8564	15.0446	14.307	4.72019	7.2401	9.58186	26.0824	27.2499	21.7902	[O]	Posttranslational modification, protein turnover, chaperones	Molecular Function: serine-type endopeptidase activity (GO:0004252);;	K15333|1.5e-77|nsy:104224633|K15333 tRNA guanosine-2'-O-methyltransferase [EC:2.1.1.34] | (RefSeq) uncharacterized protein LOC104224633	--	--	--	Subtilase family	Subtilisin-like protease SBT3.10 OS=Arabidopsis thaliana OX=3702 GN=SBT3.10 PE=3 SV=2	O	Posttranslational modification, protein turnover, chaperones	hypothetical protein DAI22_01g361600 [Oryza sativa Japonica Group]	molecular function: catalytic activity (GO:0003824);; biological process: metabolic process (GO:0008152)
gene-LOC4325625	LOC4325625	2.4201	3.34159	3.06231	6.21418	3.84404	14.9516	7.11472	7.25963	7.26502	[O]	Posttranslational modification, protein turnover, chaperones	Molecular Function: serine-type endopeptidase activity (GO:0004252);;	K15333|1.6e-74|nsy:104224633|K15333 tRNA guanosine-2'-O-methyltransferase [EC:2.1.1.34] | (RefSeq) uncharacterized protein LOC104224633	--	--	--	Subtilase family	Subtilisin-like protease SBT3.8 OS=Arabidopsis thaliana OX=3702 GN=SBT3.8 PE=3 SV=1	O	Posttranslational modification, protein turnover, chaperones	subtilisin-like protease SBT3.8 [Oryza sativa Japonica Group]	molecular function: catalytic activity (GO:0003824);; biological process: metabolic process (GO:0008152)
gene-LOC4325636	LOC4325636	2.87743	2.93464	3.77015	1.22936	2.43069	3.03227	4.59249	6.1527	5.13865	--	--	Biological Process: lipid transport (GO:0006869);;	--	--	--	--	--	--	S	Function unknown	non-specific lipid-transfer protein 2 [Oryza sativa Japonica Group]	biological process: single-organism process (GO:0044699);; biological process: localization (GO:0051179)
gene-LOC4325645	LOC4325645	0.720863	0.5673	0.747565	3.28229	0.729521	1.71369	0.612213	0.626349	0.760051	--	--	Cellular Component: cellular_component (GO:0005575);; Cellular Component: intracellular (GO:0005622);; Cellular Component: cell (GO:0005623);; Cellular Component: cytoplasm (GO:0005737);; Cellular Component: cytosol (GO:0005829);; Biological Process: organelle organization (GO:0006996);; Biological Process: biological_process (GO:0008150);; Biological Process: response to radiation (GO:0009314);;…	--	--	--	--	Weak chloroplast movement under blue light	Protein PLASTID MOVEMENT IMPAIRED 2 OS=Arabidopsis thaliana OX=3702 GN=PMI2 PE=1 SV=1	S	Function unknown	protein PLASTID MOVEMENT IMPAIRED 2 [Oryza sativa Japonica Group]	cellular component: cell (GO:0005623);; cellular component: cell part (GO:0044464);; biological process: cellular process (GO:0009987);; biological process: cellular component organization or biogenesis (GO:0071840);; biological process: response to stimulus (GO:0050896);; biological process: localization (GO:0051179)
gene-LOC4325650	LOC4325650	32.3556	25.9521	24.1471	17.1523	18.7735	25.6727	13.8127	11.5797	10.8643	--	--	Molecular Function: DNA binding (GO:0003677);; Molecular Function: transcription factor activity, sequence-specific DNA binding (GO:0003700);; Cellular Component: nucleus (GO:0005634);;	K09287|1.4e-210|dosa:Os01t0693400-01|K09287 RAV-like factor | (RefSeq) Os01g0693400, APETALA2/ETHYLENE-RESPONSIVE_ELEMENT_BINDING_PROTEIN_127, AP2/EREBP127; Pathogenesis-related transcriptional factor and ERF, DNA-binding domain containing protein.	--	--	--	B3 DNA binding domain	AP2/ERF and B3 domain-containing protein Os01g0693400 OS=Oryza sativa subsp. japonica OX=39947 GN=Os01g0693400 PE=2 SV=1	K	Transcription	AP2/ERF and B3 domain-containing protein Os01g0693400 [Oryza sativa Japonica Group]	molecular function: binding (GO:0005488);; molecular function: nucleic acid binding transcription factor activity (GO:0001071);; biological process: biological regulation (GO:0065007);; cellular component: cell (GO:0005623);; cellular component: organelle (GO:0043226);; cellular component: cell part (GO:0044464)
gene-LOC4325662	LOC4325662	4.28339	2.96615	3.8925	2.22207	3.48478	3.6162	14.3073	10.1214	15.5006	--	--	--	--	--	[L]	Replication, recombination and repair	DDE superfamily endonuclease	--	S	Function unknown	protein ANTAGONIST OF LIKE HETEROCHROMATIN PROTEIN 1 [Oryza sativa Japonica Group]	--
gene-LOC4325673	LOC4325673	0.077277	0.142607	0.191377	0.202175	0.155927	0.163038	0.68514	0.496124	0.750514	--		Molecular Function: protein kinase activity (GO:0004672);; Molecular Function: ATP binding (GO:0005524);; Cellular Component: integral component of membrane (GO:0016021);; Molecular Function: polysaccharide binding (GO:0030247);;	K16224|4.0e-48|boe:106304564|K16224 senescence-induced receptor-like serine/threonine-protein kinase | (RefSeq) senescence-induced receptor-like serine/threonine-protein kinase	MAPK signaling pathway - plant (ko04016);; Plant-pathogen interaction (ko04626)	[T]	Signal transduction mechanisms	Protein kinase domain	LEAF RUST 10 DISEASE-RESISTANCE LOCUS RECEPTOR-LIKE PROTEIN KINASE-like 2.1 OS=Arabidopsis thaliana OX=3702 GN=LRK10L-2.1 PE=3 SV=1	T	Signal transduction mechanisms	LEAF RUST 10 DISEASE-RESISTANCE LOCUS RECEPTOR-LIKE PROTEIN KINASE-like 2.1 [Oryza sativa Japonica Group]	molecular function: catalytic activity (GO:0003824);; biological process: metabolic process (GO:0008152);; biological process: cellular process (GO:0009987);; molecular function: binding (GO:0005488);; cellular component: membrane (GO:0016020);; cellular component: membrane part (GO:0044425)
gene-LOC4325684	LOC4325684	147.92	117.396	101.803	11.6067	19.7187	39.2949	10.0516	12.1279	4.43032	[E]	Amino acid transport and metabolism	Biological Process: glutamine metabolic process (GO:0006541);; Molecular Function: hydrolase activity (GO:0016787);;	--	--	--	--	Peptidase C26	Putative glutamine amidotransferase GAT1_2.1 OS=Arabidopsis thaliana OX=3702 GN=GAT1_2.1 PE=2 SV=1	S	Function unknown	putative glutamine amidotransferase GAT1_2.1 isoform X1 [Oryza sativa Japonica Group]	biological process: metabolic process (GO:0008152);; biological process: cellular process (GO:0009987);; biological process: single-organism process (GO:0044699);; molecular function: catalytic activity (GO:0003824)
gene-LOC4325693	LOC4325693	13.2315	8.22257	8.43468	1.63415	1.49649	2.06036	3.87854	3.9402	7.8544	[T]	Signal transduction mechanisms	Molecular Function: calcium ion binding (GO:0005509);;	K13448|6.1e-97|dosa:Os01t0135700-01|K13448 calcium-binding protein CML | (RefSeq) Os01g0135700; EF-HAND 2 domain containing protein.	Plant-pathogen interaction (ko04626)	[T]	Signal transduction mechanisms	EF hand	Probable calcium-binding protein CML16 OS=Oryza sativa subsp. japonica OX=39947 GN=CML16 PE=2 SV=1	DTZ	Cell cycle control, cell division, chromosome partitioning;; Signal transduction mechanisms;; Cytoskeleton	probable calcium-binding protein CML16 [Oryza sativa Japonica Group]	molecular function: binding (GO:0005488)
gene-LOC4325704	LOC4325704	56.5905	59.7249	55.6048	15.9001	24.3885	33.2351	36.684	34.3046	30.3459	[O]	Posttranslational modification, protein turnover, chaperones	Molecular Function: glutathione transferase activity (GO:0004364);; Cellular Component: cytoplasm (GO:0005737);; Biological Process: glutathione metabolic process (GO:0006749);; Molecular Function: glutathione binding (GO:0043295);;	K00799|1.1e-138|dosa:Os01t0369700-01|K00799 glutathione S-transferase [EC:2.5.1.18] | (RefSeq) Os01g0369700, PHI_GLUTATHIONE_S-TRANSFERASE_5, GSTF5; Similar to Glutathione S-transferase GST 8 (EC 2.5.1.18).	Glutathione metabolism (ko00480)	[O]	Posttranslational modification, protein turnover, chaperones	Glutathione S-transferase, N-terminal domain	Glutathione S-transferase 4 OS=Zea mays OX=4577 GN=GST4 PE=1 SV=2	O	Posttranslational modification, protein turnover, chaperones	glutathione S-transferase 4 [Oryza sativa Japonica Group]	molecular function: catalytic activity (GO:0003824);; biological process: metabolic process (GO:0008152);; cellular component: cell (GO:0005623);; cellular component: cell part (GO:0044464);; biological process: cellular process (GO:0009987);; biological process: single-organism process (GO:0044699);; molecular function: binding (GO:0005488)
gene-LOC4325712	LOC4325712	146.133	134.203	130.616	18.0094	119.08	53.7294	65.7613	65.7403	59.9585	[O]	Posttranslational modification, protein turnover, chaperones	Molecular Function: glutathione transferase activity (GO:0004364);; Cellular Component: cytoplasm (GO:0005737);; Biological Process: glutathione metabolic process (GO:0006749);; Molecular Function: glutathione binding (GO:0043295);;	K00799|8.9e-119|dosa:Os01t0371500-01|K00799 glutathione S-transferase [EC:2.5.1.18] | (RefSeq) Os01g0371500, GSTF10, PHI_GLUTATHIONE_S-TRANSFERASE_10; Similar to Glutathione-S-transferase 19E50.	Glutathione metabolism (ko00480)	[O]	Posttranslational modification, protein turnover, chaperones	Glutathione S-transferase, N-terminal domain	Probable glutathione S-transferase GSTF1 OS=Oryza sativa subsp. japonica OX=39947 GN=GSTF1 PE=1 SV=2	O	Posttranslational modification, protein turnover, chaperones	probable glutathione S-transferase GSTF1 [Oryza sativa Japonica Group]	molecular function: catalytic activity (GO:0003824);; biological process: metabolic process (GO:0008152);; cellular component: cell (GO:0005623);; cellular component: cell part (GO:0044464);; biological process: cellular process (GO:0009987);; biological process: single-organism process (GO:0044699);; molecular function: binding (GO:0005488)
gene-LOC4325750	LOC4325750	2.21284	2.92522	2.97096	9.24618	6.20458	9.96326	4.19543	5.208	3.71889	--	--	Molecular Function: DNA binding (GO:0003677);; Molecular Function: transcription factor activity, sequence-specific DNA binding (GO:0003700);; Biological Process: regulation of transcription from RNA polymerase II promoter (GO:0006357);; Biological Process: response to ethylene (GO:0009723);; Biological Process: regulation of ethylene-activated signaling pathway (GO:0010104);; Biological Process:…	--	--	--	--	Helix-loop-helix DNA-binding domain	Protein IRON-RELATED TRANSCRIPTION FACTOR 2 OS=Oryza sativa subsp. indica OX=39946 GN=IRO2 PE=3 SV=1	K	Transcription	protein IRON-RELATED TRANSCRIPTION FACTOR 2 isoform X2 [Oryza sativa Japonica Group]	molecular function: binding (GO:0005488);; molecular function: nucleic acid binding transcription factor activity (GO:0001071);; biological process: biological regulation (GO:0065007);; biological process: response to stimulus (GO:0050896)
gene-LOC4325762	LOC4325762	29.2628	27.3812	28.2769	23.1931	35.2903	38.2249	62.2891	55.636	72.1	--	--	Molecular Function: calcium ion binding (GO:0005509);;	K13448|1.0e-67|dosa:Os01t0949500-01|K13448 calcium-binding protein CML | (RefSeq) Os01g0949500; Similar to Calmodulin (CaM).	Plant-pathogen interaction (ko04626)	[T]	Signal transduction mechanisms	EF hand	Probable calcium-binding protein CML10 OS=Oryza sativa subsp. japonica OX=39947 GN=CML10 PE=2 SV=1	DTZ	Cell cycle control, cell division, chromosome partitioning;; Signal transduction mechanisms;; Cytoskeleton	probable calcium-binding protein CML10 [Oryza sativa Japonica Group]	molecular function: binding (GO:0005488)
gene-LOC4325764	LOC4325764	194.706	270.328	297.099	512.504	476.105	510.331	195.612	187.241	154.49	[O]	Posttranslational modification, protein turnover, chaperones	Molecular Function: glutathione transferase activity (GO:0004364);; Cellular Component: cytoplasm (GO:0005737);; Biological Process: glutathione metabolic process (GO:0006749);;	K00799|9.8e-132|dosa:Os01t0949800-01|K00799 glutathione S-transferase [EC:2.5.1.18] | (RefSeq) Os01g0949800, TAU_GLUTATHIONE_S-TRANSFERASE_36, GSTU36; Similar to Glutathione S-transferase GST 28 (EC 2.5.1.18) (Fragment).	Glutathione metabolism (ko00480)	[O]	Posttranslational modification, protein turnover, chaperones	Glutathione S-transferase, N-terminal domain	Probable glutathione S-transferase OS=Nicotiana tabacum OX=4097 PE=2 SV=1	O	Posttranslational modification, protein turnover, chaperones	probable glutathione S-transferase [Oryza sativa Japonica Group]	molecular function: catalytic activity (GO:0003824);; biological process: metabolic process (GO:0008152);; cellular component: cell (GO:0005623);; cellular component: cell part (GO:0044464);; biological process: cellular process (GO:0009987);; biological process: single-organism process (GO:0044699)
gene-LOC4325791	LOC4325791	0.38162	0.312461	1.1084	2.87918	1.5537	4.50388	0.437882	0.265444	1.32022	[T]	Signal transduction mechanisms	Cellular Component: chloroplast (GO:0009507);; Biological Process: negative regulation of reductive pentose-phosphate cycle (GO:0080153);;	--	--	--	--	CP12 domain	Calvin cycle protein CP12-1, chloroplastic OS=Arabidopsis thaliana OX=3702 GN=CP12-1 PE=1 SV=1	S	Function unknown	calvin cycle protein CP12-1, chloroplastic [Oryza sativa Japonica Group]	cellular component: cell (GO:0005623);; cellular component: organelle (GO:0043226);; cellular component: cell part (GO:0044464);; biological process: biological regulation (GO:0065007)
gene-LOC4325794	LOC4325794	44.8905	27.6535	24.2903	4.06512	11.6685	14.7302	12.52	18.1676	13.6939	--	--	Molecular Function: serine-type endopeptidase inhibitor activity (GO:0004867);; Cellular Component: extracellular region (GO:0005576);;	--	--	--	--	Bowman-Birk serine protease inhibitor family	Bowman-Birk type wound-induced proteinase inhibitor WIP1 OS=Zea mays OX=4577 GN=WIP1 PE=2 SV=1	S	Function unknown	Bowman-Birk type wound-induced proteinase inhibitor WIP1 [Oryza sativa Japonica Group]	molecular function: enzyme regulator activity (GO:0030234);; biological process: biological regulation (GO:0065007);; cellular component: extracellular region (GO:0005576)
gene-LOC4325832	LOC4325832	175.76	156.095	155.239	30.0734	110.846	95.6403	64.4228	78.0025	39.806	--	--	Molecular Function: hydrolase activity, hydrolyzing O-glycosyl compounds (GO:0004553);; Biological Process: carbohydrate metabolic process (GO:0005975);; Cellular Component: anchored component of plasma membrane (GO:0046658);;	K19891|4.4e-58|crb:17886892|K19891 glucan endo-1,3-beta-glucosidase 1/2/3 [EC:3.2.1.39] | (RefSeq) glucan endo-1,3-beta-glucosidase 3	Starch and sucrose metabolism (ko00500)	--	--	Glycosyl hydrolases family 17	Glucan endo-1,3-beta-glucosidase GV OS=Hordeum vulgare OX=4513 PE=2 SV=2	S	Function unknown	glucan endo-1,3-beta-glucosidase GV [Oryza sativa Japonica Group]	molecular function: catalytic activity (GO:0003824);; biological process: metabolic process (GO:0008152);; cellular component: cell (GO:0005623);; cellular component: membrane (GO:0016020);; cellular component: membrane part (GO:0044425);; cellular component: cell part (GO:0044464)
gene-LOC4325906	LOC4325906	5.65273	6.05464	6.01964	15.239	12.8985	14.7809	8.68165	8.69067	10.3484	--	--	Cellular Component: chloroplast thylakoid membrane (GO:0009535);; Biological Process: chloroplast proton-transporting ATP synthase complex assembly (GO:0033614);;	K02116|7.0e-201|dosa:Os01t0673800-01|K02116 ATP synthase protein I | (RefSeq) Os01g0673800; Similar to ATP synthase protein I -related.	--	--	--	--	Protein CONSERVED ONLY IN THE GREEN LINEAGE 160, chloroplastic OS=Arabidopsis thaliana OX=3702 GN=CGL160 PE=1 SV=1	S	Function unknown	protein CONSERVED ONLY IN THE GREEN LINEAGE 160, chloroplastic [Oryza sativa Japonica Group]	cellular component: cell (GO:0005623);; cellular component: membrane (GO:0016020);; cellular component: organelle (GO:0043226);; cellular component: organelle part (GO:0044422);; cellular component: cell part (GO:0044464);; biological process: cellular component organization or biogenesis (GO:0071840)
gene-LOC4325937	LOC4325937	68.0365	78.176	77.3397	26.6601	47.3729	35.4041	58.6675	54.2618	54.6834	[F]	Nucleotide transport and metabolism	Molecular Function: cytidine deaminase activity (GO:0004126);; Molecular Function: zinc ion binding (GO:0008270);;	K01489|1.0e-168|dosa:Os01t0712700-01|K01489 cytidine deaminase [EC:3.5.4.5] | (RefSeq) Os01g0712700; CMP/dCMP deaminase, zinc-binding domain containing protein.	Pyrimidine metabolism (ko00240)	[F]	Nucleotide transport and metabolism	Cytidine and deoxycytidylate deaminase zinc-binding region	Cytidine deaminase 1 OS=Arabidopsis thaliana OX=3702 GN=CDA1 PE=1 SV=1	F	Nucleotide transport and metabolism	cytidine deaminase 1 [Oryza sativa Japonica Group]	molecular function: catalytic activity (GO:0003824);; biological process: metabolic process (GO:0008152);; molecular function: binding (GO:0005488)
gene-LOC4325944	LOC4325944	11.6907	17.3079	16.2143	6.37311	9.80485	10.4891	7.60862	5.53833	8.13517	--	--	Cellular Component: integral component of membrane (GO:0016021);;	--	--	--	--	--	--	S	Function unknown	uncharacterized protein LOC4325944 [Oryza sativa Japonica Group]	cellular component: membrane (GO:0016020);; cellular component: membrane part (GO:0044425)
gene-LOC4325949	LOC4325949	131.49	120.33	120.377	16.7969	93.6388	119.231	38.0318	43.4752	24.2828	[I]	Lipid transport and metabolism	--	--	--	--	--	alpha/beta hydrolase fold	Strigolactone esterase D14 OS=Oryza sativa subsp. japonica OX=39947 GN=D14 PE=1 SV=1	S	Function unknown	probable esterase KAI2 [Oryza sativa Japonica Group]	--
gene-LOC4325959	LOC4325959	2.11202	1.08904	0.718542	0.421514	0.224016	0.412483	1.09924	0.829	2.24641	--	--	Cellular Component: integral component of membrane (GO:0016021);;	K15015|1.1e-229|dosa:Os01t0597600-01|K15015 solute carrier family 32 (vesicular inhibitory amino acid transporter) | (RefSeq) Os01g0597600; Amino acid transporter, transmembrane domain containing protein.	--	[E]	Amino acid transport and metabolism	Transmembrane amino acid transporter protein	Amino acid transporter AVT1I OS=Arabidopsis thaliana OX=3702 GN=AVT1I PE=3 SV=1	E	Amino acid transport and metabolism	amino acid transporter AVT1I [Oryza sativa Japonica Group]	cellular component: membrane (GO:0016020);; cellular component: membrane part (GO:0044425)
gene-LOC4325960	LOC4325960	2.73241	2.68093	2.68768	0.850866	0.963129	1.18686	1.15623	0.962041	0.906453	--	--	Molecular Function: UDP-glycosyltransferase activity (GO:0008194);; Cellular Component: integral component of membrane (GO:0016021);;	K23260|8.6e-242|obr:102700279|K23260 scopoletin glucosyltransferase [EC:2.4.1.128] | (RefSeq) scopoletin glucosyltransferase-like	Phenylpropanoid biosynthesis (ko00940)	[GC]	Carbohydrate transport and metabolism;; Energy production and conversion	UDP-glucoronosyl and UDP-glucosyl transferase	Scopoletin glucosyltransferase OS=Nicotiana tabacum OX=4097 GN=TOGT1 PE=1 SV=1	S	Function unknown	scopoletin glucosyltransferase [Oryza sativa Japonica Group]	molecular function: catalytic activity (GO:0003824);; biological process: metabolic process (GO:0008152);; cellular component: membrane (GO:0016020);; cellular component: membrane part (GO:0044425)
gene-LOC4325984	LOC4325984	2.50903	1.2544	1.43382	2.20756	3.41393	9.29666	15.5803	9.10296	15.1622	[DPM]	Cell cycle control, cell division, chromosome partitioning;; Inorganic ion transport and metabolism;; Cell wall/membrane/envelope biogenesis	Molecular Function: copper ion binding (GO:0005507);; Molecular Function: oxidoreductase activity (GO:0016491);;	K06324|3.2e-71|zju:107409543|K06324 spore coat protein A, manganese oxidase [EC:1.16.3.3] | (RefSeq) uncharacterized protein LOC107409543	--	--	--	Multicopper oxidase	Multicopper oxidase LPR1 homolog 3 OS=Oryza sativa subsp. japonica OX=39947 GN=LPR3 PE=2 SV=2	Q	Secondary metabolites biosynthesis, transport and catabolism	multicopper oxidase LPR1 homolog 3-like [Oryza sativa Japonica Group]	molecular function: binding (GO:0005488);; molecular function: catalytic activity (GO:0003824);; biological process: metabolic process (GO:0008152)
gene-LOC4325994	LOC4325994	1.72093	1.43577	1.27271	0.758095	4.22995	5.20466	4.42352	3.36661	6.17863	--	--	Molecular Function: nucleic acid binding (GO:0003676);; Molecular Function: endonuclease activity (GO:0004519);; Biological Process: DNA catabolic process (GO:0006308);;	--	--	--	--	S1/P1 Nuclease	Endonuclease 4 OS=Arabidopsis thaliana OX=3702 GN=ENDO4 PE=1 SV=1	S	Function unknown	endonuclease 2 [Oryza sativa Japonica Group]	molecular function: binding (GO:0005488);; molecular function: catalytic activity (GO:0003824);; biological process: metabolic process (GO:0008152);; biological process: cellular process (GO:0009987)
gene-LOC4326000	LOC4326000	48.3224	38.9669	38.4447	16.2459	27.9428	45.4373	16.857	18.8699	11.5186	--	--	Molecular Function: serine-type endopeptidase inhibitor activity (GO:0004867);; Cellular Component: extracellular region (GO:0005576);;	--	--	--	--	Bowman-Birk serine protease inhibitor family	Bowman-Birk type bran trypsin inhibitor OS=Oryza sativa subsp. japonica OX=39947 GN=RBBI3.3 PE=1 SV=2	--	--	--	molecular function: enzyme regulator activity (GO:0030234);; biological process: biological regulation (GO:0065007);; cellular component: extracellular region (GO:0005576)
gene-LOC4326014	LOC4326014	103.672	116.585	129.313	87.2829	90.1579	95.6268	200.335	181.476	235.384	[C]	Energy production and conversion	Molecular Function: oxidoreductase activity (GO:0016491);; Molecular Function: heme binding (GO:0020037);; Molecular Function: iron-sulfur cluster binding (GO:0051536);;	K00366|0.0e+00|osa:4326014|K00366 ferredoxin-nitrite reductase [EC:1.7.7.1] | (RefSeq) ferredoxin--nitrite reductase, chloroplastic	Nitrogen metabolism (ko00910)	[P]	Inorganic ion transport and metabolism	Nitrite and sulphite reductase 4Fe-4S domain	Ferredoxin--nitrite reductase, chloroplastic OS=Oryza sativa subsp. japonica OX=39947 GN=Os01g0357100 PE=2 SV=1	C	Energy production and conversion	ferredoxin--nitrite reductase, chloroplastic isoform X1 [Oryza sativa Japonica Group]	molecular function: catalytic activity (GO:0003824);; biological process: metabolic process (GO:0008152);; molecular function: binding (GO:0005488)
gene-LOC4326042	LOC4326042	7.43418	8.36033	7.76009	28.4158	16.0561	15.5342	10.3987	10.8071	11.0948	--	--	Cellular Component: integral component of membrane (GO:0016021);;	--	--	--	--	--	--	S	Function unknown	uncharacterized protein LOC4326042 [Oryza sativa Japonica Group]	cellular component: membrane (GO:0016020);; cellular component: membrane part (GO:0044425)
gene-LOC4326104	LOC4326104	9.83633	10.2203	10.7344	3.43285	4.87433	6.72255	4.90183	4.32744	4.3872	--		Molecular Function: protein kinase activity (GO:0004672);; Molecular Function: ATP binding (GO:0005524);; Molecular Function: polysaccharide binding (GO:0030247);;	K13418|1.6e-46|smo:SELMODRAFT_167872|K13418 somatic embryogenesis receptor kinase 1 [EC:2.7.10.1 2.7.11.1] | (RefSeq) hypothetical protein	--	[T]	Signal transduction mechanisms	Protein kinase domain	Rust resistance kinase Lr10 OS=Triticum aestivum OX=4565 GN=LRK10 PE=2 SV=1	T	Signal transduction mechanisms	rust resistance kinase Lr10 isoform X1 [Oryza sativa Japonica Group]	molecular function: catalytic activity (GO:0003824);; biological process: metabolic process (GO:0008152);; biological process: cellular process (GO:0009987);; molecular function: binding (GO:0005488)
gene-LOC4326110	LOC4326110	0.459077	0.578455	0.455435	0.209199	0.577639	0.498228	0.244733	0.230586	0.16814	--		Molecular Function: protein kinase activity (GO:0004672);; Molecular Function: ATP binding (GO:0005524);;	K13418|1.3e-47|smo:SELMODRAFT_85471|K13418 somatic embryogenesis receptor kinase 1 [EC:2.7.10.1 2.7.11.1] | (RefSeq) SERK2a-1; hypothetical protein	--	--	--	Protein kinase domain	Rust resistance kinase Lr10 OS=Triticum aestivum OX=4565 GN=LRK10 PE=2 SV=1	T	Signal transduction mechanisms	Os01g0114700, partial [Oryza sativa Japonica Group]	molecular function: catalytic activity (GO:0003824);; biological process: metabolic process (GO:0008152);; biological process: cellular process (GO:0009987);; molecular function: binding (GO:0005488)
gene-LOC4326117	LOC4326117	0.187378	0.160381	0.170648	0.796692	0.219305	0.501911	0.359101	0.267455	0.301323	--	--	--	--	--	--	--	--	--	S	Function unknown	uncharacterized protein LOC4326117 isoform X3 [Oryza sativa Japonica Group]	--
gene-LOC4326124	LOC4326124	7.21001	5.94314	4.75259	3.23947	2.97659	3.77637	2.78643	2.28928	3.27329	--		Molecular Function: protein kinase activity (GO:0004672);; Molecular Function: ATP binding (GO:0005524);;	K13430|6.8e-47|peq:110033478|K13430 serine/threonine-protein kinase PBS1 [EC:2.7.11.1] | (RefSeq) probable serine/threonine-protein kinase PBL7 isoform X1	Plant-pathogen interaction (ko04626)	[T]	Signal transduction mechanisms	Protein kinase domain	Rust resistance kinase Lr10 OS=Triticum aestivum OX=4565 GN=LRK10 PE=2 SV=1	T	Signal transduction mechanisms	rust resistance kinase Lr10 [Oryza sativa Japonica Group]	molecular function: catalytic activity (GO:0003824);; biological process: metabolic process (GO:0008152);; biological process: cellular process (GO:0009987);; molecular function: binding (GO:0005488)
gene-LOC4326125	LOC4326125	3.73592	2.67101	2.27305	1.43145	1.43585	1.65137	1.30197	1.07263	1.74762	--		Molecular Function: protein kinase activity (GO:0004672);; Molecular Function: ATP binding (GO:0005524);; Cellular Component: integral component of membrane (GO:0016021);; Molecular Function: polysaccharide binding (GO:0030247);;	K13430|3.3e-47|peq:110033478|K13430 serine/threonine-protein kinase PBS1 [EC:2.7.11.1] | (RefSeq) probable serine/threonine-protein kinase PBL7 isoform X1	Plant-pathogen interaction (ko04626)	[T]	Signal transduction mechanisms	Protein kinase domain	Rust resistance kinase Lr10 OS=Triticum aestivum OX=4565 GN=LRK10 PE=2 SV=1	T	Signal transduction mechanisms	rust resistance kinase Lr10 isoform X1 [Oryza sativa Japonica Group]	molecular function: catalytic activity (GO:0003824);; biological process: metabolic process (GO:0008152);; biological process: cellular process (GO:0009987);; molecular function: binding (GO:0005488);; cellular component: membrane (GO:0016020);; cellular component: membrane part (GO:0044425)
gene-LOC4326127	LOC4326127	0.293296	0.421575	0.391837	0.3415	0.482092	0.699264	0.891254	1.13562	0.77089	--		Molecular Function: protein kinase activity (GO:0004672);; Molecular Function: ATP binding (GO:0005524);;	K13416|4.1e-47|adu:107481749|K13416 brassinosteroid insensitive 1-associated receptor kinase 1 [EC:2.7.10.1 2.7.11.1] | (RefSeq) BRASSINOSTEROID INSENSITIVE 1-associated receptor kinase 1-like isoform X1	MAPK signaling pathway - plant (ko04016);; Plant hormone signal transduction (ko04075);; Plant-pathogen interaction (ko04626)	--	--	Protein kinase domain	Rust resistance kinase Lr10 OS=Triticum aestivum OX=4565 GN=LRK10 PE=2 SV=1	T	Signal transduction mechanisms	rust resistance kinase Lr10 [Oryza sativa Japonica Group]	molecular function: catalytic activity (GO:0003824);; biological process: metabolic process (GO:0008152);; biological process: cellular process (GO:0009987);; molecular function: binding (GO:0005488)
gene-LOC4326146	LOC4326146	2.10968	2.10847	1.85324	0.665502	0.495782	0.486754	0.539774	0.65319	0.764569	--	--	Cellular Component: integral component of membrane (GO:0016021);;	--	--	--	--	--	--	S	Function unknown	uncharacterized protein LOC4326146 [Oryza sativa Japonica Group]	cellular component: membrane (GO:0016020);; cellular component: membrane part (GO:0044425)
gene-LOC4326149	LOC4326149	1.71158	2.23827	1.46232	4.08328	4.87766	5.42873	6.02227	4.25812	8.15662	[R]	General function prediction only	Molecular Function: nucleotide binding (GO:0000166);; Molecular Function: molecular_function (GO:0003674);; Molecular Function: binding (GO:0005488);; Cellular Component: cellular_component (GO:0005575);; Cellular Component: intracellular (GO:0005622);; Cellular Component: cell (GO:0005623);; Cellular Component: cytoplasm (GO:0005737);; Biological Process: response to stress (GO:0006950);; Biolog…	K23050|4.1e-173|dosa:Os01t0106400-01|K23050 phenylcoumaran benzylic ether reductase [EC:1.3.1.-] | (RefSeq) Os01g0106400; Similar to Isoflavone reductase homolog IRL (EC 1.3.1.-).	--	--	--	NmrA-like family	Isoflavone reductase homolog IRL OS=Zea mays OX=4577 GN=IRL PE=2 SV=1	S	Function unknown	isoflavone reductase homolog IRL [Oryza sativa Japonica Group]	molecular function: binding (GO:0005488);; cellular component: cell (GO:0005623);; cellular component: cell part (GO:0044464);; biological process: response to stimulus (GO:0050896);; biological process: cellular process (GO:0009987);; biological process: single-organism process (GO:0044699)
gene-LOC4326163	LOC4326163	10.7555	6.68617	5.25634	1.71963	2.16297	2.42326	2.97042	2.54093	3.61169	--	--	Molecular Function: RNA polymerase II regulatory region sequence-specific DNA binding (GO:0000977);; Biological Process: regulation of transcription from RNA polymerase II promoter (GO:0006357);; Molecular Function: transcription factor binding (GO:0008134);; Molecular Function: protein dimerization activity (GO:0046983);; Cellular Component: RNA polymerase II transcription factor complex (GO:009…	--	--	--	--	Helix-loop-helix DNA-binding domain	Transcription factor bHLH162 OS=Arabidopsis thaliana OX=3702 GN=BHLH162 PE=1 SV=1	S	Function unknown	transcription factor bHLH168 [Oryza sativa Japonica Group]	molecular function: binding (GO:0005488);; biological process: biological regulation (GO:0065007);; cellular component: cell (GO:0005623);; cellular component: macromolecular complex (GO:0032991);; cellular component: organelle (GO:0043226);; cellular component: organelle part (GO:0044422);; cellular component: cell part (GO:0044464)
gene-LOC4326224	LOC4326224	0.759628	0.976013	1.18431	3.58238	2.04266	1.53297	1.42416	1.293	1.16769	--	--	Molecular Function: DNA binding (GO:0003677);; Cellular Component: nucleus (GO:0005634);;	K14491|4.2e-10|ghi:107906918|K14491 two-component response regulator ARR-B family | (RefSeq) two-component response regulator ORR24-like	Plant hormone signal transduction (ko04075)	--	--	Myb-like DNA-binding domain	Transcription factor NIGTH1 OS=Oryza sativa subsp. japonica OX=39947 GN=NHO1 PE=1 SV=2	S	Function unknown	transcription factor NIGTH1-like isoform X1 [Oryza sativa Japonica Group]	molecular function: binding (GO:0005488);; cellular component: cell (GO:0005623);; cellular component: organelle (GO:0043226);; cellular component: cell part (GO:0044464)
gene-LOC4326254	LOC4326254	1.31068	1.4576	1.3071	2.97986	1.87024	2.7356	5.9623	4.80961	6.80663	[IR]	Lipid transport and metabolism;; General function prediction only	Molecular Function: hydrolase activity, acting on ester bonds (GO:0016788);;	K01206|5.1e-38|thj:104825554|K01206 alpha-L-fucosidase [EC:3.2.1.51] | (RefSeq) alpha-L-fucosidase 3	Other glycan degradation (ko00511)	--	--	GDSL-like Lipase/Acylhydrolase	GDSL esterase/lipase At1g28600 OS=Arabidopsis thaliana OX=3702 GN=At1g28600 PE=2 SV=1	S	Function unknown	GDSL esterase/lipase At1g28600, partial [Oryza sativa Japonica Group]	molecular function: catalytic activity (GO:0003824);; biological process: metabolic process (GO:0008152)
gene-LOC4326269	LOC4326269	0.936578	0.879542	0.830464	0.499458	0.8587	0.839359	2.36203	1.78155	2.22105	--	--	Biological Process: defense response (GO:0006952);; Molecular Function: ADP binding (GO:0043531);;	K13457|3.8e-188|obr:102710703|K13457 disease resistance protein RPM1 | (RefSeq) disease resistance protein RPM1-like	Plant-pathogen interaction (ko04626)	[T]	Signal transduction mechanisms	NB-ARC domain	Disease resistance protein Pik-2 OS=Oryza sativa subsp. japonica OX=39947 GN=PIK-2 PE=3 SV=1	S	Function unknown	disease resistance protein Pik-2-like [Oryza sativa Japonica Group]	biological process: response to stimulus (GO:0050896);; molecular function: binding (GO:0005488)
gene-LOC4326278	LOC4326278	8.90223	9.09968	5.80209	0.484041	23.2264	19.1445	42.4647	49.7939	40.6747	--	--	Molecular Function: carbohydrate binding (GO:0030246);;	--	--	--	--	Jacalin-like lectin domain	Salt stress-induced protein OS=Oryza sativa subsp. indica OX=39946 GN=SALT PE=1 SV=2	--	--	salt stress-induced protein-like isoform X1 [Oryza sativa Japonica Group]	molecular function: binding (GO:0005488)
gene-LOC4326332	LOC4326332	5.10853	3.67425	2.47249	0.885441	3.44798	4.72306	9.38592	7.90744	7.89997	--		Molecular Function: protein serine/threonine kinase activity (GO:0004674);; Molecular Function: ATP binding (GO:0005524);; Cellular Component: integral component of membrane (GO:0016021);; Biological Process: recognition of pollen (GO:0048544);;	K13459|1.3e-53|jcu:105634805|K13459 disease resistance protein RPS2 | (RefSeq) probable disease resistance protein At1g12280 isoform X1	Plant-pathogen interaction (ko04626)	--	--	Protein kinase domain	Putative receptor protein kinase ZmPK1 OS=Zea mays OX=4577 GN=PK1 PE=2 SV=2	T	Signal transduction mechanisms	putative receptor protein kinase ZmPK1 [Oryza sativa Japonica Group]	molecular function: catalytic activity (GO:0003824);; biological process: metabolic process (GO:0008152);; biological process: cellular process (GO:0009987);; molecular function: binding (GO:0005488);; cellular component: membrane (GO:0016020);; cellular component: membrane part (GO:0044425);; biological process: single-organism process (GO:0044699)
gene-LOC4326333	LOC4326333	1.07589	2.18866	1.04397	2.35339	3.21184	5.8613	0.00709	2.15922	5.15526	--		Molecular Function: protein serine/threonine kinase activity (GO:0004674);; Molecular Function: ATP binding (GO:0005524);; Cellular Component: integral component of membrane (GO:0016021);; Biological Process: recognition of pollen (GO:0048544);;	K13459|1.7e-53|jcu:105634805|K13459 disease resistance protein RPS2 | (RefSeq) probable disease resistance protein At1g12280 isoform X1	Plant-pathogen interaction (ko04626)	--	--	Protein kinase domain	Putative receptor protein kinase ZmPK1 OS=Zea mays OX=4577 GN=PK1 PE=2 SV=2	T	Signal transduction mechanisms	putative receptor protein kinase ZmPK1 [Oryza sativa Japonica Group]	molecular function: catalytic activity (GO:0003824);; biological process: metabolic process (GO:0008152);; biological process: cellular process (GO:0009987);; molecular function: binding (GO:0005488);; cellular component: membrane (GO:0016020);; cellular component: membrane part (GO:0044425);; biological process: single-organism process (GO:0044699)
gene-LOC4326442	LOC4326442	26.4763	25.1156	26.6258	73.9793	75.4168	114.701	20.6812	11.6986	22.4351	--	--	Biological Process: circadian rhythm (GO:0007623);; Cellular Component: chloroplast stroma (GO:0009570);; Cellular Component: chloroplast envelope (GO:0009941);; Biological Process: cellular response to light stimulus (GO:0071482);; Cellular Component: chloroplast thylakoid membrane protein complex (GO:0098807);;	K12198|2.3e-29|sita:101765827|K12198 charged multivesicular body protein 5 | (RefSeq) vacuolar protein sorting-associated protein 60.1	Endocytosis (ko04144)	--	--	Light regulated protein Lir1	Light-regulated protein, chloroplastic OS=Oryza sativa subsp. japonica OX=39947 GN=LIR1 PE=1 SV=1	S	Function unknown	light-regulated protein, chloroplastic [Oryza sativa Japonica Group]	biological process: rhythmic process (GO:0048511);; cellular component: cell (GO:0005623);; cellular component: organelle (GO:0043226);; cellular component: organelle part (GO:0044422);; cellular component: cell part (GO:0044464);; biological process: cellular process (GO:0009987);; biological process: response to stimulus (GO:0050896)
gene-LOC4326466	LOC4326466	2.85244	3.19929	3.50528	2.9907	2.24604	2.80625	1.39619	1.05857	1.63978	--	--	Cellular Component: cellular_component (GO:0005575);; Cellular Component: intracellular (GO:0005622);; Cellular Component: cell (GO:0005623);; Cellular Component: cytoplasm (GO:0005737);; Cellular Component: chloroplast (GO:0009507);; Cellular Component: plastid (GO:0009536);; Cellular Component: thylakoid (GO:0009579);; Cellular Component: thylakoid lumen (GO:0031977);; Cellular Component: organ…	--	--	--	--	--	Thylakoid lumenal 17.9 kDa protein, chloroplastic OS=Arabidopsis thaliana OX=3702 GN=At4g24930 PE=1 SV=1	S	Function unknown	thylakoid lumenal 17.9 kDa protein, chloroplastic isoform X1 [Oryza sativa Japonica Group]	cellular component: cell (GO:0005623);; cellular component: cell part (GO:0044464);; cellular component: organelle (GO:0043226)
gene-LOC4326518	LOC4326518	4.20179	1.4526	2.01409	1.42091	0.358063	1.62176	3.16639	5.07276	4.85214	--	--	Molecular Function: hydrolase activity, hydrolyzing O-glycosyl compounds (GO:0004553);; Biological Process: carbohydrate metabolic process (GO:0005975);; Cellular Component: anchored component of plasma membrane (GO:0046658);;	K19893|3.3e-48|sind:105164963|K19893 glucan endo-1,3-beta-glucosidase 5/6 [EC:3.2.1.39] | (RefSeq) glucan endo-1,3-beta-glucosidase 5	Starch and sucrose metabolism (ko00500)	--	--	Glycosyl hydrolases family 17	Glucan endo-1,3-beta-glucosidase, acidic isoform OS=Zea mays OX=4577 PE=2 SV=1	G	Carbohydrate transport and metabolism	glucan endo-1,3-beta-glucosidase, acidic isoform [Oryza sativa Japonica Group]	molecular function: catalytic activity (GO:0003824);; biological process: metabolic process (GO:0008152);; cellular component: cell (GO:0005623);; cellular component: membrane (GO:0016020);; cellular component: membrane part (GO:0044425);; cellular component: cell part (GO:0044464)
gene-LOC4326519	LOC4326519	8.69589	8.71113	6.94975	58.7257	29.3965	26.6692	7.82154	8.64627	5.76106	--	--	Molecular Function: hydrolase activity, hydrolyzing O-glycosyl compounds (GO:0004553);; Biological Process: carbohydrate metabolic process (GO:0005975);;	K19891|3.8e-52|csat:104789925|K19891 glucan endo-1,3-beta-glucosidase 1/2/3 [EC:3.2.1.39] | (RefSeq) glucan endo-1,3-beta-glucosidase 3-like	Starch and sucrose metabolism (ko00500)	--	--	Glycosyl hydrolases family 17	Glucan endo-1,3-beta-glucosidase GII OS=Hordeum vulgare OX=4513 PE=1 SV=1	G	Carbohydrate transport and metabolism	glucan endo-1,3-beta-glucosidase GII [Oryza sativa Japonica Group]	molecular function: catalytic activity (GO:0003824);; biological process: metabolic process (GO:0008152)
gene-LOC4326529	LOC4326529	1.07685	0.587347	0.550421	0.04175	0.345161	0.088104	0.054125	0.07225	0.045809	--	--	Molecular Function: aspartic-type endopeptidase activity (GO:0004190);; Biological Process: xylan catabolic process (GO:0045493);;	--	--	[O]	Posttranslational modification, protein turnover, chaperones	Xylanase inhibitor C-terminal	Chitinase CLP OS=Oryza sativa subsp. japonica OX=39947 GN=CLP PE=1 SV=1	O	Posttranslational modification, protein turnover, chaperones	uncharacterized protein LOC4326529 [Oryza sativa Japonica Group]	molecular function: catalytic activity (GO:0003824);; biological process: metabolic process (GO:0008152);; biological process: cellular process (GO:0009987)
gene-LOC4326546	LOC4326546	1.37038	1.19882	0.916942	0.589705	0.823719	1.0455	0.482098	0.457669	0.631806	[T]	Signal transduction mechanisms	Molecular Function: protein serine/threonine kinase activity (GO:0004674);; Molecular Function: ATP binding (GO:0005524);; Cellular Component: integral component of membrane (GO:0016021);;	K00924|1.2e-112|aof:109844592|K00924 kinase [EC:2.7.1.-] | (RefSeq) receptor-like protein kinase HSL1	--	--	--	Leucine rich repeat	MDIS1-interacting receptor like kinase 1 OS=Arabidopsis thaliana OX=3702 GN=MIK1 PE=1 SV=1	S	Function unknown	receptor-like protein kinase HSL1 [Oryza sativa Japonica Group]	molecular function: catalytic activity (GO:0003824);; biological process: metabolic process (GO:0008152);; biological process: cellular process (GO:0009987);; molecular function: binding (GO:0005488);; cellular component: membrane (GO:0016020);; cellular component: membrane part (GO:0044425)
gene-LOC4326548	LOC4326548	3.74584	4.40958	4.18932	7.56619	7.584	4.98213	10.3703	10.3776	8.84446	--	--	Molecular Function: protein binding (GO:0005515);;	--	--	--	--	IQ calmodulin-binding motif	Protein IQ-DOMAIN 20 OS=Arabidopsis thaliana OX=3702 GN=IQD20 PE=1 SV=1	S	Function unknown	protein IQ-DOMAIN 14 [Oryza sativa Japonica Group]	molecular function: binding (GO:0005488)
gene-LOC4326572	LOC4326572	5.83503	5.8955	4.78744	2.77364	5.31886	4.53576	17.9753	15.1753	18.7307	[I]	Lipid transport and metabolism	Molecular Function: catalytic activity (GO:0003824);;	--	--	[R]	General function prediction only	alpha/beta hydrolase fold	--	S	Function unknown	epoxide hydrolase 3 [Oryza sativa Japonica Group]	molecular function: catalytic activity (GO:0003824)
gene-LOC4326573	LOC4326573	4.83962	4.27996	4.57425	1.6898	3.34461	2.09445	7.53961	6.7027	6.5816	[G]	Carbohydrate transport and metabolism	Molecular Function: polygalacturonase activity (GO:0004650);; Cellular Component: extracellular region (GO:0005576);; Biological Process: carbohydrate metabolic process (GO:0005975);; Biological Process: cell wall organization (GO:0071555);;	K01184|9.5e-154|tcc:18600781|K01184 polygalacturonase [EC:3.2.1.15] | (RefSeq) polygalacturonase At1g48100	Pentose and glucuronate interconversions (ko00040)	--	--	Glycosyl hydrolases family 28	Polygalacturonase At1g48100 OS=Arabidopsis thaliana OX=3702 GN=At1g48100 PE=2 SV=1	M	Cell wall/membrane/envelope biogenesis	polygalacturonase At1g48100 isoform X1 [Oryza sativa Japonica Group]	molecular function: catalytic activity (GO:0003824);; biological process: metabolic process (GO:0008152);; cellular component: extracellular region (GO:0005576);; biological process: cellular process (GO:0009987);; biological process: cellular component organization or biogenesis (GO:0071840)
gene-LOC4326578	LOC4326578	7.69121	11.9675	11.1458	0.982918	2.688	1.69835	3.25693	2.63132	1.83148	[G]	Carbohydrate transport and metabolism	Molecular Function: UDP-glycosyltransferase activity (GO:0008194);; Cellular Component: integral component of membrane (GO:0016021);; Cellular Component: intracellular membrane-bounded organelle (GO:0043231);;	K23260|4.2e-225|obr:102700279|K23260 scopoletin glucosyltransferase [EC:2.4.1.128] | (RefSeq) scopoletin glucosyltransferase-like	Phenylpropanoid biosynthesis (ko00940)	[GC]	Carbohydrate transport and metabolism;; Energy production and conversion	UDP-glucoronosyl and UDP-glucosyl transferase	Anthocyanin 3'-O-beta-glucosyltransferase OS=Gentiana triflora OX=55190 PE=1 SV=1	S	Function unknown	anthocyanin 3'-O-beta-glucosyltransferase [Oryza sativa Japonica Group]	molecular function: catalytic activity (GO:0003824);; biological process: metabolic process (GO:0008152);; cellular component: membrane (GO:0016020);; cellular component: membrane part (GO:0044425);; cellular component: cell (GO:0005623);; cellular component: organelle (GO:0043226);; cellular component: cell part (GO:0044464)
gene-LOC4326579	LOC4326579	1.60142	2.16812	2.39074	4.25564	4.35328	2.78526	10.9328	9.33013	9.68336	[G]	Carbohydrate transport and metabolism	Molecular Function: UDP-glycosyltransferase activity (GO:0008194);;	K23260|5.8e-190|ats:109783438|K23260 scopoletin glucosyltransferase [EC:2.4.1.128] | (RefSeq) LOC109783438; scopoletin glucosyltransferase-like	Phenylpropanoid biosynthesis (ko00940)	[GC]	Carbohydrate transport and metabolism;; Energy production and conversion	UDP-glucoronosyl and UDP-glucosyl transferase	Scopoletin glucosyltransferase OS=Nicotiana tabacum OX=4097 GN=TOGT1 PE=1 SV=1	S	Function unknown	scopoletin glucosyltransferase [Oryza sativa Japonica Group]	molecular function: catalytic activity (GO:0003824);; biological process: metabolic process (GO:0008152)
gene-LOC4326603	LOC4326603	1.0674	1.03055	1.25049	0.085029	1.95665	0.857688	3.58922	3.60406	2.08853	[GI]	Carbohydrate transport and metabolism;; Lipid transport and metabolism	Molecular Function: pectinesterase activity (GO:0030599);; Biological Process: cell wall modification (GO:0042545);; Molecular Function: aspartyl esterase activity (GO:0045330);; Biological Process: pectin catabolic process (GO:0045490);;	K01051|1.1e-189|osa:4326603|K01051 pectinesterase [EC:3.1.1.11] | (RefSeq) putative pectinesterase 11	Pentose and glucuronate interconversions (ko00040)	--	--	Pectinesterase	Putative pectinesterase 11 OS=Arabidopsis thaliana OX=3702 GN=PME11 PE=3 SV=1	G	Carbohydrate transport and metabolism	putative pectinesterase 11 [Oryza sativa Japonica Group]	molecular function: catalytic activity (GO:0003824);; biological process: metabolic process (GO:0008152);; biological process: cellular process (GO:0009987);; biological process: cellular component organization or biogenesis (GO:0071840)
gene-LOC4326611	LOC4326611	1.47492	0.908272	1.25206	0.328424	0.45677	0.642353	0.769808	0.561775	0.875342	[R]	General function prediction only	Molecular Function: nucleic acid binding (GO:0003676);;	K18417|2.8e-158|dosa:Os01t0618000-01|K18417 ERI1 exoribonuclease 2 [EC:3.1.-.-] | (RefSeq) Os01g0618000; Exonuclease domain containing protein.	--	[L]	Replication, recombination and repair	Exonuclease	--	S	Function unknown	ERI1 exoribonuclease 2 [Oryza sativa Japonica Group]	molecular function: binding (GO:0005488)
gene-LOC4326612	LOC4326612	4.68991	4.20996	3.40937	9.97631	10.051	10.0042	7.98448	6.59047	10.5543	[R]	General function prediction only	--	K01456|1.0e-137|pper:18774423|K01456 peptide-N4-(N-acetyl-beta-glucosaminyl)asparagine amidase [EC:3.5.1.52] | (RefSeq) peptide-N(4)-(N-acetyl-beta- glucosaminyl)asparagine amidase isoform X1	Protein processing in endoplasmic reticulum (ko04141)	[C]	Energy production and conversion	Aldo/keto reductase family	Probable aldo-keto reductase 1 OS=Glycine max OX=3847 GN=AKR1 PE=2 SV=1	C	Energy production and conversion	probable aldo-keto reductase 1 [Oryza sativa Japonica Group]	--
gene-LOC4326649	LOC4326649	1.11218	1.49649	0.883446	0.718619	0.671358	0.561626	2.35172	1.8949	2.44214	[T]	Signal transduction mechanisms	Molecular Function: ATP binding (GO:0005524);; Cellular Component: integral component of membrane (GO:0016021);; Molecular Function: ATPase activity (GO:0016887);;	K05681|4.0e-132|aip:107621880|K05681 ATP-binding cassette, subfamily G (WHITE), member 2 | (RefSeq) ABC transporter G family member 5-like	ABC transporters (ko02010)	[Q]	Secondary metabolites biosynthesis, transport and catabolism	ABC-2 type transporter	ABC transporter G family member 10 OS=Arabidopsis thaliana OX=3702 GN=ABCG10 PE=3 SV=1	V	Defense mechanisms	ABC transporter G family member 10 [Oryza sativa Japonica Group]	molecular function: binding (GO:0005488);; cellular component: membrane (GO:0016020);; cellular component: membrane part (GO:0044425);; molecular function: catalytic activity (GO:0003824);; biological process: metabolic process (GO:0008152)
gene-LOC4326671	LOC4326671	6.36802	10.1501	9.69327	7.06076	9.77788	6.10805	36.0445	36.7288	43.2164	[H]	Coenzyme transport and metabolism	Molecular Function: uroporphyrin-III C-methyltransferase activity (GO:0004851);; Cellular Component: chloroplast (GO:0009507);; Biological Process: siroheme biosynthetic process (GO:0019354);; Biological Process: methylation (GO:0032259);; Biological Process: oxidation-reduction process (GO:0055114);;	K02303|5.5e-188|osa:4326671|K02303 uroporphyrin-III C-methyltransferase [EC:2.1.1.107] | (RefSeq) uroporphyrinogen-III C-methyltransferase	Porphyrin and chlorophyll metabolism (ko00860)	[H]	Coenzyme transport and metabolism	Tetrapyrrole (Corrin/Porphyrin) Methylases	S-adenosyl-L-methionine-dependent uroporphyrinogen III methyltransferase, chloroplastic OS=Arabidopsis thaliana OX=3702 GN=UPM1 PE=1 SV=1	H	Coenzyme transport and metabolism	uncharacterized protein LOC4326671 [Oryza sativa Japonica Group]	molecular function: catalytic activity (GO:0003824);; biological process: metabolic process (GO:0008152);; cellular component: cell (GO:0005623);; cellular component: organelle (GO:0043226);; cellular component: cell part (GO:0044464);; biological process: cellular process (GO:0009987);; biological process: single-organism process (GO:0044699)
gene-LOC4326678	LOC4326678	43.9072	44.4063	42.1814	14.3903	19.1054	22.5606	15.1217	16.241	14.4163	[MDT]	Cell wall/membrane/envelope biogenesis;; Cell cycle control, cell division, chromosome partitioning;; Signal transduction mechanisms	Molecular Function: ATP binding (GO:0005524);; Biological Process: cell division (GO:0051301);;	K03231|6.7e-111|mtr:MTR_1g101870|K03231 elongation factor 1-alpha | (RefSeq) elongation factor 1-alpha	RNA transport (ko03013)	[O]	Posttranslational modification, protein turnover, chaperones	ATPase family associated with various cellular activities (AAA)	ATPase family AAA domain-containing protein FIGL1 OS=Arabidopsis thaliana OX=3702 GN=FIGL1 PE=2 SV=2	O	Posttranslational modification, protein turnover, chaperones	peroxisomal biogenesis factor 6 [Oryza sativa Japonica Group]	molecular function: binding (GO:0005488);; biological process: cellular process (GO:0009987);; biological process: single-organism process (GO:0044699)
gene-LOC4326679	LOC4326679	0.866022	0.778343	0.685591	0.688336	0.510219	0.669284	1.43891	1.15117	1.95504	[G]	Carbohydrate transport and metabolism	Molecular Function: polygalacturonase activity (GO:0004650);; Cellular Component: extracellular region (GO:0005576);; Biological Process: carbohydrate metabolic process (GO:0005975);; Cellular Component: integral component of membrane (GO:0016021);; Biological Process: cell wall organization (GO:0071555);;	K01184|9.7e-239|dosa:Os01t0623600-01|K01184 polygalacturonase [EC:3.2.1.15] | (RefSeq) Os01g0623600; Glycoside hydrolase, family 28 protein.	Pentose and glucuronate interconversions (ko00040)	--	--	Glycosyl hydrolases family 28	Polygalacturonase OS=Prunus persica OX=3760 PE=2 SV=1	M	Cell wall/membrane/envelope biogenesis	polygalacturonase [Oryza sativa Japonica Group]	molecular function: catalytic activity (GO:0003824);; biological process: metabolic process (GO:0008152);; cellular component: extracellular region (GO:0005576);; cellular component: membrane (GO:0016020);; cellular component: membrane part (GO:0044425);; biological process: cellular process (GO:0009987);; biological process: cellular component organization or biogenesis (GO:0071840)
gene-LOC4326700	LOC4326700	54.6745	50.4766	51.1583	23.3901	41.6511	49.533	25.5782	25.2521	22.7702	--	--	--	--	--	--	--	--	--	S	Function unknown	uncharacterized protein LOC4326700 [Oryza sativa Japonica Group]	--
gene-LOC4326704	LOC4326704	4.5	4.76083	4.41409	7.04583	6.33391	9.55267	11.4771	9.56614	11.8037	[IR]	Lipid transport and metabolism;; General function prediction only	Molecular Function: hydrolase activity, acting on ester bonds (GO:0016788);;	K01206|5.7e-44|aly:9323213|K01206 alpha-L-fucosidase [EC:3.2.1.51] | (RefSeq) alpha-L-fucosidase 3	Other glycan degradation (ko00511)	--	--	GDSL-like Lipase/Acylhydrolase	GDSL esterase/lipase At1g28600 OS=Arabidopsis thaliana OX=3702 GN=At1g28600 PE=2 SV=1	S	Function unknown	GDSL esterase/lipase At5g45910 [Oryza sativa Japonica Group]	molecular function: catalytic activity (GO:0003824);; biological process: metabolic process (GO:0008152)
gene-LOC4326709	LOC4326709	2.28835	2.1213	1.81682	2.09823	1.85165	1.8915	0.898604	0.863228	0.706461	--		Molecular Function: protein kinase activity (GO:0004672);; Molecular Function: ATP binding (GO:0005524);; Cellular Component: integral component of membrane (GO:0016021);; Biological Process: recognition of pollen (GO:0048544);;	K13416|3.8e-50|ccaj:109793909|K13416 brassinosteroid insensitive 1-associated receptor kinase 1 [EC:2.7.10.1 2.7.11.1] | (RefSeq) BRASSINOSTEROID INSENSITIVE 1-associated receptor kinase 1-like	MAPK signaling pathway - plant (ko04016);; Plant hormone signal transduction (ko04075);; Plant-pathogen interaction (ko04626)	--	--	Protein kinase domain	G-type lectin S-receptor-like serine/threonine-protein kinase At2g19130 OS=Arabidopsis thaliana OX=3702 GN=At2g19130 PE=2 SV=1	T	Signal transduction mechanisms	G-type lectin S-receptor-like serine/threonine-protein kinase At2g19130 isoform X1 [Oryza sativa Japonica Group]	molecular function: catalytic activity (GO:0003824);; biological process: metabolic process (GO:0008152);; biological process: cellular process (GO:0009987);; molecular function: binding (GO:0005488);; cellular component: membrane (GO:0016020);; cellular component: membrane part (GO:0044425);; biological process: single-organism process (GO:0044699)
gene-LOC4326725	LOC4326725	2.04539	1.62575	1.89242	0.657953	0.831003	1.28081	2.38118	2.0282	2.22044	[GER]	Carbohydrate transport and metabolism;; Amino acid transport and metabolism;; General function prediction only	Cellular Component: plasma membrane (GO:0005886);; Cellular Component: integral component of membrane (GO:0016021);; Molecular Function: transmembrane transporter activity (GO:0022857);;	K17500|1.6e-51|nto:104085001|K17500 integrin-linked kinase-associated serine/threonine phosphatase 2C [EC:3.1.3.16] | (RefSeq) WAT1-related protein At3g18200 isoform X1	--	--	--	EamA-like transporter family	WAT1-related protein At1g09380 OS=Arabidopsis thaliana OX=3702 GN=At1g09380 PE=2 SV=1	S	Function unknown	WAT1-related protein At1g09380 isoform X1 [Oryza sativa Japonica Group]	cellular component: cell (GO:0005623);; cellular component: membrane (GO:0016020);; cellular component: cell part (GO:0044464);; cellular component: membrane part (GO:0044425);; molecular function: transporter activity (GO:0005215);; biological process: localization (GO:0051179)
gene-LOC4326757	LOC4326757	10.1933	9.48381	10.6954	4.00051	3.98096	3.54648	5.84954	5.99114	4.45714	--	--	Cellular Component: chloroplast thylakoid membrane (GO:0009535);;	K17290|1.6e-08|apro:F751_3177|K17290 oxidoreductase [EC:1.1.1.-] | (RefSeq) Oxidoreductase HTATIP2	--	--	--	Chlorophyll A-B binding protein	Low molecular mass early light-inducible protein HV90, chloroplastic OS=Hordeum vulgare OX=4513 PE=2 SV=1	S	Function unknown	high molecular mass early light-inducible protein HV58, chloroplastic [Oryza sativa Japonica Group]	cellular component: cell (GO:0005623);; cellular component: membrane (GO:0016020);; cellular component: organelle (GO:0043226);; cellular component: organelle part (GO:0044422);; cellular component: cell part (GO:0044464)
gene-LOC4326774	LOC4326774	3.79599	4.49018	4.76717	9.59323	8.20669	10.5831	7.18326	5.94863	7.69007	[Q]	Secondary metabolites biosynthesis, transport and catabolism	Molecular Function: oxidoreductase activity (GO:0016491);;	--	--	--	--	Taurine catabolism dioxygenase TauD, TfdA family	Clavaminate synthase-like protein At3g21360 OS=Arabidopsis thaliana OX=3702 GN=At3g21360 PE=1 SV=1	S	Function unknown	clavaminate synthase-like protein At3g21360 [Oryza sativa Japonica Group]	molecular function: catalytic activity (GO:0003824);; biological process: metabolic process (GO:0008152)
gene-LOC4326784	LOC4326784	6.98183	7.09033	7.57923	2.10847	3.69805	3.88687	4.53027	5.15174	5.29742	--	--	Molecular Function: calcium ion binding (GO:0005509);; Cellular Component: photosystem II oxygen evolving complex (GO:0009654);; Biological Process: photosynthesis (GO:0015979);; Cellular Component: extrinsic component of membrane (GO:0019898);;	K11517|2.8e-27|apro:F751_1325|K11517 (S)-2-hydroxy-acid oxidase [EC:1.1.3.15] | (RefSeq) Hydroxyacid oxidase	Glyoxylate and dicarboxylate metabolism (ko00630);; Carbon metabolism (ko01200);; Peroxisome (ko04146)	--	--	PsbP	PsbP domain-containing protein 7, chloroplastic OS=Arabidopsis thaliana OX=3702 GN=PPD7 PE=2 SV=1	S	Function unknown	psbP domain-containing protein 7, chloroplastic [Oryza sativa Japonica Group]	molecular function: binding (GO:0005488);; cellular component: cell (GO:0005623);; cellular component: membrane (GO:0016020);; cellular component: macromolecular complex (GO:0032991);; cellular component: membrane part (GO:0044425);; cellular component: cell part (GO:0044464);; biological process: metabolic process (GO:0008152);; biological process: cellular process (GO:0009987)
gene-LOC4326792	LOC4326792	3.25091	3.96025	3.713	15.6661	6.2172	5.85858	5.57883	5.58937	6.82953	[Q]	Secondary metabolites biosynthesis, transport and catabolism	Molecular Function: oxidoreductase activity (GO:0016491);; Molecular Function: metal ion binding (GO:0046872);;	K05658|2.3e-74|cpep:111781709|K05658 ATP-binding cassette, subfamily B (MDR/TAP), member 1 [EC:7.6.2.2] | (RefSeq) uncharacterized protein LOC111781709	ABC transporters (ko02010)	[QR]	Secondary metabolites biosynthesis, transport and catabolism;; General function prediction only	non-haem dioxygenase in morphine synthesis N-terminal	Protein SRG1 OS=Arabidopsis thaliana OX=3702 GN=SRG1 PE=2 SV=1	S	Function unknown	protein SRG1 [Oryza sativa Japonica Group]	molecular function: catalytic activity (GO:0003824);; biological process: metabolic process (GO:0008152);; molecular function: binding (GO:0005488)
gene-LOC4326814	LOC4326814	27.2182	34.2946	36.2261	10.5328	15.6689	17.6781	26.0068	25.1011	23.6126	[IQR]	Lipid transport and metabolism;; Secondary metabolites biosynthesis, transport and catabolism;; General function prediction only	Molecular Function: oxidoreductase activity (GO:0016491);;	K08081|9.6e-184|osa:4326814|K08081 tropinone reductase I [EC:1.1.1.206] | (RefSeq) tropinone reductase homolog At5g06060	Tropane, piperidine and pyridine alkaloid biosynthesis (ko00960)	[R]	General function prediction only	Enoyl-(Acyl carrier protein) reductase	Noroxomaritidine/norcraugsodine reductase OS=Narcissus aff. pseudonarcissus MK-2014 OX=1540222 GN=NR PE=1 SV=1	S	Function unknown	tropinone reductase homolog At5g06060 [Oryza sativa Japonica Group]	molecular function: catalytic activity (GO:0003824);; biological process: metabolic process (GO:0008152)
gene-LOC4326833	LOC4326833	37.3908	29.5144	25.5395	7.69433	9.67614	16.486	7.30403	4.90439	6.44989	[O]	Posttranslational modification, protein turnover, chaperones	Molecular Function: cysteine-type peptidase activity (GO:0008234);;	K16292|2.3e-71|jre:108997808|K16292 KDEL-tailed cysteine endopeptidase [EC:3.4.22.-] | (RefSeq) senescence-specific cysteine protease SAG39-like	--	[O]	Posttranslational modification, protein turnover, chaperones	Papain family cysteine protease	Senescence-specific cysteine protease SAG39 OS=Oryza sativa subsp. indica OX=39946 GN=OsI_14861 PE=3 SV=1	O	Posttranslational modification, protein turnover, chaperones	ervatamin-B [Oryza sativa Japonica Group]	molecular function: catalytic activity (GO:0003824);; biological process: metabolic process (GO:0008152)
gene-LOC4326834	LOC4326834	20.9764	14.841	12.4111	3.99501	4.64562	10.5625	3.25563	2.54841	2.81797	[O]	Posttranslational modification, protein turnover, chaperones	Molecular Function: cysteine-type peptidase activity (GO:0008234);;	K16292|4.6e-67|pvu:PHAVU_011G130800g|K16292 KDEL-tailed cysteine endopeptidase [EC:3.4.22.-] | (RefSeq) hypothetical protein	--	[O]	Posttranslational modification, protein turnover, chaperones	Papain family cysteine protease	Fruit bromelain OS=Ananas comosus OX=4615 PE=1 SV=1	O	Posttranslational modification, protein turnover, chaperones	ervatamin-B [Oryza sativa Japonica Group]	molecular function: catalytic activity (GO:0003824);; biological process: metabolic process (GO:0008152)
gene-LOC4326838	LOC4326838	30.5468	29.4449	27.2247	7.93119	12.3512	12.6746	10.7887	10.5076	9.89526	[G]	Carbohydrate transport and metabolism	Molecular Function: sucrose alpha-glucosidase activity (GO:0004575);; Cellular Component: mitochondrion (GO:0005739);; Biological Process: sucrose catabolic process (GO:0005987);; Molecular Function: glycopeptide alpha-N-acetylgalactosaminidase activity (GO:0033926);;	K03884|2.7e-22|nau:109243048|K03884 NADH-ubiquinone oxidoreductase chain 6 [EC:7.1.1.2] | (RefSeq) uncharacterized protein LOC109243048	Oxidative phosphorylation (ko00190)	--	--	Alkaline and neutral invertase	Neutral/alkaline invertase 1, mitochondrial OS=Oryza sativa subsp. japonica OX=39947 GN=NIN1 PE=1 SV=1	S	Function unknown	neutral/alkaline invertase 1, mitochondrial-like [Oryza sativa Japonica Group]	molecular function: catalytic activity (GO:0003824);; biological process: metabolic process (GO:0008152);; cellular component: cell (GO:0005623);; cellular component: organelle (GO:0043226);; cellular component: cell part (GO:0044464);; biological process: cellular process (GO:0009987);; biological process: single-organism process (GO:0044699)
gene-LOC4326857	LOC4326857	5.92475	4.64525	5.2522	0.457417	1.31585	1.06451	1.38492	1.5099	1.35365	[I]	Lipid transport and metabolism	Biological Process: phospholipid metabolic process (GO:0006644);; Molecular Function: phosphatidate phosphatase activity (GO:0008195);; Cellular Component: integral component of membrane (GO:0016021);;	K18693|4.8e-176|dosa:Os01t0666000-01|K18693 diacylglycerol diphosphate phosphatase / phosphatidate phosphatase [EC:3.1.3.81 3.1.3.4] | (RefSeq) Os01g0666000; Similar to Lipid phosphate phosphatase 2 (EC 3.1.3.-) (AtLPP2) (Phosphatidic acid phosphatase 2) (AtPAP2) (Prenyl diphosphate phosphatase).	Glycerolipid metabolism (ko00561);; Glycerophospholipid metabolism (ko00564)	[I]	Lipid transport and metabolism	PAP2 superfamily	Lipid phosphate phosphatase 2 OS=Arabidopsis thaliana OX=3702 GN=LPP2 PE=2 SV=1	I	Lipid transport and metabolism	lipid phosphate phosphatase 2 [Oryza sativa Japonica Group]	biological process: metabolic process (GO:0008152);; biological process: cellular process (GO:0009987);; biological process: single-organism process (GO:0044699);; molecular function: catalytic activity (GO:0003824);; cellular component: membrane (GO:0016020);; cellular component: membrane part (GO:0044425)
gene-LOC4326862	LOC4326862	1.40975	1.9383	2.51853	0.498452	0.546313	0.354159	0.740886	0.583986	0.732418	--	--	Cellular Component: integral component of membrane (GO:0016021);;	--	--	--	--	--	--	S	Function unknown	uncharacterized protein LOC4326862 [Oryza sativa Japonica Group]	cellular component: membrane (GO:0016020);; cellular component: membrane part (GO:0044425)
gene-LOC4326871	LOC4326871	10.9169	13.1857	12.6701	10.9929	6.33522	6.3366	18.1972	18.5638	19.1948	--	--	Molecular Function: transcription factor activity, sequence-specific DNA binding (GO:0003700);;	--	--	--	--	bZIP transcription factor	--	S	Function unknown	ocs element-binding factor 1 [Oryza sativa Japonica Group]	molecular function: nucleic acid binding transcription factor activity (GO:0001071);; biological process: biological regulation (GO:0065007)
gene-LOC4326913	LOC4326913	12.4612	14.0754	14.692	3.94366	1.95153	2.40476	4.20743	4.11069	5.01557	--	--	Biological Process: regulation of transcription, DNA-templated (GO:0006355);; Biological Process: circadian rhythm (GO:0007623);;	--	--	--	--	--	--	S	Function unknown	uncharacterized protein LOC4326913 isoform X1 [Oryza sativa Japonica Group]	biological process: biological regulation (GO:0065007);; biological process: rhythmic process (GO:0048511)
gene-LOC4326923	LOC4326923	7.91138	8.89165	9.49562	2.35702	4.59202	5.04414	16.4615	13.2181	19.8274	--	--	Cellular Component: plasma membrane (GO:0005886);; Biological Process: carbohydrate transport (GO:0008643);; Cellular Component: integral component of membrane (GO:0016021);; Molecular Function: identical protein binding (GO:0042802);;	K15382|1.6e-121|dosa:Os01t0700100-01|K15382 solute carrier family 50 (sugar transporter) | (RefSeq) Os01g0700100, SWEET2B; MtN3 and saliva related transmembrane protein family protein.	--	[R]	General function prediction only	Sugar efflux transporter for intercellular exchange	Bidirectional sugar transporter SWEET2b OS=Oryza sativa subsp. indica OX=39946 GN=SWEET2B PE=3 SV=1	U	Intracellular trafficking, secretion, and vesicular transport	bidirectional sugar transporter SWEET2b [Oryza sativa Japonica Group]	cellular component: cell (GO:0005623);; cellular component: membrane (GO:0016020);; cellular component: cell part (GO:0044464);; biological process: single-organism process (GO:0044699);; biological process: localization (GO:0051179);; cellular component: membrane part (GO:0044425);; molecular function: binding (GO:0005488)
gene-LOC4326926	LOC4326926	5.46643	5.38432	3.90952	1.47281	4.48035	3.07418	1.96726	1.97731	1.97625	[QV]	Secondary metabolites biosynthesis, transport and catabolism;; Defense mechanisms	Molecular Function: monooxygenase activity (GO:0004497);; Molecular Function: iron ion binding (GO:0005506);; Cellular Component: integral component of membrane (GO:0016021);; Molecular Function: oxidoreductase activity, acting on paired donors, with incorporation or reduction of molecular oxygen (GO:0016705);; Molecular Function: heme binding (GO:0020037);;	K20771|0.0e+00|osa:4326926|K20771 carlactone C-19 oxidase [EC:1.14.-.-] | (RefSeq) cytochrome P450 711A1	--	[Q]	Secondary metabolites biosynthesis, transport and catabolism	Cytochrome P450	Cytochrome P450 711A1 OS=Arabidopsis thaliana OX=3702 GN=CYP711A1 PE=2 SV=1	Q	Secondary metabolites biosynthesis, transport and catabolism	cytochrome P450 711A1 [Oryza sativa Japonica Group]	molecular function: catalytic activity (GO:0003824);; biological process: metabolic process (GO:0008152);; biological process: single-organism process (GO:0044699);; molecular function: binding (GO:0005488);; cellular component: membrane (GO:0016020);; cellular component: membrane part (GO:0044425)
gene-LOC4326930	LOC4326930	0.714578	1.18583	1.19239	7.92258	3.65878	2.68941	3.04573	2.90482	2.44631	[I]	Lipid transport and metabolism	Molecular Function: S-adenosylmethionine-dependent methyltransferase activity (GO:0008757);; Biological Process: methylation (GO:0032259);;	K08241|1.8e-90|nnu:104595637|K08241 jasmonate O-methyltransferase [EC:2.1.1.141] | (RefSeq) jasmonate O-methyltransferase-like	alpha-Linolenic acid metabolism (ko00592)	--	--	SAM dependent carboxyl methyltransferase	Jasmonate O-methyltransferase OS=Arabidopsis thaliana OX=3702 GN=JMT PE=1 SV=3	S	Function unknown	salicylate carboxymethyltransferase [Oryza sativa Japonica Group]	molecular function: catalytic activity (GO:0003824);; biological process: metabolic process (GO:0008152)
gene-LOC4326932	LOC4326932	0.190649	0.259482	0.228497	3.5264	2.49702	4.56663	0.858651	1.08767	0.742444	[R]	General function prediction only	Molecular Function: nuclease activity (GO:0004518);;	K08999|1.3e-31|smo:SELMODRAFT_442102|K08999 uncharacterized protein | (RefSeq) hypothetical protein	--	--	--	Domain of unknown function (DUF151)	Bifunctional nuclease 1 OS=Oryza sativa subsp. japonica OX=39947 GN=BBD1 PE=2 SV=1	S	Function unknown	bifunctional nuclease 1 [Oryza sativa Japonica Group]	molecular function: catalytic activity (GO:0003824);; biological process: metabolic process (GO:0008152)
gene-LOC4326933	LOC4326933	1.12657	1.35737	1.39948	0.152271	0.94439	0.441029	0.576632	0.884068	0.310116	[O]	Posttranslational modification, protein turnover, chaperones	Molecular Function: serine-type endopeptidase activity (GO:0004252);;	K15333|1.1e-70|nsy:104224633|K15333 tRNA guanosine-2'-O-methyltransferase [EC:2.1.1.34] | (RefSeq) uncharacterized protein LOC104224633	--	--	--	Subtilase family	Subtilisin-like protease SBT5.4 OS=Arabidopsis thaliana OX=3702 GN=SBT5.4 PE=1 SV=1	O	Posttranslational modification, protein turnover, chaperones	subtilisin-like protease SBT5.4 [Oryza sativa Japonica Group]	molecular function: catalytic activity (GO:0003824);; biological process: metabolic process (GO:0008152)
gene-LOC4326942	LOC4326942	0.756929	1.17122	1.29623	3.40365	1.74137	2.86018	1.15715	1.46824	1.39484	--	--	--	--	--	--	--	--	Protein BUNDLE SHEATH DEFECTIVE 2, chloroplastic OS=Chlamydomonas reinhardtii OX=3055 GN=BSD2 PE=1 SV=1	S	Function unknown	uncharacterized protein LOC4326942 [Oryza sativa Japonica Group]	--
gene-LOC4326994	LOC4326994	0.292957	0.206946	0.356504	1.21877	0.448986	0.950582	0.46424	0.370098	0.461932	--	--	Molecular Function: RNA binding (GO:0003723);;	--	--	--	--	CRS1 / YhbY (CRM) domain	CRS2-associated factor 2, chloroplastic OS=Oryza sativa subsp. japonica OX=39947 GN=Os01g0323300 PE=3 SV=1	A	RNA processing and modification	CRS2-associated factor 2, chloroplastic [Oryza sativa Japonica Group]	molecular function: binding (GO:0005488)
gene-LOC4327049	LOC4327049	4.15825	4.10667	4.38668	1.69343	12.6739	6.91585	33.4326	34.0881	30.3378	--	--	Cellular Component: integral component of membrane (GO:0016021);;	--	--	--	--	Sulfite exporter TauE/SafE	Sulfite exporter TauE/SafE family protein 2 OS=Arabidopsis thaliana OX=3702 GN=At1g61740 PE=2 SV=1	S	Function unknown	sulfite exporter TauE/SafE family protein 2 [Oryza sativa Japonica Group]	cellular component: membrane (GO:0016020);; cellular component: membrane part (GO:0044425)
gene-LOC4327050	LOC4327050	1.39336	1.40593	2.16211	2.56959	1.17667	2.35283	0.903856	0.650025	0.791073	--	--	Cellular Component: integral component of membrane (GO:0016021);;	--	--	--	--	Sulfite exporter TauE/SafE	Sulfite exporter TauE/SafE family protein 5 OS=Arabidopsis thaliana OX=3702 GN=At4g21250 PE=2 SV=1	S	Function unknown	hypothetical protein DAI22_01g352400 [Oryza sativa Japonica Group]	cellular component: membrane (GO:0016020);; cellular component: membrane part (GO:0044425)
gene-LOC4327055	LOC4327055	21.9844	19.6152	18.0905	10.9138	11.0759	13.4718	8.96771	9.04972	9.38931	--	--	Molecular Function: NAD+ kinase activity (GO:0003951);; Molecular Function: diacylglycerol kinase activity (GO:0004143);; Molecular Function: ATP binding (GO:0005524);; Biological Process: defense response (GO:0006952);; Biological Process: protein kinase C-activating G-protein coupled receptor signaling pathway (GO:0007205);;	K00901|6.1e-285|dosa:Os01t0783200-01|K00901 diacylglycerol kinase (ATP) [EC:2.7.1.107] | (RefSeq) Os01g0783200; Similar to Diacylglycerol kinase.	Glycerolipid metabolism (ko00561);; Glycerophospholipid metabolism (ko00564);; Phosphatidylinositol signaling system (ko04070)	[IT]	Lipid transport and metabolism;; Signal transduction mechanisms	Diacylglycerol kinase accessory domain	Diacylglycerol kinase 5 OS=Arabidopsis thaliana OX=3702 GN=DGK5 PE=2 SV=1	I	Lipid transport and metabolism	hypothetical protein OsJ_03694 [Oryza sativa Japonica Group]	molecular function: catalytic activity (GO:0003824);; biological process: metabolic process (GO:0008152);; biological process: cellular process (GO:0009987);; molecular function: binding (GO:0005488);; biological process: response to stimulus (GO:0050896);; biological process: signaling (GO:0023052);; biological process: single-organism process (GO:0044699);; biological process: biological regula…
gene-LOC4327067	LOC4327067	10.6474	8.6951	8.63395	3.02108	5.6995	8.32279	4.30464	3.70158	3.84148	--	--	Cellular Component: integral component of membrane (GO:0016021);;	K20891|1.3e-130|vvi:100245719|K20891 beta-glucuronosyltransferase [EC:2.4.1.-] | (RefSeq) beta-glucuronosyltransferase GlcAT14B	--	[G]	Carbohydrate transport and metabolism	Core-2/I-Branching enzyme	Beta-glucuronosyltransferase GlcAT14A OS=Arabidopsis thaliana OX=3702 GN=GLCAT14A PE=2 SV=1	S	Function unknown	beta-glucuronosyltransferase GlcAT14B [Oryza sativa Japonica Group]	cellular component: membrane (GO:0016020);; cellular component: membrane part (GO:0044425)
gene-LOC4327073	LOC4327073	0.987145	1.39436	1.2711	3.58441	3.38172	4.97502	1.1649	0.926674	1.81164	--	--	Molecular Function: zinc ion binding (GO:0008270);;	--	--	--	--	B-box zinc finger	B-box zinc finger protein 22 OS=Arabidopsis thaliana OX=3702 GN=BBX22 PE=1 SV=2	S	Function unknown	B-box zinc finger protein 22 [Oryza sativa Japonica Group]	molecular function: binding (GO:0005488)
gene-LOC4327088	LOC4327088	15.5094	15.4657	14.088	6.96837	8.90001	10.8693	6.4673	6.46819	5.58415	[I]	Lipid transport and metabolism	Molecular Function: catalytic activity (GO:0003824);;	K07517|2.0e-127|dosa:Os01t0205600-01|K07517 Delta3-Delta2-enoyl-CoA isomerase [EC:5.3.3.8] | (RefSeq) Os01g0205600; Crotonase, core domain containing protein.	Fatty acid degradation (ko00071)	--	--	Enoyl-CoA hydratase/isomerase	Enoyl-CoA delta isomerase 2, peroxisomal OS=Arabidopsis thaliana OX=3702 GN=ECI2 PE=1 SV=1	S	Function unknown	enoyl-CoA delta isomerase 2, peroxisomal [Oryza sativa Japonica Group]	molecular function: catalytic activity (GO:0003824)
gene-LOC4327092	LOC4327092	4.1676	3.15725	2.56627	0.286649	1.23096	0.514295	2.72552	1.35264	2.58511	[T]	Signal transduction mechanisms	Molecular Function: protein serine/threonine kinase activity (GO:0004674);; Molecular Function: ATP binding (GO:0005524);; Biological Process: signal transduction (GO:0007165);;	K07198|2.7e-134|nau:109241144|K07198 5'-AMP-activated protein kinase, catalytic alpha subunit [EC:2.7.11.11] | (RefSeq) CBL-interacting protein kinase 5-like	--	[T]	Signal transduction mechanisms	Protein kinase domain	Putative CBL-interacting protein kinase 13 OS=Oryza sativa subsp. japonica OX=39947 GN=CIPK13 PE=3 SV=1	T	Signal transduction mechanisms	putative CBL-interacting protein kinase 13 [Oryza sativa Japonica Group]	molecular function: catalytic activity (GO:0003824);; biological process: metabolic process (GO:0008152);; biological process: cellular process (GO:0009987);; molecular function: binding (GO:0005488);; biological process: response to stimulus (GO:0050896);; biological process: biological regulation (GO:0065007)
gene-LOC4327121	LOC4327121	4.92037	4.38756	3.78534	5.44969	8.19383	6.02879	2.68861	3.28226	2.44493	[Q]	Secondary metabolites biosynthesis, transport and catabolism	--	K08234|7.5e-09|mis:MICPUN_58323|K08234 glyoxylase I family protein | (RefSeq) glyoxalase	--	--	--	Glyoxalase/Bleomycin resistance protein/Dioxygenase superfamily	--	S	Function unknown	uncharacterized protein LOC4327121 [Oryza sativa Japonica Group]	--
gene-LOC4327132	LOC4327132	40.84	36.2164	33.5273	8.54955	13.6591	17.7247	13.0526	10.7226	11.4696	--	--	--	--	--	--	--	--	--	S	Function unknown	protein THYLAKOID RHODANESE-LIKE, chloroplastic-like [Oryza sativa Japonica Group]	--
gene-LOC4327135	LOC4327135	1.95118	2.71678	2.5944	3.38727	1.99031	2.0248	0.849151	0.960876	0.776317	--	--	--	--	--	--	--	--	--	S	Function unknown	uncharacterized protein LOC4327135 [Oryza sativa Japonica Group]	--
gene-LOC4327177	LOC4327177	0.179319	0.216282	0.343895	1.66562	0.993988	1.36514	0.41699	0.360835	0.527879	--	--	--	--	--	--	--	Histidine phosphatase superfamily (branch 1)	--	S	Function unknown	hypothetical protein OsI_03143 [Oryza sativa Indica Group]	--
gene-LOC4327187	LOC4327187	9.06612	8.91938	10.4222	1.33643	1.03325	1.85658	3.00481	1.9328	3.55639	--	--	Molecular Function: molecular_function (GO:0003674);; Molecular Function: nucleic acid binding (GO:0003676);; Molecular Function: RNA binding (GO:0003723);; Molecular Function: catalytic activity (GO:0003824);; Molecular Function: nuclease activity (GO:0004518);; Molecular Function: endonuclease activity (GO:0004519);; Molecular Function: binding (GO:0005488);; Cellular Component: cellular_compon…	K17710|8.2e-197|dosa:Os01t0228400-01|K17710 pentatricopeptide repeat domain-containing protein 1 | (RefSeq) Os01g0228400; Pentatricopeptide repeat domain containing protein.	--	[R]	General function prediction only	PPR repeat family	Pentatricopeptide repeat-containing protein At5g25630 OS=Arabidopsis thaliana OX=3702 GN=At5g25630 PE=2 SV=2	S	Function unknown	pentatricopeptide repeat-containing protein At5g25630 [Oryza sativa Japonica Group]	molecular function: binding (GO:0005488);; molecular function: catalytic activity (GO:0003824);; biological process: metabolic process (GO:0008152);; biological process: cellular process (GO:0009987);; cellular component: cell (GO:0005623);; cellular component: cell part (GO:0044464);; cellular component: organelle (GO:0043226)
gene-LOC4327208	LOC4327208	3.13383	3.39834	3.17408	9.08844	5.28281	5.85945	8.68874	7.17508	8.95985	[O]	Posttranslational modification, protein turnover, chaperones	Cellular Component: integral component of membrane (GO:0016021);;	K01301|0.0e+00|osa:4327208|K01301 N-acetylated-alpha-linked acidic dipeptidase [EC:3.4.17.21] | (RefSeq) probable glutamate carboxypeptidase 2 isoform X1	--	[OPR]	Posttranslational modification, protein turnover, chaperones;; Inorganic ion transport and metabolism;; General function prediction only	Transferrin receptor-like dimerisation domain	Probable glutamate carboxypeptidase LAMP1 OS=Arabidopsis thaliana OX=3702 GN=LAMP1 PE=2 SV=1	S	Function unknown	probable glutamate carboxypeptidase LAMP1 isoform X1 [Oryza sativa Japonica Group]	cellular component: membrane (GO:0016020);; cellular component: membrane part (GO:0044425)
gene-LOC4327209	LOC4327209	0.343353	0.39519	0.325505	1.53533	0.436064	0.669526	0.291542	0.259156	0.187922	--	--	--	--	--	--	--	--	--	--	--	proline-rich protein 36 [Oryza sativa Japonica Group]	--
gene-LOC4327212	LOC4327212	5.75331	6.79648	6.05855	7.98901	5.37668	8.28181	3.14671	3.39696	2.0188	[R]	General function prediction only	--	--	--	--	--	--	Pathogen-related protein OS=Hordeum vulgare OX=4513 PE=2 SV=2	S	Function unknown	pathogen-related protein [Oryza sativa Japonica Group]	--
gene-LOC4327218	LOC4327218	4.16043	3.54149	3.66449	1.27433	4.26017	2.56062	8.02662	5.70609	9.0818	--	--	Cellular Component: extracellular region (GO:0005576);; Cellular Component: cell wall (GO:0005618);; Biological Process: plant-type cell wall organization (GO:0009664);; Cellular Component: membrane (GO:0016020);;	K20628|8.6e-81|sly:101257101|K20628 expansin | (RefSeq) expansin-A10-like	--	--	--	Expansin C-terminal domain	Expansin-A9 OS=Oryza sativa subsp. japonica OX=39947 GN=EXPA9 PE=2 SV=2	G	Carbohydrate transport and metabolism	expansin-A9 [Oryza sativa Japonica Group]	cellular component: extracellular region (GO:0005576);; cellular component: cell (GO:0005623);; cellular component: cell part (GO:0044464);; biological process: cellular process (GO:0009987);; biological process: cellular component organization or biogenesis (GO:0071840);; cellular component: membrane (GO:0016020)
gene-LOC4327248	LOC4327248	66.7388	63.1088	58.5654	22.4757	24.0593	25.76	27.4157	29.5162	25.5927	--	--	Cellular Component: integral component of membrane (GO:0016021);;	--	--	--	--	--	--	S	Function unknown	uncharacterized protein LOC4327248 [Oryza sativa Japonica Group]	cellular component: membrane (GO:0016020);; cellular component: membrane part (GO:0044425)
gene-LOC4327289	LOC4327289	27.4535	26.3279	24.4038	7.1713	12.205	16.7197	10.5335	10.2257	7.6377	[C]	Energy production and conversion	Molecular Function: transferase activity, transferring acyl groups (GO:0016746);;	K09699|1.3e-285|dosa:Os01t0314100-01|K09699 2-oxoisovalerate dehydrogenase E2 component (dihydrolipoyl transacylase) [EC:2.3.1.168] | (RefSeq) Os01g0314100; Catalytic domain of components of various dehydrogenase complexes containing protein.	Valine, leucine and isoleucine degradation (ko00280);; Propanoate metabolism (ko00640)	[C]	Energy production and conversion	2-oxoacid dehydrogenases acyltransferase (catalytic domain)	Lipoamide acyltransferase component of branched-chain alpha-keto acid dehydrogenase complex, mitochondrial OS=Arabidopsis thaliana OX=3702 GN=BCE2 PE=1 SV=1	C	Energy production and conversion	lipoamide acyltransferase component of branched-chain alpha-keto acid dehydrogenase complex, mitochondrial [Oryza sativa Japonica Group]	molecular function: catalytic activity (GO:0003824);; biological process: metabolic process (GO:0008152)
gene-LOC4327292	LOC4327292	59.1676	50.1795	49.7253	9.92676	33.1637	22.0153	49.4496	49.2006	52.841	--	--	--	--	--	--	--	Late embryogenesis abundant protein	Indole-3-acetic acid-induced protein ARG2 OS=Vigna radiata var. radiata OX=3916 GN=ARG2 PE=2 SV=1	S	Function unknown	protein SENESCENCE-ASSOCIATED GENE 21, mitochondrial [Oryza sativa Japonica Group]	--
gene-LOC4327293	LOC4327293	1.92486	1.83283	1.45059	0.380251	0.844778	0.816846	1.813	1.63198	2.39021	[I]	Lipid transport and metabolism	--	K01054|4.4e-200|osa:4327293|K01054 acylglycerol lipase [EC:3.1.1.23] | (RefSeq) caffeoylshikimate esterase isoform X1	Glycerolipid metabolism (ko00561)	[I]	Lipid transport and metabolism	Serine aminopeptidase, S33	Caffeoylshikimate esterase OS=Arabidopsis thaliana OX=3702 GN=CSE PE=1 SV=1	I	Lipid transport and metabolism	caffeoylshikimate esterase [Oryza sativa Japonica Group]	--
gene-LOC4327296	LOC4327296	0.808916	1.14722	1.01412	0.496493	0.417618	0.289992	0.44979	0.514937	0.394611	[E]	Amino acid transport and metabolism	Molecular Function: oxidoreductase activity (GO:0016491);;	K00306|2.9e-221|dosa:Os01t0316100-00|K00306 sarcosine oxidase / L-pipecolate oxidase [EC:1.5.3.1 1.5.3.7] | (RefSeq) Os01g0316100; FAD dependent oxidoreductase family protein.	Glycine, serine and threonine metabolism (ko00260);; Lysine degradation (ko00310);; Peroxisome (ko04146)	[R]	General function prediction only	FAD dependent oxidoreductase	Probable sarcosine oxidase OS=Arabidopsis thaliana OX=3702 GN=At2g24580 PE=2 SV=1	E	Amino acid transport and metabolism	Os01g0316100 [Oryza sativa Japonica Group]	molecular function: catalytic activity (GO:0003824);; biological process: metabolic process (GO:0008152)
gene-LOC4327297	LOC4327297	0.162974	0.206518	0.135492	1.73913	0.75605	1.14855	1.01663	0.520082	1.22934	[R]	General function prediction only	Molecular Function: acid phosphatase activity (GO:0003993);;	K20728|5.3e-45|thj:104814965|K20728 vegetative storage protein 2 | (RefSeq) vegetative storage protein 2-like	MAPK signaling pathway - plant (ko04016)	--	--	HAD superfamily, subfamily IIIB (Acid phosphatase)	Stem 28 kDa glycoprotein OS=Glycine max OX=3847 GN=VSPA PE=2 SV=1	--	--	stem 28 kDa glycoprotein [Oryza sativa Japonica Group]	molecular function: catalytic activity (GO:0003824);; biological process: metabolic process (GO:0008152);; biological process: cellular process (GO:0009987)
gene-LOC4327301	LOC4327301	64.4699	82.7379	82.3935	27.2982	55.1028	42.28	116.079	131.522	99.5232	[G]	Carbohydrate transport and metabolism	Molecular Function: 6-phosphofructokinase activity (GO:0003872);; Molecular Function: ATP binding (GO:0005524);; Cellular Component: cytoplasm (GO:0005737);; Biological Process: fructose 6-phosphate metabolic process (GO:0006002);; Molecular Function: metal ion binding (GO:0046872);;	K00850|2.1e-310|dosa:Os01t0191700-01|K00850 6-phosphofructokinase 1 [EC:2.7.1.11] | (RefSeq) Os01g0191700; Similar to Pyrophosphate-fructose-6-phosphate 1-phosphotransferase-like protein (Pyrophosphate-dependent phosphofructo-1-kinase-like protein).	Glycolysis / Gluconeogenesis (ko00010);; Pentose phosphate pathway (ko00030);; Fructose and mannose metabolism (ko00051);; Galactose metabolism (ko00052);; Carbon metabolism (ko01200);; Biosynthesis of amino acids (ko01230);; RNA degradation (ko03018)	[G]	Carbohydrate transport and metabolism	Phosphofructokinase	ATP-dependent 6-phosphofructokinase 3 OS=Arabidopsis thaliana OX=3702 GN=PFK3 PE=1 SV=1	G	Carbohydrate transport and metabolism	ATP-dependent 6-phosphofructokinase 6 [Oryza sativa Japonica Group]	molecular function: catalytic activity (GO:0003824);; biological process: metabolic process (GO:0008152);; biological process: cellular process (GO:0009987);; molecular function: binding (GO:0005488);; cellular component: cell (GO:0005623);; cellular component: cell part (GO:0044464)
gene-LOC4327304	LOC4327304	88.9201	84.5581	78.7591	47.2817	58.2508	66.8805	40.9727	36.5261	37.8985	--	--	Molecular Function: metal ion binding (GO:0046872);;	K23047|2.4e-58|gmx:100787049|K23047 E3 ubiquitin-protein ligase UNKL [EC:2.3.2.27] | (RefSeq) zinc finger CCCH domain-containing protein 2	--	[R]	General function prediction only	Zinc finger C-x8-C-x5-C-x3-H type (and similar)	Zinc finger CCCH domain-containing protein 2 OS=Oryza sativa subsp. japonica OX=39947 GN=Os01g0192000 PE=2 SV=1	S	Function unknown	zinc finger CCCH domain-containing protein 2 [Oryza sativa Japonica Group]	molecular function: binding (GO:0005488)
gene-LOC4327315	LOC4327315	51.8732	51.7928	50.6499	16.0267	25.2897	30.6872	20.9633	22.2658	16.4788	--	--	Biological Process: response to hypoxia (GO:0001666);; Cellular Component: nucleus (GO:0005634);; Cellular Component: cytoplasm (GO:0005737);; Biological Process: response to heat (GO:0009408);; Biological Process: response to wounding (GO:0009611);; Biological Process: response to insect (GO:0009625);; Biological Process: induced systemic resistance (GO:0009682);; Biological Process: systemic ac…	K14508|0.0e+00|dosa:Os01t0194300-01|K14508 regulatory protein NPR1 | (RefSeq) Os01g0194300, NPR1_HOMOLOG_1, NH1; Similar to NPR1.	Plant hormone signal transduction (ko04075)	[R]	General function prediction only	NPR1/NIM1 like defence protein C terminal	BTB/POZ domain and ankyrin repeat-containing protein NPR1 OS=Oryza sativa subsp. japonica OX=39947 GN=NPR1 PE=1 SV=1	S	Function unknown	BTB/POZ domain and ankyrin repeat-containing protein NPR1 isoform X1 [Oryza sativa Japonica Group]	biological process: response to stimulus (GO:0050896);; cellular component: cell (GO:0005623);; cellular component: organelle (GO:0043226);; cellular component: cell part (GO:0044464);; biological process: multi-organism process (GO:0051704);; biological process: immune system process (GO:0002376);; biological process: cellular process (GO:0009987);; biological process: signaling (GO:0023052);; b…
gene-LOC4327325	LOC4327325	3.21776	2.67742	3.22702	1.81972	5.35301	5.84306	10.1323	10.5174	10.6324	--	--	Molecular Function: protein dimerization activity (GO:0046983);;	K13422|6.4e-07|cic:CICLE_v10019730mg|K13422 transcription factor MYC2 | (RefSeq) hypothetical protein	MAPK signaling pathway - plant (ko04016);; Plant hormone signal transduction (ko04075)	--	--	Helix-loop-helix DNA-binding domain	Putative transcription factor bHLH041 OS=Arabidopsis thaliana OX=3702 GN=BHLH41 PE=3 SV=1	S	Function unknown	uncharacterized protein LOC4327325 [Oryza sativa Japonica Group]	molecular function: binding (GO:0005488)
gene-LOC4327340	LOC4327340	26.8303	25.1489	19.3225	2.40613	9.93687	19.2629	10.0108	11.3967	5.39818	--	--	--	--	--	--	--	Polyketide cyclase / dehydrase and lipid transport	--	S	Function unknown	lachrymatory-factor synthase [Oryza sativa Japonica Group]	--
gene-LOC4327363	LOC4327363	1.94905	1.11901	1.27943	0.216965	0.801377	0.255254	0.413451	0.352799	0.328882	--	--	Cellular Component: integral component of membrane (GO:0016021);;	--	--	--	--	Late embryogenesis abundant protein	NDR1/HIN1-like protein 13 OS=Arabidopsis thaliana OX=3702 GN=NHL13 PE=2 SV=1	S	Function unknown	NDR1/HIN1-like protein 13 [Oryza sativa Japonica Group]	cellular component: membrane (GO:0016020);; cellular component: membrane part (GO:0044425)
gene-LOC4327364	LOC4327364	54.2288	45.0301	40.6633	18.5368	21.5457	25.8614	16.7271	15.9484	15.2274	--	--	--	--	--	--	--	--	F-box protein At4g18380 OS=Arabidopsis thaliana OX=3702 GN=At4g18380 PE=2 SV=1	S	Function unknown	F-box protein At4g18380 [Oryza sativa Japonica Group]	--
gene-LOC4327374	LOC4327374	12.4801	10.0621	7.92139	2.19366	7.16354	3.49023	5.41496	7.32221	4.23317	--	--	--	--	--	--	--	--	--	S	Function unknown	uncharacterized protein LOC4327374 [Oryza sativa Japonica Group]	--
gene-LOC4327388	LOC4327388	12.5493	15.3323	14.3747	32.2626	28.3826	29.6736	32.9277	31.4538	32.7398	[O]	Posttranslational modification, protein turnover, chaperones	Molecular Function: ATP binding (GO:0005524);; Cellular Component: cytoplasm (GO:0005737);; Biological Process: response to unfolded protein (GO:0006986);; Molecular Function: ATPase activity (GO:0016887);; Molecular Function: heat shock protein binding (GO:0031072);; Biological Process: cellular response to unfolded protein (GO:0034620);; Biological Process: protein refolding (GO:0042026);; Mole…	K03283|0.0e+00|dosa:Os01t0840100-01|K03283 heat shock 70kDa protein 1/2/6/8 | (RefSeq) Os01g0840100; Heat shock protein Hsp70 family protein.	Spliceosome (ko03040);; Protein processing in endoplasmic reticulum (ko04141);; Endocytosis (ko04144)	[O]	Posttranslational modification, protein turnover, chaperones	Hsp70 protein	Heat shock 70 kDa protein 4 OS=Arabidopsis thaliana OX=3702 GN=HSP70-4 PE=1 SV=1	O	Posttranslational modification, protein turnover, chaperones	probable mediator of RNA polymerase II transcription subunit 37c [Oryza sativa Japonica Group]	molecular function: binding (GO:0005488);; cellular component: cell (GO:0005623);; cellular component: cell part (GO:0044464);; biological process: response to stimulus (GO:0050896);; molecular function: catalytic activity (GO:0003824);; biological process: metabolic process (GO:0008152);; biological process: cellular process (GO:0009987)
gene-LOC4327401	LOC4327401	0.600964	0.392808	0.292257	1.29554	1.05967	0.851007	0.065722	0.095644	0.074889	[Q]	Secondary metabolites biosynthesis, transport and catabolism	Molecular Function: oxidoreductase activity (GO:0016491);; Molecular Function: metal ion binding (GO:0046872);;	K05278|2.1e-64|egr:104450481|K05278 flavonol synthase [EC:1.14.20.6] | (RefSeq) flavonol synthase/flavanone 3-hydroxylase	Flavonoid biosynthesis (ko00941)	[QR]	Secondary metabolites biosynthesis, transport and catabolism;; General function prediction only	2OG-Fe(II) oxygenase superfamily	Probable 2-oxoglutarate-dependent dioxygenase At5g05600 OS=Arabidopsis thaliana OX=3702 GN=At5g05600 PE=2 SV=1	S	Function unknown	probable 2-oxoglutarate-dependent dioxygenase At5g05600 [Oryza sativa Japonica Group]	molecular function: catalytic activity (GO:0003824);; biological process: metabolic process (GO:0008152);; molecular function: binding (GO:0005488)
gene-LOC4327406	LOC4327406	18.6889	17.4359	18.9873	5.63002	5.40196	7.45789	8.07479	7.5333	8.32698	--	--	Cellular Component: cellular_component (GO:0005575);; Cellular Component: cell (GO:0005623);; Cellular Component: plasma membrane (GO:0005886);; Cellular Component: membrane (GO:0016020);; Cellular Component: cell part (GO:0044464);; Cellular Component: cell periphery (GO:0071944);;	K10268|1.9e-06|osa:4350237|K10268 F-box and leucine-rich repeat protein 2/20 | (RefSeq) F-box/LRR-repeat protein 12	--	--	--	--	Uncharacterized protein At4g08330, chloroplastic OS=Arabidopsis thaliana OX=3702 GN=At4g08330 PE=1 SV=1	S	Function unknown	uncharacterized protein At4g08330, chloroplastic [Oryza sativa Japonica Group]	cellular component: cell (GO:0005623);; cellular component: membrane (GO:0016020);; cellular component: cell part (GO:0044464)
gene-LOC4327448	LOC4327448	2.48217	2.23963	2.41224	1.42432	3.91525	3.56654	5.84708	6.93776	5.57896	--	--	Biological Process: lipid transport (GO:0006869);; Molecular Function: lipid binding (GO:0008289);; Cellular Component: integral component of membrane (GO:0016021);;	K03511|1.8e-16|apro:F751_1873|K03511 DNA polymerase kappa [EC:2.7.7.7] | (RefSeq) DNA polymerase kappa	--	[R]	General function prediction only	C2 domain	Synaptotagmin-2 OS=Arabidopsis thaliana OX=3702 GN=SYT2 PE=2 SV=1	S	Function unknown	synaptotagmin-2 [Oryza sativa Japonica Group]	biological process: single-organism process (GO:0044699);; biological process: localization (GO:0051179);; molecular function: binding (GO:0005488);; cellular component: membrane (GO:0016020);; cellular component: membrane part (GO:0044425)
gene-LOC4327455	LOC4327455	1.829	1.79159	2.0704	6.95849	4.5301	3.86855	3.14683	3.94062	4.16385	--	--	Cellular Component: nucleus (GO:0005634);; Biological Process: regulation of flower development (GO:0009909);;	K22377|1.1e-14|smo:SELMODRAFT_437336|K22377 E3 ubiquitin-protein ligase listerin [EC:2.3.2.27] | (RefSeq) hypothetical protein	--	--	--	CCT motif	Zinc finger protein CONSTANS-LIKE 2 OS=Arabidopsis thaliana OX=3702 GN=COL2 PE=1 SV=1	S	Function unknown	zinc finger protein CONSTANS-LIKE 9 [Oryza sativa Japonica Group]	cellular component: cell (GO:0005623);; cellular component: organelle (GO:0043226);; cellular component: cell part (GO:0044464);; biological process: biological regulation (GO:0065007)
gene-LOC4327460	LOC4327460	5.15172	5.61766	4.13276	0.87137	3.80067	6.85766	12.4521	9.20521	15.6798	[T]	Signal transduction mechanisms	Molecular Function: ATP binding (GO:0005524);; Cellular Component: integral component of membrane (GO:0016021);; Molecular Function: ATPase activity (GO:0016887);;	K05681|1.3e-89|gmx:100818395|K05681 ATP-binding cassette, subfamily G (WHITE), member 2 | (RefSeq) ABC transporter G family member 5	ABC transporters (ko02010)	[Q]	Secondary metabolites biosynthesis, transport and catabolism	ABC-2 type transporter	ABC transporter G family member 1 OS=Arabidopsis thaliana OX=3702 GN=ABCG1 PE=2 SV=1	V	Defense mechanisms	ABC transporter G family member 6 [Oryza sativa Japonica Group]	molecular function: binding (GO:0005488);; cellular component: membrane (GO:0016020);; cellular component: membrane part (GO:0044425);; molecular function: catalytic activity (GO:0003824);; biological process: metabolic process (GO:0008152)
gene-LOC4327465	LOC4327465	55.8986	52.8979	51.531	27.3761	21.4894	19.2367	36.4535	31.1041	37.4198	[T]	Signal transduction mechanisms	Molecular Function: protein serine/threonine phosphatase activity (GO:0004722);; Cellular Component: integral component of membrane (GO:0016021);; Molecular Function: metal ion binding (GO:0046872);;	K14497|8.8e-216|dosa:Os01t0846300-01|K14497 protein phosphatase 2C [EC:3.1.3.16] | (RefSeq) Os01g0846300; Similar to Protein phosphatase 2C.	MAPK signaling pathway - plant (ko04016);; Plant hormone signal transduction (ko04075)	[T]	Signal transduction mechanisms	Protein phosphatase 2C	Probable protein phosphatase 2C 9 OS=Oryza sativa subsp. japonica OX=39947 GN=Os01g0846300 PE=2 SV=1	T	Signal transduction mechanisms	probable protein phosphatase 2C 9 [Oryza sativa Japonica Group]	molecular function: catalytic activity (GO:0003824);; biological process: metabolic process (GO:0008152);; biological process: cellular process (GO:0009987);; cellular component: membrane (GO:0016020);; cellular component: membrane part (GO:0044425);; molecular function: binding (GO:0005488)
gene-LOC4327469	LOC4327469	12.0365	13.4522	12.855	4.84337	5.01879	5.16053	8.78267	9.688	8.92165	[DZ]	Cell cycle control, cell division, chromosome partitioning;; Cytoskeleton	--	K10615|6.5e-27|ppp:112282946|K10615 E3 ubiquitin-protein ligase HERC4 [EC:2.3.2.26] | (RefSeq) probable E3 ubiquitin-protein ligase HERC4 isoform X1	Ubiquitin mediated proteolysis (ko04120)	[S]	Function unknown	Regulator of chromosome condensation (RCC1) repeat	Ultraviolet-B receptor UVR8 OS=Arabidopsis thaliana OX=3702 GN=UVR8 PE=1 SV=1	DZ	Cell cycle control, cell division, chromosome partitioning;; Cytoskeleton	ultraviolet-B receptor UVR8 isoform X1 [Oryza sativa Japonica Group]	--
gene-LOC4327471	LOC4327471	6.84026	11.1404	11.8878	3.10776	4.21287	5.63383	2.58197	2.36454	2.51173	--	--	--	--	--	--	--	--	--	S	Function unknown	uncharacterized protein LOC4327471 [Oryza sativa Japonica Group]	--
gene-LOC4327485	LOC4327485	6.59147	3.86339	3.55172	6.06475	3.46985	6.62082	2.06948	1.57733	1.86792	--	--	Molecular Function: DNA binding (GO:0003677);; Cellular Component: nucleus (GO:0005634);; Biological Process: regulation of transcription, DNA-templated (GO:0006355);;	K00521|1.3e-41|cmos:111447866|K00521 ferric-chelate reductase [EC:1.16.1.7] | (RefSeq) ferric reduction oxidase 7, chloroplastic-like	--	--	--	No apical meristem (NAM) protein	NAC domain-containing protein 68 OS=Oryza sativa subsp. japonica OX=39947 GN=NAC068 PE=2 SV=1	K	Transcription	NAC domain-containing protein 68 [Oryza sativa Japonica Group]	molecular function: binding (GO:0005488);; cellular component: cell (GO:0005623);; cellular component: organelle (GO:0043226);; cellular component: cell part (GO:0044464);; biological process: biological regulation (GO:0065007)
gene-LOC4327515	LOC4327515	21.1437	17.502	16.4203	3.82192	6.57983	8.95955	4.09956	3.94068	2.5689	--	--	Biological Process: intracellular protein transport (GO:0006886);; Cellular Component: integral component of membrane (GO:0016021);;	K14207|1.0e-108|mus:103996361|K14207 solute carrier family 38 (sodium-coupled neutral amino acid transporter), member 2 | (RefSeq) probable sodium-coupled neutral amino acid transporter 6	--	[E]	Amino acid transport and metabolism	Transmembrane amino acid transporter protein	Amino acid transporter AVT6C OS=Arabidopsis thaliana OX=3702 GN=AVT6C PE=2 SV=1	E	Amino acid transport and metabolism	amino acid transporter AVT6C isoform X1 [Oryza sativa Japonica Group]	biological process: localization (GO:0051179);; cellular component: membrane (GO:0016020);; cellular component: membrane part (GO:0044425)
gene-LOC4327522	LOC4327522	10.4375	15.9719	10.2345	3.59068	7.95752	12.0157	23.6833	14.732	29.5043	[DPM]	Cell cycle control, cell division, chromosome partitioning;; Inorganic ion transport and metabolism;; Cell wall/membrane/envelope biogenesis	Molecular Function: copper ion binding (GO:0005507);; Biological Process: lignin catabolic process (GO:0046274);; Cellular Component: apoplast (GO:0048046);; Molecular Function: hydroquinone:oxygen oxidoreductase activity (GO:0052716);;	K05909|0.0e+00|dosa:Os01t0827300-01|K05909 laccase [EC:1.10.3.2] | (RefSeq) Os01g0827300; Similar to Laccase precursor (EC 1.10.3.2).	--	[Q]	Secondary metabolites biosynthesis, transport and catabolism	Multicopper oxidase	Laccase-3 OS=Oryza sativa subsp. japonica OX=39947 GN=LAC3 PE=2 SV=1	Q	Secondary metabolites biosynthesis, transport and catabolism	laccase-3 [Oryza sativa Japonica Group]	molecular function: binding (GO:0005488);; biological process: metabolic process (GO:0008152);; biological process: cellular process (GO:0009987);; biological process: single-organism process (GO:0044699);; cellular component: extracellular region (GO:0005576);; molecular function: catalytic activity (GO:0003824)
gene-LOC4327533	LOC4327533	0.504944	1.02823	0.775014	5.82881	2.24793	2.28937	4.41962	4.2696	3.96282	--	--	Biological Process: auxin-activated signaling pathway (GO:0009734);; Cellular Component: integral component of membrane (GO:0016021);; Biological Process: transmembrane transport (GO:0055085);;	K13947|2.8e-225|dosa:Os01t0802700-01|K13947 auxin efflux carrier family protein | (RefSeq) Os01g0802700, PIN_PROTEIN_9, PIN9; Auxin efflux carrier domain containing protein.	--	--	--	Membrane transport protein	Probable auxin efflux carrier component 9 OS=Oryza sativa subsp. japonica OX=39947 GN=PIN9 PE=2 SV=1	S	Function unknown	probable auxin efflux carrier component 9 [Oryza sativa Japonica Group]	biological process: cellular process (GO:0009987);; biological process: signaling (GO:0023052);; biological process: single-organism process (GO:0044699);; biological process: response to stimulus (GO:0050896);; biological process: biological regulation (GO:0065007);; cellular component: membrane (GO:0016020);; cellular component: membrane part (GO:0044425);; biological process: localization (GO:…
gene-LOC4327537	LOC4327537	2.1498	2.0586	2.90764	10.29	6.46436	7.52754	1.18583	1.24168	1.07671	[QV]	Secondary metabolites biosynthesis, transport and catabolism;; Defense mechanisms	Molecular Function: monooxygenase activity (GO:0004497);; Molecular Function: iron ion binding (GO:0005506);; Molecular Function: oxidoreductase activity, acting on paired donors, with incorporation or reduction of molecular oxygen (GO:0016705);; Molecular Function: heme binding (GO:0020037);;	K20769|6.9e-122|ghi:107955451|K20769 fatty acid omega-hydroxylase [EC:1.14.-.-] | (RefSeq) cytochrome P450 94A1-like	Cutin, suberine and wax biosynthesis (ko00073)	[QI]	Secondary metabolites biosynthesis, transport and catabolism;; Lipid transport and metabolism	Cytochrome P450	Cytochrome P450 94A1 OS=Vicia sativa OX=3908 GN=CYP94A1 PE=2 SV=2	Q	Secondary metabolites biosynthesis, transport and catabolism	cytochrome P450 94B3 [Oryza sativa Japonica Group]	molecular function: catalytic activity (GO:0003824);; biological process: metabolic process (GO:0008152);; biological process: single-organism process (GO:0044699);; molecular function: binding (GO:0005488)
[truncated: 1,590 more rows]
