# Supplementary material for: Genome-Wide Identification and Characterization of Long Non-Coding RNAs in Roots of Rice Seedlings under Nitrogen Deficiency
Source: Plants (Basel). 2023 Nov 30;12(23):4047. doi: 10.3390/plants12234047 (PMC10708291; doi:10.3390/plants12234047)
Supplement: Supplementary file 1 [file plants-12-04047-s001.zip › Table S5.xlsx]

## Sheet: LncRNA_Cis_target
Table S5 Co-expression of mRNAs and lncRNAs.
#ID	Total	Overlap	0-1Kb(upstream)	0-1Kb(downstream)	1-10Kb(upstream)	1-10Kb(downstream)	10-100Kb(upstream)	10-100Kb(downstream)
MSTRG.84.1	gene-LOC4326295;gene-LOC4326296;gene-LOC4326297;gene-LOC4326298;gene-LOC112937634;gene-LOC4326300;gene-LOC4326301;gene-LOC9272545;gene-LOC4326303;gene-LOC4326147;gene-LOC4326148;gene-LOC4326149;gene-LOC9270828;gene-LOC4326150;gene-LOC4326151;gene-LOC4326152;gene-LOC4326153;gene-LOC9268894;gene-LOC9271125;Oryza_sativa_newGene_6967;Oryza_sativa_newGene_6997;gene-LOC107281500;gene-LOC4326157;gene-LO…			gene-LOC9270828	gene-LOC4326149;gene-LOC4326147;gene-LOC4326148	gene-LOC4326150;gene-LOC4326151	gene-LOC4326297;gene-LOC4326301;gene-LOC4326296;gene-LOC4326298;gene-LOC4326295;gene-LOC9272545;gene-LOC4326303;gene-LOC4326300;gene-LOC112937634	gene-LOC4326160;Oryza_sativa_newGene_6997;Oryza_sativa_newGene_6967;gene-LOC107281500;gene-LOC9271125;gene-LOC4326159;gene-LOC4326157;gene-LOC4326152;gene-LOC4326153;gene-LOC9268894
MSTRG.90.1	gene-LOC112937634;gene-LOC4326300;gene-LOC4326301;gene-LOC9272545;gene-LOC4326303;gene-LOC4326147;gene-LOC4326148;gene-LOC4326149;gene-LOC9270828;gene-LOC4326150;gene-LOC4326151;gene-LOC4326152;gene-LOC4326153;gene-LOC9268894;gene-LOC9271125;Oryza_sativa_newGene_6967;Oryza_sativa_newGene_6997;gene-LOC107281500;gene-LOC4326157;gene-LOC4326159;gene-LOC4326160;gene-LOC107281800;gene-LOC4326161;gene-…	gene-LOC4326153	gene-LOC4326152		gene-LOC4326151	gene-LOC9268894	gene-LOC4326149;gene-LOC4326301;gene-LOC9270828;gene-LOC4326147;gene-LOC4326148;gene-LOC9272545;gene-LOC4326303;gene-LOC4326150;gene-LOC4326300;gene-LOC112937634	gene-LOC4326163;gene-LOC4326157;gene-LOC107281800;gene-LOC4326162;gene-LOC4326160;Oryza_sativa_newGene_6967;Oryza_sativa_newGene_6997;gene-LOC4326161;gene-LOC107281500;gene-LOC4326159;gene-LOC9271125;gene-LOC9267649
MSTRG.140.1	gene-LOC4326146;Oryza_sativa_newGene_688;gene-LOC4326114;gene-LOC9271945;gene-LOC4326116;gene-LOC4326117;gene-LOC4326118;gene-LOC4326119;gene-LOC9266830;Oryza_sativa_newGene_843;Oryza_sativa_newGene_878;Oryza_sativa_newGene_894;gene-LOC4326122;gene-LOC4326123;Oryza_sativa_newGene_969;Oryza_sativa_newGene_997;Oryza_sativa_newGene_1011;gene-LOC4326124;gene-LOC4326125;gene-LOC9271284;gene-LOC4326127…	Oryza_sativa_newGene_969;Oryza_sativa_newGene_997			gene-LOC4326123	gene-LOC4326125;gene-LOC4326124;Oryza_sativa_newGene_1011	gene-LOC9271945;Oryza_sativa_newGene_688;gene-LOC4326117;gene-LOC4326116;gene-LOC4326119;gene-LOC4326146;gene-LOC4326122;gene-LOC4326114;Oryza_sativa_newGene_878;Oryza_sativa_newGene_894;gene-LOC4326118;Oryza_sativa_newGene_843;gene-LOC9266830	gene-LOC107276333;gene-LOC9269575;gene-LOC112937592;gene-LOC9271284;gene-LOC4326104;gene-LOC4326110;Oryza_sativa_newGene_1535;gene-LOC4326127;Oryza_sativa_newGene_1513;gene-LOC4326102;gene-LOC112937494;gene-LOC4326106;Oryza_sativa_newGene_1337;Oryza_sativa_newGene_1484;gene-LOC4326109;Oryza_sativa_newGene_1380
MSTRG.192.1	gene-LOC4326069;gene-LOC4326070;gene-LOC4326071;gene-LOC9271324;gene-LOC4326073;gene-LOC4326074;gene-LOC4326075;gene-LOC4326076;gene-LOC4326077;gene-LOC4326078;gene-LOC4326079;gene-LOC4326082;gene-LOC4326083;gene-LOC107280783;gene-LOC4326084;Oryza_sativa_newGene_2457;gene-LOC107276570;gene-LOC4326033;gene-LOC4326034;gene-LOC4326035;gene-LOC9268813;gene-LOC4326037;gene-LOC4326038;gene-LOC9268597;g…				gene-LOC4326082	gene-LOC4326083;gene-LOC107280783	gene-LOC4326077;gene-LOC4326074;gene-LOC4326070;gene-LOC9271324;gene-LOC4326073;gene-LOC4326076;gene-LOC4326078;gene-LOC4326069;gene-LOC4326079;gene-LOC4326075;gene-LOC4326071	gene-LOC4326037;gene-LOC107276570;gene-LOC4326035;gene-LOC4326041;Oryza_sativa_newGene_2457;gene-LOC4326040;gene-LOC9268597;gene-LOC4326038;gene-LOC4326034;gene-LOC4326033;gene-LOC4326084;gene-LOC9268813
MSTRG.197.1	gene-LOC4326073;gene-LOC4326074;gene-LOC4326075;gene-LOC4326076;gene-LOC4326077;gene-LOC4326078;gene-LOC4326079;gene-LOC4326082;gene-LOC4326083;gene-LOC107280783;gene-LOC4326084;Oryza_sativa_newGene_2457;gene-LOC107276570;gene-LOC4326033;gene-LOC4326034;gene-LOC4326035;gene-LOC9268813;gene-LOC4326037;gene-LOC4326038;gene-LOC9268597;gene-LOC4326040;gene-LOC4326041;gene-LOC4326042		gene-LOC4326084		gene-LOC107280783	Oryza_sativa_newGene_2457	gene-LOC4326078;gene-LOC4326076;gene-LOC4326083;gene-LOC4326079;gene-LOC4326082;gene-LOC4326075;gene-LOC4326074;gene-LOC4326077;gene-LOC4326073	gene-LOC4326040;gene-LOC9268597;gene-LOC4326041;gene-LOC4326035;gene-LOC4326037;gene-LOC107276570;gene-LOC9268813;gene-LOC4326033;gene-LOC4326038;gene-LOC4326042;gene-LOC4326034
MSTRG.201.1	gene-LOC4326076;gene-LOC4326077;gene-LOC4326078;gene-LOC4326079;gene-LOC4326082;gene-LOC4326083;gene-LOC107280783;gene-LOC4326084;Oryza_sativa_newGene_2457;gene-LOC107276570;gene-LOC4326033;gene-LOC4326034;gene-LOC4326035;gene-LOC9268813;gene-LOC4326037;gene-LOC4326038;gene-LOC9268597;gene-LOC4326040;gene-LOC4326041;gene-LOC4326042;gene-LOC4326043;gene-LOC4326044;gene-LOC4326045;gene-LOC9272685;g…			gene-LOC4326033		gene-LOC4326034	gene-LOC4326077;gene-LOC4326084;gene-LOC4326078;gene-LOC4326076;Oryza_sativa_newGene_2457;gene-LOC107276570;gene-LOC107280783;gene-LOC4326083;gene-LOC4326079;gene-LOC4326082	gene-LOC9268813;gene-LOC4326043;gene-LOC4326042;gene-LOC4326038;gene-LOC112937615;gene-LOC9268597;gene-LOC4326045;gene-LOC4326040;gene-LOC9272685;gene-LOC4326037;gene-LOC4326035;gene-LOC9268150;gene-LOC4326044;gene-LOC4326041
MSTRG.271.1	gene-LOC4325980;gene-LOC4325981;gene-LOC4325792;gene-LOC4325793;gene-LOC4325794;Oryza_sativa_newGene_4212;gene-LOC4325796;gene-LOC4325798;gene-LOC4325799;gene-LOC4325800;Oryza_sativa_newGene_4433;gene-LOC9268514;gene-LOC4325801;gene-LOC4325802;gene-LOC4325803;gene-LOC4325804;gene-LOC4325805;gene-LOC107277037;gene-LOC4325806;gene-LOC4325808;gene-LOC9268840;gene-LOC4325687;gene-LOC4325688;gene-LOC4…	gene-LOC4325801			gene-LOC9268514		gene-LOC4325793;gene-LOC4325798;gene-LOC4325796;Oryza_sativa_newGene_4433;gene-LOC4325980;gene-LOC4325792;gene-LOC4325799;gene-LOC4325794;gene-LOC4325981;gene-LOC4325800;Oryza_sativa_newGene_4212	gene-LOC4325688;gene-LOC4325687;gene-LOC9268840;gene-LOC4325690;gene-LOC4325689;gene-LOC4325806;gene-LOC4325808;gene-LOC4325802;gene-LOC4325804;gene-LOC4325805;gene-LOC107277037;gene-LOC4325803
MSTRG.302.3	gene-LOC4325688;gene-LOC4325689;gene-LOC4325690;Oryza_sativa_newGene_4764;Oryza_sativa_newGene_4790;gene-LOC4325693;gene-LOC4325694;gene-LOC4325695;gene-LOC4325696;gene-LOC4325697;gene-LOC4325698;Oryza_sativa_newGene_5026;gene-LOC4325699;gene-LOC4325700;gene-LOC112937635;gene-LOC9270508;gene-LOC112937810;gene-LOC107280788;gene-LOC4325670;gene-LOC107276391;gene-LOC107278584;gene-LOC4325673;Oryza_s…	Oryza_sativa_newGene_5254	gene-LOC4325673		gene-LOC107278584		gene-LOC4325696;gene-LOC4325698;gene-LOC4325693;gene-LOC112937810;gene-LOC9270508;gene-LOC4325700;gene-LOC4325690;gene-LOC4325689;gene-LOC107276391;gene-LOC4325670;gene-LOC4325694;Oryza_sativa_newGene_5026;gene-LOC112937635;Oryza_sativa_newGene_4790;gene-LOC4325695;gene-LOC4325699;gene-LOC4325688;gene-LOC4325697;gene-LOC107280788;Oryza_sativa_newGene_4764	gene-LOC4325471;gene-LOC4325472;gene-LOC4325474;gene-LOC4325680;gene-LOC4325682;gene-LOC9270987;gene-LOC4325683;gene-LOC4325684;gene-LOC4325473;gene-LOC107276971;Oryza_sativa_newGene_5298;gene-LOC4325681;Oryza_sativa_newGene_5330;gene-LOC107280790
MSTRG.304.9	gene-LOC4325694;gene-LOC4325695;gene-LOC4325696;gene-LOC4325697;gene-LOC4325698;Oryza_sativa_newGene_5026;gene-LOC4325699;gene-LOC4325700;gene-LOC112937635;gene-LOC9270508;gene-LOC112937810;gene-LOC107280788;gene-LOC4325670;gene-LOC107276391;gene-LOC107278584;gene-LOC4325673;Oryza_sativa_newGene_5254;Oryza_sativa_newGene_5298;gene-LOC107276971;Oryza_sativa_newGene_5330;gene-LOC107280790;gene-LOC4…	Oryza_sativa_newGene_5330				gene-LOC107280790	gene-LOC107280788;gene-LOC4325697;gene-LOC107276971;gene-LOC4325695;gene-LOC4325699;gene-LOC112937635;Oryza_sativa_newGene_5026;gene-LOC4325670;gene-LOC4325694;gene-LOC107276391;gene-LOC107278584;gene-LOC4325700;gene-LOC9270508;Oryza_sativa_newGene_5298;gene-LOC112937810;Oryza_sativa_newGene_5254;gene-LOC4325698;gene-LOC4325696;gene-LOC4325673	gene-LOC4325474;gene-LOC4325682;gene-LOC4325680;gene-LOC4325472;gene-LOC4325683;gene-LOC4325684;gene-LOC9270987;gene-LOC4325476;gene-LOC4325471;Oryza_sativa_newGene_5739;gene-LOC4325681;gene-LOC4325477;gene-LOC4325473
MSTRG.306.1	gene-LOC4325698;Oryza_sativa_newGene_5026;gene-LOC4325699;gene-LOC4325700;gene-LOC112937635;gene-LOC9270508;gene-LOC112937810;gene-LOC107280788;gene-LOC4325670;gene-LOC107276391;gene-LOC107278584;gene-LOC4325673;Oryza_sativa_newGene_5254;Oryza_sativa_newGene_5298;gene-LOC107276971;Oryza_sativa_newGene_5330;gene-LOC107280790;gene-LOC4325680;gene-LOC4325681;gene-LOC4325682;gene-LOC4325683;gene-LOC4…	gene-LOC4325680		gene-LOC4325681	gene-LOC107280790	gene-LOC4325682	Oryza_sativa_newGene_5026;gene-LOC112937635;Oryza_sativa_newGene_5330;gene-LOC4325699;gene-LOC107276971;gene-LOC107280788;gene-LOC4325698;gene-LOC4325673;Oryza_sativa_newGene_5254;gene-LOC112937810;Oryza_sativa_newGene_5298;gene-LOC9270508;gene-LOC107276391;gene-LOC4325670;gene-LOC4325700;gene-LOC107278584	gene-LOC4325477;gene-LOC4325473;Oryza_sativa_newGene_5739;gene-LOC4325476;gene-LOC4325471;gene-LOC4325478;gene-LOC4325683;gene-LOC4325684;gene-LOC9270987;gene-LOC4325474;gene-LOC4325472
MSTRG.322.2	gene-LOC4325476;gene-LOC4325477;gene-LOC4325478;gene-LOC107277455;gene-LOC4325479;Oryza_sativa_newGene_5769;gene-LOC4325480;gene-LOC107275709;gene-LOC4325481;gene-LOC4325482;gene-LOC4325484;gene-LOC4325486;gene-LOC4325487;gene-LOC107277065;gene-LOC4325452;gene-LOC4325454;gene-LOC4325456;Oryza_sativa_newGene_5789	Oryza_sativa_newGene_5769			gene-LOC4325479	gene-LOC4325480	gene-LOC4325478;gene-LOC4325476;gene-LOC4325477;gene-LOC107277455	gene-LOC4325487;gene-LOC4325481;gene-LOC4325454;gene-LOC4325482;Oryza_sativa_newGene_5789;gene-LOC4325452;gene-LOC107275709;gene-LOC107277065;gene-LOC4325484;gene-LOC4325486;gene-LOC4325456
MSTRG.352.2	gene-LOC4325462;gene-LOC4325464;gene-LOC4325465;gene-LOC4325466;gene-LOC4325467;gene-LOC107275681;gene-LOC107276927;gene-LOC4325469;gene-LOC4325470;gene-LOC107279564;gene-LOC9272059;gene-LOC107277997;gene-LOC4325203;gene-LOC107276225;Oryza_sativa_newGene_5816;Oryza_sativa_newGene_5818;Oryza_sativa_newGene_5823;Oryza_sativa_newGene_5827;Oryza_sativa_newGene_5833;Oryza_sativa_newGene_5846;gene-LOC1…	Oryza_sativa_newGene_5818		Oryza_sativa_newGene_5823		Oryza_sativa_newGene_5827	gene-LOC4325467;gene-LOC4325466;gene-LOC9272059;Oryza_sativa_newGene_5816;gene-LOC4325203;gene-LOC4325470;gene-LOC107279564;gene-LOC107277997;gene-LOC4325469;gene-LOC4325464;gene-LOC107276927;gene-LOC107275681;gene-LOC4325465;gene-LOC107276225;gene-LOC4325462	gene-LOC9266563;gene-LOC9271871;gene-LOC4325208;Oryza_sativa_newGene_5846;gene-LOC4325206;Oryza_sativa_newGene_5833;gene-LOC107276625
MSTRG.359.1	gene-LOC107279564;gene-LOC9272059;gene-LOC107277997;gene-LOC4325203;gene-LOC107276225;Oryza_sativa_newGene_5816;Oryza_sativa_newGene_5818;Oryza_sativa_newGene_5823;Oryza_sativa_newGene_5827;Oryza_sativa_newGene_5833;Oryza_sativa_newGene_5846;gene-LOC107276625;gene-LOC4325206;gene-LOC9266563;gene-LOC4325208;gene-LOC9271871;gene-LOC4325209;gene-LOC4325210;gene-LOC4325211;gene-LOC4325212;gene-LOC432…						gene-LOC107277997;Oryza_sativa_newGene_5827;Oryza_sativa_newGene_5818;gene-LOC107276225;Oryza_sativa_newGene_5833;Oryza_sativa_newGene_5823;gene-LOC9272059;Oryza_sativa_newGene_5816;gene-LOC4325203;gene-LOC107279564	gene-LOC4325213;gene-LOC4325209;gene-LOC9271871;gene-LOC4325210;gene-LOC9266563;gene-LOC4325212;gene-LOC107276625;gene-LOC4325211;gene-LOC4325206;Oryza_sativa_newGene_5846;gene-LOC4325208
MSTRG.362.1	gene-LOC107277997;gene-LOC4325203;gene-LOC107276225;Oryza_sativa_newGene_5816;Oryza_sativa_newGene_5818;Oryza_sativa_newGene_5823;Oryza_sativa_newGene_5827;Oryza_sativa_newGene_5833;Oryza_sativa_newGene_5846;gene-LOC107276625;gene-LOC4325206;gene-LOC9266563;gene-LOC4325208;gene-LOC9271871;gene-LOC4325209;gene-LOC4325210;gene-LOC4325211;gene-LOC4325212;gene-LOC4325213;gene-LOC4325215;gene-LOC43252…				Oryza_sativa_newGene_5846		gene-LOC107276225;gene-LOC107277997;Oryza_sativa_newGene_5827;Oryza_sativa_newGene_5818;gene-LOC4325203;Oryza_sativa_newGene_5816;Oryza_sativa_newGene_5833;Oryza_sativa_newGene_5823	gene-LOC107276625;gene-LOC4325212;gene-LOC4325215;gene-LOC4325211;gene-LOC4325206;gene-LOC4325208;gene-LOC4325209;gene-LOC4325213;gene-LOC4325216;gene-LOC4325210;gene-LOC9266563;gene-LOC9271871
MSTRG.379.1	gene-LOC4325210;gene-LOC4325211;gene-LOC4325212;gene-LOC4325213;gene-LOC4325215;gene-LOC4325216;gene-LOC4325217;gene-LOC112936087;gene-LOC9270751;gene-LOC4324510;gene-LOC4324511;gene-LOC4324512;Oryza_sativa_newGene_5880;Oryza_sativa_newGene_5891;gene-LOC4325218;gene-LOC4324515;gene-LOC4324516;gene-LOC112936069;gene-LOC4324517;gene-LOC107277374;gene-LOC4324520;gene-LOC107280763;gene-LOC4324521;gen…	Oryza_sativa_newGene_5880	gene-LOC4324512	Oryza_sativa_newGene_5891	gene-LOC4324511	gene-LOC4325218	gene-LOC9270751;gene-LOC4325211;gene-LOC4325215;gene-LOC4325212;gene-LOC112936087;gene-LOC4325217;gene-LOC4325216;gene-LOC4325213;gene-LOC4325210;gene-LOC4324510	gene-LOC4324526;gene-LOC112936069;gene-LOC4324517;gene-LOC4324522;gene-LOC4324523;gene-LOC4324516;gene-LOC107280763;gene-LOC4324520;gene-LOC4324515;gene-LOC4324525;gene-LOC4324521;gene-LOC4324524;gene-LOC107277374
MSTRG.389.3	gene-LOC4325217;gene-LOC112936087;gene-LOC9270751;gene-LOC4324510;gene-LOC4324511;gene-LOC4324512;Oryza_sativa_newGene_5880;Oryza_sativa_newGene_5891;gene-LOC4325218;gene-LOC4324515;gene-LOC4324516;gene-LOC112936069;gene-LOC4324517;gene-LOC107277374;gene-LOC4324520;gene-LOC107280763;gene-LOC4324521;gene-LOC4324522;gene-LOC4324523;gene-LOC4324524;gene-LOC4324525;gene-LOC4324526;gene-LOC4324527;gen…	gene-LOC4324522			gene-LOC4324521		gene-LOC4324517;gene-LOC112936069;gene-LOC4324510;Oryza_sativa_newGene_5880;gene-LOC4324516;gene-LOC107280763;gene-LOC4324520;gene-LOC9270751;gene-LOC112936087;gene-LOC4324511;Oryza_sativa_newGene_5891;gene-LOC4324512;gene-LOC4324515;gene-LOC4325218;gene-LOC4325217;gene-LOC107277374	gene-LOC112937853;gene-LOC4324526;gene-LOC4324494;gene-LOC4324527;gene-LOC4324493;gene-LOC107277572;Oryza_sativa_newGene_5932;gene-LOC9268949;gene-LOC4324500;gene-LOC4324499;gene-LOC4324523;gene-LOC4324501;gene-LOC4324525;gene-LOC4324497;gene-LOC9270198;gene-LOC4324495;gene-LOC4324496;gene-LOC4324524
MSTRG.405.1	gene-LOC4324521;gene-LOC4324522;gene-LOC4324523;gene-LOC4324524;gene-LOC4324525;gene-LOC4324526;gene-LOC4324527;gene-LOC4324493;gene-LOC107277572;gene-LOC9270198;gene-LOC4324494;gene-LOC112937853;gene-LOC4324495;gene-LOC4324496;gene-LOC4324497;gene-LOC4324499;Oryza_sativa_newGene_5932;gene-LOC4324500;gene-LOC9268949;gene-LOC4324501;gene-LOC4324502;gene-LOC4324503;gene-LOC4324504;gene-LOC4324505;g…	Oryza_sativa_newGene_5932	gene-LOC4324499	gene-LOC4324500	gene-LOC4324495;gene-LOC4324497	gene-LOC4324501;gene-LOC9268949	gene-LOC4324496;gene-LOC4324524;gene-LOC4324521;gene-LOC4324525;gene-LOC9270198;gene-LOC4324494;gene-LOC4324522;gene-LOC4324523;gene-LOC112937853;gene-LOC4324527;gene-LOC4324493;gene-LOC4324526;gene-LOC107277572	gene-LOC4324508;gene-LOC107276642;gene-LOC107276786;Oryza_sativa_newGene_5947;Oryza_sativa_newGene_5945;gene-LOC4324504;gene-LOC4324072;gene-LOC4324502;gene-LOC4324505;gene-LOC4324506;gene-LOC107276711;gene-LOC4324503;gene-LOC107276705;gene-LOC4324073;gene-LOC4324074
MSTRG.409.1	gene-LOC4324522;gene-LOC4324523;gene-LOC4324524;gene-LOC4324525;gene-LOC4324526;gene-LOC4324527;gene-LOC4324493;gene-LOC107277572;gene-LOC9270198;gene-LOC4324494;gene-LOC112937853;gene-LOC4324495;gene-LOC4324496;gene-LOC4324497;gene-LOC4324499;Oryza_sativa_newGene_5932;gene-LOC4324500;gene-LOC9268949;gene-LOC4324501;gene-LOC4324502;gene-LOC4324503;gene-LOC4324504;gene-LOC4324505;gene-LOC4324506;g…	gene-LOC4324501		gene-LOC4324502	gene-LOC9268949;gene-LOC4324500	gene-LOC4324503	gene-LOC4324497;gene-LOC4324495;gene-LOC9270198;gene-LOC4324525;gene-LOC4324496;gene-LOC4324524;gene-LOC107277572;Oryza_sativa_newGene_5932;gene-LOC4324527;gene-LOC4324493;gene-LOC4324499;gene-LOC4324523;gene-LOC4324522;gene-LOC4324526;gene-LOC112937853;gene-LOC4324494	gene-LOC4324508;gene-LOC107276786;Oryza_sativa_newGene_5947;gene-LOC107276642;Oryza_sativa_newGene_5945;gene-LOC4324072;gene-LOC4324504;gene-LOC4324505;gene-LOC4324506;gene-LOC4324073;gene-LOC107276711;gene-LOC107276705;gene-LOC4324074
MSTRG.417.1	gene-LOC107277572;gene-LOC9270198;gene-LOC4324494;gene-LOC112937853;gene-LOC4324495;gene-LOC4324496;gene-LOC4324497;gene-LOC4324499;Oryza_sativa_newGene_5932;gene-LOC4324500;gene-LOC9268949;gene-LOC4324501;gene-LOC4324502;gene-LOC4324503;gene-LOC4324504;gene-LOC4324505;gene-LOC4324506;gene-LOC107276705;Oryza_sativa_newGene_5945;gene-LOC4324508;gene-LOC107276711;Oryza_sativa_newGene_5947;gene-LOC1…	Oryza_sativa_newGene_5947			gene-LOC4324508;gene-LOC107276711;Oryza_sativa_newGene_5945	gene-LOC107276786	gene-LOC112937853;gene-LOC4324504;gene-LOC4324494;gene-LOC4324503;gene-LOC4324502;gene-LOC4324506;gene-LOC107277572;Oryza_sativa_newGene_5932;gene-LOC9268949;gene-LOC4324500;gene-LOC4324499;gene-LOC4324501;gene-LOC107276705;gene-LOC4324497;gene-LOC4324495;gene-LOC9270198;gene-LOC4324505;gene-LOC4324496	gene-LOC4324078;gene-LOC4324072;gene-LOC4324082;gene-LOC107276642;gene-LOC4324079;gene-LOC4324073;gene-LOC4324074;gene-LOC4324081;gene-LOC107275903;gene-LOC107276713;gene-LOC4324077;gene-LOC4324080;gene-LOC107278078
MSTRG.468.1	gene-LOC107280255;gene-LOC107277838;gene-LOC107278768;gene-LOC112936132;gene-LOC112937864;gene-LOC4324409;gene-LOC107277018;gene-LOC4324411;gene-LOC107277403;gene-LOC107280797;gene-LOC107275496;gene-LOC107275519;gene-LOC107275525;gene-LOC107275335;gene-LOC107276967;gene-LOC107277338;gene-LOC107277412;gene-LOC4324412;gene-LOC4324413;gene-LOC4324414;gene-LOC4324415;gene-LOC4324417;gene-LOC4324418;g…		gene-LOC4324413	gene-LOC4324414	gene-LOC4324412	gene-LOC4324415	gene-LOC107275496;gene-LOC107277338;gene-LOC107275335;gene-LOC107277018;gene-LOC4324411;gene-LOC107275525;gene-LOC107275519;gene-LOC107276967;gene-LOC4324409;gene-LOC112936132;gene-LOC107278768;gene-LOC107280797;gene-LOC107280255;gene-LOC112937864;gene-LOC107277412;gene-LOC107277838;gene-LOC107277403	gene-LOC4327135;gene-LOC4327143;gene-LOC107278774;gene-LOC9267411;gene-LOC4327145;gene-LOC107276328;gene-LOC107277399;gene-LOC112937637;gene-LOC4327136;gene-LOC4324417;gene-LOC4327138;gene-LOC4327146;gene-LOC4327139;gene-LOC4324418;gene-LOC112937636
MSTRG.489.1	gene-LOC4324417;gene-LOC4324418;gene-LOC4327135;gene-LOC4327136;gene-LOC107277399;gene-LOC112937636;gene-LOC4327138;gene-LOC112937637;gene-LOC4327139;gene-LOC107276328;gene-LOC9267411;gene-LOC4327143;gene-LOC4327145;gene-LOC4327146;gene-LOC107278774;gene-LOC4325182;gene-LOC4325183;gene-LOC107276245;gene-LOC9272035;gene-LOC9268026;gene-LOC4325185;gene-LOC4325186;gene-LOC4325188;gene-LOC4325189;gen…				gene-LOC4325182;gene-LOC4325183	gene-LOC9272035;gene-LOC107276245	gene-LOC112937636;gene-LOC4324418;gene-LOC4327146;gene-LOC4327139;gene-LOC4327138;gene-LOC4324417;gene-LOC112937637;gene-LOC4327136;gene-LOC107277399;gene-LOC107276328;gene-LOC4327145;gene-LOC107278774;gene-LOC9267411;gene-LOC4327143;gene-LOC4327135	gene-LOC4325186;gene-LOC4325185;gene-LOC4325195;gene-LOC4325192;gene-LOC4325190;gene-LOC4325193;gene-LOC107278035;gene-LOC4325191;Oryza_sativa_newGene_6099;gene-LOC9268026;gene-LOC107278734;gene-LOC4325196;gene-LOC4325188;gene-LOC4325189
MSTRG.532.1	gene-LOC9269359;gene-LOC4327642;gene-LOC112937923;gene-LOC9266078;gene-LOC4327644;gene-LOC4327645;gene-LOC4327646;gene-LOC4327647;gene-LOC4327648;gene-LOC112937926;gene-LOC4327118;gene-LOC112937638;gene-LOC4327119;gene-LOC4327120;gene-LOC4327121;Oryza_sativa_newGene_6165;gene-LOC4327122;gene-LOC4327123;gene-LOC112937928;gene-LOC4327126;gene-LOC4327127;gene-LOC4327128;gene-LOC4327129;gene-LOC43271…	Oryza_sativa_newGene_6165			gene-LOC4327121		gene-LOC112937923;gene-LOC9266078;gene-LOC4327642;gene-LOC112937926;gene-LOC4327118;gene-LOC4327648;gene-LOC4327119;gene-LOC112937638;gene-LOC4327646;gene-LOC4327647;gene-LOC9269359;gene-LOC4327644;gene-LOC4327645;gene-LOC4327120	gene-LOC4326214;gene-LOC112937928;gene-LOC4327123;gene-LOC4327132;gene-LOC4327126;gene-LOC4327130;gene-LOC4326215;gene-LOC4327131;gene-LOC4327128;gene-LOC4327122;gene-LOC4327127;gene-LOC4327129
MSTRG.643.2	gene-LOC9267956;Oryza_sativa_newGene_6464;Oryza_sativa_newGene_6466;gene-LOC4326771;Oryza_sativa_newGene_6470;gene-LOC4326773;gene-LOC4326774;gene-LOC4326775;gene-LOC4326776;gene-LOC4326777;Oryza_sativa_newGene_6481;gene-LOC4326782;gene-LOC4327297;gene-LOC4327298;gene-LOC4327300;gene-LOC4327301;gene-LOC4327302;gene-LOC4327303;gene-LOC4327304	Oryza_sativa_newGene_6481		gene-LOC4326782			gene-LOC4326776;gene-LOC4326775;gene-LOC4326777;gene-LOC4326773;Oryza_sativa_newGene_6464;gene-LOC9267956;gene-LOC4326774;Oryza_sativa_newGene_6466;gene-LOC4326771;Oryza_sativa_newGene_6470	gene-LOC4327302;gene-LOC4327298;gene-LOC4327304;gene-LOC4327301;gene-LOC4327303;gene-LOC4327297;gene-LOC4327300
MSTRG.651.1	gene-LOC4326775;gene-LOC4326776;gene-LOC4326777;Oryza_sativa_newGene_6481;gene-LOC4326782;gene-LOC4327297;gene-LOC4327298;gene-LOC4327300;gene-LOC4327301;gene-LOC4327302;gene-LOC4327303;gene-LOC4327304;gene-LOC4327305;gene-LOC107276840;Oryza_sativa_newGene_6506;gene-LOC4327306;gene-LOC4327307;gene-LOC107281590;gene-LOC4327309			gene-LOC4327303	gene-LOC4327302;gene-LOC4327301		gene-LOC4326775;gene-LOC4327300;gene-LOC4326776;Oryza_sativa_newGene_6481;gene-LOC4326777;gene-LOC4327297;gene-LOC4326782;gene-LOC4327298	gene-LOC4327304;gene-LOC4327309;gene-LOC107281590;gene-LOC4327305;Oryza_sativa_newGene_6506;gene-LOC4327306;gene-LOC4327307;gene-LOC107276840
MSTRG.672.1	gene-LOC107281590;gene-LOC4327309;gene-LOC4327310;gene-LOC4327311;gene-LOC4327312;gene-LOC4327313;Oryza_sativa_newGene_6523;gene-LOC4327314;gene-LOC4327315;Oryza_sativa_newGene_6530;gene-LOC4327316;gene-LOC4327319;gene-LOC4327321;gene-LOC107278163;gene-LOC4327322;gene-LOC4327323;gene-LOC4327324;gene-LOC107280684;gene-LOC4327325;gene-LOC9268356;gene-LOC4327326	gene-LOC4327321			gene-LOC4327319		gene-LOC4327311;gene-LOC4327316;Oryza_sativa_newGene_6530;gene-LOC4327312;gene-LOC4327313;gene-LOC4327314;gene-LOC4327315;Oryza_sativa_newGene_6523;gene-LOC4327310;gene-LOC107281590;gene-LOC4327309	gene-LOC9268356;gene-LOC4327324;gene-LOC4327326;gene-LOC4327322;gene-LOC4327323;gene-LOC4327325;gene-LOC107280684;gene-LOC107278163
MSTRG.801.1	gene-LOC4324581;gene-LOC9271145;gene-LOC4324583;gene-LOC4324584;gene-LOC4324585;gene-LOC4324587;gene-LOC4324588;gene-LOC4324589;gene-LOC4324590;gene-LOC4324638;gene-LOC4324639;Oryza_sativa_newGene_6766;Oryza_sativa_newGene_6768;gene-LOC4324640;gene-LOC4324641;gene-LOC4324642;gene-LOC4324643;gene-LOC4324644;gene-LOC4324645;gene-LOC4324646;gene-LOC4324647;gene-LOC4324648;gene-LOC4324650			gene-LOC4324639	gene-LOC4324590;gene-LOC4324638	gene-LOC4324641;gene-LOC4324640;Oryza_sativa_newGene_6768;Oryza_sativa_newGene_6766	gene-LOC4324589;gene-LOC4324584;gene-LOC4324585;gene-LOC4324581;gene-LOC4324583;gene-LOC4324588;gene-LOC9271145;gene-LOC4324587	gene-LOC4324648;gene-LOC4324644;gene-LOC4324642;gene-LOC4324645;gene-LOC4324646;gene-LOC4324647;gene-LOC4324650;gene-LOC4324643
MSTRG.819.1	gene-LOC4324642;gene-LOC4324643;gene-LOC4324644;gene-LOC4324645;gene-LOC4324646;gene-LOC4324647;gene-LOC4324648;gene-LOC4324650;gene-LOC4324651;gene-LOC9272458;gene-LOC4324652;Oryza_sativa_newGene_6788;gene-LOC4324653;gene-LOC9272318;gene-LOC4326697;gene-LOC4326698;gene-LOC4326699;gene-LOC4326700;gene-LOC4326701;gene-LOC4326702;gene-LOC9271065;gene-LOC4326704;gene-LOC4326705;gene-LOC9269106;gene-…	Oryza_sativa_newGene_6788;gene-LOC4324653	gene-LOC4324652	gene-LOC9272318	gene-LOC4324651;gene-LOC9272458	gene-LOC4326697	gene-LOC4324648;gene-LOC4324644;gene-LOC4324642;gene-LOC4324646;gene-LOC4324650;gene-LOC4324647;gene-LOC4324645;gene-LOC4324643	gene-LOC4326702;gene-LOC9271065;gene-LOC4326699;gene-LOC112938271;gene-LOC107277076;gene-LOC4326704;gene-LOC4326698;gene-LOC4326701;gene-LOC4326705;gene-LOC9269106;gene-LOC107281996;gene-LOC4326700
MSTRG.819.2	gene-LOC4324642;gene-LOC4324643;gene-LOC4324644;gene-LOC4324645;gene-LOC4324646;gene-LOC4324647;gene-LOC4324648;gene-LOC4324650;gene-LOC4324651;gene-LOC9272458;gene-LOC4324652;Oryza_sativa_newGene_6788;gene-LOC4324653;gene-LOC9272318;gene-LOC4326697;gene-LOC4326698;gene-LOC4326699;gene-LOC4326700;gene-LOC4326701;gene-LOC4326702;gene-LOC9271065;gene-LOC4326704;gene-LOC4326705;gene-LOC9269106;gene-…	Oryza_sativa_newGene_6788;gene-LOC4324653	gene-LOC4324652	gene-LOC9272318	gene-LOC9272458;gene-LOC4324651	gene-LOC4326697	gene-LOC4324643;gene-LOC4324647;gene-LOC4324645;gene-LOC4324650;gene-LOC4324646;gene-LOC4324642;gene-LOC4324644;gene-LOC4324648	gene-LOC4326698;gene-LOC107281996;gene-LOC4326700;gene-LOC9269106;gene-LOC4326701;gene-LOC4326705;gene-LOC107277076;gene-LOC4326699;gene-LOC112938271;gene-LOC9271065;gene-LOC4326702;gene-LOC4326704
MSTRG.819.4	gene-LOC4324642;gene-LOC4324643;gene-LOC4324644;gene-LOC4324645;gene-LOC4324646;gene-LOC4324647;gene-LOC4324648;gene-LOC4324650;gene-LOC4324651;gene-LOC9272458;gene-LOC4324652;Oryza_sativa_newGene_6788;gene-LOC4324653;gene-LOC9272318;gene-LOC4326697;gene-LOC4326698;gene-LOC4326699;gene-LOC4326700;gene-LOC4326701;gene-LOC4326702;gene-LOC9271065;gene-LOC4326704;gene-LOC4326705;gene-LOC9269106;gene-…	Oryza_sativa_newGene_6788;gene-LOC4324653	gene-LOC4324652	gene-LOC9272318	gene-LOC4324651;gene-LOC9272458	gene-LOC4326697	gene-LOC4324644;gene-LOC4324648;gene-LOC4324643;gene-LOC4324642;gene-LOC4324645;gene-LOC4324650;gene-LOC4324647;gene-LOC4324646	gene-LOC4326698;gene-LOC4326705;gene-LOC4326701;gene-LOC4326700;gene-LOC107281996;gene-LOC9269106;gene-LOC9271065;gene-LOC4326702;gene-LOC107277076;gene-LOC112938271;gene-LOC4326699;gene-LOC4326704
MSTRG.842.1	gene-LOC4326704;gene-LOC4326705;gene-LOC9269106;gene-LOC112938271;gene-LOC107281996;gene-LOC107277076;gene-LOC4326708;Oryza_sativa_newGene_6810;gene-LOC4326709;gene-LOC4326710;gene-LOC4326711;gene-LOC4326729;gene-LOC4326730;gene-LOC4326731;gene-LOC4326732;gene-LOC4326733;gene-LOC4326734;gene-LOC4326735;gene-LOC4326736;gene-LOC9266550;gene-LOC4326738;gene-LOC4326739;gene-LOC107275880;gene-LOC43267…					gene-LOC4326732;gene-LOC4326731;gene-LOC4326730	gene-LOC4326711;gene-LOC107281996;gene-LOC9269106;gene-LOC4326705;gene-LOC4326729;gene-LOC4326709;gene-LOC4326708;gene-LOC4326704;gene-LOC4326710;Oryza_sativa_newGene_6810;gene-LOC112938271;gene-LOC107277076	gene-LOC4326733;gene-LOC4326738;gene-LOC4326735;gene-LOC4326740;gene-LOC9266550;Oryza_sativa_newGene_6848;gene-LOC4326739;gene-LOC4326736;Oryza_sativa_newGene_6851;gene-LOC107275880;gene-LOC4326734
MSTRG.930.10	gene-LOC4327781;gene-LOC4327782;gene-LOC4327783;gene-LOC4327784;Oryza_sativa_newGene_6955;gene-LOC4327785;gene-LOC4327786;gene-LOC4327787;gene-LOC9268236;Oryza_sativa_newGene_6965;gene-LOC4327789;gene-LOC4327790;Oryza_sativa_newGene_6968;gene-LOC107276778;gene-LOC112938296;gene-LOC4326355;Oryza_sativa_newGene_6973;gene-LOC4326356;gene-LOC4326358;gene-LOC4326359;gene-LOC4326360;gene-LOC4326361;gen…	Oryza_sativa_newGene_6968	gene-LOC4327790		Oryza_sativa_newGene_6965;gene-LOC4327789	gene-LOC112938296;gene-LOC107276778	gene-LOC4327787;gene-LOC4327781;gene-LOC4327782;gene-LOC4327784;gene-LOC4327783;Oryza_sativa_newGene_6955;gene-LOC4327786;gene-LOC4327785;gene-LOC9268236	gene-LOC4326358;gene-LOC4326361;gene-LOC4326362;Oryza_sativa_newGene_6973;gene-LOC4326363;gene-LOC4326359;gene-LOC4326360;gene-LOC4326356;gene-LOC4326355
MSTRG.930.12	gene-LOC4327781;gene-LOC4327782;gene-LOC4327783;gene-LOC4327784;Oryza_sativa_newGene_6955;gene-LOC4327785;gene-LOC4327786;gene-LOC4327787;gene-LOC9268236;Oryza_sativa_newGene_6965;gene-LOC4327789;gene-LOC4327790;Oryza_sativa_newGene_6968;gene-LOC107276778;gene-LOC112938296;gene-LOC4326355;Oryza_sativa_newGene_6973;gene-LOC4326356;gene-LOC4326358;gene-LOC4326359;gene-LOC4326360;gene-LOC4326361;gen…	Oryza_sativa_newGene_6968	gene-LOC4327790		Oryza_sativa_newGene_6965;gene-LOC4327789	gene-LOC112938296;gene-LOC107276778	Oryza_sativa_newGene_6955;gene-LOC4327787;gene-LOC4327784;gene-LOC4327783;gene-LOC4327782;gene-LOC4327781;gene-LOC9268236;gene-LOC4327785;gene-LOC4327786	gene-LOC4326358;gene-LOC4326362;gene-LOC4326361;Oryza_sativa_newGene_6973;gene-LOC4326363;gene-LOC4326356;gene-LOC4326355;gene-LOC4326359;gene-LOC4326360
MSTRG.1008.2	gene-LOC4327115;gene-LOC4327116;gene-LOC4327117;gene-LOC4327705;gene-LOC9270713;gene-LOC4327706;gene-LOC9269417;gene-LOC4327707;gene-LOC4327708;gene-LOC4327709;gene-LOC4327710;gene-LOC4327711;gene-LOC107277409;Oryza_sativa_newGene_23;gene-LOC107278695;gene-LOC4327713;gene-LOC4327714;gene-LOC4327715;gene-LOC4327716;gene-LOC112938349;gene-LOC112937642;gene-LOC4327718;gene-LOC4327719;gene-LOC4327720…	Oryza_sativa_newGene_23		gene-LOC107278695	gene-LOC107277409	gene-LOC4327713	gene-LOC4327709;gene-LOC4327710;gene-LOC4327708;gene-LOC4327115;gene-LOC4327117;gene-LOC9270713;gene-LOC4327711;gene-LOC4327706;gene-LOC9269417;gene-LOC4327705;gene-LOC4327116;gene-LOC4327707	gene-LOC4327719;gene-LOC112938349;gene-LOC4327718;gene-LOC4327716;gene-LOC4327715;gene-LOC4327720;gene-LOC4327714;gene-LOC112937642;gene-LOC9270656
MSTRG.1008.4	gene-LOC4327115;gene-LOC4327116;gene-LOC4327117;gene-LOC4327705;gene-LOC9270713;gene-LOC4327706;gene-LOC9269417;gene-LOC4327707;gene-LOC4327708;gene-LOC4327709;gene-LOC4327710;gene-LOC4327711;gene-LOC107277409;Oryza_sativa_newGene_23;gene-LOC107278695;gene-LOC4327713;gene-LOC4327714;gene-LOC4327715;gene-LOC4327716;gene-LOC112938349;gene-LOC112937642;gene-LOC4327718;gene-LOC4327719;gene-LOC4327720…	Oryza_sativa_newGene_23		gene-LOC107278695	gene-LOC107277409	gene-LOC4327713	gene-LOC4327117;gene-LOC9270713;gene-LOC4327710;gene-LOC4327708;gene-LOC4327709;gene-LOC4327115;gene-LOC9269417;gene-LOC4327705;gene-LOC4327116;gene-LOC4327707;gene-LOC4327706;gene-LOC4327711	gene-LOC4327719;gene-LOC4327716;gene-LOC4327715;gene-LOC4327720;gene-LOC4327714;gene-LOC112938349;gene-LOC4327718;gene-LOC112937642;gene-LOC9270656
MSTRG.1008.6	gene-LOC4327115;gene-LOC4327116;gene-LOC4327117;gene-LOC4327705;gene-LOC9270713;gene-LOC4327706;gene-LOC9269417;gene-LOC4327707;gene-LOC4327708;gene-LOC4327709;gene-LOC4327710;gene-LOC4327711;gene-LOC107277409;Oryza_sativa_newGene_23;gene-LOC107278695;gene-LOC4327713;gene-LOC4327714;gene-LOC4327715;gene-LOC4327716;gene-LOC112938349;gene-LOC112937642;gene-LOC4327718;gene-LOC4327719;gene-LOC4327720…	Oryza_sativa_newGene_23		gene-LOC107278695	gene-LOC107277409	gene-LOC4327713	gene-LOC4327115;gene-LOC4327710;gene-LOC4327708;gene-LOC4327709;gene-LOC9270713;gene-LOC4327117;gene-LOC4327706;gene-LOC4327711;gene-LOC4327116;gene-LOC4327707;gene-LOC9269417;gene-LOC4327705	gene-LOC9270656;gene-LOC112937642;gene-LOC112938349;gene-LOC4327718;gene-LOC4327716;gene-LOC4327715;gene-LOC4327720;gene-LOC4327714;gene-LOC4327719
MSTRG.1008.9	gene-LOC4327115;gene-LOC4327116;gene-LOC4327117;gene-LOC4327705;gene-LOC9270713;gene-LOC4327706;gene-LOC9269417;gene-LOC4327707;gene-LOC4327708;gene-LOC4327709;gene-LOC4327710;gene-LOC4327711;gene-LOC107277409;Oryza_sativa_newGene_23;gene-LOC107278695;gene-LOC4327713;gene-LOC4327714;gene-LOC4327715;gene-LOC4327716;gene-LOC112938349;gene-LOC112937642;gene-LOC4327718;gene-LOC4327719;gene-LOC4327720…	Oryza_sativa_newGene_23		gene-LOC107278695	gene-LOC107277409	gene-LOC4327713	gene-LOC4327706;gene-LOC4327711;gene-LOC4327705;gene-LOC9269417;gene-LOC4327116;gene-LOC4327707;gene-LOC4327710;gene-LOC4327708;gene-LOC4327709;gene-LOC4327115;gene-LOC4327117;gene-LOC9270713	gene-LOC4327719;gene-LOC4327714;gene-LOC4327720;gene-LOC4327715;gene-LOC4327716;gene-LOC4327718;gene-LOC112938349;gene-LOC112937642;gene-LOC9270656
MSTRG.1028.3	gene-LOC4326230;Oryza_sativa_newGene_63;Oryza_sativa_newGene_68;Oryza_sativa_newGene_69;gene-LOC4326236;gene-LOC4326237;Oryza_sativa_newGene_79;gene-LOC4326239;gene-LOC4326240;gene-LOC107280824;gene-LOC4326241;gene-LOC112936120;gene-LOC9267695;Oryza_sativa_newGene_94;gene-LOC112938360;gene-LOC4325115;gene-LOC4325116;gene-LOC4325117;Oryza_sativa_newGene_110;gene-LOC4325119	Oryza_sativa_newGene_79	gene-LOC4326237			gene-LOC4326239	Oryza_sativa_newGene_63;Oryza_sativa_newGene_69;Oryza_sativa_newGene_68;gene-LOC4326230;gene-LOC4326236	gene-LOC4325116;Oryza_sativa_newGene_94;gene-LOC107280824;gene-LOC4325115;gene-LOC9267695;gene-LOC112938360;gene-LOC112936120;gene-LOC4326241;Oryza_sativa_newGene_110;gene-LOC4325119;gene-LOC4326240;gene-LOC4325117
MSTRG.1028.2	gene-LOC4326230;Oryza_sativa_newGene_63;Oryza_sativa_newGene_68;Oryza_sativa_newGene_69;gene-LOC4326236;gene-LOC4326237;Oryza_sativa_newGene_79;gene-LOC4326239;gene-LOC4326240;gene-LOC107280824;gene-LOC4326241;gene-LOC112936120;gene-LOC9267695;Oryza_sativa_newGene_94;gene-LOC112938360;gene-LOC4325115;gene-LOC4325116;gene-LOC4325117;Oryza_sativa_newGene_110;gene-LOC4325119	Oryza_sativa_newGene_79	gene-LOC4326237			gene-LOC4326239	gene-LOC4326236;gene-LOC4326230;Oryza_sativa_newGene_68;Oryza_sativa_newGene_69;Oryza_sativa_newGene_63	gene-LOC4326240;gene-LOC4326241;Oryza_sativa_newGene_110;gene-LOC4325119;gene-LOC4325117;Oryza_sativa_newGene_94;gene-LOC107280824;gene-LOC4325116;gene-LOC112936120;gene-LOC9267695;gene-LOC112938360;gene-LOC4325115
MSTRG.1120.1	gene-LOC4325181;gene-LOC4324436;gene-LOC4324438;gene-LOC4324440;gene-LOC4324441;gene-LOC4324442;gene-LOC4324258;gene-LOC4324259;gene-LOC4324260;gene-LOC4324261;gene-LOC4324262;gene-LOC4324263;gene-LOC4324264;gene-LOC9271754;gene-LOC4324267;gene-LOC4324268;gene-LOC4324269	gene-LOC4324440				gene-LOC4324441	gene-LOC4324436;gene-LOC4325181;gene-LOC4324438	gene-LOC4324442;gene-LOC4324259;gene-LOC4324258;gene-LOC4324262;gene-LOC4324261;gene-LOC4324263;gene-LOC4324268;gene-LOC9271754;gene-LOC4324260;gene-LOC4324269;gene-LOC4324267;gene-LOC4324264
MSTRG.1120.2	gene-LOC4325181;gene-LOC4324436;gene-LOC4324438;gene-LOC4324440;gene-LOC4324441;gene-LOC4324442;gene-LOC4324258;gene-LOC4324259;gene-LOC4324260;gene-LOC4324261;gene-LOC4324262;gene-LOC4324263;gene-LOC4324264;gene-LOC9271754;gene-LOC4324267;gene-LOC4324268;gene-LOC4324269	gene-LOC4324440				gene-LOC4324441	gene-LOC4324438;gene-LOC4325181;gene-LOC4324436	gene-LOC9271754;gene-LOC4324268;gene-LOC4324263;gene-LOC4324261;gene-LOC4324264;gene-LOC4324269;gene-LOC4324267;gene-LOC4324260;gene-LOC4324259;gene-LOC4324442;gene-LOC4324262;gene-LOC4324258
MSTRG.1177.1	gene-LOC4327903;gene-LOC4327904;gene-LOC4327905;gene-LOC4327906;gene-LOC4327907;gene-LOC4327908;gene-LOC4327909;Oryza_sativa_newGene_320;gene-LOC107275541;Oryza_sativa_newGene_331;gene-LOC4327911;Oryza_sativa_newGene_342;gene-LOC4327912;gene-LOC4327913;gene-LOC107281167;Oryza_sativa_newGene_369;gene-LOC4327914;Oryza_sativa_newGene_375;gene-LOC4327915;gene-LOC4327916;Oryza_sativa_newGene_390;gene-…	Oryza_sativa_newGene_369		gene-LOC4327914	gene-LOC107281167	Oryza_sativa_newGene_375	gene-LOC4327913;gene-LOC4327911;gene-LOC4327904;gene-LOC4327909;Oryza_sativa_newGene_331;Oryza_sativa_newGene_342;gene-LOC4327903;gene-LOC4327906;gene-LOC4327912;gene-LOC4327905;gene-LOC4327908;gene-LOC4327907;Oryza_sativa_newGene_320;gene-LOC107275541	Oryza_sativa_newGene_390;Oryza_sativa_newGene_401;gene-LOC4327916;gene-LOC107280149;gene-LOC4327918;gene-LOC4327915;gene-LOC4327919
MSTRG.1186.4	Oryza_sativa_newGene_369;gene-LOC4327914;Oryza_sativa_newGene_375;gene-LOC4327915;gene-LOC4327916;Oryza_sativa_newGene_390;gene-LOC107280149;gene-LOC4327918;gene-LOC4327919;Oryza_sativa_newGene_401;gene-LOC4325147;gene-LOC4325148;Oryza_sativa_newGene_422;gene-LOC112937647;gene-LOC107277055;gene-LOC4325150;gene-LOC4325152	Oryza_sativa_newGene_401	gene-LOC4327919			gene-LOC4325147	gene-LOC107280149;gene-LOC4327914;gene-LOC4327915;Oryza_sativa_newGene_390;Oryza_sativa_newGene_369;gene-LOC4327918;Oryza_sativa_newGene_375;gene-LOC4327916	gene-LOC4325148;gene-LOC112937647;gene-LOC4325150;gene-LOC107277055;gene-LOC4325152;Oryza_sativa_newGene_422
MSTRG.1189.10	gene-LOC4327915;gene-LOC4327916;Oryza_sativa_newGene_390;gene-LOC107280149;gene-LOC4327918;gene-LOC4327919;Oryza_sativa_newGene_401;gene-LOC4325147;gene-LOC4325148;Oryza_sativa_newGene_422;gene-LOC112937647;gene-LOC107277055;gene-LOC4325150;gene-LOC4325152;gene-LOC107278289	Oryza_sativa_newGene_422			gene-LOC4325148	gene-LOC112937647	gene-LOC107280149;gene-LOC4327915;Oryza_sativa_newGene_390;gene-LOC4325147;gene-LOC4327918;gene-LOC4327919;Oryza_sativa_newGene_401;gene-LOC4327916	gene-LOC4325150;gene-LOC107277055;gene-LOC4325152;gene-LOC107278289
MSTRG.1189.15	gene-LOC4327915;gene-LOC4327916;Oryza_sativa_newGene_390;gene-LOC107280149;gene-LOC4327918;gene-LOC4327919;Oryza_sativa_newGene_401;gene-LOC4325147;gene-LOC4325148;Oryza_sativa_newGene_422;gene-LOC112937647;gene-LOC107277055;gene-LOC4325150;gene-LOC4325152;gene-LOC107278289	Oryza_sativa_newGene_422			gene-LOC4325148	gene-LOC112937647	gene-LOC4327919;gene-LOC4327918;Oryza_sativa_newGene_401;gene-LOC4327916;gene-LOC4327915;gene-LOC107280149;gene-LOC4325147;Oryza_sativa_newGene_390	gene-LOC107278289;gene-LOC107277055;gene-LOC4325152;gene-LOC4325150
MSTRG.1195.4	gene-LOC107278289;gene-LOC9272222;gene-LOC9268204;gene-LOC4325154;gene-LOC4325155;gene-LOC4325157;gene-LOC4325158;Oryza_sativa_newGene_459;gene-LOC4325160	gene-LOC4325158	gene-LOC4325157				gene-LOC9268204;gene-LOC4325154;gene-LOC4325155;gene-LOC107278289;gene-LOC9272222	Oryza_sativa_newGene_459;gene-LOC4325160
MSTRG.1195.5	gene-LOC107278289;gene-LOC9272222;gene-LOC9268204;gene-LOC4325154;gene-LOC4325155;gene-LOC4325157;gene-LOC4325158;Oryza_sativa_newGene_459;gene-LOC4325160	gene-LOC4325158	gene-LOC4325157				gene-LOC107278289;gene-LOC9272222;gene-LOC4325155;gene-LOC4325154;gene-LOC9268204	Oryza_sativa_newGene_459;gene-LOC4325160
MSTRG.1226.1	Oryza_sativa_newGene_555;Oryza_sativa_newGene_559;gene-LOC4326722;gene-LOC9271373;gene-LOC4326724;Oryza_sativa_newGene_579;gene-LOC112937650;gene-LOC4326725;Oryza_sativa_newGene_585;gene-LOC4326726;Oryza_sativa_newGene_595;Oryza_sativa_newGene_601;Oryza_sativa_newGene_605;Oryza_sativa_newGene_610;gene-LOC107277521;gene-LOC4326728;gene-LOC4325773;gene-LOC4325774;Oryza_sativa_newGene_626;Oryza_sati…	Oryza_sativa_newGene_595		Oryza_sativa_newGene_601	Oryza_sativa_newGene_585;gene-LOC4326726	Oryza_sativa_newGene_605	Oryza_sativa_newGene_579;gene-LOC4326722;gene-LOC9271373;Oryza_sativa_newGene_559;gene-LOC4326725;Oryza_sativa_newGene_555;gene-LOC4326724;gene-LOC112937650	gene-LOC4325775;gene-LOC107277521;Oryza_sativa_newGene_626;gene-LOC4325773;gene-LOC107275948;Oryza_sativa_newGene_628;Oryza_sativa_newGene_610;Oryza_sativa_newGene_635;gene-LOC4325777;Oryza_sativa_newGene_650;gene-LOC9271919;gene-LOC4325779;gene-LOC4325774;gene-LOC4325776;gene-LOC4326728
MSTRG.1227.2	Oryza_sativa_newGene_555;Oryza_sativa_newGene_559;gene-LOC4326722;gene-LOC9271373;gene-LOC4326724;Oryza_sativa_newGene_579;gene-LOC112937650;gene-LOC4326725;Oryza_sativa_newGene_585;gene-LOC4326726;Oryza_sativa_newGene_595;Oryza_sativa_newGene_601;Oryza_sativa_newGene_605;Oryza_sativa_newGene_610;gene-LOC107277521;gene-LOC4326728;gene-LOC4325773;gene-LOC4325774;Oryza_sativa_newGene_626;Oryza_sati…	Oryza_sativa_newGene_601		Oryza_sativa_newGene_605	gene-LOC4326726;Oryza_sativa_newGene_595;Oryza_sativa_newGene_585		gene-LOC4326722;Oryza_sativa_newGene_579;gene-LOC9271373;Oryza_sativa_newGene_559;Oryza_sativa_newGene_555;gene-LOC4326725;gene-LOC4326724;gene-LOC112937650	gene-LOC4325775;Oryza_sativa_newGene_626;gene-LOC107277521;gene-LOC4325773;gene-LOC107275948;Oryza_sativa_newGene_628;Oryza_sativa_newGene_610;Oryza_sativa_newGene_635;gene-LOC4325777;Oryza_sativa_newGene_650;gene-LOC9271919;gene-LOC4325779;gene-LOC4325774;gene-LOC4325776;gene-LOC4326728
MSTRG.1228.1	Oryza_sativa_newGene_555;Oryza_sativa_newGene_559;gene-LOC4326722;gene-LOC9271373;gene-LOC4326724;Oryza_sativa_newGene_579;gene-LOC112937650;gene-LOC4326725;Oryza_sativa_newGene_585;gene-LOC4326726;Oryza_sativa_newGene_595;Oryza_sativa_newGene_601;Oryza_sativa_newGene_605;Oryza_sativa_newGene_610;gene-LOC107277521;gene-LOC4326728;gene-LOC4325773;gene-LOC4325774;Oryza_sativa_newGene_626;Oryza_sati…	Oryza_sativa_newGene_605	Oryza_sativa_newGene_601		gene-LOC4326726;Oryza_sativa_newGene_595		gene-LOC4326724;gene-LOC112937650;gene-LOC4326725;Oryza_sativa_newGene_555;gene-LOC9271373;Oryza_sativa_newGene_559;Oryza_sativa_newGene_585;Oryza_sativa_newGene_579;gene-LOC4326722	gene-LOC4325776;gene-LOC4325774;gene-LOC4325779;gene-LOC4326728;Oryza_sativa_newGene_628;gene-LOC107275948;gene-LOC4325773;Oryza_sativa_newGene_626;gene-LOC107277521;gene-LOC4325775;Oryza_sativa_newGene_650;gene-LOC9271919;gene-LOC4325777;Oryza_sativa_newGene_610;Oryza_sativa_newGene_635
MSTRG.1246.1	gene-LOC4326728;gene-LOC4325773;gene-LOC4325774;Oryza_sativa_newGene_626;Oryza_sativa_newGene_628;gene-LOC4325775;Oryza_sativa_newGene_635;gene-LOC4325776;gene-LOC107275948;gene-LOC4325777;Oryza_sativa_newGene_650;gene-LOC9271919;gene-LOC4325779;gene-LOC4325780;gene-LOC4325781;gene-LOC4325784;gene-LOC4325785;gene-LOC4325786;Oryza_sativa_newGene_671;Oryza_sativa_newGene_675;gene-LOC9269128;gene-LO…				gene-LOC4325781;gene-LOC4325780	gene-LOC4325784	Oryza_sativa_newGene_635;Oryza_sativa_newGene_650;gene-LOC9271919;gene-LOC4325777;Oryza_sativa_newGene_626;gene-LOC4325775;Oryza_sativa_newGene_628;gene-LOC107275948;gene-LOC4325773;gene-LOC4326728;gene-LOC4325774;gene-LOC4325779;gene-LOC4325776	gene-LOC9269128;Oryza_sativa_newGene_671;gene-LOC4325785;Oryza_sativa_newGene_675;gene-LOC4325786;gene-LOC4325788
MSTRG.1247.1	gene-LOC4326728;gene-LOC4325773;gene-LOC4325774;Oryza_sativa_newGene_626;Oryza_sativa_newGene_628;gene-LOC4325775;Oryza_sativa_newGene_635;gene-LOC4325776;gene-LOC107275948;gene-LOC4325777;Oryza_sativa_newGene_650;gene-LOC9271919;gene-LOC4325779;gene-LOC4325780;gene-LOC4325781;gene-LOC4325784;gene-LOC4325785;gene-LOC4325786;Oryza_sativa_newGene_671;Oryza_sativa_newGene_675;gene-LOC9269128;gene-LO…				gene-LOC4325781;gene-LOC4325780	gene-LOC4325784	gene-LOC4325779;gene-LOC4325774;gene-LOC4325776;gene-LOC4326728;gene-LOC4325775;Oryza_sativa_newGene_626;gene-LOC4325773;Oryza_sativa_newGene_628;gene-LOC107275948;Oryza_sativa_newGene_635;gene-LOC4325777;Oryza_sativa_newGene_650;gene-LOC9271919	Oryza_sativa_newGene_671;gene-LOC9269128;gene-LOC4325785;gene-LOC4325788;gene-LOC4325786;Oryza_sativa_newGene_675
MSTRG.1334.2	gene-LOC4327269;gene-LOC107276561;gene-LOC4327270;gene-LOC4327271;gene-LOC4327273;gene-LOC107276509;gene-LOC4327274;Oryza_sativa_newGene_827;Oryza_sativa_newGene_831;gene-LOC4327275;gene-LOC107276129;Oryza_sativa_newGene_836;Oryza_sativa_newGene_837;gene-LOC107277009;gene-LOC4327279	Oryza_sativa_newGene_831				gene-LOC4327275	gene-LOC4327269;Oryza_sativa_newGene_827;gene-LOC4327273;gene-LOC107276509;gene-LOC4327270;gene-LOC107276561;gene-LOC4327271;gene-LOC4327274	gene-LOC107276129;gene-LOC107277009;gene-LOC4327279;Oryza_sativa_newGene_836;Oryza_sativa_newGene_837
MSTRG.1368.2	gene-LOC4326969;gene-LOC4326970;gene-LOC4326971;gene-LOC4326972;gene-LOC9272345;gene-LOC4326973;Oryza_sativa_newGene_891;Oryza_sativa_newGene_892;gene-LOC4326976;gene-LOC4326977;gene-LOC4326978;gene-LOC4326979;gene-LOC4326980;gene-LOC4326981;gene-LOC4326982;gene-LOC4326983;gene-LOC4326984;gene-LOC4326985;gene-LOC4326986	Oryza_sativa_newGene_892	Oryza_sativa_newGene_891		gene-LOC4326973	gene-LOC4326976	gene-LOC9272345;gene-LOC4326972;gene-LOC4326969;gene-LOC4326970;gene-LOC4326971	gene-LOC4326977;gene-LOC4326985;gene-LOC4326983;gene-LOC4326980;gene-LOC4326986;gene-LOC4326979;gene-LOC4326982;gene-LOC4326984;gene-LOC4326981;gene-LOC4326978
MSTRG.1396.1	gene-LOC112939698;gene-LOC4326844;gene-LOC9268353;Oryza_sativa_newGene_964;gene-LOC4326845;gene-LOC4326846;gene-LOC4326847					gene-LOC9268353	gene-LOC112939698;gene-LOC4326844	gene-LOC4326845;gene-LOC4326846;Oryza_sativa_newGene_964;gene-LOC4326847
MSTRG.1488.1	gene-LOC4326023;Oryza_sativa_newGene_1147;gene-LOC107278977;gene-LOC4326024;gene-LOC107277700;gene-LOC4326025;gene-LOC4326026;gene-LOC112936100;gene-LOC4326027;gene-LOC4326028;Oryza_sativa_newGene_1158		gene-LOC4326027		gene-LOC112936100		Oryza_sativa_newGene_1147;gene-LOC4326023;gene-LOC107278977;gene-LOC4326026;gene-LOC4326025;gene-LOC4326024;gene-LOC107277700	gene-LOC4326028;Oryza_sativa_newGene_1158
MSTRG.1548.10	gene-LOC4325718;gene-LOC4325719;gene-LOC4325437;gene-LOC4325438;gene-LOC112939032;gene-LOC4325440;gene-LOC4325441;gene-LOC112937660;gene-LOC4325442;Oryza_sativa_newGene_1373;gene-LOC4325443;gene-LOC4325444;gene-LOC4325446;Oryza_sativa_newGene_1382;gene-LOC107278589;gene-LOC4325448	Oryza_sativa_newGene_1373;gene-LOC4325443			gene-LOC4325442	gene-LOC4325444	gene-LOC4325441;gene-LOC112939032;gene-LOC4325719;gene-LOC112937660;gene-LOC4325438;gene-LOC4325437;gene-LOC4325440;gene-LOC4325718	Oryza_sativa_newGene_1382;gene-LOC107278589;gene-LOC4325446;gene-LOC4325448
MSTRG.1563.1	Oryza_sativa_newGene_1403;gene-LOC107275546;gene-LOC107276508;gene-LOC112937596;gene-LOC107276507;Oryza_sativa_newGene_1413;gene-LOC4325418;Oryza_sativa_newGene_1420;gene-LOC4325420;gene-LOC107280850	Oryza_sativa_newGene_1413					gene-LOC107276507;gene-LOC112937596;gene-LOC107276508;Oryza_sativa_newGene_1403;gene-LOC107275546	gene-LOC107280850;Oryza_sativa_newGene_1420;gene-LOC4325418;gene-LOC4325420
MSTRG.1563.2	Oryza_sativa_newGene_1403;gene-LOC107275546;gene-LOC107276508;gene-LOC112937596;gene-LOC107276507;Oryza_sativa_newGene_1413;gene-LOC4325418;Oryza_sativa_newGene_1420;gene-LOC4325420;gene-LOC107280850	Oryza_sativa_newGene_1413					gene-LOC107276507;gene-LOC112937596;gene-LOC107275546;gene-LOC107276508;Oryza_sativa_newGene_1403	gene-LOC107280850;gene-LOC4325418;gene-LOC4325420;Oryza_sativa_newGene_1420
MSTRG.1563.4	Oryza_sativa_newGene_1403;gene-LOC107275546;gene-LOC107276508;gene-LOC112937596;gene-LOC107276507;Oryza_sativa_newGene_1413;gene-LOC4325418;Oryza_sativa_newGene_1420;gene-LOC4325420;gene-LOC107280850	Oryza_sativa_newGene_1413					gene-LOC112937596;gene-LOC107276507;gene-LOC107275546;Oryza_sativa_newGene_1403;gene-LOC107276508	gene-LOC4325420;gene-LOC4325418;Oryza_sativa_newGene_1420;gene-LOC107280850
MSTRG.1563.5	Oryza_sativa_newGene_1403;gene-LOC107275546;gene-LOC107276508;gene-LOC112937596;gene-LOC107276507;Oryza_sativa_newGene_1413;gene-LOC4325418;Oryza_sativa_newGene_1420;gene-LOC4325420;gene-LOC107280850	Oryza_sativa_newGene_1413					gene-LOC107275546;Oryza_sativa_newGene_1403;gene-LOC107276508;gene-LOC112937596;gene-LOC107276507	gene-LOC107280850;Oryza_sativa_newGene_1420;gene-LOC4325420;gene-LOC4325418
MSTRG.1567.3	gene-LOC4325418;Oryza_sativa_newGene_1420;gene-LOC4325420;gene-LOC107280850;Oryza_sativa_newGene_1428;gene-LOC112938229;gene-LOC4325422;gene-LOC4325423;gene-LOC4325424;gene-LOC9271309;gene-LOC107275246;gene-LOC4325426	Oryza_sativa_newGene_1428					gene-LOC107280850;gene-LOC4325418;gene-LOC4325420;Oryza_sativa_newGene_1420	gene-LOC4325424;gene-LOC9271309;gene-LOC107275246;gene-LOC4325423;gene-LOC4325426;gene-LOC112938229;gene-LOC4325422
MSTRG.1583.1	Oryza_sativa_newGene_1457;gene-LOC4325431;gene-LOC9272683;gene-LOC4325432;gene-LOC107281819;Oryza_sativa_newGene_1466;gene-LOC4325434;Oryza_sativa_newGene_1472;Oryza_sativa_newGene_1477;Oryza_sativa_newGene_1481;gene-LOC107280853;Oryza_sativa_newGene_1487	Oryza_sativa_newGene_1466			gene-LOC107281819		gene-LOC9272683;Oryza_sativa_newGene_1457;gene-LOC4325432;gene-LOC4325431	Oryza_sativa_newGene_1487;Oryza_sativa_newGene_1477;gene-LOC4325434;Oryza_sativa_newGene_1481;Oryza_sativa_newGene_1472;gene-LOC107280853
MSTRG.1583.3	Oryza_sativa_newGene_1457;gene-LOC4325431;gene-LOC9272683;gene-LOC4325432;gene-LOC107281819;Oryza_sativa_newGene_1466;gene-LOC4325434;Oryza_sativa_newGene_1472;Oryza_sativa_newGene_1477;Oryza_sativa_newGene_1481;gene-LOC107280853;Oryza_sativa_newGene_1487	Oryza_sativa_newGene_1466			gene-LOC107281819		gene-LOC9272683;Oryza_sativa_newGene_1457;gene-LOC4325432;gene-LOC4325431	Oryza_sativa_newGene_1487;Oryza_sativa_newGene_1477;Oryza_sativa_newGene_1481;gene-LOC4325434;Oryza_sativa_newGene_1472;gene-LOC107280853
MSTRG.1583.2	Oryza_sativa_newGene_1457;gene-LOC4325431;gene-LOC9272683;gene-LOC4325432;gene-LOC107281819;Oryza_sativa_newGene_1466;gene-LOC4325434;Oryza_sativa_newGene_1472;Oryza_sativa_newGene_1477;Oryza_sativa_newGene_1481;gene-LOC107280853;Oryza_sativa_newGene_1487	Oryza_sativa_newGene_1466			gene-LOC107281819		Oryza_sativa_newGene_1457;gene-LOC9272683;gene-LOC4325431;gene-LOC4325432	gene-LOC107280853;Oryza_sativa_newGene_1472;Oryza_sativa_newGene_1481;gene-LOC4325434;Oryza_sativa_newGene_1477;Oryza_sativa_newGene_1487
MSTRG.1583.4	Oryza_sativa_newGene_1457;gene-LOC4325431;gene-LOC9272683;gene-LOC4325432;gene-LOC107281819;Oryza_sativa_newGene_1466;gene-LOC4325434;Oryza_sativa_newGene_1472;Oryza_sativa_newGene_1477;Oryza_sativa_newGene_1481;gene-LOC107280853;Oryza_sativa_newGene_1487	Oryza_sativa_newGene_1466			gene-LOC107281819		gene-LOC4325431;gene-LOC4325432;Oryza_sativa_newGene_1457;gene-LOC9272683	gene-LOC4325434;Oryza_sativa_newGene_1481;Oryza_sativa_newGene_1472;gene-LOC107280853;Oryza_sativa_newGene_1487;Oryza_sativa_newGene_1477
MSTRG.1583.6	Oryza_sativa_newGene_1457;gene-LOC4325431;gene-LOC9272683;gene-LOC4325432;gene-LOC107281819;Oryza_sativa_newGene_1466;gene-LOC4325434;Oryza_sativa_newGene_1472;Oryza_sativa_newGene_1477;Oryza_sativa_newGene_1481;gene-LOC107280853;Oryza_sativa_newGene_1487	Oryza_sativa_newGene_1466			gene-LOC107281819		gene-LOC4325432;gene-LOC4325431;gene-LOC9272683;Oryza_sativa_newGene_1457	Oryza_sativa_newGene_1477;Oryza_sativa_newGene_1487;Oryza_sativa_newGene_1472;gene-LOC107280853;gene-LOC4325434;Oryza_sativa_newGene_1481
MSTRG.1583.5	Oryza_sativa_newGene_1457;gene-LOC4325431;gene-LOC9272683;gene-LOC4325432;gene-LOC107281819;Oryza_sativa_newGene_1466;gene-LOC4325434;Oryza_sativa_newGene_1472;Oryza_sativa_newGene_1477;Oryza_sativa_newGene_1481;gene-LOC107280853;Oryza_sativa_newGene_1487	Oryza_sativa_newGene_1466			gene-LOC107281819		gene-LOC4325431;gene-LOC4325432;Oryza_sativa_newGene_1457;gene-LOC9272683	Oryza_sativa_newGene_1477;Oryza_sativa_newGene_1487;Oryza_sativa_newGene_1472;gene-LOC107280853;Oryza_sativa_newGene_1481;gene-LOC4325434
MSTRG.1583.7	Oryza_sativa_newGene_1457;gene-LOC4325431;gene-LOC9272683;gene-LOC4325432;gene-LOC107281819;Oryza_sativa_newGene_1466;gene-LOC4325434;Oryza_sativa_newGene_1472;Oryza_sativa_newGene_1477;Oryza_sativa_newGene_1481;gene-LOC107280853;Oryza_sativa_newGene_1487	Oryza_sativa_newGene_1466			gene-LOC107281819		gene-LOC4325432;gene-LOC4325431;gene-LOC9272683;Oryza_sativa_newGene_1457	Oryza_sativa_newGene_1487;Oryza_sativa_newGene_1477;Oryza_sativa_newGene_1481;gene-LOC4325434;Oryza_sativa_newGene_1472;gene-LOC107280853
MSTRG.1583.8	Oryza_sativa_newGene_1457;gene-LOC4325431;gene-LOC9272683;gene-LOC4325432;gene-LOC107281819;Oryza_sativa_newGene_1466;gene-LOC4325434;Oryza_sativa_newGene_1472;Oryza_sativa_newGene_1477;Oryza_sativa_newGene_1481;gene-LOC107280853;Oryza_sativa_newGene_1487	Oryza_sativa_newGene_1466			gene-LOC107281819		gene-LOC9272683;Oryza_sativa_newGene_1457;gene-LOC4325432;gene-LOC4325431	Oryza_sativa_newGene_1477;Oryza_sativa_newGene_1487;gene-LOC107280853;Oryza_sativa_newGene_1472;Oryza_sativa_newGene_1481;gene-LOC4325434
MSTRG.1583.9	Oryza_sativa_newGene_1457;gene-LOC4325431;gene-LOC9272683;gene-LOC4325432;gene-LOC107281819;Oryza_sativa_newGene_1466;gene-LOC4325434;Oryza_sativa_newGene_1472;Oryza_sativa_newGene_1477;Oryza_sativa_newGene_1481;gene-LOC107280853;Oryza_sativa_newGene_1487	Oryza_sativa_newGene_1466			gene-LOC107281819		Oryza_sativa_newGene_1457;gene-LOC9272683;gene-LOC4325431;gene-LOC4325432	Oryza_sativa_newGene_1477;Oryza_sativa_newGene_1487;gene-LOC107280853;Oryza_sativa_newGene_1472;gene-LOC4325434;Oryza_sativa_newGene_1481
MSTRG.1614.2	Oryza_sativa_newGene_1543;gene-LOC4324536;Oryza_sativa_newGene_1545;gene-LOC4324537;gene-LOC112937700;gene-LOC4324538	Oryza_sativa_newGene_1545					Oryza_sativa_newGene_1543;gene-LOC4324536	gene-LOC112937700;gene-LOC4324538;gene-LOC4324537
MSTRG.1618.1	Oryza_sativa_newGene_1545;gene-LOC4324537;gene-LOC112937700;gene-LOC4324538;gene-LOC107276253;gene-LOC4324539;gene-LOC4324540				gene-LOC4324538		gene-LOC4324537;gene-LOC112937700;Oryza_sativa_newGene_1545	gene-LOC107276253;gene-LOC4324540;gene-LOC4324539
MSTRG.1685.4	Oryza_sativa_newGene_1665;gene-LOC4324025;gene-LOC4324026;Oryza_sativa_newGene_1674;gene-LOC4324027;gene-LOC4324028;gene-LOC4324029;gene-LOC4324030;gene-LOC4324031;gene-LOC107278017;gene-LOC4324032;Oryza_sativa_newGene_1685;Oryza_sativa_newGene_1687;gene-LOC4324035;gene-LOC4324036;gene-LOC4323982;gene-LOC9266166;gene-LOC4323983;gene-LOC9266735;gene-LOC4323985	Oryza_sativa_newGene_1685;Oryza_sativa_newGene_1687			gene-LOC4324032		gene-LOC4324027;gene-LOC4324026;Oryza_sativa_newGene_1665;Oryza_sativa_newGene_1674;gene-LOC4324030;gene-LOC107278017;gene-LOC4324031;gene-LOC4324029;gene-LOC4324025;gene-LOC4324028	gene-LOC9266166;gene-LOC4323985;gene-LOC4323982;gene-LOC9266735;gene-LOC4323983;gene-LOC4324035;gene-LOC4324036
MSTRG.1685.7	Oryza_sativa_newGene_1665;gene-LOC4324025;gene-LOC4324026;Oryza_sativa_newGene_1674;gene-LOC4324027;gene-LOC4324028;gene-LOC4324029;gene-LOC4324030;gene-LOC4324031;gene-LOC107278017;gene-LOC4324032;Oryza_sativa_newGene_1685;Oryza_sativa_newGene_1687;gene-LOC4324035;gene-LOC4324036;gene-LOC4323982;gene-LOC9266166;gene-LOC4323983;gene-LOC9266735;gene-LOC4323985	Oryza_sativa_newGene_1685;Oryza_sativa_newGene_1687			gene-LOC4324032		gene-LOC4324028;gene-LOC4324025;gene-LOC4324029;gene-LOC4324031;gene-LOC107278017;gene-LOC4324030;Oryza_sativa_newGene_1674;Oryza_sativa_newGene_1665;gene-LOC4324026;gene-LOC4324027	gene-LOC9266735;gene-LOC4323982;gene-LOC4323985;gene-LOC9266166;gene-LOC4323983;gene-LOC4324035;gene-LOC4324036
MSTRG.1685.10	Oryza_sativa_newGene_1665;gene-LOC4324025;gene-LOC4324026;Oryza_sativa_newGene_1674;gene-LOC4324027;gene-LOC4324028;gene-LOC4324029;gene-LOC4324030;gene-LOC4324031;gene-LOC107278017;gene-LOC4324032;Oryza_sativa_newGene_1685;Oryza_sativa_newGene_1687;gene-LOC4324035;gene-LOC4324036;gene-LOC4323982;gene-LOC9266166;gene-LOC4323983;gene-LOC9266735;gene-LOC4323985	Oryza_sativa_newGene_1685;Oryza_sativa_newGene_1687			gene-LOC4324032		gene-LOC4324026;gene-LOC4324027;Oryza_sativa_newGene_1665;Oryza_sativa_newGene_1674;gene-LOC4324030;gene-LOC107278017;gene-LOC4324025;gene-LOC4324028;gene-LOC4324031;gene-LOC4324029	gene-LOC4323982;gene-LOC9266735;gene-LOC9266166;gene-LOC4323985;gene-LOC4323983;gene-LOC4324035;gene-LOC4324036
MSTRG.1685.12	Oryza_sativa_newGene_1665;gene-LOC4324025;gene-LOC4324026;Oryza_sativa_newGene_1674;gene-LOC4324027;gene-LOC4324028;gene-LOC4324029;gene-LOC4324030;gene-LOC4324031;gene-LOC107278017;gene-LOC4324032;Oryza_sativa_newGene_1685;Oryza_sativa_newGene_1687;gene-LOC4324035;gene-LOC4324036;gene-LOC4323982;gene-LOC9266166;gene-LOC4323983;gene-LOC9266735;gene-LOC4323985	Oryza_sativa_newGene_1685		Oryza_sativa_newGene_1687	gene-LOC4324032		gene-LOC4324026;gene-LOC4324027;Oryza_sativa_newGene_1665;gene-LOC4324030;Oryza_sativa_newGene_1674;gene-LOC107278017;gene-LOC4324025;gene-LOC4324028;gene-LOC4324031;gene-LOC4324029	gene-LOC4324035;gene-LOC4324036;gene-LOC9266166;gene-LOC4323985;gene-LOC9266735;gene-LOC4323982;gene-LOC4323983
MSTRG.1694.1	Oryza_sativa_newGene_1685;Oryza_sativa_newGene_1687;gene-LOC4324035;gene-LOC4324036;gene-LOC4323982;gene-LOC9266166;gene-LOC4323983;gene-LOC9266735;gene-LOC4323985;Oryza_sativa_newGene_1702;gene-LOC4323988;gene-LOC4323989;gene-LOC4323990;gene-LOC4323991;gene-LOC4323992;gene-LOC4323993;gene-LOC4323994;gene-LOC107275806;gene-LOC4323995	Oryza_sativa_newGene_1702			gene-LOC4323985	gene-LOC4323989;gene-LOC4323988	gene-LOC4324035;gene-LOC4324036;gene-LOC9266166;Oryza_sativa_newGene_1687;gene-LOC9266735;Oryza_sativa_newGene_1685;gene-LOC4323982;gene-LOC4323983	gene-LOC4323995;gene-LOC107275806;gene-LOC4323991;gene-LOC4323990;gene-LOC4323994;gene-LOC4323992;gene-LOC4323993
MSTRG.1694.2	gene-LOC4324035;gene-LOC4324036;gene-LOC4323982;gene-LOC9266166;gene-LOC4323983;gene-LOC9266735;gene-LOC4323985;Oryza_sativa_newGene_1702;gene-LOC4323988;gene-LOC4323989;gene-LOC4323990;gene-LOC4323991;gene-LOC4323992;gene-LOC4323993;gene-LOC4323994;gene-LOC107275806;gene-LOC4323995	Oryza_sativa_newGene_1702			gene-LOC4323985	gene-LOC4323989;gene-LOC4323988	gene-LOC4324036;gene-LOC4324035;gene-LOC4323983;gene-LOC9266166;gene-LOC4323982;gene-LOC9266735	gene-LOC4323994;gene-LOC4323992;gene-LOC4323993;gene-LOC4323995;gene-LOC107275806;gene-LOC4323991;gene-LOC4323990
MSTRG.1700.1	gene-LOC4323983;gene-LOC9266735;gene-LOC4323985;Oryza_sativa_newGene_1702;gene-LOC4323988;gene-LOC4323989;gene-LOC4323990;gene-LOC4323991;gene-LOC4323992;gene-LOC4323993;gene-LOC4323994;gene-LOC107275806;gene-LOC4323995;gene-LOC4323964				gene-LOC4323992	gene-LOC4323993	Oryza_sativa_newGene_1702;gene-LOC4323990;gene-LOC4323989;gene-LOC4323985;gene-LOC4323983;gene-LOC4323988;gene-LOC4323991;gene-LOC9266735	gene-LOC4323964;gene-LOC4323994;gene-LOC4323995;gene-LOC107275806
MSTRG.1729.1	Oryza_sativa_newGene_1748;gene-LOC9266660;Oryza_sativa_newGene_1751;gene-LOC107275420;Oryza_sativa_newGene_1756;Oryza_sativa_newGene_1769;gene-LOC112939272;Oryza_sativa_newGene_1772;gene-LOC107280865;gene-LOC4323962;gene-LOC4323963;gene-LOC4323930;Oryza_sativa_newGene_1785	Oryza_sativa_newGene_1769				gene-LOC112939272;Oryza_sativa_newGene_1772	Oryza_sativa_newGene_1748;gene-LOC107275420;gene-LOC9266660;Oryza_sativa_newGene_1751;Oryza_sativa_newGene_1756	gene-LOC107280865;gene-LOC4323962;gene-LOC4323930;Oryza_sativa_newGene_1785;gene-LOC4323963
MSTRG.1741.1	gene-LOC4323963;gene-LOC4323930;Oryza_sativa_newGene_1785;gene-LOC107276733;gene-LOC112939278;gene-LOC112939280;gene-LOC4323935;gene-LOC4323936;Oryza_sativa_newGene_1803;gene-LOC4323937;gene-LOC4323938		gene-LOC4323935			Oryza_sativa_newGene_1803;gene-LOC4323936	gene-LOC112939280;gene-LOC4323930;Oryza_sativa_newGene_1785;gene-LOC107276733;gene-LOC4323963;gene-LOC112939278	gene-LOC4323937;gene-LOC4323938
MSTRG.1757.1	gene-LOC107276739;gene-LOC4323945;gene-LOC4323946;Oryza_sativa_newGene_1821;gene-LOC4327793;gene-LOC9269422;gene-LOC4327794;gene-LOC4327795;gene-LOC4327796;gene-LOC9267136;Oryza_sativa_newGene_1839;gene-LOC4327799;gene-LOC4327800;gene-LOC4327801;gene-LOC4327802;gene-LOC4327803				gene-LOC4327795	gene-LOC9267136;gene-LOC4327796	Oryza_sativa_newGene_1821;gene-LOC4323946;gene-LOC4327793;gene-LOC9269422;gene-LOC107276739;gene-LOC4323945;gene-LOC4327794	gene-LOC4327800;gene-LOC4327803;Oryza_sativa_newGene_1839;gene-LOC4327799;gene-LOC4327802;gene-LOC4327801
MSTRG.1776.1	gene-LOC4327808;gene-LOC9271759;gene-LOC4326410;gene-LOC107275775;Oryza_sativa_newGene_1862;gene-LOC9268765;gene-LOC4326411;gene-LOC4326412;Oryza_sativa_newGene_1878;gene-LOC4326418;gene-LOC4326419		gene-LOC4326411	gene-LOC4326412	gene-LOC9268765		gene-LOC9271759;gene-LOC4326410;Oryza_sativa_newGene_1862;gene-LOC107275775;gene-LOC4327808	Oryza_sativa_newGene_1878;gene-LOC4326419;gene-LOC4326418
MSTRG.1801.1	Oryza_sativa_newGene_1949;Oryza_sativa_newGene_1953;gene-LOC4326426;Oryza_sativa_newGene_1960;gene-LOC112936101;Oryza_sativa_newGene_1961;gene-LOC107278194;gene-LOC4326867;Oryza_sativa_newGene_1973;gene-LOC107279238;gene-LOC4326868;gene-LOC4326869;gene-LOC4326870;gene-LOC107278562	gene-LOC112936101;Oryza_sativa_newGene_1961			Oryza_sativa_newGene_1960	gene-LOC107278194	Oryza_sativa_newGene_1949;gene-LOC4326426;Oryza_sativa_newGene_1953	gene-LOC107279238;gene-LOC107278562;gene-LOC4326870;gene-LOC4326867;gene-LOC4326869;Oryza_sativa_newGene_1973;gene-LOC4326868
MSTRG.1822.4	Oryza_sativa_newGene_2031;Oryza_sativa_newGene_2035;Oryza_sativa_newGene_2041;gene-LOC107280873;gene-LOC107275673;Oryza_sativa_newGene_2045;Oryza_sativa_newGene_2055;gene-LOC9267667;gene-LOC9270112;gene-LOC4326879;gene-LOC9267920;gene-LOC9270384;gene-LOC4326880	Oryza_sativa_newGene_2045	gene-LOC107275673			Oryza_sativa_newGene_2055	gene-LOC107280873;Oryza_sativa_newGene_2041;Oryza_sativa_newGene_2031;Oryza_sativa_newGene_2035	gene-LOC9270112;gene-LOC9270384;gene-LOC9267667;gene-LOC9267920;gene-LOC4326880;gene-LOC4326879
MSTRG.1822.5	Oryza_sativa_newGene_2031;Oryza_sativa_newGene_2035;Oryza_sativa_newGene_2041;gene-LOC107280873;gene-LOC107275673;Oryza_sativa_newGene_2045;Oryza_sativa_newGene_2055;gene-LOC9267667;gene-LOC9270112;gene-LOC4326879;gene-LOC9267920;gene-LOC9270384;gene-LOC4326880	Oryza_sativa_newGene_2045	gene-LOC107275673			Oryza_sativa_newGene_2055	Oryza_sativa_newGene_2031;Oryza_sativa_newGene_2035;gene-LOC107280873;Oryza_sativa_newGene_2041	gene-LOC4326879;gene-LOC4326880;gene-LOC9267920;gene-LOC9267667;gene-LOC9270112;gene-LOC9270384
MSTRG.1822.6	Oryza_sativa_newGene_2031;Oryza_sativa_newGene_2035;Oryza_sativa_newGene_2041;gene-LOC107280873;gene-LOC107275673;Oryza_sativa_newGene_2045;Oryza_sativa_newGene_2055;gene-LOC9267667;gene-LOC9270112;gene-LOC4326879;gene-LOC9267920;gene-LOC9270384;gene-LOC4326880	Oryza_sativa_newGene_2045	gene-LOC107275673			Oryza_sativa_newGene_2055	gene-LOC107280873;Oryza_sativa_newGene_2041;Oryza_sativa_newGene_2031;Oryza_sativa_newGene_2035	gene-LOC9270384;gene-LOC9270112;gene-LOC4326879;gene-LOC4326880;gene-LOC9267920;gene-LOC9267667
MSTRG.1822.7	Oryza_sativa_newGene_2031;Oryza_sativa_newGene_2035;Oryza_sativa_newGene_2041;gene-LOC107280873;gene-LOC107275673;Oryza_sativa_newGene_2045;Oryza_sativa_newGene_2055;gene-LOC9267667;gene-LOC9270112;gene-LOC4326879;gene-LOC9267920;gene-LOC9270384;gene-LOC4326880	Oryza_sativa_newGene_2045	gene-LOC107275673			Oryza_sativa_newGene_2055	gene-LOC107280873;Oryza_sativa_newGene_2041;Oryza_sativa_newGene_2031;Oryza_sativa_newGene_2035	gene-LOC4326880;gene-LOC9267920;gene-LOC4326879;gene-LOC9267667;gene-LOC9270384;gene-LOC9270112
MSTRG.1823.1	Oryza_sativa_newGene_2035;Oryza_sativa_newGene_2041;gene-LOC107280873;gene-LOC107275673;Oryza_sativa_newGene_2045;Oryza_sativa_newGene_2055;gene-LOC9267667;gene-LOC9270112;gene-LOC4326879;gene-LOC9267920;gene-LOC9270384;gene-LOC4326880;gene-LOC107280562				Oryza_sativa_newGene_2045	Oryza_sativa_newGene_2055	Oryza_sativa_newGene_2035;Oryza_sativa_newGene_2041;gene-LOC107275673;gene-LOC107280873	gene-LOC9267920;gene-LOC4326880;gene-LOC4326879;gene-LOC107280562;gene-LOC9267667;gene-LOC9270384;gene-LOC9270112
MSTRG.1824.4	Oryza_sativa_newGene_2035;Oryza_sativa_newGene_2041;gene-LOC107280873;gene-LOC107275673;Oryza_sativa_newGene_2045;Oryza_sativa_newGene_2055;gene-LOC9267667;gene-LOC9270112;gene-LOC4326879;gene-LOC9267920;gene-LOC9270384;gene-LOC4326880;gene-LOC107280562	Oryza_sativa_newGene_2055			Oryza_sativa_newGene_2045		Oryza_sativa_newGene_2035;Oryza_sativa_newGene_2041;gene-LOC107275673;gene-LOC107280873	gene-LOC4326880;gene-LOC9267920;gene-LOC4326879;gene-LOC9267667;gene-LOC107280562;gene-LOC9270112;gene-LOC9270384
MSTRG.1838.1	gene-LOC4326879;gene-LOC9267920;gene-LOC9270384;gene-LOC4326880;gene-LOC107280562;gene-LOC4326881;gene-LOC107277870;gene-LOC4326883;gene-LOC4326179;gene-LOC4326180;gene-LOC9266670;gene-LOC4326181;gene-LOC4326182;gene-LOC4326183;gene-LOC107277478;Oryza_sativa_newGene_2128;gene-LOC4326185		gene-LOC4326181			gene-LOC4326182;gene-LOC4326183	gene-LOC9267920;gene-LOC4326879;gene-LOC107277870;gene-LOC9266670;gene-LOC4326180;gene-LOC107280562;gene-LOC4326883;gene-LOC4326179;gene-LOC4326881;gene-LOC4326880;gene-LOC9270384	gene-LOC4326185;gene-LOC107277478;Oryza_sativa_newGene_2128
MSTRG.1844.1	gene-LOC107277870;gene-LOC4326883;gene-LOC4326179;gene-LOC4326180;gene-LOC9266670;gene-LOC4326181;gene-LOC4326182;gene-LOC4326183;gene-LOC107277478;Oryza_sativa_newGene_2128;gene-LOC4326185;gene-LOC107276777;gene-LOC9270056				Oryza_sativa_newGene_2128		gene-LOC4326179;gene-LOC4326180;gene-LOC4326883;gene-LOC4326181;gene-LOC4326183;gene-LOC107277478;gene-LOC107277870;gene-LOC4326182;gene-LOC9266670	gene-LOC4326185;gene-LOC107276777;gene-LOC9270056
MSTRG.1873.1	gene-LOC4325844;gene-LOC4325845;gene-LOC107276829;gene-LOC4325847;gene-LOC4325848;Oryza_sativa_newGene_2214;gene-LOC4325851;Oryza_sativa_newGene_2219;gene-LOC9269668;gene-LOC4325855;gene-LOC9269908;Oryza_sativa_newGene_2228					gene-LOC9269668	Oryza_sativa_newGene_2219;gene-LOC107276829;gene-LOC4325851;gene-LOC4325845;gene-LOC4325844;Oryza_sativa_newGene_2214;gene-LOC4325847;gene-LOC4325848	gene-LOC4325855;gene-LOC9269908;Oryza_sativa_newGene_2228
MSTRG.1889.1	gene-LOC112937657;gene-LOC4324568;gene-LOC9271291;gene-LOC4324570;gene-LOC4324571;gene-LOC4324572;gene-LOC4324573;gene-LOC107281538;gene-LOC4324574;gene-LOC4324672;gene-LOC4324673;gene-LOC4324674;gene-LOC4324675;gene-LOC9267897;gene-LOC4324676;gene-LOC4324677;gene-LOC4324678;gene-LOC4324679;gene-LOC4324680;gene-LOC4324681;gene-LOC4324682					gene-LOC4324574	gene-LOC4324570;gene-LOC107281538;gene-LOC112937657;gene-LOC4324573;gene-LOC4324572;gene-LOC4324568;gene-LOC4324571;gene-LOC9271291	gene-LOC4324681;gene-LOC4324676;gene-LOC4324680;gene-LOC4324674;gene-LOC4324679;gene-LOC4324677;gene-LOC4324678;gene-LOC4324682;gene-LOC9267897;gene-LOC4324673;gene-LOC4324675;gene-LOC4324672
MSTRG.1911.6	gene-LOC4324686;gene-LOC4324687;Oryza_sativa_newGene_2305;Oryza_sativa_newGene_2309;Oryza_sativa_newGene_2315;gene-LOC4324690;gene-LOC107281752;Oryza_sativa_newGene_2323;gene-LOC4327920;gene-LOC4327921;gene-LOC4327922	Oryza_sativa_newGene_2315				gene-LOC107281752;Oryza_sativa_newGene_2323;gene-LOC4324690	Oryza_sativa_newGene_2309;Oryza_sativa_newGene_2305;gene-LOC4324686;gene-LOC4324687	gene-LOC4327921;gene-LOC4327922;gene-LOC4327920
MSTRG.1930.1	gene-LOC4327925;gene-LOC9268340;Oryza_sativa_newGene_2363;gene-LOC107276850;gene-LOC4327927;gene-LOC9266564;gene-LOC4327928;gene-LOC4327929;gene-LOC4327931;gene-LOC107278239;gene-LOC4327933;gene-LOC4327934;gene-LOC4326337;gene-LOC4326339;gene-LOC4326341;gene-LOC4326342			gene-LOC4327927		gene-LOC9266564;gene-LOC4327929;gene-LOC4327928	gene-LOC9268340;Oryza_sativa_newGene_2363;gene-LOC4327925;gene-LOC107276850	gene-LOC4326341;gene-LOC4327934;gene-LOC107278239;gene-LOC4326342;gene-LOC4326337;gene-LOC4326339;gene-LOC4327933;gene-LOC4327931
MSTRG.1959.12	gene-LOC4326345;Oryza_sativa_newGene_2391;gene-LOC4326346;gene-LOC4326347;gene-LOC4326348;gene-LOC4326349;gene-LOC4326350;gene-LOC4326351;gene-LOC107278430;Oryza_sativa_newGene_2405;Oryza_sativa_newGene_2410;gene-LOC9266080;gene-LOC4326353;Oryza_sativa_newGene_2418;gene-LOC4326304;gene-LOC4326305;Oryza_sativa_newGene_2420;gene-LOC107275883;gene-LOC107280880;gene-LOC112937924;gene-LOC4326310;gene-…	Oryza_sativa_newGene_2418			gene-LOC4326353	gene-LOC4326304	Oryza_sativa_newGene_2405;gene-LOC4326347;gene-LOC4326350;gene-LOC9266080;gene-LOC4326346;gene-LOC107278430;gene-LOC4326351;Oryza_sativa_newGene_2410;gene-LOC4326348;gene-LOC4326349;gene-LOC4326345;Oryza_sativa_newGene_2391	gene-LOC107280880;gene-LOC107275883;gene-LOC4326305;gene-LOC4326310;gene-LOC112937924;Oryza_sativa_newGene_2420;gene-LOC4326311
MSTRG.1959.13	gene-LOC4326345;Oryza_sativa_newGene_2391;gene-LOC4326346;gene-LOC4326347;gene-LOC4326348;gene-LOC4326349;gene-LOC4326350;gene-LOC4326351;gene-LOC107278430;Oryza_sativa_newGene_2405;Oryza_sativa_newGene_2410;gene-LOC9266080;gene-LOC4326353;Oryza_sativa_newGene_2418;gene-LOC4326304;gene-LOC4326305;Oryza_sativa_newGene_2420;gene-LOC107275883;gene-LOC107280880;gene-LOC112937924;gene-LOC4326310;gene-…	Oryza_sativa_newGene_2418			gene-LOC4326353	gene-LOC4326304	gene-LOC4326345;Oryza_sativa_newGene_2410;gene-LOC4326349;gene-LOC4326348;Oryza_sativa_newGene_2391;gene-LOC107278430;gene-LOC4326351;gene-LOC9266080;gene-LOC4326346;Oryza_sativa_newGene_2405;gene-LOC4326350;gene-LOC4326347	gene-LOC4326310;gene-LOC4326305;gene-LOC107275883;gene-LOC107280880;gene-LOC4326311;Oryza_sativa_newGene_2420;gene-LOC112937924
MSTRG.1966.1	gene-LOC4326304;gene-LOC4326305;Oryza_sativa_newGene_2420;gene-LOC107275883;gene-LOC107280880;gene-LOC112937924;gene-LOC4326310;gene-LOC4326311;gene-LOC4326312;gene-LOC107279260;Oryza_sativa_newGene_2427;gene-LOC4326313;gene-LOC4326314;gene-LOC4326315;gene-LOC107275497;gene-LOC4326316;Oryza_sativa_newGene_2445	Oryza_sativa_newGene_2427	gene-LOC107279260		gene-LOC4326312;gene-LOC4326311	gene-LOC4326313	gene-LOC4326304;gene-LOC112937924;Oryza_sativa_newGene_2420;gene-LOC107275883;gene-LOC107280880;gene-LOC4326310;gene-LOC4326305	gene-LOC4326315;gene-LOC4326314;gene-LOC107275497;gene-LOC4326316;Oryza_sativa_newGene_2445
MSTRG.1966.2	gene-LOC4326304;gene-LOC4326305;Oryza_sativa_newGene_2420;gene-LOC107275883;gene-LOC107280880;gene-LOC112937924;gene-LOC4326310;gene-LOC4326311;gene-LOC4326312;gene-LOC107279260;Oryza_sativa_newGene_2427;gene-LOC4326313;gene-LOC4326314;gene-LOC4326315;gene-LOC107275497;gene-LOC4326316;Oryza_sativa_newGene_2445	Oryza_sativa_newGene_2427	gene-LOC107279260		gene-LOC4326312;gene-LOC4326311	gene-LOC4326313	gene-LOC4326304;Oryza_sativa_newGene_2420;gene-LOC112937924;gene-LOC107275883;gene-LOC107280880;gene-LOC4326310;gene-LOC4326305	gene-LOC4326315;gene-LOC4326314;gene-LOC107275497;gene-LOC4326316;Oryza_sativa_newGene_2445
MSTRG.1966.3	gene-LOC4326304;gene-LOC4326305;Oryza_sativa_newGene_2420;gene-LOC107275883;gene-LOC107280880;gene-LOC112937924;gene-LOC4326310;gene-LOC4326311;gene-LOC4326312;gene-LOC107279260;Oryza_sativa_newGene_2427;gene-LOC4326313;gene-LOC4326314;gene-LOC4326315;gene-LOC107275497;gene-LOC4326316;Oryza_sativa_newGene_2445	Oryza_sativa_newGene_2427	gene-LOC107279260		gene-LOC4326311;gene-LOC4326312	gene-LOC4326313	gene-LOC4326305;gene-LOC4326310;gene-LOC107280880;gene-LOC107275883;Oryza_sativa_newGene_2420;gene-LOC112937924;gene-LOC4326304	Oryza_sativa_newGene_2445;gene-LOC4326316;gene-LOC107275497;gene-LOC4326314;gene-LOC4326315
MSTRG.1968.1	gene-LOC4326305;Oryza_sativa_newGene_2420;gene-LOC107275883;gene-LOC107280880;gene-LOC112937924;gene-LOC4326310;gene-LOC4326311;gene-LOC4326312;gene-LOC107279260;Oryza_sativa_newGene_2427;gene-LOC4326313;gene-LOC4326314;gene-LOC4326315;gene-LOC107275497;gene-LOC4326316;Oryza_sativa_newGene_2445;Oryza_sativa_newGene_2448				gene-LOC4326313		gene-LOC107275883;gene-LOC4326305;gene-LOC4326310;gene-LOC112937924;gene-LOC107280880;gene-LOC107279260;gene-LOC4326312;Oryza_sativa_newGene_2420;gene-LOC4326311;Oryza_sativa_newGene_2427	gene-LOC4326314;gene-LOC107275497;Oryza_sativa_newGene_2448;gene-LOC4326315;gene-LOC4326316;Oryza_sativa_newGene_2445
MSTRG.1993.2	gene-LOC9269129;gene-LOC9270822;gene-LOC4323858;Oryza_sativa_newGene_2469;gene-LOC9269084;gene-LOC4323860;gene-LOC4323861;gene-LOC4323862;gene-LOC4324190;gene-LOC4324191;gene-LOC4324193;Oryza_sativa_newGene_2482;Oryza_sativa_newGene_2484;gene-LOC4324194;gene-LOC4324195;gene-LOC4324196;gene-LOC4324197;gene-LOC9270742;gene-LOC9272369;Oryza_sativa_newGene_2502	Oryza_sativa_newGene_2482;Oryza_sativa_newGene_2484			gene-LOC4324193;gene-LOC4324191	gene-LOC4324195;gene-LOC4324194	Oryza_sativa_newGene_2469;gene-LOC4323860;gene-LOC4323862;gene-LOC4323861;gene-LOC9269084;gene-LOC9270822;gene-LOC9269129;gene-LOC4323858;gene-LOC4324190	gene-LOC4324197;gene-LOC9272369;gene-LOC4324196;Oryza_sativa_newGene_2502;gene-LOC9270742
MSTRG.2016.1	gene-LOC4324204;gene-LOC4324205;Oryza_sativa_newGene_2515;gene-LOC4324207;gene-LOC107279412;gene-LOC4327651;gene-LOC4327652;gene-LOC4327653;gene-LOC4327654;gene-LOC9267363;gene-LOC4327656;gene-LOC4327657;gene-LOC107275800;gene-LOC107275687;gene-LOC107275597;gene-LOC4327659;gene-LOC107278717;gene-LOC107281358;gene-LOC4327660				gene-LOC9267363;gene-LOC4327654	gene-LOC4327656	gene-LOC107279412;gene-LOC4324204;Oryza_sativa_newGene_2515;gene-LOC4327652;gene-LOC4327653;gene-LOC4324207;gene-LOC4327651;gene-LOC4324205	gene-LOC107281358;gene-LOC107278717;gene-LOC107275687;gene-LOC107275597;gene-LOC4327659;gene-LOC4327660;gene-LOC4327657;gene-LOC107275800
MSTRG.2067.1	gene-LOC4326379;gene-LOC4326380;gene-LOC4326381;gene-LOC4326383;gene-LOC4326384;gene-LOC9266924;gene-LOC4326385;gene-LOC107280898;gene-LOC4326386;Oryza_sativa_newGene_2733;Oryza_sativa_newGene_2737;gene-LOC4326388;gene-LOC107277840;Oryza_sativa_newGene_2745;gene-LOC4326389;gene-LOC107276285;gene-LOC4326390;gene-LOC4325948;gene-LOC4325949;gene-LOC4325950;gene-LOC4325951;gene-LOC4325952;gene-LOC432…				Oryza_sativa_newGene_2737;Oryza_sativa_newGene_2733	Oryza_sativa_newGene_2745;gene-LOC4326388;gene-LOC4326389;gene-LOC107277840	gene-LOC107280898;gene-LOC4326386;gene-LOC4326385;gene-LOC4326379;gene-LOC4326380;gene-LOC4326384;gene-LOC4326383;gene-LOC4326381;gene-LOC9266924	gene-LOC4325950;gene-LOC4325954;gene-LOC4325951;gene-LOC4325952;gene-LOC4325948;gene-LOC4326390;gene-LOC107276285;gene-LOC4325949;gene-LOC4325955;gene-LOC4325953
MSTRG.2068.2	gene-LOC4326380;gene-LOC4326381;gene-LOC4326383;gene-LOC4326384;gene-LOC9266924;gene-LOC4326385;gene-LOC107280898;gene-LOC4326386;Oryza_sativa_newGene_2733;Oryza_sativa_newGene_2737;gene-LOC4326388;gene-LOC107277840;Oryza_sativa_newGene_2745;gene-LOC4326389;gene-LOC107276285;gene-LOC4326390;gene-LOC4325948;gene-LOC4325949;gene-LOC4325950;gene-LOC4325951;gene-LOC4325952;gene-LOC4325953;gene-LOC432…	Oryza_sativa_newGene_2745	gene-LOC107277840	gene-LOC4326389	gene-LOC4326388	gene-LOC107276285	gene-LOC4326384;gene-LOC4326380;Oryza_sativa_newGene_2733;gene-LOC9266924;gene-LOC4326383;gene-LOC4326381;gene-LOC107280898;gene-LOC4326386;Oryza_sativa_newGene_2737;gene-LOC4326385	gene-LOC4325954;gene-LOC4325951;gene-LOC4325952;gene-LOC4325957;gene-LOC4325950;gene-LOC4325949;gene-LOC4325955;gene-LOC4325953;gene-LOC4326390;gene-LOC4325948
MSTRG.2087.5	gene-LOC4325959;gene-LOC4325960;gene-LOC4325962;gene-LOC4325963;gene-LOC4325964;gene-LOC9269998;Oryza_sativa_newGene_2784;gene-LOC4324592;gene-LOC4324593;gene-LOC9270873;gene-LOC4324595;gene-LOC4324596;gene-LOC4324597;gene-LOC107280913;gene-LOC4324599;gene-LOC4324600;gene-LOC4324601;gene-LOC9266262;gene-LOC9268844	Oryza_sativa_newGene_2784			gene-LOC9269998	gene-LOC4324592;gene-LOC4324593	gene-LOC4325964;gene-LOC4325962;gene-LOC4325963;gene-LOC4325960;gene-LOC4325959	gene-LOC4324599;gene-LOC9268844;gene-LOC4324596;gene-LOC4324601;gene-LOC9270873;gene-LOC4324595;gene-LOC107280913;gene-LOC4324600;gene-LOC4324597;gene-LOC9266262
MSTRG.2102.1	gene-LOC4324592;gene-LOC4324593;gene-LOC9270873;gene-LOC4324595;gene-LOC4324596;gene-LOC4324597;gene-LOC107280913;gene-LOC4324599;gene-LOC4324600;gene-LOC4324601;gene-LOC9266262;gene-LOC9268844;Oryza_sativa_newGene_2814;gene-LOC9271392;gene-LOC112939619;gene-LOC4324603;gene-LOC4324604;gene-LOC4324605;gene-LOC4324606;gene-LOC4324091;gene-LOC4324092	Oryza_sativa_newGene_2814;gene-LOC9271392			gene-LOC9266262;gene-LOC9268844	gene-LOC112939619	gene-LOC4324597;gene-LOC4324593;gene-LOC4324600;gene-LOC4324592;gene-LOC4324595;gene-LOC107280913;gene-LOC4324601;gene-LOC9270873;gene-LOC4324596;gene-LOC4324599	gene-LOC4324603;gene-LOC4324091;gene-LOC4324606;gene-LOC4324605;gene-LOC4324604;gene-LOC4324092
MSTRG.2144.1	gene-LOC4324222;gene-LOC9269401;gene-LOC4327722;gene-LOC4327723;gene-LOC9271269;gene-LOC107277690;gene-LOC112937664;Oryza_sativa_newGene_2899;gene-LOC4327728;gene-LOC4327727;Oryza_sativa_newGene_2905;Oryza_sativa_newGene_2910;gene-LOC107280961;gene-LOC112939653;gene-LOC4327730;gene-LOC107277719;gene-LOC4327731;gene-LOC4327732;gene-LOC4327733	Oryza_sativa_newGene_2899		gene-LOC4327728	gene-LOC112937664		gene-LOC9271269;gene-LOC9269401;gene-LOC4327722;gene-LOC4324222;gene-LOC107277690;gene-LOC4327723	Oryza_sativa_newGene_2910;gene-LOC112939653;Oryza_sativa_newGene_2905;gene-LOC4327730;gene-LOC4327732;gene-LOC4327731;gene-LOC107277719;gene-LOC4327733;gene-LOC107280961;gene-LOC4327727
MSTRG.2162.3	Oryza_sativa_newGene_2910;gene-LOC107280961;gene-LOC112939653;gene-LOC4327730;gene-LOC107277719;gene-LOC4327731;gene-LOC4327732;gene-LOC4327733;gene-LOC4327734;gene-LOC4327735;gene-LOC4327736;gene-LOC4327737;gene-LOC4325311;gene-LOC4325312;gene-LOC107277626;Oryza_sativa_newGene_2937;gene-LOC107278125;gene-LOC4325314;gene-LOC9268926;gene-LOC4325316;gene-LOC4325317;gene-LOC4325318;gene-LOC4325319;g…	Oryza_sativa_newGene_2937			gene-LOC107277626;gene-LOC4325312		gene-LOC4327737;gene-LOC4327736;gene-LOC4327735;gene-LOC4327734;gene-LOC4327731;gene-LOC4327732;gene-LOC107280961;gene-LOC107277719;gene-LOC4327733;gene-LOC112939653;gene-LOC4325311;Oryza_sativa_newGene_2910;gene-LOC4327730	gene-LOC4325320;gene-LOC9268926;gene-LOC107278125;gene-LOC4325317;gene-LOC4325319;gene-LOC4325314;gene-LOC4325316;gene-LOC4325318
MSTRG.2162.4	Oryza_sativa_newGene_2910;gene-LOC107280961;gene-LOC112939653;gene-LOC4327730;gene-LOC107277719;gene-LOC4327731;gene-LOC4327732;gene-LOC4327733;gene-LOC4327734;gene-LOC4327735;gene-LOC4327736;gene-LOC4327737;gene-LOC4325311;gene-LOC4325312;gene-LOC107277626;Oryza_sativa_newGene_2937;gene-LOC107278125;gene-LOC4325314;gene-LOC9268926;gene-LOC4325316;gene-LOC4325317;gene-LOC4325318;gene-LOC4325319;g…	Oryza_sativa_newGene_2937			gene-LOC107277626;gene-LOC4325312		gene-LOC4325311;gene-LOC112939653;Oryza_sativa_newGene_2910;gene-LOC4327730;gene-LOC4327732;gene-LOC4327731;gene-LOC4327733;gene-LOC107277719;gene-LOC107280961;gene-LOC4327734;gene-LOC4327736;gene-LOC4327737;gene-LOC4327735	gene-LOC4325314;gene-LOC4325316;gene-LOC4325318;gene-LOC4325317;gene-LOC107278125;gene-LOC9268926;gene-LOC4325320;gene-LOC4325319
MSTRG.2166.4	gene-LOC4325311;gene-LOC4325312;gene-LOC107277626;Oryza_sativa_newGene_2937;gene-LOC107278125;gene-LOC4325314;gene-LOC9268926;gene-LOC4325316;gene-LOC4325317;gene-LOC4325318;gene-LOC4325319;gene-LOC4325320;gene-LOC4325321;gene-LOC4325322;gene-LOC107277460;gene-LOC4325323;gene-LOC4325325;gene-LOC4325326;gene-LOC107275306;gene-LOC4325327;gene-LOC4325328;gene-LOC4326641;gene-LOC4326643;gene-LOC43266…		gene-LOC4325318			gene-LOC4325319	Oryza_sativa_newGene_2937;gene-LOC4325311;gene-LOC4325312;gene-LOC4325316;gene-LOC4325314;gene-LOC107277626;gene-LOC107278125;gene-LOC4325317;gene-LOC9268926	gene-LOC107275306;gene-LOC4325328;gene-LOC4325325;gene-LOC4326644;gene-LOC4325326;gene-LOC4326641;gene-LOC4325323;gene-LOC107277460;gene-LOC4325322;gene-LOC4325321;gene-LOC4325320;gene-LOC4325327;gene-LOC4326643
MSTRG.2177.3	gene-LOC4325320;gene-LOC4325321;gene-LOC4325322;gene-LOC107277460;gene-LOC4325323;gene-LOC4325325;gene-LOC4325326;gene-LOC107275306;gene-LOC4325327;gene-LOC4325328;gene-LOC4326641;gene-LOC4326643;gene-LOC4326644;Oryza_sativa_newGene_2963;Oryza_sativa_newGene_2966;Oryza_sativa_newGene_2968;gene-LOC4326647;gene-LOC4326648;gene-LOC4326649;gene-LOC4326650;gene-LOC4326651;gene-LOC4326652;gene-LOC43266…	Oryza_sativa_newGene_2963	gene-LOC4326644		gene-LOC4326643	Oryza_sativa_newGene_2966;gene-LOC4326648;gene-LOC4326647;Oryza_sativa_newGene_2968	gene-LOC107277460;gene-LOC4325321;gene-LOC4325322;gene-LOC4325320;gene-LOC4325327;gene-LOC4325323;gene-LOC4325326;gene-LOC4326641;gene-LOC107275306;gene-LOC4325328;gene-LOC4325325	gene-LOC4326650;gene-LOC4326653;gene-LOC107278473;gene-LOC4326651;gene-LOC4326654;gene-LOC4326652;gene-LOC4326649
MSTRG.2206.6	gene-LOC4326614;gene-LOC4326615;gene-LOC9271679;gene-LOC4326617;gene-LOC4326618;gene-LOC4326619;gene-LOC4326620;gene-LOC107278244;Oryza_sativa_newGene_3014;gene-LOC4326622;gene-LOC107276505;gene-LOC4326623;Oryza_sativa_newGene_3028;Oryza_sativa_newGene_3030;gene-LOC4326625;gene-LOC4326627;gene-LOC4326628;gene-LOC107278462;gene-LOC4326630;gene-LOC4326631	Oryza_sativa_newGene_3014			gene-LOC107278244;gene-LOC4326620	gene-LOC4326622;gene-LOC107276505	gene-LOC4326619;gene-LOC4326615;gene-LOC4326614;gene-LOC9271679;gene-LOC4326618;gene-LOC4326617	gene-LOC4326631;gene-LOC4326630;gene-LOC4326627;Oryza_sativa_newGene_3028;gene-LOC107278462;gene-LOC4326628;Oryza_sativa_newGene_3030;gene-LOC4326625;gene-LOC4326623
MSTRG.2206.7	gene-LOC4326614;gene-LOC4326615;gene-LOC9271679;gene-LOC4326617;gene-LOC4326618;gene-LOC4326619;gene-LOC4326620;gene-LOC107278244;Oryza_sativa_newGene_3014;gene-LOC4326622;gene-LOC107276505;gene-LOC4326623;Oryza_sativa_newGene_3028;Oryza_sativa_newGene_3030;gene-LOC4326625;gene-LOC4326627;gene-LOC4326628;gene-LOC107278462;gene-LOC4326630;gene-LOC4326631	Oryza_sativa_newGene_3014			gene-LOC4326620;gene-LOC107278244	gene-LOC4326623;gene-LOC4326622;gene-LOC107276505	gene-LOC4326615;gene-LOC4326614;gene-LOC4326617;gene-LOC4326618;gene-LOC9271679;gene-LOC4326619	Oryza_sativa_newGene_3030;gene-LOC4326625;Oryza_sativa_newGene_3028;gene-LOC107278462;gene-LOC4326628;gene-LOC4326630;gene-LOC4326627;gene-LOC4326631
MSTRG.2247.2	gene-LOC4326683;gene-LOC4326684;gene-LOC4326685;gene-LOC4326686;gene-LOC107279176;gene-LOC4326687;gene-LOC4326689;gene-LOC4326690;Oryza_sativa_newGene_3091;gene-LOC4326692;Oryza_sativa_newGene_3100;gene-LOC4326694;Oryza_sativa_newGene_3102;gene-LOC4326657;Oryza_sativa_newGene_3103;gene-LOC4326659;gene-LOC4326660;gene-LOC9272564;gene-LOC4326661;gene-LOC4326663;gene-LOC4326664;Oryza_sativa_newGene_…	Oryza_sativa_newGene_3102	gene-LOC4326694	gene-LOC4326657	Oryza_sativa_newGene_3100	Oryza_sativa_newGene_3103	gene-LOC4326692;gene-LOC4326687;Oryza_sativa_newGene_3091;gene-LOC4326686;gene-LOC107279176;gene-LOC4326689;gene-LOC4326690;gene-LOC4326685;gene-LOC4326683;gene-LOC4326684	gene-LOC4326666;gene-LOC4326660;gene-LOC4326659;gene-LOC4326661;gene-LOC4326664;gene-LOC4326667;Oryza_sativa_newGene_3138;gene-LOC9272564;Oryza_sativa_newGene_3154;gene-LOC4326663
MSTRG.2255.2	gene-LOC4326692;Oryza_sativa_newGene_3100;gene-LOC4326694;Oryza_sativa_newGene_3102;gene-LOC4326657;Oryza_sativa_newGene_3103;gene-LOC4326659;gene-LOC4326660;gene-LOC9272564;gene-LOC4326661;gene-LOC4326663;gene-LOC4326664;Oryza_sativa_newGene_3138;gene-LOC4326666;Oryza_sativa_newGene_3154;gene-LOC4326667;gene-LOC4326668;gene-LOC107275370;gene-LOC9266252;Oryza_sativa_newGene_3173;gene-LOC4326670	Oryza_sativa_newGene_3138	gene-LOC4326664		gene-LOC4326663	gene-LOC4326666	Oryza_sativa_newGene_3100;gene-LOC9272564;gene-LOC4326657;Oryza_sativa_newGene_3102;gene-LOC4326659;Oryza_sativa_newGene_3103;gene-LOC4326660;gene-LOC4326692;gene-LOC4326694;gene-LOC4326661	gene-LOC4326670;gene-LOC4326668;gene-LOC4326667;gene-LOC9266252;Oryza_sativa_newGene_3154;gene-LOC107275370;Oryza_sativa_newGene_3173
MSTRG.2255.1	gene-LOC4326692;Oryza_sativa_newGene_3100;gene-LOC4326694;Oryza_sativa_newGene_3102;gene-LOC4326657;Oryza_sativa_newGene_3103;gene-LOC4326659;gene-LOC4326660;gene-LOC9272564;gene-LOC4326661;gene-LOC4326663;gene-LOC4326664;Oryza_sativa_newGene_3138;gene-LOC4326666;Oryza_sativa_newGene_3154;gene-LOC4326667;gene-LOC4326668;gene-LOC107275370;gene-LOC9266252;Oryza_sativa_newGene_3173;gene-LOC4326670	Oryza_sativa_newGene_3138	gene-LOC4326664		gene-LOC4326663	gene-LOC4326666	gene-LOC4326694;gene-LOC4326692;gene-LOC4326661;gene-LOC4326659;Oryza_sativa_newGene_3103;gene-LOC4326660;Oryza_sativa_newGene_3102;Oryza_sativa_newGene_3100;gene-LOC9272564;gene-LOC4326657	gene-LOC4326670;Oryza_sativa_newGene_3173;gene-LOC107275370;Oryza_sativa_newGene_3154;gene-LOC9266252;gene-LOC4326667;gene-LOC4326668
MSTRG.2272.2	gene-LOC4326670;gene-LOC4326671;gene-LOC4326672;gene-LOC4326673;gene-LOC4326674;gene-LOC4326675;gene-LOC4326588;gene-LOC9271453;gene-LOC107280071;Oryza_sativa_newGene_3211;gene-LOC4326592;gene-LOC112938235;gene-LOC4326593;gene-LOC4326594;gene-LOC4326595;gene-LOC4326596;Oryza_sativa_newGene_3231;Oryza_sativa_newGene_3236;gene-LOC4326602	Oryza_sativa_newGene_3211			gene-LOC107280071	gene-LOC4326592	gene-LOC4326674;gene-LOC9271453;gene-LOC4326673;gene-LOC4326671;gene-LOC4326588;gene-LOC4326672;gene-LOC4326670;gene-LOC4326675	gene-LOC4326594;Oryza_sativa_newGene_3231;Oryza_sativa_newGene_3236;gene-LOC112938235;gene-LOC4326595;gene-LOC4326602;gene-LOC4326593;gene-LOC4326596
MSTRG.2303.1	gene-LOC4326577;gene-LOC4326578;gene-LOC4326579;gene-LOC107277790;gene-LOC4326580;gene-LOC4326581;Oryza_sativa_newGene_3334;gene-LOC4326582;gene-LOC4326583;gene-LOC9266472;gene-LOC4326585;gene-LOC4326586;gene-LOC4326587;gene-LOC4326553;gene-LOC4326554;gene-LOC4326555;gene-LOC4326558;gene-LOC4326559;gene-LOC4326560			gene-LOC4326583	gene-LOC4326582		gene-LOC4326580;gene-LOC4326577;gene-LOC4326579;gene-LOC4326581;gene-LOC107277790;gene-LOC4326578;Oryza_sativa_newGene_3334	gene-LOC4326554;gene-LOC4326586;gene-LOC4326585;gene-LOC9266472;gene-LOC4326559;gene-LOC4326558;gene-LOC4326560;gene-LOC4326555;gene-LOC4326553;gene-LOC4326587
MSTRG.2305.5	gene-LOC4326579;gene-LOC107277790;gene-LOC4326580;gene-LOC4326581;Oryza_sativa_newGene_3334;gene-LOC4326582;gene-LOC4326583;gene-LOC9266472;gene-LOC4326585;gene-LOC4326586;gene-LOC4326587;gene-LOC4326553;gene-LOC4326554;gene-LOC4326555;gene-LOC4326558;gene-LOC4326559;gene-LOC4326560;Oryza_sativa_newGene_3385	gene-LOC9266472			gene-LOC4326583	gene-LOC4326585	Oryza_sativa_newGene_3334;gene-LOC107277790;gene-LOC4326581;gene-LOC4326580;gene-LOC4326579;gene-LOC4326582	gene-LOC4326559;gene-LOC4326558;gene-LOC4326560;gene-LOC4326555;gene-LOC4326553;gene-LOC4326587;gene-LOC4326554;Oryza_sativa_newGene_3385;gene-LOC4326586
MSTRG.2368.1	gene-LOC9270605;gene-LOC4325375;gene-LOC4325376;gene-LOC9271197;gene-LOC4325378;Oryza_sativa_newGene_3496;gene-LOC4325379;gene-LOC112939891;gene-LOC107281468;gene-LOC112938274;gene-LOC4325380;gene-LOC4324171;gene-LOC4324172;gene-LOC4324173;gene-LOC4324174;gene-LOC4324175;gene-LOC4324176;Oryza_sativa_newGene_3517;gene-LOC112937876;gene-LOC107276384						gene-LOC112939891;Oryza_sativa_newGene_3496;gene-LOC107281468;gene-LOC4324171;gene-LOC4325379;gene-LOC4325375;gene-LOC4325380;gene-LOC9271197;gene-LOC9270605;gene-LOC4325378;gene-LOC112938274;gene-LOC4325376	gene-LOC4324176;gene-LOC112937876;gene-LOC4324173;gene-LOC4324174;gene-LOC107276384;Oryza_sativa_newGene_3517;gene-LOC4324172;gene-LOC4324175
MSTRG.2425.1	gene-LOC9271252;gene-LOC4327858;gene-LOC4327859;gene-LOC9272543;Oryza_sativa_newGene_3605;gene-LOC4327860;gene-LOC4327861;gene-LOC4327862;gene-LOC4327865;gene-LOC4327866;gene-LOC4327867;gene-LOC4326850;gene-LOC4326851;Oryza_sativa_newGene_3652;Oryza_sativa_newGene_3656;gene-LOC4326853;gene-LOC4326854;gene-LOC4326855;gene-LOC4326856;gene-LOC9268670;gene-LOC4326857;gene-LOC4326858;gene-LOC4326860;g…	gene-LOC4326851			gene-LOC4326850		gene-LOC4327862;gene-LOC9272543;gene-LOC9271252;Oryza_sativa_newGene_3605;gene-LOC4327865;gene-LOC4327867;gene-LOC4327861;gene-LOC4327859;gene-LOC4327860;gene-LOC4327858;gene-LOC4327866	gene-LOC4326855;gene-LOC4326858;Oryza_sativa_newGene_3652;gene-LOC4326854;gene-LOC4326856;gene-LOC4326860;Oryza_sativa_newGene_3656;gene-LOC4326861;gene-LOC4326853;gene-LOC4326857;gene-LOC9268670
MSTRG.2462.1	gene-LOC4326321;gene-LOC4326322;Oryza_sativa_newGene_3754;Oryza_sativa_newGene_3757;gene-LOC4326324;gene-LOC4326325;gene-LOC4326326;gene-LOC4326327;gene-LOC107278048;Oryza_sativa_newGene_3789;gene-LOC4326329;gene-LOC107276023;gene-LOC107281034;gene-LOC4326332;Oryza_sativa_newGene_3805;gene-LOC4326333;gene-LOC107277300;gene-LOC4326336;gene-LOC4325895					gene-LOC107281034;gene-LOC4326332	gene-LOC4326326;gene-LOC4326322;gene-LOC4326321;gene-LOC107278048;gene-LOC4326327;gene-LOC107276023;Oryza_sativa_newGene_3789;gene-LOC4326324;gene-LOC4326329;Oryza_sativa_newGene_3757;Oryza_sativa_newGene_3754;gene-LOC4326325	gene-LOC4326333;Oryza_sativa_newGene_3805;gene-LOC4325895;gene-LOC4326336;gene-LOC107277300
MSTRG.2595.2	gene-LOC4325645;gene-LOC4325647;gene-LOC9269271;gene-LOC107275900;Oryza_sativa_newGene_4067;gene-LOC4325649;gene-LOC4325650;gene-LOC4325651;gene-LOC4323881;gene-LOC4323882;Oryza_sativa_newGene_4089;Oryza_sativa_newGene_4092;gene-LOC4323884;gene-LOC4323885;gene-LOC107281471;Oryza_sativa_newGene_4110;gene-LOC4323889;gene-LOC4323890;gene-LOC4323891;gene-LOC4323892;gene-LOC9270375;gene-LOC4323895	Oryza_sativa_newGene_4089	Oryza_sativa_newGene_4092	gene-LOC4323884	gene-LOC4323882	gene-LOC4323885	gene-LOC4325649;gene-LOC4325647;gene-LOC4325645;gene-LOC4325650;gene-LOC4323881;gene-LOC107275900;gene-LOC9269271;gene-LOC4325651;Oryza_sativa_newGene_4067	gene-LOC107281471;Oryza_sativa_newGene_4110;gene-LOC4323891;gene-LOC9270375;gene-LOC4323889;gene-LOC4323895;gene-LOC4323890;gene-LOC4323892
MSTRG.2644.2	gene-LOC4326931;gene-LOC4326932;gene-LOC4326933;gene-LOC4326934;gene-LOC9268042;gene-LOC4326935;gene-LOC4324241;gene-LOC4324243;gene-LOC4324242;gene-LOC4324244;gene-LOC4324245;gene-LOC4324247;Oryza_sativa_newGene_4291;gene-LOC4324248;gene-LOC4324249;gene-LOC4324250;gene-LOC4324251;Oryza_sativa_newGene_4317;Oryza_sativa_newGene_4319;gene-LOC9267257;gene-LOC107278596;gene-LOC107279007;gene-LOC10727…			gene-LOC4324247	gene-LOC4324245		gene-LOC4326933;gene-LOC4326931;gene-LOC4326932;gene-LOC4324244;gene-LOC4324243;gene-LOC4326934;gene-LOC4324242;gene-LOC4326935;gene-LOC4324241;gene-LOC9268042	gene-LOC4324250;gene-LOC4324248;Oryza_sativa_newGene_4317;gene-LOC4324254;gene-LOC9267257;Oryza_sativa_newGene_4355;Oryza_sativa_newGene_4352;gene-LOC4324255;gene-LOC4324256;gene-LOC107277647;gene-LOC4324249;gene-LOC4324251;Oryza_sativa_newGene_4291;Oryza_sativa_newGene_4319;gene-LOC107279007;gene-LOC107278596
MSTRG.2764.1	gene-LOC4324661;gene-LOC4324662;gene-LOC4324664;gene-LOC112938332;gene-LOC4324666;gene-LOC4324667;gene-LOC107279229;gene-LOC4324669;gene-LOC4324670;gene-LOC4324671;gene-LOC4324717;gene-LOC9268171;gene-LOC4324718;gene-LOC4324719;gene-LOC4324720;gene-LOC4324722;gene-LOC9270317;Oryza_sativa_newGene_4596;gene-LOC4324725;gene-LOC112936589;gene-LOC4324726;gene-LOC4324727;gene-LOC4324728;Oryza_sativa_ne…	gene-LOC4324720			gene-LOC4324718;gene-LOC4324719		gene-LOC4324662;gene-LOC4324661;gene-LOC4324664;gene-LOC4324717;gene-LOC9268171;gene-LOC4324666;gene-LOC4324670;gene-LOC4324669;gene-LOC112938332;gene-LOC4324667;gene-LOC4324671;gene-LOC107279229	gene-LOC4324722;gene-LOC4324730;gene-LOC4324728;gene-LOC112936589;Oryza_sativa_newGene_4596;Oryza_sativa_newGene_4603;gene-LOC4324725;gene-LOC4324726;gene-LOC9270317;gene-LOC4324727;gene-LOC4324732;gene-LOC4324731
MSTRG.2777.2	gene-LOC4324722;gene-LOC9270317;Oryza_sativa_newGene_4596;gene-LOC4324725;gene-LOC112936589;gene-LOC4324726;gene-LOC4324727;gene-LOC4324728;Oryza_sativa_newGene_4603;gene-LOC4324730;gene-LOC4324731;gene-LOC4324732;gene-LOC107275859;gene-LOC4324733;Oryza_sativa_newGene_4614;gene-LOC4324734;gene-LOC4323915;gene-LOC9271066;gene-LOC9272673;gene-LOC4323916;gene-LOC4323917;gene-LOC9267846;gene-LOC10727…				gene-LOC4324732	gene-LOC107275859	gene-LOC4324727;gene-LOC4324731;gene-LOC4324726;Oryza_sativa_newGene_4603;gene-LOC4324725;gene-LOC9270317;gene-LOC4324728;gene-LOC112936589;Oryza_sativa_newGene_4596;gene-LOC4324722;gene-LOC4324730	gene-LOC4324733;gene-LOC4323916;gene-LOC4323921;gene-LOC4323917;gene-LOC4323923;gene-LOC9271066;Oryza_sativa_newGene_4614;gene-LOC107276471;gene-LOC9272673;gene-LOC9266291;gene-LOC4323915;gene-LOC4323925;gene-LOC9267846;Oryza_sativa_newGene_4638;gene-LOC4324734
MSTRG.2811.1	gene-LOC4324420;gene-LOC4324421;Oryza_sativa_newGene_4650;gene-LOC4324423;Oryza_sativa_newGene_4656;gene-LOC4324425;gene-LOC9268213;gene-LOC4324426;gene-LOC4324427;gene-LOC4324428;gene-LOC4324429;gene-LOC4324430;gene-LOC107279878;gene-LOC107276639;gene-LOC4324432;Oryza_sativa_newGene_4674;gene-LOC4324434;gene-LOC4324435;gene-LOC4324152;gene-LOC4324153;Oryza_sativa_newGene_4685;gene-LOC107281082;g…	Oryza_sativa_newGene_4674		gene-LOC4324434	gene-LOC4324432;gene-LOC107276639	gene-LOC4324435;gene-LOC4324152	gene-LOC4324421;Oryza_sativa_newGene_4650;gene-LOC9268213;gene-LOC4324425;gene-LOC4324426;gene-LOC4324420;Oryza_sativa_newGene_4656;gene-LOC4324429;gene-LOC4324428;gene-LOC4324427;gene-LOC4324423;gene-LOC107279878;gene-LOC4324430	Oryza_sativa_newGene_4694;gene-LOC4324159;gene-LOC4324153;Oryza_sativa_newGene_4685;gene-LOC4324161;gene-LOC4324162;Oryza_sativa_newGene_4692;gene-LOC4324163;gene-LOC4324160;gene-LOC107281082;gene-LOC4324158;gene-LOC9267047
MSTRG.2958.1	gene-LOC4325139;gene-LOC4325140;gene-LOC4325141;gene-LOC4325142;gene-LOC4325143;Oryza_sativa_newGene_5110;gene-LOC4325145;gene-LOC4325146;gene-LOC4325302;gene-LOC4325303;gene-LOC4325304;gene-LOC4325305;gene-LOC4325306;gene-LOC4325307;gene-LOC107277827;gene-LOC4325308;gene-LOC4325309;gene-LOC4325310;gene-LOC9271377;Oryza_sativa_newGene_5142;gene-LOC4325608				gene-LOC4325302;gene-LOC4325303	gene-LOC4325305;gene-LOC4325304	gene-LOC4325139;gene-LOC4325143;Oryza_sativa_newGene_5110;gene-LOC4325141;gene-LOC4325142;gene-LOC4325145;gene-LOC4325146;gene-LOC4325140	gene-LOC4325608;gene-LOC4325306;gene-LOC4325310;gene-LOC9271377;gene-LOC4325307;gene-LOC107277827;Oryza_sativa_newGene_5142;gene-LOC4325308;gene-LOC4325309
MSTRG.3069.1	gene-LOC107276664;gene-LOC4327149;gene-LOC4327150;gene-LOC9269465;gene-LOC112938323;gene-LOC112936915;gene-LOC4327151;gene-LOC107278757;gene-LOC4327153;gene-LOC4327159;gene-LOC4327160;gene-LOC4327886;gene-LOC4327887;gene-LOC4327888;gene-LOC4327889;gene-LOC107281096;gene-LOC4327891;gene-LOC4327892;gene-LOC4327893;gene-LOC4327894;gene-LOC4327895;gene-LOC4327896;gene-LOC4327897;gene-LOC9267579			gene-LOC4327887	gene-LOC4327886		gene-LOC112938323;gene-LOC107278757;gene-LOC4327149;gene-LOC107276664;gene-LOC4327150;gene-LOC112936915;gene-LOC4327153;gene-LOC9269465;gene-LOC4327151;gene-LOC4327160;gene-LOC4327159	gene-LOC9267579;gene-LOC4327893;gene-LOC107281096;gene-LOC4327888;gene-LOC4327892;gene-LOC4327891;gene-LOC4327895;gene-LOC4327896;gene-LOC4327894;gene-LOC4327897;gene-LOC4327889
MSTRG.3085.2	gene-LOC4327893;gene-LOC4327894;gene-LOC4327895;gene-LOC4327896;gene-LOC4327897;gene-LOC9267579;gene-LOC4327899;gene-LOC4327900;gene-LOC4327901;gene-LOC107278698;gene-LOC4327902;gene-LOC4326428;Oryza_sativa_newGene_5537;gene-LOC9270515;Oryza_sativa_newGene_5545;gene-LOC9270584;gene-LOC4326431;gene-LOC4326432;gene-LOC4326433;Oryza_sativa_newGene_5561;Oryza_sativa_newGene_5567;gene-LOC4326435;gene-…	Oryza_sativa_newGene_5545		gene-LOC9270584	gene-LOC9270515	gene-LOC4326431	gene-LOC9267579;gene-LOC4327901;gene-LOC4327893;gene-LOC107278698;gene-LOC4326428;gene-LOC4327900;gene-LOC4327896;Oryza_sativa_newGene_5537;gene-LOC4327895;gene-LOC4327897;gene-LOC4327902;gene-LOC4327894;gene-LOC4327899	Oryza_sativa_newGene_5567;gene-LOC4326432;Oryza_sativa_newGene_5561;gene-LOC4326435;gene-LOC4326437;gene-LOC4326433;gene-LOC4326436
MSTRG.3102.1	gene-LOC4326437;gene-LOC4327835;gene-LOC4327836;gene-LOC4327837;gene-LOC4327838;gene-LOC4327840;gene-LOC4327841;gene-LOC4327842;gene-LOC9268622;gene-LOC9271927;gene-LOC4327845;gene-LOC4327848;gene-LOC9271041;gene-LOC107277049;gene-LOC107278667;gene-LOC4327054;gene-LOC4327055;gene-LOC4327056;gene-LOC4327057;gene-LOC4327058;gene-LOC4327059;gene-LOC4327060;gene-LOC107278529	gene-LOC9268622					gene-LOC4327840;gene-LOC4327842;gene-LOC4327838;gene-LOC4327836;gene-LOC4327841;gene-LOC4327837;gene-LOC4326437;gene-LOC4327835	gene-LOC107278667;gene-LOC4327055;gene-LOC4327057;gene-LOC4327059;gene-LOC107278529;gene-LOC4327845;gene-LOC9271041;gene-LOC107277049;gene-LOC4327060;gene-LOC4327058;gene-LOC4327848;gene-LOC4327054;gene-LOC4327056;gene-LOC9271927
MSTRG.3115.1	gene-LOC9271927;gene-LOC4327845;gene-LOC4327848;gene-LOC9271041;gene-LOC107277049;gene-LOC107278667;gene-LOC4327054;gene-LOC4327055;gene-LOC4327056;gene-LOC4327057;gene-LOC4327058;gene-LOC4327059;gene-LOC4327060;gene-LOC107278529;gene-LOC4327035;Oryza_sativa_newGene_5630;Oryza_sativa_newGene_5633;Oryza_sativa_newGene_5639;gene-LOC4327037;gene-LOC4327038;gene-LOC4327039;gene-LOC4327040;gene-LOC432…	gene-LOC4327035			gene-LOC107278529	Oryza_sativa_newGene_5630;Oryza_sativa_newGene_5639;Oryza_sativa_newGene_5633	gene-LOC4327848;gene-LOC4327054;gene-LOC4327056;gene-LOC9271927;gene-LOC107277049;gene-LOC4327060;gene-LOC4327058;gene-LOC4327057;gene-LOC4327059;gene-LOC4327845;gene-LOC9271041;gene-LOC107278667;gene-LOC4327055	gene-LOC4327037;gene-LOC4327043;gene-LOC4327045;gene-LOC4327038;gene-LOC4327039;gene-LOC4327040;gene-LOC4327044;gene-LOC4327046
MSTRG.3194.1	gene-LOC107278632;gene-LOC107278622;gene-LOC4325632;gene-LOC4325633;gene-LOC4327619;gene-LOC4327621;gene-LOC4327623;gene-LOC4327625;gene-LOC4327627;gene-LOC107277832;gene-LOC112937316;gene-LOC4327628;gene-LOC107275438;gene-LOC4327630;gene-LOC4327631;gene-LOC4327953;gene-LOC9268592;gene-LOC4327955;gene-LOC4327956;gene-LOC4327957	gene-LOC4327627			gene-LOC4327625	gene-LOC112937316;gene-LOC4327628;gene-LOC107277832	gene-LOC107278622;gene-LOC4327621;gene-LOC107278632;gene-LOC4325632;gene-LOC4327623;gene-LOC4325633;gene-LOC4327619	gene-LOC4327953;gene-LOC4327630;gene-LOC107275438;gene-LOC4327956;gene-LOC4327955;gene-LOC9268592;gene-LOC4327631;gene-LOC4327957
MSTRG.3211.3	gene-LOC4327953;gene-LOC9268592;gene-LOC4327955;gene-LOC4327956;gene-LOC4327957;gene-LOC107277329;gene-LOC4327960;gene-LOC4327961;gene-LOC4327962;gene-LOC4327963;gene-LOC4327964;gene-LOC4327965;gene-LOC107278258;gene-LOC4327967;gene-LOC4327968;gene-LOC4327969;gene-LOC4327532;gene-LOC4327533;gene-LOC9266247;gene-LOC4327535;gene-LOC4327536	gene-LOC107278258	gene-LOC4327965		gene-LOC4327963;gene-LOC4327964	gene-LOC4327968;gene-LOC4327967	gene-LOC9268592;gene-LOC4327955;gene-LOC4327962;gene-LOC4327957;gene-LOC4327960;gene-LOC107277329;gene-LOC4327961;gene-LOC4327953;gene-LOC4327956	gene-LOC4327536;gene-LOC9266247;gene-LOC4327969;gene-LOC4327535;gene-LOC4327533;gene-LOC4327532
MSTRG.3220.1	gene-LOC107278258;gene-LOC4327967;gene-LOC4327968;gene-LOC4327969;gene-LOC4327532;gene-LOC4327533;gene-LOC9266247;gene-LOC4327535;gene-LOC4327536;gene-LOC107281100;gene-LOC4327537;gene-LOC9269416;gene-LOC107281530;gene-LOC4327538;gene-LOC4327539;Oryza_sativa_newGene_5771;gene-LOC4327541;gene-LOC4327542;gene-LOC4327543;gene-LOC4327544;gene-LOC4327545;gene-LOC4327546;gene-LOC4327547;gene-LOC4327548…					gene-LOC107281100	gene-LOC4327532;gene-LOC4327533;gene-LOC107278258;gene-LOC4327535;gene-LOC4327967;gene-LOC4327968;gene-LOC4327536;gene-LOC9266247;gene-LOC4327969	gene-LOC4327544;gene-LOC4327550;Oryza_sativa_newGene_5771;gene-LOC107281530;gene-LOC4327538;gene-LOC4327547;gene-LOC4327541;gene-LOC4327545;gene-LOC4327539;gene-LOC4327543;gene-LOC4327546;gene-LOC4327542;gene-LOC9269416;gene-LOC4327549;gene-LOC4327537;gene-LOC4327548
MSTRG.3263.1	gene-LOC4327565;gene-LOC4327566;gene-LOC4327567;gene-LOC4327350;gene-LOC4327351;gene-LOC9270191;gene-LOC4327353;gene-LOC9272032;Oryza_sativa_newGene_5775;Oryza_sativa_newGene_5776;gene-LOC4327357;gene-LOC4327358;gene-LOC4327359;gene-LOC4327360;gene-LOC107275711;gene-LOC4327362;gene-LOC9271632;gene-LOC4327363;gene-LOC4327364;Oryza_sativa_newGene_5781;gene-LOC9271886;gene-LOC4327587;gene-LOC4327588…				gene-LOC107275711;gene-LOC4327360		gene-LOC4327357;gene-LOC4327358;gene-LOC4327351;gene-LOC4327566;gene-LOC4327359;gene-LOC9270191;Oryza_sativa_newGene_5776;gene-LOC4327567;gene-LOC4327353;gene-LOC4327350;gene-LOC9272032;gene-LOC4327565;Oryza_sativa_newGene_5775	gene-LOC9267759;gene-LOC4327591;gene-LOC4327587;gene-LOC9271886;gene-LOC4327362;gene-LOC4327590;gene-LOC107276188;gene-LOC4327592;gene-LOC4327363;gene-LOC4327588;gene-LOC4327589;gene-LOC9271632;gene-LOC4327364;Oryza_sativa_newGene_5781
MSTRG.3295.3	gene-LOC4327602;gene-LOC4327479;gene-LOC4327480;gene-LOC9269256;gene-LOC4327481;gene-LOC4327482;gene-LOC4327483;gene-LOC4327484;gene-LOC9267207;gene-LOC4327485;gene-LOC4327486;gene-LOC9268306;gene-LOC4327487;Oryza_sativa_newGene_5782;gene-LOC4327488;gene-LOC107281182;gene-LOC4327489;gene-LOC4327490;gene-LOC4327491;gene-LOC9270853;gene-LOC4327493;gene-LOC4327494;gene-LOC4327495;gene-LOC9266068;gen…	Oryza_sativa_newGene_5782	gene-LOC4327487		gene-LOC9268306	gene-LOC4327488;gene-LOC107281182	gene-LOC4327482;gene-LOC4327484;gene-LOC4327479;gene-LOC4327486;gene-LOC4327480;gene-LOC4327602;gene-LOC4327485;gene-LOC9267207;gene-LOC9269256;gene-LOC4327483;gene-LOC4327481	gene-LOC107275876;gene-LOC4327489;gene-LOC9270853;gene-LOC4327494;gene-LOC4327490;gene-LOC4327491;gene-LOC4327495;gene-LOC4327493;gene-LOC9266068
MSTRG.3339.2	Oryza_sativa_newGene_5786;gene-LOC4327616;gene-LOC4327617;gene-LOC4327568;gene-LOC4327569;gene-LOC4327570;gene-LOC4327571;gene-LOC4327572;gene-LOC4327573;gene-LOC4327574;gene-LOC107275491;gene-LOC4327575;gene-LOC107277480;gene-LOC107281108;Oryza_sativa_newGene_5788;gene-LOC107277763;gene-LOC107275263;gene-LOC4327578;gene-LOC4327579;gene-LOC4327580;gene-LOC4327581;gene-LOC4327585	Oryza_sativa_newGene_5788			gene-LOC107277480;gene-LOC107281108		Oryza_sativa_newGene_5786;gene-LOC4327569;gene-LOC4327571;gene-LOC107275491;gene-LOC4327572;gene-LOC4327570;gene-LOC4327617;gene-LOC4327573;gene-LOC4327575;gene-LOC4327616;gene-LOC4327568;gene-LOC4327574	gene-LOC107277763;gene-LOC4327585;gene-LOC4327580;gene-LOC4327579;gene-LOC4327581;gene-LOC107275263;gene-LOC4327578
MSTRG.3405.1	gene-LOC4327407;gene-LOC4327408;gene-LOC4327409;gene-LOC4327410;gene-LOC4327411;Oryza_sativa_newGene_5794;gene-LOC4327412;Oryza_sativa_newGene_5795;gene-LOC107277628;gene-LOC9268285;gene-LOC4327414;gene-LOC9266509;gene-LOC4327416;gene-LOC4327418;gene-LOC4327453;gene-LOC4327454;gene-LOC4327455;gene-LOC4327456;gene-LOC4327457;Oryza_sativa_newGene_5799;gene-LOC4327459;gene-LOC4327460;gene-LOC1072785…	gene-LOC4327418					gene-LOC4327408;gene-LOC4327412;gene-LOC4327411;Oryza_sativa_newGene_5794;gene-LOC4327407;gene-LOC4327409;gene-LOC9266509;gene-LOC4327414;gene-LOC9268285;Oryza_sativa_newGene_5795;gene-LOC4327410;gene-LOC4327416;gene-LOC107277628	gene-LOC4327459;gene-LOC4327457;Oryza_sativa_newGene_5799;gene-LOC4327460;gene-LOC107276207;gene-LOC4327454;gene-LOC4327462;gene-LOC4327461;gene-LOC4327455;gene-LOC107278575;gene-LOC4327365;gene-LOC4327456;gene-LOC4327453
MSTRG.3416.1	gene-LOC4327418;gene-LOC4327453;gene-LOC4327454;gene-LOC4327455;gene-LOC4327456;gene-LOC4327457;Oryza_sativa_newGene_5799;gene-LOC4327459;gene-LOC4327460;gene-LOC107278575;gene-LOC4327461;gene-LOC4327462;gene-LOC4327365;gene-LOC107276207;gene-LOC4327366;gene-LOC4327367;gene-LOC4327368;gene-LOC4327369;gene-LOC4327371;gene-LOC4327372;gene-LOC4327373;gene-LOC112937594;gene-LOC4327374;Oryza_sativa_ne…				gene-LOC4327461;gene-LOC107278575	gene-LOC4327365;gene-LOC4327462	gene-LOC4327454;gene-LOC4327460;gene-LOC4327457;Oryza_sativa_newGene_5799;gene-LOC4327459;gene-LOC4327453;gene-LOC4327456;gene-LOC4327455;gene-LOC4327418	gene-LOC4327369;gene-LOC4327374;gene-LOC4327367;gene-LOC4327366;gene-LOC4327372;gene-LOC112937594;gene-LOC4327377;gene-LOC107276207;gene-LOC4327371;Oryza_sativa_newGene_5803;gene-LOC4327373;gene-LOC4327368;Oryza_sativa_newGene_5804;Oryza_sativa_newGene_5801
MSTRG.3442.1	gene-LOC4327371;gene-LOC4327372;gene-LOC4327373;gene-LOC112937594;gene-LOC4327374;Oryza_sativa_newGene_5801;Oryza_sativa_newGene_5803;gene-LOC4327377;Oryza_sativa_newGene_5804;gene-LOC4327378;gene-LOC4327379;gene-LOC112938755;Oryza_sativa_newGene_5805;gene-LOC9272517;gene-LOC4327381;gene-LOC4327382;gene-LOC4327383;gene-LOC4327384;Oryza_sativa_newGene_5806;gene-LOC4327386;gene-LOC4327387;gene-LOC4…	Oryza_sativa_newGene_5806	gene-LOC4327384	gene-LOC4327386	gene-LOC4327381;gene-LOC4327383;gene-LOC4327382		gene-LOC4327372;gene-LOC4327379;Oryza_sativa_newGene_5805;gene-LOC4327377;gene-LOC112937594;gene-LOC9272517;gene-LOC4327374;Oryza_sativa_newGene_5803;gene-LOC4327373;Oryza_sativa_newGene_5804;Oryza_sativa_newGene_5801;gene-LOC4327371;gene-LOC112938755;gene-LOC4327378	gene-LOC4327396;gene-LOC4327395;gene-LOC4327390;gene-LOC4327389;gene-LOC4327393;gene-LOC4327391;gene-LOC4327394;gene-LOC4327388;gene-LOC4327387
MSTRG.3473.2	Oryza_sativa_newGene_5808;gene-LOC107281110;gene-LOC9270895;gene-LOC9269325;Oryza_sativa_newGene_5809;gene-LOC4327506;gene-LOC4327507;gene-LOC4327508;gene-LOC4327509;gene-LOC4327511;gene-LOC4327512;gene-LOC9269673;Oryza_sativa_newGene_5811;Oryza_sativa_newGene_5812;gene-LOC9272310;gene-LOC9267360;gene-LOC4327465;gene-LOC9268265;gene-LOC4327467;gene-LOC4327468;gene-LOC4327469;gene-LOC4327470;gene-…	Oryza_sativa_newGene_5811			gene-LOC9269673	Oryza_sativa_newGene_5812	Oryza_sativa_newGene_5808;gene-LOC4327508;gene-LOC4327507;gene-LOC9269325;gene-LOC4327511;gene-LOC9270895;gene-LOC4327506;gene-LOC4327512;Oryza_sativa_newGene_5809;gene-LOC4327509;gene-LOC107281110	gene-LOC4327475;gene-LOC9268265;gene-LOC4327472;gene-LOC4327471;gene-LOC4327465;gene-LOC9267360;gene-LOC4327467;gene-LOC4327469;gene-LOC4327468;gene-LOC9272310;gene-LOC4327473;gene-LOC4327470
MSTRG.3532.2	gene-LOC4324816;gene-LOC4324817;gene-LOC4324818;gene-LOC9268259;gene-LOC4324820;gene-LOC4324821;Oryza_sativa_newGene_5820;gene-LOC4324822;Oryza_sativa_newGene_5821;gene-LOC4324823;gene-LOC4324824;Oryza_sativa_newGene_5824;gene-LOC4324825;gene-LOC4324826;gene-LOC4324827	Oryza_sativa_newGene_5824				gene-LOC4324825	gene-LOC9268259;gene-LOC4324822;gene-LOC4324820;gene-LOC4324821;Oryza_sativa_newGene_5820;gene-LOC4324818;Oryza_sativa_newGene_5821;gene-LOC4324824;gene-LOC4324817;gene-LOC4324816;gene-LOC4324823	gene-LOC4324827;gene-LOC4324826
MSTRG.3637.3	gene-LOC4324939;gene-LOC4324940;gene-LOC4324941;gene-LOC9270135;Oryza_sativa_newGene_5849;gene-LOC4324944;gene-LOC112935994;Oryza_sativa_newGene_5850;gene-LOC4324947;gene-LOC107276270;gene-LOC112937603;gene-LOC9270493;gene-LOC107281163;gene-LOC4324952;gene-LOC4324953;gene-LOC4324954;gene-LOC4324764;gene-LOC107281114;gene-LOC107275530;gene-LOC4324766;gene-LOC4324767;gene-LOC4324768;gene-LOC4324769…	gene-LOC107281163		gene-LOC4324952	gene-LOC112937603;gene-LOC9270493	gene-LOC4324953	gene-LOC4324941;gene-LOC107276270;Oryza_sativa_newGene_5849;Oryza_sativa_newGene_5850;gene-LOC112935994;gene-LOC9270135;gene-LOC4324939;gene-LOC4324944;gene-LOC4324940;gene-LOC4324947	gene-LOC107275530;gene-LOC4324769;gene-LOC4324954;gene-LOC4324770;gene-LOC107281114;gene-LOC4324764;gene-LOC4324767;gene-LOC4324766;gene-LOC4324768
MSTRG.3661.1	gene-LOC4324771;gene-LOC4324772;gene-LOC4324773;gene-LOC4324774;gene-LOC4324775;gene-LOC4324776;gene-LOC4324777;gene-LOC4324778;gene-LOC4324779;gene-LOC9267520;gene-LOC4325080;Oryza_sativa_newGene_5851;gene-LOC4325081;gene-LOC107277261;Oryza_sativa_newGene_5853;gene-LOC4325083;gene-LOC4325084;gene-LOC4325085;gene-LOC112935995;gene-LOC4325087;Oryza_sativa_newGene_5855;gene-LOC107278062;gene-LOC432…	gene-LOC4325083				gene-LOC4325084	gene-LOC4325081;gene-LOC4324779;gene-LOC4324776;Oryza_sativa_newGene_5851;gene-LOC4324772;gene-LOC4324777;Oryza_sativa_newGene_5853;gene-LOC107277261;gene-LOC4324778;gene-LOC4325080;gene-LOC9267520;gene-LOC4324771;gene-LOC4324775;gene-LOC4324774;gene-LOC4324773	gene-LOC4325092;gene-LOC4324833;gene-LOC4325087;Oryza_sativa_newGene_5857;gene-LOC112935995;gene-LOC4325085;gene-LOC4325091;Oryza_sativa_newGene_5856;gene-LOC4325089;gene-LOC4324836;gene-LOC4325095;gene-LOC107278062;Oryza_sativa_newGene_5858;gene-LOC107275679;Oryza_sativa_newGene_5855;gene-LOC4325094;gene-LOC4325090
MSTRG.3693.1	gene-LOC4324841;gene-LOC4324842;gene-LOC4324843;gene-LOC107278237;gene-LOC4324844;gene-LOC4324845;gene-LOC4324846;gene-LOC4324847;gene-LOC4324848;gene-LOC4324849;gene-LOC4324850;gene-LOC9268780;gene-LOC4324993;gene-LOC9266095;gene-LOC4324995;gene-LOC4324996;gene-LOC4324997;gene-LOC4324998;gene-LOC4324999;gene-LOC4325000;gene-LOC4325001;gene-LOC4325002;gene-LOC4325003;gene-LOC4325004				gene-LOC4324995;gene-LOC9266095	gene-LOC4324998;gene-LOC4324997;gene-LOC4324996	gene-LOC4324841;gene-LOC4324844;gene-LOC9268780;gene-LOC4324843;gene-LOC4324993;gene-LOC4324849;gene-LOC4324845;gene-LOC4324847;gene-LOC4324842;gene-LOC4324848;gene-LOC107278237;gene-LOC4324846;gene-LOC4324850	gene-LOC4325002;gene-LOC4325003;gene-LOC4325000;gene-LOC4325004;gene-LOC4325001;gene-LOC4324999
MSTRG.3745.1	gene-LOC4324898;gene-LOC4324899;gene-LOC4324900;gene-LOC4324901;gene-LOC4324902;Oryza_sativa_newGene_5868;gene-LOC4324903;gene-LOC4324904;gene-LOC112938998;gene-LOC4324905;gene-LOC4324906;gene-LOC4324908;gene-LOC4324909;Oryza_sativa_newGene_5869;Oryza_sativa_newGene_5870;gene-LOC107276972;gene-LOC4324910;gene-LOC4324911;gene-LOC4324913;gene-LOC4324914;gene-LOC4324916;gene-LOC4324917;gene-LOC43249…	gene-LOC107276972			Oryza_sativa_newGene_5870	gene-LOC4324910	gene-LOC4324903;gene-LOC4324908;gene-LOC4324901;gene-LOC4324899;gene-LOC4324904;gene-LOC4324902;gene-LOC112938998;gene-LOC4324900;gene-LOC4324906;gene-LOC4324909;Oryza_sativa_newGene_5869;gene-LOC4324898;Oryza_sativa_newGene_5868;gene-LOC4324905	gene-LOC4324917;gene-LOC4324919;Oryza_sativa_newGene_5872;gene-LOC4324914;gene-LOC4324923;gene-LOC4324918;gene-LOC4324913;gene-LOC4324916;gene-LOC4324911;gene-LOC4324922;gene-LOC4324921
MSTRG.3790.1	gene-LOC4324973;gene-LOC4325096;gene-LOC4325097;gene-LOC9271934;gene-LOC4325100;gene-LOC107276811;gene-LOC9269568;gene-LOC4325102;gene-LOC4325103;Oryza_sativa_newGene_5873;gene-LOC4325104;gene-LOC112937609;gene-LOC4325105;gene-LOC4325106;gene-LOC4325107;gene-LOC4325108;gene-LOC107277813;Oryza_sativa_newGene_5874;gene-LOC4325109;Oryza_sativa_newGene_5877;gene-LOC4325110;gene-LOC4325111;gene-LOC432…		gene-LOC4325109	Oryza_sativa_newGene_5877	Oryza_sativa_newGene_5874	gene-LOC4325111;gene-LOC4325110	gene-LOC9271934;Oryza_sativa_newGene_5873;gene-LOC4325096;gene-LOC9269568;gene-LOC4325107;gene-LOC4325104;gene-LOC4325100;gene-LOC4325103;gene-LOC4324973;gene-LOC4325102;gene-LOC112937609;gene-LOC4325097;gene-LOC4325106;gene-LOC107277813;gene-LOC107276811;gene-LOC4325105;gene-LOC4325108	gene-LOC4325035;Oryza_sativa_newGene_5882;gene-LOC4325028;gene-LOC4325030;gene-LOC4325113;gene-LOC4325033;gene-LOC4325034;gene-LOC4325112;gene-LOC4325031;gene-LOC4325029;gene-LOC4325036
MSTRG.3818.1	gene-LOC4325033;gene-LOC4325034;gene-LOC4325035;gene-LOC4325036;gene-LOC4325037;gene-LOC107276728;gene-LOC4325038;gene-LOC4325039;gene-LOC4325040;gene-LOC4325041;gene-LOC4325042;gene-LOC112935996;gene-LOC9270232;gene-LOC9266226;gene-LOC4325009;gene-LOC4325010;gene-LOC9266691;gene-LOC4325012;gene-LOC4325013;gene-LOC4325014;gene-LOC4325015;gene-LOC107281671	gene-LOC4325039		gene-LOC4325040	gene-LOC4325038		gene-LOC4325036;gene-LOC4325034;gene-LOC4325037;gene-LOC107276728;gene-LOC4325033;gene-LOC4325035	gene-LOC4325041;gene-LOC4325009;gene-LOC4325012;gene-LOC4325015;gene-LOC107281671;gene-LOC4325010;gene-LOC112935996;gene-LOC9266691;gene-LOC9270232;gene-LOC4325014;gene-LOC9266226;gene-LOC4325042;gene-LOC4325013
MSTRG.3836.1	gene-LOC4325012;gene-LOC4325013;gene-LOC4325014;gene-LOC4325015;gene-LOC107281671;gene-LOC112937611;gene-LOC112939373;gene-LOC4325018;gene-LOC4325019;gene-LOC4325020;gene-LOC4325021;gene-LOC4325022;gene-LOC107280755;gene-LOC4325023;gene-LOC4325024;gene-LOC4325025;gene-LOC9272049;gene-LOC4325026;gene-LOC4325027;gene-LOC4324974;gene-LOC4324975;Oryza_sativa_newGene_5895;gene-LOC4324977;gene-LOC43249…				gene-LOC4325022		gene-LOC4325013;gene-LOC4325019;gene-LOC4325014;gene-LOC4325021;gene-LOC112937611;gene-LOC4325018;gene-LOC107281671;gene-LOC4325015;gene-LOC4325020;gene-LOC4325012;gene-LOC112939373	gene-LOC4325026;gene-LOC4325025;gene-LOC4324975;gene-LOC4325027;gene-LOC4324974;gene-LOC4324979;gene-LOC4324980;gene-LOC4324978;gene-LOC4325024;gene-LOC107280755;gene-LOC4324977;gene-LOC9272049;Oryza_sativa_newGene_5895;gene-LOC4325023
MSTRG.3949.1	gene-LOC4327740;gene-LOC4327741;gene-LOC4327742;gene-LOC4327743;gene-LOC4327744;gene-LOC4327745;gene-LOC4327746;gene-LOC4327747;gene-LOC4327748;gene-LOC4327749;gene-LOC4327750;gene-LOC4327751;gene-LOC4327752;Oryza_sativa_newGene_5903;gene-LOC4327753;Oryza_sativa_newGene_5906;Oryza_sativa_newGene_5907;Oryza_sativa_newGene_5908;gene-LOC107275956;gene-LOC4327244;gene-LOC4327245;Oryza_sativa_newGene_…			Oryza_sativa_newGene_5906	gene-LOC4327753	Oryza_sativa_newGene_5908;Oryza_sativa_newGene_5907	gene-LOC4327742;gene-LOC4327748;gene-LOC4327741;gene-LOC4327747;gene-LOC4327751;Oryza_sativa_newGene_5903;gene-LOC4327744;gene-LOC4327750;gene-LOC4327749;gene-LOC4327745;gene-LOC4327740;gene-LOC4327752;gene-LOC4327743;gene-LOC4327746	gene-LOC107275956;gene-LOC4327247;Oryza_sativa_newGene_5911;gene-LOC4327244;gene-LOC4327245
MSTRG.3986.1	gene-LOC4327261;gene-LOC4327226;gene-LOC4327227;Oryza_sativa_newGene_5914;gene-LOC4327229;gene-LOC9266238;gene-LOC9268702;gene-LOC4327230;gene-LOC112937619;gene-LOC4327232;gene-LOC4327233;gene-LOC4327234;gene-LOC4327235;gene-LOC4327236;gene-LOC4327237;gene-LOC107276583;gene-LOC4327238;gene-LOC4327239;gene-LOC4327240;gene-LOC4327242;gene-LOC4327243;gene-LOC4326950;gene-LOC4326952;gene-LOC9266458;g…		gene-LOC4327234		gene-LOC4327232;gene-LOC4327233	gene-LOC4327235	Oryza_sativa_newGene_5914;gene-LOC9266238;gene-LOC9268702;gene-LOC112937619;gene-LOC4327230;gene-LOC4327226;gene-LOC4327227;gene-LOC4327229;gene-LOC4327261	gene-LOC4327240;gene-LOC4327242;gene-LOC4327243;gene-LOC4326955;gene-LOC107276583;gene-LOC4326950;gene-LOC4327236;gene-LOC4327237;gene-LOC4327238;gene-LOC4326954;gene-LOC4327239;gene-LOC9266458;gene-LOC4326952
MSTRG.4015.1	gene-LOC4326957;gene-LOC112937620;gene-LOC4326958;gene-LOC4326959;gene-LOC4326960;gene-LOC9272710;gene-LOC4326963;gene-LOC4326964;gene-LOC4326965;gene-LOC4326966;gene-LOC4326967;gene-LOC4326936;gene-LOC4326937;gene-LOC4326939;gene-LOC4326940;Oryza_sativa_newGene_5921;gene-LOC4326942;gene-LOC4326943;Oryza_sativa_newGene_5922;gene-LOC4326944;gene-LOC4326945;gene-LOC4326946;gene-LOC4326948;gene-LOC4…				gene-LOC4326937;gene-LOC4326936;gene-LOC4326967	gene-LOC4326939;gene-LOC4326940;Oryza_sativa_newGene_5921	gene-LOC4326958;gene-LOC112937620;gene-LOC4326966;gene-LOC4326960;gene-LOC9272710;gene-LOC4326957;gene-LOC4326963;gene-LOC4326964;gene-LOC4326959;gene-LOC4326965	gene-LOC4326816;gene-LOC107276721;gene-LOC4326817;Oryza_sativa_newGene_5922;gene-LOC4326815;gene-LOC107275521;gene-LOC4326949;gene-LOC4326943;gene-LOC4326948;gene-LOC4326944;gene-LOC4326942;gene-LOC4326818;gene-LOC107278086;gene-LOC4326814;gene-LOC4326945;gene-LOC4326946
MSTRG.4019.2	gene-LOC4326960;gene-LOC9272710;gene-LOC4326963;gene-LOC4326964;gene-LOC4326965;gene-LOC4326966;gene-LOC4326967;gene-LOC4326936;gene-LOC4326937;gene-LOC4326939;gene-LOC4326940;Oryza_sativa_newGene_5921;gene-LOC4326942;gene-LOC4326943;Oryza_sativa_newGene_5922;gene-LOC4326944;gene-LOC4326945;gene-LOC4326946;gene-LOC4326948;gene-LOC4326949;gene-LOC4326814;gene-LOC4326815;gene-LOC4326816;gene-LOC432…	Oryza_sativa_newGene_5922			gene-LOC4326942;gene-LOC4326943	gene-LOC4326944;gene-LOC4326945	Oryza_sativa_newGene_5921;gene-LOC4326937;gene-LOC4326936;gene-LOC4326939;gene-LOC4326940;gene-LOC4326966;gene-LOC4326964;gene-LOC4326967;gene-LOC4326963;gene-LOC9272710;gene-LOC4326960;gene-LOC4326965	gene-LOC4326815;gene-LOC4326949;gene-LOC107275521;gene-LOC4326948;gene-LOC4326946;gene-LOC4326821;gene-LOC4326818;gene-LOC4326820;gene-LOC107278086;gene-LOC4326816;gene-LOC4326814;gene-LOC4326817;gene-LOC107276721
MSTRG.4019.3	gene-LOC4326960;gene-LOC9272710;gene-LOC4326963;gene-LOC4326964;gene-LOC4326965;gene-LOC4326966;gene-LOC4326967;gene-LOC4326936;gene-LOC4326937;gene-LOC4326939;gene-LOC4326940;Oryza_sativa_newGene_5921;gene-LOC4326942;gene-LOC4326943;Oryza_sativa_newGene_5922;gene-LOC4326944;gene-LOC4326945;gene-LOC4326946;gene-LOC4326948;gene-LOC4326949;gene-LOC4326814;gene-LOC4326815;gene-LOC4326816;gene-LOC432…	Oryza_sativa_newGene_5922			gene-LOC4326943;gene-LOC4326942	gene-LOC4326945;gene-LOC4326944	Oryza_sativa_newGene_5921;gene-LOC4326939;gene-LOC4326940;gene-LOC4326966;gene-LOC4326937;gene-LOC4326936;gene-LOC4326960;gene-LOC9272710;gene-LOC4326964;gene-LOC4326967;gene-LOC4326963;gene-LOC4326965	gene-LOC4326821;gene-LOC4326818;gene-LOC107278086;gene-LOC4326820;gene-LOC4326816;gene-LOC4326814;gene-LOC4326817;gene-LOC107276721;gene-LOC4326815;gene-LOC4326949;gene-LOC107275521;gene-LOC4326948;gene-LOC4326946
MSTRG.4029.1	gene-LOC4326943;Oryza_sativa_newGene_5922;gene-LOC4326944;gene-LOC4326945;gene-LOC4326946;gene-LOC4326948;gene-LOC4326949;gene-LOC4326814;gene-LOC4326815;gene-LOC4326816;gene-LOC4326817;gene-LOC4326818;gene-LOC107276721;gene-LOC107278086;gene-LOC107275521;gene-LOC4326820;gene-LOC4326821;gene-LOC9269340;gene-LOC107278572;gene-LOC107281825;gene-LOC9270959;Oryza_sativa_newGene_5924;gene-LOC4326823;O…				gene-LOC4326820	gene-LOC9269340;gene-LOC107278572;gene-LOC4326821	gene-LOC4326818;gene-LOC107278086;gene-LOC4326816;gene-LOC107276721;gene-LOC4326817;Oryza_sativa_newGene_5922;gene-LOC4326945;gene-LOC4326814;gene-LOC4326815;gene-LOC4326949;gene-LOC107275521;gene-LOC4326948;gene-LOC4326943;gene-LOC4326944;gene-LOC4326946	gene-LOC9268621;gene-LOC4326829;gene-LOC4326788;gene-LOC4326831;Oryza_sativa_newGene_5931;Oryza_sativa_newGene_5929;gene-LOC107281825;gene-LOC9270959;gene-LOC4326823;gene-LOC4326830;Oryza_sativa_newGene_5925;Oryza_sativa_newGene_5928;gene-LOC9267191;Oryza_sativa_newGene_5926;gene-LOC4326790;gene-LOC9268552;gene-LOC4326826;gene-LOC4326828;gene-LOC4326784;Oryza_sativa_newGene_5924
MSTRG.4035.1	gene-LOC4326946;gene-LOC4326948;gene-LOC4326949;gene-LOC4326814;gene-LOC4326815;gene-LOC4326816;gene-LOC4326817;gene-LOC4326818;gene-LOC107276721;gene-LOC107278086;gene-LOC107275521;gene-LOC4326820;gene-LOC4326821;gene-LOC9269340;gene-LOC107278572;gene-LOC107281825;gene-LOC9270959;Oryza_sativa_newGene_5924;gene-LOC4326823;Oryza_sativa_newGene_5925;Oryza_sativa_newGene_5926;gene-LOC4326826;gene-LO…	Oryza_sativa_newGene_5925;Oryza_sativa_newGene_5926			gene-LOC4326823;Oryza_sativa_newGene_5924;gene-LOC107278572;gene-LOC9270959;gene-LOC107281825	gene-LOC4326826	gene-LOC4326815;gene-LOC107275521;gene-LOC4326949;gene-LOC4326948;gene-LOC4326946;gene-LOC4326821;gene-LOC9269340;gene-LOC4326818;gene-LOC4326820;gene-LOC4326816;gene-LOC107278086;gene-LOC4326817;gene-LOC107276721;gene-LOC4326814	gene-LOC9266773;gene-LOC4326784;Oryza_sativa_newGene_5931;Oryza_sativa_newGene_5929;gene-LOC9268552;gene-LOC4326828;gene-LOC107278457;gene-LOC4326790;gene-LOC4326788;gene-LOC4326831;Oryza_sativa_newGene_5928;gene-LOC9267191;gene-LOC4326829;gene-LOC4326830;gene-LOC9268621
MSTRG.4065.1	gene-LOC9268552;gene-LOC4326790;gene-LOC107278457;gene-LOC9266773;gene-LOC4326791;gene-LOC4326792;gene-LOC4326793;gene-LOC4326794;gene-LOC4326795;gene-LOC4326796;gene-LOC4326521;gene-LOC4326522;gene-LOC4326523;gene-LOC4326524;gene-LOC112937622;gene-LOC4326526;gene-LOC4326527;gene-LOC4326528;gene-LOC4326529;gene-LOC9267890;gene-LOC4326530;gene-LOC4326531;gene-LOC4326532;gene-LOC107278627;gene-LOC4…	gene-LOC112937622;gene-LOC4326526			gene-LOC4326523;gene-LOC4326524	gene-LOC4326527	gene-LOC4326796;gene-LOC4326522;gene-LOC4326795;gene-LOC4326793;gene-LOC9266773;gene-LOC4326792;gene-LOC9268552;gene-LOC4326521;gene-LOC4326794;gene-LOC107278457;gene-LOC4326791;gene-LOC4326790	gene-LOC107276608;gene-LOC4326531;gene-LOC9266490;gene-LOC4326539;gene-LOC4326530;gene-LOC107278627;gene-LOC4326532;gene-LOC4326535;gene-LOC4326528;gene-LOC9267890;gene-LOC4326533;gene-LOC4326536;gene-LOC4326538;gene-LOC4326529;gene-LOC4326534;gene-LOC4326504;gene-LOC4326537
MSTRG.4090.3	gene-LOC4326539;gene-LOC4326504;gene-LOC4326505;gene-LOC4326507;gene-LOC4326508;gene-LOC4326509;gene-LOC4326510;gene-LOC4326511;gene-LOC4326512;gene-LOC4326513;gene-LOC4326515;gene-LOC4326516;gene-LOC4326517;gene-LOC4326518;gene-LOC4326519;gene-LOC4326520;gene-LOC112937625;gene-LOC4326050;gene-LOC4326052;gene-LOC107281124;gene-LOC107275494;gene-LOC107276686;gene-LOC4326053;gene-LOC4326054	gene-LOC4326515				gene-LOC4326516	gene-LOC4326539;gene-LOC4326505;gene-LOC4326511;gene-LOC4326510;gene-LOC4326508;gene-LOC4326507;gene-LOC4326512;gene-LOC4326509;gene-LOC4326504;gene-LOC4326513	gene-LOC4326518;gene-LOC107276686;gene-LOC112937625;gene-LOC4326052;gene-LOC4326520;gene-LOC4326053;gene-LOC4326054;gene-LOC4326517;gene-LOC107275494;gene-LOC4326519;gene-LOC4326050;gene-LOC107281124
MSTRG.4176.1	gene-LOC4325404;gene-LOC4325406;gene-LOC4325407;gene-LOC4325408;gene-LOC107277511;gene-LOC107277351;gene-LOC107276077;gene-LOC4325409;Oryza_sativa_newGene_5948;gene-LOC9271788;gene-LOC4325410;Oryza_sativa_newGene_5950;gene-LOC4325412;gene-LOC4325413;gene-LOC4325414;gene-LOC4325415;gene-LOC4325416;gene-LOC4325381;gene-LOC4325382;gene-LOC4325383;gene-LOC4325384;gene-LOC4325385;gene-LOC4325387	Oryza_sativa_newGene_5950			gene-LOC9271788;gene-LOC4325410	gene-LOC4325412	Oryza_sativa_newGene_5948;gene-LOC107277511;gene-LOC4325409;gene-LOC4325404;gene-LOC4325408;gene-LOC4325407;gene-LOC107276077;gene-LOC107277351;gene-LOC4325406	gene-LOC4325416;gene-LOC4325413;gene-LOC4325414;gene-LOC4325382;gene-LOC4325381;gene-LOC4325385;gene-LOC4325383;gene-LOC4325384;gene-LOC4325415;gene-LOC4325387
MSTRG.4324.1	gene-LOC107276114;gene-LOC4324309;gene-LOC4324310;gene-LOC4324311;gene-LOC4327810;gene-LOC4327811;gene-LOC9272410;gene-LOC4327812;gene-LOC4327813;gene-LOC4327814;gene-LOC4327816;gene-LOC112937633;gene-LOC4327818;gene-LOC4327819;Oryza_sativa_newGene_5973;gene-LOC4327820		gene-LOC4327820		Oryza_sativa_newGene_5973;gene-LOC4327819		gene-LOC4327814;gene-LOC4324309;gene-LOC4327813;gene-LOC107276114;gene-LOC4327811;gene-LOC4327816;gene-LOC9272410;gene-LOC4327812;gene-LOC4324310;gene-LOC4327810;gene-LOC4324311;gene-LOC112937633;gene-LOC4327818
MSTRG.4392.1	gene-LOC4328028;gene-LOC112937895;gene-LOC4328030;gene-LOC4328033;gene-LOC9271388;gene-LOC4328034;gene-LOC4328035;gene-LOC4328036;gene-LOC4328037;gene-LOC4328038;gene-LOC4328039;gene-LOC107277121;gene-LOC4328040;gene-LOC107277670;gene-LOC4328041;Oryza_sativa_newGene_5985;gene-LOC4328043;gene-LOC4328044;Oryza_sativa_newGene_5986;gene-LOC107275439;gene-LOC4328046;gene-LOC4328047;gene-LOC4328048;gen…	gene-LOC107277670	gene-LOC4328040		gene-LOC4328039;gene-LOC107277121;gene-LOC4328038	gene-LOC4328041;gene-LOC4328043;Oryza_sativa_newGene_5985	gene-LOC112937895;gene-LOC9271388;gene-LOC4328036;gene-LOC4328028;gene-LOC4328030;gene-LOC4328033;gene-LOC4328037;gene-LOC4328034;gene-LOC4328035	gene-LOC4328047;gene-LOC4328048;gene-LOC4328049;gene-LOC9271337;Oryza_sativa_newGene_5986;gene-LOC4328044;gene-LOC4328051;gene-LOC4328046;gene-LOC107275439;gene-LOC4328050
MSTRG.4392.2	gene-LOC4328028;gene-LOC112937895;gene-LOC4328030;gene-LOC4328033;gene-LOC9271388;gene-LOC4328034;gene-LOC4328035;gene-LOC4328036;gene-LOC4328037;gene-LOC4328038;gene-LOC4328039;gene-LOC107277121;gene-LOC4328040;gene-LOC107277670;gene-LOC4328041;Oryza_sativa_newGene_5985;gene-LOC4328043;gene-LOC4328044;Oryza_sativa_newGene_5986;gene-LOC107275439;gene-LOC4328046;gene-LOC4328047;gene-LOC4328048;gen…	gene-LOC107277670	gene-LOC4328040		gene-LOC4328038;gene-LOC107277121;gene-LOC4328039	Oryza_sativa_newGene_5985;gene-LOC4328043;gene-LOC4328041	gene-LOC4328033;gene-LOC4328030;gene-LOC4328037;gene-LOC4328034;gene-LOC4328035;gene-LOC112937895;gene-LOC4328036;gene-LOC4328028;gene-LOC9271388	gene-LOC4328050;gene-LOC107275439;gene-LOC4328046;gene-LOC4328051;gene-LOC4328044;Oryza_sativa_newGene_5986;gene-LOC9271337;gene-LOC4328049;gene-LOC4328048;gene-LOC4328047
MSTRG.4620.1	gene-LOC4328269;gene-LOC107280059;Oryza_sativa_newGene_6021;Oryza_sativa_newGene_6022;gene-LOC4328271;gene-LOC9266752;gene-LOC4328273;gene-LOC4328274;gene-LOC4328275;gene-LOC4328276;gene-LOC4328277;gene-LOC112937998;gene-LOC112937997;gene-LOC9271372;Oryza_sativa_newGene_6023	gene-LOC9266752	gene-LOC4328273				gene-LOC4328271;Oryza_sativa_newGene_6022;gene-LOC4328269;Oryza_sativa_newGene_6021;gene-LOC107280059	gene-LOC112937998;gene-LOC4328275;gene-LOC4328276;Oryza_sativa_newGene_6023;gene-LOC4328277;gene-LOC4328274;gene-LOC9271372;gene-LOC112937997
MSTRG.4631.2	gene-LOC9271372;Oryza_sativa_newGene_6023;gene-LOC9269813;Oryza_sativa_newGene_6024;gene-LOC107279902;Oryza_sativa_newGene_6025;gene-LOC4328283;Oryza_sativa_newGene_6027;Oryza_sativa_newGene_6026;gene-LOC112937973;gene-LOC4328284;gene-LOC4328285;gene-LOC4328286;gene-LOC4328287;gene-LOC107275532;gene-LOC4328289;Oryza_sativa_newGene_6028;Oryza_sativa_newGene_6029;Oryza_sativa_newGene_6030;gene-LOC4…	Oryza_sativa_newGene_6025	gene-LOC107279902	gene-LOC4328283		Oryza_sativa_newGene_6027	Oryza_sativa_newGene_6023;Oryza_sativa_newGene_6024;gene-LOC9269813;gene-LOC9271372	gene-LOC4328294;gene-LOC4328289;gene-LOC4328284;gene-LOC4328293;Oryza_sativa_newGene_6030;Oryza_sativa_newGene_6028;Oryza_sativa_newGene_6026;gene-LOC107275532;gene-LOC112937973;Oryza_sativa_newGene_6029;gene-LOC4328286;gene-LOC4328285;gene-LOC4328287
MSTRG.4686.1	gene-LOC4328324;gene-LOC4328325;gene-LOC4328326;gene-LOC4328327;gene-LOC4328328;gene-LOC4328330;gene-LOC4328331;gene-LOC4328332;Oryza_sativa_newGene_6038;gene-LOC4328336;gene-LOC112936000;Oryza_sativa_newGene_6041;gene-LOC4328339;gene-LOC4328340;gene-LOC4328342;Oryza_sativa_newGene_6042;gene-LOC4328344;gene-LOC4328345;gene-LOC112937935;gene-LOC4328347;gene-LOC107277259;gene-LOC112937936;Oryza_sat…	gene-LOC4328339			gene-LOC112936000;Oryza_sativa_newGene_6041	gene-LOC4328340;gene-LOC4328342	Oryza_sativa_newGene_6038;gene-LOC4328328;gene-LOC4328326;gene-LOC4328331;gene-LOC4328336;gene-LOC4328332;gene-LOC4328330;gene-LOC4328324;gene-LOC4328327;gene-LOC4328325	gene-LOC112937936;gene-LOC4328345;gene-LOC4328347;gene-LOC112937935;Oryza_sativa_newGene_6045;gene-LOC107277259;Oryza_sativa_newGene_6042;gene-LOC4328344
MSTRG.4695.1	Oryza_sativa_newGene_6038;gene-LOC4328336;gene-LOC112936000;Oryza_sativa_newGene_6041;gene-LOC4328339;gene-LOC4328340;gene-LOC4328342;Oryza_sativa_newGene_6042;gene-LOC4328344;gene-LOC4328345;gene-LOC112937935;gene-LOC4328347;gene-LOC107277259;gene-LOC112937936;Oryza_sativa_newGene_6045;Oryza_sativa_newGene_6046;gene-LOC107276889;gene-LOC4328349;gene-LOC107275615;gene-LOC4328351;Oryza_sativa_newG…				gene-LOC112937935	gene-LOC4328347	gene-LOC4328342;gene-LOC4328345;gene-LOC4328336;Oryza_sativa_newGene_6041;Oryza_sativa_newGene_6042;gene-LOC112936000;gene-LOC4328344;gene-LOC4328340;Oryza_sativa_newGene_6038;gene-LOC4328339	Oryza_sativa_newGene_6048;Oryza_sativa_newGene_6050;gene-LOC4328349;Oryza_sativa_newGene_6046;gene-LOC107276889;gene-LOC107280037;Oryza_sativa_newGene_6049;gene-LOC112937936;gene-LOC107275615;Oryza_sativa_newGene_6047;Oryza_sativa_newGene_6045;gene-LOC107277259;gene-LOC4328351
MSTRG.4738.1	gene-LOC4328365;gene-LOC4328366;gene-LOC4328367;gene-LOC4328368;gene-LOC4328369;gene-LOC4328370;gene-LOC107277315;gene-LOC4328371;gene-LOC4328373;gene-LOC112936036;gene-LOC4328374;gene-LOC4328375;gene-LOC4328376;gene-LOC4328377;gene-LOC107277885;gene-LOC4328379;gene-LOC9267626;gene-LOC4328383;gene-LOC4328384;gene-LOC4328385;gene-LOC4328386;gene-LOC107276924;gene-LOC4328389;gene-LOC4328390;gene-LO…		gene-LOC4328383		gene-LOC9267626	gene-LOC4328384	gene-LOC4328379;gene-LOC4328370;gene-LOC4328377;gene-LOC4328366;gene-LOC107277315;gene-LOC4328369;gene-LOC4328374;gene-LOC112936036;gene-LOC4328371;gene-LOC4328376;gene-LOC4328367;gene-LOC107277885;gene-LOC4328365;gene-LOC4328373;gene-LOC4328368;gene-LOC4328375	gene-LOC107276924;gene-LOC9270534;gene-LOC4328391;gene-LOC4328393;gene-LOC4328390;gene-LOC4328386;gene-LOC4328392;gene-LOC9266618;gene-LOC4328385;gene-LOC4328389;gene-LOC4328394;gene-LOC107280085
MSTRG.4739.1	gene-LOC4328366;gene-LOC4328367;gene-LOC4328368;gene-LOC4328369;gene-LOC4328370;gene-LOC107277315;gene-LOC4328371;gene-LOC4328373;gene-LOC112936036;gene-LOC4328374;gene-LOC4328375;gene-LOC4328376;gene-LOC4328377;gene-LOC107277885;gene-LOC4328379;gene-LOC9267626;gene-LOC4328383;gene-LOC4328384;gene-LOC4328385;gene-LOC4328386;gene-LOC107276924;gene-LOC4328389;gene-LOC4328390;gene-LOC4328391;gene-LO…			gene-LOC4328384	gene-LOC9267626;gene-LOC4328383	gene-LOC4328385	gene-LOC4328367;gene-LOC107277885;gene-LOC4328377;gene-LOC4328376;gene-LOC4328370;gene-LOC4328371;gene-LOC112936036;gene-LOC4328374;gene-LOC4328379;gene-LOC4328369;gene-LOC4328375;gene-LOC107277315;gene-LOC4328368;gene-LOC4328366;gene-LOC4328373	gene-LOC4328390;gene-LOC4328393;gene-LOC4328391;gene-LOC4328392;gene-LOC4328386;gene-LOC9270534;gene-LOC107276924;gene-LOC4328389;gene-LOC107280085;gene-LOC4328394;gene-LOC9266618
MSTRG.4764.3	gene-LOC4328398;gene-LOC4328399;gene-LOC9266559;gene-LOC4328400;gene-LOC107280153;gene-LOC107280154;gene-LOC9271951;gene-LOC4328403;gene-LOC107277712;gene-LOC107276911;gene-LOC4328404;gene-LOC4328405;gene-LOC4328406;gene-LOC4328407;gene-LOC4328408;Oryza_sativa_newGene_6059;gene-LOC107277272;gene-LOC107278159;gene-LOC4328410;Oryza_sativa_newGene_6061;Oryza_sativa_newGene_6062;Oryza_sativa_newGene_…	Oryza_sativa_newGene_6059			gene-LOC4328408	gene-LOC107277272	gene-LOC107280154;gene-LOC107276911;gene-LOC4328399;gene-LOC4328407;gene-LOC4328398;gene-LOC9271951;gene-LOC4328406;gene-LOC9266559;gene-LOC4328405;gene-LOC4328400;gene-LOC107280153;gene-LOC4328403;gene-LOC107277712;gene-LOC4328404	Oryza_sativa_newGene_6069;Oryza_sativa_newGene_6063;Oryza_sativa_newGene_6068;gene-LOC4328418;gene-LOC4328416;Oryza_sativa_newGene_6061;gene-LOC4328410;Oryza_sativa_newGene_6065;Oryza_sativa_newGene_6062;Oryza_sativa_newGene_6067;gene-LOC107278159;gene-LOC4328417;Oryza_sativa_newGene_6064
MSTRG.4764.4	gene-LOC4328398;gene-LOC4328399;gene-LOC9266559;gene-LOC4328400;gene-LOC107280153;gene-LOC107280154;gene-LOC9271951;gene-LOC4328403;gene-LOC107277712;gene-LOC107276911;gene-LOC4328404;gene-LOC4328405;gene-LOC4328406;gene-LOC4328407;gene-LOC4328408;Oryza_sativa_newGene_6059;gene-LOC107277272;gene-LOC107278159;gene-LOC4328410;Oryza_sativa_newGene_6061;Oryza_sativa_newGene_6062;Oryza_sativa_newGene_…	Oryza_sativa_newGene_6059			gene-LOC4328408	gene-LOC107277272	gene-LOC107276911;gene-LOC107280154;gene-LOC4328407;gene-LOC4328398;gene-LOC9271951;gene-LOC4328399;gene-LOC4328400;gene-LOC107280153;gene-LOC9266559;gene-LOC4328406;gene-LOC4328405;gene-LOC4328403;gene-LOC4328404;gene-LOC107277712	gene-LOC4328417;Oryza_sativa_newGene_6064;Oryza_sativa_newGene_6065;Oryza_sativa_newGene_6062;gene-LOC4328410;Oryza_sativa_newGene_6067;gene-LOC107278159;gene-LOC4328418;Oryza_sativa_newGene_6061;gene-LOC4328416;Oryza_sativa_newGene_6069;Oryza_sativa_newGene_6068;Oryza_sativa_newGene_6063
MSTRG.4770.2	gene-LOC4328403;gene-LOC107277712;gene-LOC107276911;gene-LOC4328404;gene-LOC4328405;gene-LOC4328406;gene-LOC4328407;gene-LOC4328408;Oryza_sativa_newGene_6059;gene-LOC107277272;gene-LOC107278159;gene-LOC4328410;Oryza_sativa_newGene_6061;Oryza_sativa_newGene_6062;Oryza_sativa_newGene_6063;Oryza_sativa_newGene_6064;Oryza_sativa_newGene_6065;Oryza_sativa_newGene_6067;Oryza_sativa_newGene_6068;Oryza_s…	Oryza_sativa_newGene_6063;Oryza_sativa_newGene_6064		Oryza_sativa_newGene_6065	Oryza_sativa_newGene_6062	Oryza_sativa_newGene_6067	Oryza_sativa_newGene_6059;Oryza_sativa_newGene_6061;gene-LOC107276911;gene-LOC4328407;gene-LOC4328406;gene-LOC107277272;gene-LOC4328405;gene-LOC4328408;gene-LOC107278159;gene-LOC4328410;gene-LOC4328403;gene-LOC107277712;gene-LOC4328404	gene-LOC4328416;gene-LOC4328423;gene-LOC4328418;gene-LOC9271608;Oryza_sativa_newGene_6068;gene-LOC4328419;Oryza_sativa_newGene_6069;gene-LOC4328422;gene-LOC4328420;gene-LOC4328417
MSTRG.4770.1	gene-LOC4328403;gene-LOC107277712;gene-LOC107276911;gene-LOC4328404;gene-LOC4328405;gene-LOC4328406;gene-LOC4328407;gene-LOC4328408;Oryza_sativa_newGene_6059;gene-LOC107277272;gene-LOC107278159;gene-LOC4328410;Oryza_sativa_newGene_6061;Oryza_sativa_newGene_6062;Oryza_sativa_newGene_6063;Oryza_sativa_newGene_6064;Oryza_sativa_newGene_6065;Oryza_sativa_newGene_6067;Oryza_sativa_newGene_6068;Oryza_s…	Oryza_sativa_newGene_6063;Oryza_sativa_newGene_6064		Oryza_sativa_newGene_6065	Oryza_sativa_newGene_6062	Oryza_sativa_newGene_6067	gene-LOC107276911;Oryza_sativa_newGene_6061;Oryza_sativa_newGene_6059;gene-LOC4328407;gene-LOC4328405;gene-LOC107277272;gene-LOC4328406;gene-LOC107277712;gene-LOC4328404;gene-LOC4328410;gene-LOC4328403;gene-LOC107278159;gene-LOC4328408	gene-LOC4328417;gene-LOC4328420;gene-LOC4328422;Oryza_sativa_newGene_6069;gene-LOC4328419;Oryza_sativa_newGene_6068;gene-LOC9271608;gene-LOC4328418;gene-LOC4328423;gene-LOC4328416
MSTRG.4797.1	gene-LOC9271608;gene-LOC4328423;gene-LOC4328424;gene-LOC4328425;gene-LOC4328426;gene-LOC4328427;gene-LOC4328428;gene-LOC4328429;gene-LOC4328430;gene-LOC4328431;gene-LOC4328432;gene-LOC4328433;gene-LOC4328434;gene-LOC4328435;gene-LOC107279959;gene-LOC4328436;gene-LOC9269154;Oryza_sativa_newGene_6071;gene-LOC4328439;gene-LOC4328440;gene-LOC4328441;gene-LOC4328442;gene-LOC4328443				gene-LOC107279959;gene-LOC4328435	gene-LOC4328436	gene-LOC4328433;gene-LOC9271608;gene-LOC4328424;gene-LOC4328427;gene-LOC4328423;gene-LOC4328429;gene-LOC4328431;gene-LOC4328434;gene-LOC4328432;gene-LOC4328430;gene-LOC4328425;gene-LOC4328426;gene-LOC4328428	gene-LOC4328443;gene-LOC4328440;Oryza_sativa_newGene_6071;gene-LOC4328441;gene-LOC4328439;gene-LOC4328442;gene-LOC9269154
MSTRG.4802.1	gene-LOC4328429;gene-LOC4328430;gene-LOC4328431;gene-LOC4328432;gene-LOC4328433;gene-LOC4328434;gene-LOC4328435;gene-LOC107279959;gene-LOC4328436;gene-LOC9269154;Oryza_sativa_newGene_6071;gene-LOC4328439;gene-LOC4328440;gene-LOC4328441;gene-LOC4328442;gene-LOC4328443;gene-LOC4328444;gene-LOC9267856;gene-LOC4328445;gene-LOC4328446				gene-LOC4328439;gene-LOC4328440		Oryza_sativa_newGene_6071;gene-LOC4328436;gene-LOC4328430;gene-LOC4328432;gene-LOC9269154;gene-LOC107279959;gene-LOC4328435;gene-LOC4328429;gene-LOC4328433;gene-LOC4328434;gene-LOC4328431	gene-LOC4328445;gene-LOC4328442;gene-LOC4328444;gene-LOC4328441;gene-LOC4328446;gene-LOC9267856;gene-LOC4328443
MSTRG.4803.1	gene-LOC4328430;gene-LOC4328431;gene-LOC4328432;gene-LOC4328433;gene-LOC4328434;gene-LOC4328435;gene-LOC107279959;gene-LOC4328436;gene-LOC9269154;Oryza_sativa_newGene_6071;gene-LOC4328439;gene-LOC4328440;gene-LOC4328441;gene-LOC4328442;gene-LOC4328443;gene-LOC4328444;gene-LOC9267856;gene-LOC4328445;gene-LOC4328446				gene-LOC4328440		gene-LOC4328434;gene-LOC4328431;gene-LOC4328435;gene-LOC4328433;gene-LOC9269154;gene-LOC4328439;gene-LOC107279959;gene-LOC4328436;Oryza_sativa_newGene_6071;gene-LOC4328432;gene-LOC4328430	gene-LOC4328443;gene-LOC4328446;gene-LOC9267856;gene-LOC4328441;gene-LOC4328444;gene-LOC4328442;gene-LOC4328445
MSTRG.4817.1	gene-LOC4328447;Oryza_sativa_newGene_6075;gene-LOC107278721;gene-LOC9272117;gene-LOC4328448;gene-LOC4328449;gene-LOC4328450;gene-LOC4328451;gene-LOC4328452;gene-LOC4328454;gene-LOC4328455;gene-LOC4328456;gene-LOC4328457;gene-LOC4328458;gene-LOC9267109;gene-LOC4328460;gene-LOC4328461;gene-LOC4328462;gene-LOC4328463;gene-LOC107277344;Oryza_sativa_newGene_6077;gene-LOC4328466;Oryza_sativa_newGene_60…	gene-LOC4328451			gene-LOC4328450	gene-LOC4328452	gene-LOC107278721;gene-LOC4328449;gene-LOC9272117;Oryza_sativa_newGene_6075;gene-LOC4328448;gene-LOC4328447	gene-LOC4328455;gene-LOC107277344;Oryza_sativa_newGene_6078;gene-LOC4328460;gene-LOC4328456;gene-LOC9267109;gene-LOC4328462;gene-LOC4328463;gene-LOC4328454;gene-LOC4328457;gene-LOC4328466;gene-LOC4328461;Oryza_sativa_newGene_6077;gene-LOC4328458
MSTRG.4824.1	gene-LOC9272117;gene-LOC4328448;gene-LOC4328449;gene-LOC4328450;gene-LOC4328451;gene-LOC4328452;gene-LOC4328454;gene-LOC4328455;gene-LOC4328456;gene-LOC4328457;gene-LOC4328458;gene-LOC9267109;gene-LOC4328460;gene-LOC4328461;gene-LOC4328462;gene-LOC4328463;gene-LOC107277344;Oryza_sativa_newGene_6077;gene-LOC4328466;Oryza_sativa_newGene_6078;gene-LOC4328468;gene-LOC4328469;gene-LOC107276844;gene-LO…	gene-LOC4328457			gene-LOC4328456;gene-LOC4328455	gene-LOC4328458;gene-LOC9267109	gene-LOC9272117;gene-LOC4328449;gene-LOC4328448;gene-LOC4328450;gene-LOC4328454;gene-LOC4328451;gene-LOC4328452	gene-LOC4328460;gene-LOC4328473;gene-LOC107277344;Oryza_sativa_newGene_6078;gene-LOC4328472;gene-LOC4328470;gene-LOC4328468;gene-LOC4328469;gene-LOC4328462;gene-LOC4328463;gene-LOC4328466;gene-LOC107276844;Oryza_sativa_newGene_6077;gene-LOC4328471;gene-LOC4328461
MSTRG.4865.1	gene-LOC4328482;gene-LOC4328483;gene-LOC4328484;gene-LOC4328485;gene-LOC4328486;gene-LOC4328487;gene-LOC4328488;gene-LOC4328489;gene-LOC4328490;gene-LOC107275944;gene-LOC9271399;gene-LOC4328492;gene-LOC4328493;gene-LOC4328494;gene-LOC4328495;gene-LOC4328496;gene-LOC107276466;gene-LOC4328498;gene-LOC4328499;gene-LOC4328500;gene-LOC107276884;gene-LOC4328501;gene-LOC4328502		gene-LOC107275944	gene-LOC9271399	gene-LOC4328490	gene-LOC4328493;gene-LOC4328492	gene-LOC4328484;gene-LOC4328489;gene-LOC4328486;gene-LOC4328485;gene-LOC4328483;gene-LOC4328487;gene-LOC4328488;gene-LOC4328482	gene-LOC4328495;gene-LOC4328500;gene-LOC107276884;gene-LOC4328494;gene-LOC4328498;gene-LOC107276466;gene-LOC4328501;gene-LOC4328502;gene-LOC4328496;gene-LOC4328499
MSTRG.4885.2	gene-LOC4328500;gene-LOC107276884;gene-LOC4328501;gene-LOC4328502;gene-LOC107279960;gene-LOC4328503;gene-LOC4328504;gene-LOC4328505;gene-LOC4328506;gene-LOC4328507;gene-LOC107276125;gene-LOC4328508;gene-LOC4328509;Oryza_sativa_newGene_6082;Oryza_sativa_newGene_6083;gene-LOC4328512;gene-LOC107279961;gene-LOC107275784;gene-LOC107277492;gene-LOC4328514;gene-LOC4328515;gene-LOC4328516;gene-LOC1072779…	gene-LOC4328509;Oryza_sativa_newGene_6082		Oryza_sativa_newGene_6083			gene-LOC4328501;gene-LOC4328505;gene-LOC4328504;gene-LOC4328506;gene-LOC4328502;gene-LOC107276125;gene-LOC107279960;gene-LOC107276884;gene-LOC4328503;gene-LOC4328508;gene-LOC4328500;gene-LOC4328507	gene-LOC4328512;gene-LOC107279961;gene-LOC4328516;gene-LOC4328514;gene-LOC107277916;gene-LOC4328515;gene-LOC4328518;gene-LOC4328517;gene-LOC107275784;gene-LOC107277492
MSTRG.4885.7	gene-LOC4328500;gene-LOC107276884;gene-LOC4328501;gene-LOC4328502;gene-LOC107279960;gene-LOC4328503;gene-LOC4328504;gene-LOC4328505;gene-LOC4328506;gene-LOC4328507;gene-LOC107276125;gene-LOC4328508;gene-LOC4328509;Oryza_sativa_newGene_6082;Oryza_sativa_newGene_6083;gene-LOC4328512;gene-LOC107279961;gene-LOC107275784;gene-LOC107277492;gene-LOC4328514;gene-LOC4328515;gene-LOC4328516;gene-LOC1072779…	gene-LOC4328509;Oryza_sativa_newGene_6082		Oryza_sativa_newGene_6083			gene-LOC107276125;gene-LOC4328501;gene-LOC4328505;gene-LOC4328506;gene-LOC4328504;gene-LOC4328502;gene-LOC107279960;gene-LOC107276884;gene-LOC4328508;gene-LOC4328503;gene-LOC4328500;gene-LOC4328507	gene-LOC4328516;gene-LOC4328514;gene-LOC107277916;gene-LOC107279961;gene-LOC4328512;gene-LOC4328518;gene-LOC4328517;gene-LOC4328515;gene-LOC107275784;gene-LOC107277492
MSTRG.4885.10	gene-LOC4328500;gene-LOC107276884;gene-LOC4328501;gene-LOC4328502;gene-LOC107279960;gene-LOC4328503;gene-LOC4328504;gene-LOC4328505;gene-LOC4328506;gene-LOC4328507;gene-LOC107276125;gene-LOC4328508;gene-LOC4328509;Oryza_sativa_newGene_6082;Oryza_sativa_newGene_6083;gene-LOC4328512;gene-LOC107279961;gene-LOC107275784;gene-LOC107277492;gene-LOC4328514;gene-LOC4328515;gene-LOC4328516;gene-LOC1072779…	Oryza_sativa_newGene_6082		Oryza_sativa_newGene_6083	gene-LOC4328509		gene-LOC107276884;gene-LOC107279960;gene-LOC4328503;gene-LOC4328508;gene-LOC4328500;gene-LOC4328507;gene-LOC4328501;gene-LOC4328505;gene-LOC4328504;gene-LOC4328506;gene-LOC4328502;gene-LOC107276125	gene-LOC4328515;gene-LOC4328518;gene-LOC4328517;gene-LOC107279961;gene-LOC4328512;gene-LOC4328514;gene-LOC4328516;gene-LOC107277916;gene-LOC107277492;gene-LOC107275784
MSTRG.4890.1	gene-LOC4328508;gene-LOC4328509;Oryza_sativa_newGene_6082;Oryza_sativa_newGene_6083;gene-LOC4328512;gene-LOC107279961;gene-LOC107275784;gene-LOC107277492;gene-LOC4328514;gene-LOC4328515;gene-LOC4328516;gene-LOC107277916;gene-LOC4328517;gene-LOC4328518;gene-LOC4328519;gene-LOC4328520;gene-LOC9267286;gene-LOC4328521;Oryza_sativa_newGene_6086;gene-LOC4328522;gene-LOC4328523;gene-LOC9272464;gene-LOC1…				gene-LOC4328516	gene-LOC107277916;gene-LOC4328517	gene-LOC4328512;gene-LOC107279961;gene-LOC4328514;gene-LOC4328515;gene-LOC4328508;Oryza_sativa_newGene_6083;gene-LOC4328509;gene-LOC107275784;gene-LOC107277492;Oryza_sativa_newGene_6082	gene-LOC4328525;gene-LOC4328522;gene-LOC4328518;gene-LOC107279905;gene-LOC4328521;gene-LOC9267286;gene-LOC4328520;gene-LOC4328519;gene-LOC9272464;gene-LOC4328524;Oryza_sativa_newGene_6086;gene-LOC4328523
MSTRG.4914.1	gene-LOC4328527;gene-LOC4328528;gene-LOC4328530;gene-LOC4328531;gene-LOC4328532;gene-LOC4328533;gene-LOC4328535;gene-LOC4328536;gene-LOC107276444;gene-LOC9272522;gene-LOC4328539;gene-LOC4328540;gene-LOC4328541;gene-LOC4328542;gene-LOC4328543;gene-LOC4328544;gene-LOC4328545;gene-LOC4328546;gene-LOC112936071;gene-LOC4328548;gene-LOC112936001;gene-LOC4328550;Oryza_sativa_newGene_6087;gene-LOC4328551…	gene-LOC4328540			gene-LOC4328539	gene-LOC4328542;gene-LOC4328543;gene-LOC4328541	gene-LOC4328527;gene-LOC4328530;gene-LOC4328533;gene-LOC4328536;gene-LOC4328531;gene-LOC4328528;gene-LOC107276444;gene-LOC4328535;gene-LOC9272522;gene-LOC4328532	gene-LOC4328552;Oryza_sativa_newGene_6087;gene-LOC4328550;gene-LOC4328551;gene-LOC112936001;gene-LOC4328548;gene-LOC112936071;gene-LOC4328545;gene-LOC4328544;gene-LOC112937966;gene-LOC4328546;gene-LOC4328555;gene-LOC4328553
MSTRG.4931.1	gene-LOC4328544;gene-LOC4328545;gene-LOC4328546;gene-LOC112936071;gene-LOC4328548;gene-LOC112936001;gene-LOC4328550;Oryza_sativa_newGene_6087;gene-LOC4328551;gene-LOC4328552;gene-LOC4328553;gene-LOC4328555;gene-LOC112937966;gene-LOC4328557;gene-LOC4328558;gene-LOC4328559;gene-LOC4328560;gene-LOC4328561;gene-LOC4328562;gene-LOC4328564;gene-LOC107277631;gene-LOC4328567;gene-LOC4328566;gene-LOC92692…	gene-LOC4328557				gene-LOC4328558;gene-LOC4328559	gene-LOC4328545;gene-LOC4328544;gene-LOC112936071;gene-LOC4328553;gene-LOC4328555;gene-LOC4328546;gene-LOC112937966;gene-LOC4328550;gene-LOC4328552;Oryza_sativa_newGene_6087;gene-LOC4328548;gene-LOC4328551;gene-LOC112936001	gene-LOC4328564;gene-LOC107277631;gene-LOC9269254;gene-LOC4328566;gene-LOC4328561;gene-LOC4328562;Oryza_sativa_newGene_6091;gene-LOC4328571;gene-LOC4328570;gene-LOC4328567;gene-LOC4328560;gene-LOC4328572
MSTRG.4951.2	gene-LOC4328561;gene-LOC4328562;gene-LOC4328564;gene-LOC107277631;gene-LOC4328567;gene-LOC4328566;gene-LOC9269254;Oryza_sativa_newGene_6091;gene-LOC4328570;gene-LOC4328571;gene-LOC4328572;gene-LOC4328573;gene-LOC4328574;gene-LOC4328575;gene-LOC9272257;gene-LOC4328576;gene-LOC4328577;gene-LOC4328578;gene-LOC4328579;gene-LOC4328580;gene-LOC4328581;gene-LOC4328582;gene-LOC4328583;gene-LOC4328584;gen…	gene-LOC9272257	gene-LOC4328575	gene-LOC4328576	gene-LOC4328574	gene-LOC4328578;gene-LOC4328577	gene-LOC4328564;gene-LOC9269254;gene-LOC107277631;gene-LOC4328566;gene-LOC4328561;gene-LOC4328562;Oryza_sativa_newGene_6091;gene-LOC4328573;gene-LOC4328571;gene-LOC4328567;gene-LOC4328570;gene-LOC4328572	gene-LOC4328585;gene-LOC4328584;gene-LOC4328582;gene-LOC4328579;gene-LOC4328581;gene-LOC4328580;gene-LOC4328583
MSTRG.4951.3	gene-LOC4328561;gene-LOC4328562;gene-LOC4328564;gene-LOC107277631;gene-LOC4328567;gene-LOC4328566;gene-LOC9269254;Oryza_sativa_newGene_6091;gene-LOC4328570;gene-LOC4328571;gene-LOC4328572;gene-LOC4328573;gene-LOC4328574;gene-LOC4328575;gene-LOC9272257;gene-LOC4328576;gene-LOC4328577;gene-LOC4328578;gene-LOC4328579;gene-LOC4328580;gene-LOC4328581;gene-LOC4328582;gene-LOC4328583;gene-LOC4328584;gen…	gene-LOC9272257	gene-LOC4328575	gene-LOC4328576	gene-LOC4328574	gene-LOC4328577;gene-LOC4328578	gene-LOC4328561;gene-LOC4328562;gene-LOC4328571;gene-LOC4328573;Oryza_sativa_newGene_6091;gene-LOC4328570;gene-LOC4328567;gene-LOC4328572;gene-LOC4328564;gene-LOC9269254;gene-LOC107277631;gene-LOC4328566	gene-LOC4328583;gene-LOC4328580;gene-LOC4328581;gene-LOC4328582;gene-LOC4328579;gene-LOC4328584;gene-LOC4328585
MSTRG.4991.1	gene-LOC4328602;gene-LOC4328603;gene-LOC4328604;gene-LOC4328605;gene-LOC4328606;gene-LOC4328607;gene-LOC4328608;gene-LOC4328609;gene-LOC4328613;gene-LOC4328614;gene-LOC4328615;gene-LOC4328616;gene-LOC4328617;gene-LOC4328618;gene-LOC4328619;gene-LOC4328620;gene-LOC107277661;gene-LOC4328621;gene-LOC4328622;gene-LOC4328623;gene-LOC4328624			gene-LOC4328615	gene-LOC4328614		gene-LOC4328609;gene-LOC4328606;gene-LOC4328602;gene-LOC4328613;gene-LOC4328604;gene-LOC4328605;gene-LOC4328603;gene-LOC4328607;gene-LOC4328608	gene-LOC4328617;gene-LOC4328618;gene-LOC4328616;gene-LOC4328620;gene-LOC4328622;gene-LOC4328619;gene-LOC4328624;gene-LOC4328621;gene-LOC4328623;gene-LOC107277661
MSTRG.5001.2	gene-LOC4328615;gene-LOC4328616;gene-LOC4328617;gene-LOC4328618;gene-LOC4328619;gene-LOC4328620;gene-LOC107277661;gene-LOC4328621;gene-LOC4328622;gene-LOC4328623;gene-LOC4328624;gene-LOC107276623;gene-LOC4328625;gene-LOC9266683;gene-LOC4328627;gene-LOC4328628;gene-LOC4328629;gene-LOC4328630;gene-LOC4328631;gene-LOC4328632;gene-LOC4328633;gene-LOC4328634;gene-LOC4328635;gene-LOC107276465;gene-LOC1…	gene-LOC4328624	gene-LOC4328623		gene-LOC4328622;gene-LOC4328621	gene-LOC107276623;gene-LOC4328625	gene-LOC4328616;gene-LOC4328620;gene-LOC4328618;gene-LOC4328617;gene-LOC107277661;gene-LOC4328615;gene-LOC4328619	gene-LOC107276465;gene-LOC4328636;gene-LOC9266683;gene-LOC4328632;gene-LOC4328634;gene-LOC107275836;gene-LOC4328635;gene-LOC4328629;gene-LOC4328627;gene-LOC4328633;gene-LOC4328631;gene-LOC4328628;gene-LOC107279962;gene-LOC4328630
MSTRG.5047.3	gene-LOC4328667;gene-LOC9266610;gene-LOC4328668;gene-LOC4328669;gene-LOC9266462;gene-LOC9268939;gene-LOC4328671;Oryza_sativa_newGene_6100;gene-LOC4328673;gene-LOC4328674;gene-LOC4328675;gene-LOC4328676;gene-LOC4328677;gene-LOC4328678;gene-LOC4328679;gene-LOC107279963	Oryza_sativa_newGene_6100	gene-LOC4328671	gene-LOC4328673		gene-LOC4328674	gene-LOC4328667;gene-LOC4328668;gene-LOC9268939;gene-LOC9266610;gene-LOC9266462;gene-LOC4328669	gene-LOC4328678;gene-LOC4328676;gene-LOC4328677;gene-LOC107279963;gene-LOC4328675;gene-LOC4328679
MSTRG.5071.1	gene-LOC4328686;gene-LOC4328687;Oryza_sativa_newGene_6103;gene-LOC4328690;gene-LOC9267696;gene-LOC4328692;gene-LOC4328693;gene-LOC4328694;gene-LOC112937816;gene-LOC4328696;Oryza_sativa_newGene_6104;gene-LOC9272269;Oryza_sativa_newGene_6106;gene-LOC4328700;gene-LOC9272150;gene-LOC112937981;gene-LOC4328702;Oryza_sativa_newGene_6107;gene-LOC4328704;Oryza_sativa_newGene_6108;Oryza_sativa_newGene_6109…				gene-LOC9272269;Oryza_sativa_newGene_6104	Oryza_sativa_newGene_6106	gene-LOC9267696;gene-LOC112937816;gene-LOC4328690;gene-LOC4328694;gene-LOC4328686;Oryza_sativa_newGene_6103;gene-LOC4328693;gene-LOC4328687;gene-LOC4328692;gene-LOC4328696	gene-LOC9272150;gene-LOC107276008;Oryza_sativa_newGene_6111;gene-LOC4328704;Oryza_sativa_newGene_6109;gene-LOC112937981;gene-LOC4328700;Oryza_sativa_newGene_6107;Oryza_sativa_newGene_6108;Oryza_sativa_newGene_6112;Oryza_sativa_newGene_6113;gene-LOC107275524;gene-LOC4328702
MSTRG.5078.3	gene-LOC4328692;gene-LOC4328693;gene-LOC4328694;gene-LOC112937816;gene-LOC4328696;Oryza_sativa_newGene_6104;gene-LOC9272269;Oryza_sativa_newGene_6106;gene-LOC4328700;gene-LOC9272150;gene-LOC112937981;gene-LOC4328702;Oryza_sativa_newGene_6107;gene-LOC4328704;Oryza_sativa_newGene_6108;Oryza_sativa_newGene_6109;gene-LOC107276008;Oryza_sativa_newGene_6111;gene-LOC107275524;Oryza_sativa_newGene_6112;O…	Oryza_sativa_newGene_6107	gene-LOC4328702		gene-LOC112937981	gene-LOC4328704;Oryza_sativa_newGene_6108	gene-LOC4328693;Oryza_sativa_newGene_6104;gene-LOC4328692;gene-LOC4328696;gene-LOC112937816;gene-LOC9272150;gene-LOC9272269;Oryza_sativa_newGene_6106;gene-LOC4328694;gene-LOC4328700	gene-LOC107275524;Oryza_sativa_newGene_6113;Oryza_sativa_newGene_6112;gene-LOC4328709;Oryza_sativa_newGene_6109;Oryza_sativa_newGene_6111;gene-LOC4328706;gene-LOC107276008
MSTRG.5088.1	gene-LOC9272269;Oryza_sativa_newGene_6106;gene-LOC4328700;gene-LOC9272150;gene-LOC112937981;gene-LOC4328702;Oryza_sativa_newGene_6107;gene-LOC4328704;Oryza_sativa_newGene_6108;Oryza_sativa_newGene_6109;gene-LOC107276008;Oryza_sativa_newGene_6111;gene-LOC107275524;Oryza_sativa_newGene_6112;Oryza_sativa_newGene_6113;gene-LOC4328706;gene-LOC4328709;Oryza_sativa_newGene_6115;Oryza_sativa_newGene_6116…	Oryza_sativa_newGene_6112			gene-LOC107275524	Oryza_sativa_newGene_6113;gene-LOC4328706	Oryza_sativa_newGene_6108;gene-LOC4328702;Oryza_sativa_newGene_6107;Oryza_sativa_newGene_6111;Oryza_sativa_newGene_6106;gene-LOC4328704;gene-LOC112937981;Oryza_sativa_newGene_6109;gene-LOC4328700;gene-LOC107276008;gene-LOC9272150;gene-LOC9272269	gene-LOC4328709;Oryza_sativa_newGene_6115;Oryza_sativa_newGene_6114;Oryza_sativa_newGene_6116
MSTRG.5088.2	gene-LOC9272269;Oryza_sativa_newGene_6106;gene-LOC4328700;gene-LOC9272150;gene-LOC112937981;gene-LOC4328702;Oryza_sativa_newGene_6107;gene-LOC4328704;Oryza_sativa_newGene_6108;Oryza_sativa_newGene_6109;gene-LOC107276008;Oryza_sativa_newGene_6111;gene-LOC107275524;Oryza_sativa_newGene_6112;Oryza_sativa_newGene_6113;gene-LOC4328706;gene-LOC4328709;Oryza_sativa_newGene_6115;Oryza_sativa_newGene_6116…	Oryza_sativa_newGene_6112			gene-LOC107275524	Oryza_sativa_newGene_6113;gene-LOC4328706	Oryza_sativa_newGene_6107;gene-LOC4328702;Oryza_sativa_newGene_6108;gene-LOC107276008;gene-LOC9272269;gene-LOC9272150;gene-LOC112937981;Oryza_sativa_newGene_6109;gene-LOC4328700;Oryza_sativa_newGene_6111;Oryza_sativa_newGene_6106;gene-LOC4328704	Oryza_sativa_newGene_6114;Oryza_sativa_newGene_6116;Oryza_sativa_newGene_6115;gene-LOC4328709
MSTRG.5102.32	gene-LOC4328709;Oryza_sativa_newGene_6115;Oryza_sativa_newGene_6116;Oryza_sativa_newGene_6114;Oryza_sativa_newGene_6117;Oryza_sativa_newGene_6118;Oryza_sativa_newGene_6119;gene-LOC107280040;Oryza_sativa_newGene_6120;gene-LOC4328713;gene-LOC4328714;gene-LOC4328715;Oryza_sativa_newGene_6121;gene-LOC4328717;gene-LOC4328718;Oryza_sativa_newGene_6123;gene-LOC4328720;gene-LOC4328722;gene-LOC4328724;Ory…	Oryza_sativa_newGene_6121	gene-LOC4328715		gene-LOC4328713;gene-LOC4328714	gene-LOC4328717	Oryza_sativa_newGene_6115;Oryza_sativa_newGene_6117;Oryza_sativa_newGene_6116;Oryza_sativa_newGene_6114;gene-LOC4328709;gene-LOC107280040;Oryza_sativa_newGene_6120;Oryza_sativa_newGene_6118;Oryza_sativa_newGene_6119	Oryza_sativa_newGene_6124;gene-LOC4328722;Oryza_sativa_newGene_6125;gene-LOC107276445;Oryza_sativa_newGene_6123;gene-LOC107278551;gene-LOC4328727;gene-LOC4328718;gene-LOC4328724;gene-LOC4328725;gene-LOC4328720
MSTRG.5102.34	gene-LOC4328709;Oryza_sativa_newGene_6115;Oryza_sativa_newGene_6116;Oryza_sativa_newGene_6114;Oryza_sativa_newGene_6117;Oryza_sativa_newGene_6118;Oryza_sativa_newGene_6119;gene-LOC107280040;Oryza_sativa_newGene_6120;gene-LOC4328713;gene-LOC4328714;gene-LOC4328715;Oryza_sativa_newGene_6121;gene-LOC4328717;gene-LOC4328718;Oryza_sativa_newGene_6123;gene-LOC4328720;gene-LOC4328722;gene-LOC4328724;Ory…	Oryza_sativa_newGene_6121	gene-LOC4328715		gene-LOC4328714;gene-LOC4328713	gene-LOC4328717	gene-LOC4328709;gene-LOC107280040;Oryza_sativa_newGene_6120;Oryza_sativa_newGene_6118;Oryza_sativa_newGene_6119;Oryza_sativa_newGene_6115;Oryza_sativa_newGene_6116;Oryza_sativa_newGene_6117;Oryza_sativa_newGene_6114	Oryza_sativa_newGene_6125;gene-LOC107276445;gene-LOC4328722;Oryza_sativa_newGene_6124;gene-LOC107278551;Oryza_sativa_newGene_6123;gene-LOC4328720;gene-LOC4328724;gene-LOC4328725;gene-LOC4328718;gene-LOC4328727
MSTRG.5103.1	Oryza_sativa_newGene_6115;Oryza_sativa_newGene_6116;Oryza_sativa_newGene_6114;Oryza_sativa_newGene_6117;Oryza_sativa_newGene_6118;Oryza_sativa_newGene_6119;gene-LOC107280040;Oryza_sativa_newGene_6120;gene-LOC4328713;gene-LOC4328714;gene-LOC4328715;Oryza_sativa_newGene_6121;gene-LOC4328717;gene-LOC4328718;Oryza_sativa_newGene_6123;gene-LOC4328720;gene-LOC4328722;gene-LOC4328724;Oryza_sativa_newGen…				Oryza_sativa_newGene_6121	gene-LOC4328718;gene-LOC4328717	Oryza_sativa_newGene_6114;gene-LOC4328715;Oryza_sativa_newGene_6116;Oryza_sativa_newGene_6117;gene-LOC4328714;Oryza_sativa_newGene_6115;gene-LOC4328713;Oryza_sativa_newGene_6118;Oryza_sativa_newGene_6119;Oryza_sativa_newGene_6120;gene-LOC107280040	Oryza_sativa_newGene_6125;gene-LOC107276445;gene-LOC4328722;Oryza_sativa_newGene_6124;gene-LOC107278551;Oryza_sativa_newGene_6123;gene-LOC4328720;Oryza_sativa_newGene_6126;gene-LOC4328725;gene-LOC4328724;gene-LOC4328727
MSTRG.5145.1	gene-LOC4328744;gene-LOC9270421;gene-LOC107275833;gene-LOC4328745;gene-LOC4328747;gene-LOC4328748;gene-LOC9269252;gene-LOC107275892;gene-LOC107275724;gene-LOC4328751;gene-LOC4328752;gene-LOC4328753;gene-LOC4328754;Oryza_sativa_newGene_6133;gene-LOC9269769;gene-LOC4328756;gene-LOC4328758;gene-LOC4328759;Oryza_sativa_newGene_6135;gene-LOC4328760;gene-LOC4328761;gene-LOC9266140;gene-LOC107280158;Ory…		Oryza_sativa_newGene_6133		gene-LOC4328754	gene-LOC9269769	gene-LOC4328748;gene-LOC107275892;gene-LOC107275833;gene-LOC4328752;gene-LOC4328753;gene-LOC9269252;gene-LOC4328745;gene-LOC4328744;gene-LOC107275724;gene-LOC4328747;gene-LOC4328751;gene-LOC9270421	gene-LOC4328756;gene-LOC4328758;Oryza_sativa_newGene_6135;Oryza_sativa_newGene_6137;gene-LOC9266140;gene-LOC107280158;Oryza_sativa_newGene_6136;gene-LOC4328761;Oryza_sativa_newGene_6138;gene-LOC4328760;gene-LOC4328759
MSTRG.5153.1	gene-LOC4328751;gene-LOC4328752;gene-LOC4328753;gene-LOC4328754;Oryza_sativa_newGene_6133;gene-LOC9269769;gene-LOC4328756;gene-LOC4328758;gene-LOC4328759;Oryza_sativa_newGene_6135;gene-LOC4328760;gene-LOC4328761;gene-LOC9266140;gene-LOC107280158;Oryza_sativa_newGene_6136;Oryza_sativa_newGene_6137;Oryza_sativa_newGene_6138	Oryza_sativa_newGene_6135			gene-LOC4328758;gene-LOC4328759	gene-LOC4328761;gene-LOC4328760	gene-LOC4328752;gene-LOC4328754;gene-LOC4328756;gene-LOC4328753;gene-LOC4328751;gene-LOC9269769;Oryza_sativa_newGene_6133	Oryza_sativa_newGene_6137;Oryza_sativa_newGene_6138;gene-LOC107280158;Oryza_sativa_newGene_6136;gene-LOC9266140
MSTRG.5167.1	gene-LOC9266724;gene-LOC4328767;gene-LOC4328768;gene-LOC4328769;gene-LOC4328770;gene-LOC4328771;Oryza_sativa_newGene_6140;gene-LOC4328772;gene-LOC4328773;gene-LOC4328774;gene-LOC107275430;gene-LOC4328775;gene-LOC4328776;gene-LOC4328777;gene-LOC4328778;gene-LOC4328779;gene-LOC4328780;gene-LOC4328781	Oryza_sativa_newGene_6140	gene-LOC4328771		gene-LOC4328770		gene-LOC4328769;gene-LOC4328768;gene-LOC9266724;gene-LOC4328767	gene-LOC4328779;gene-LOC4328774;gene-LOC4328773;gene-LOC4328776;gene-LOC4328781;gene-LOC4328777;gene-LOC4328780;gene-LOC107275430;gene-LOC4328778;gene-LOC4328772;gene-LOC4328775
MSTRG.5210.1	gene-LOC107280052;gene-LOC4328807;gene-LOC4328808;Oryza_sativa_newGene_6145;gene-LOC4328809;gene-LOC4328810;gene-LOC107276111;gene-LOC4328812;gene-LOC9267718;gene-LOC4328814;gene-LOC4328815;gene-LOC9267338	Oryza_sativa_newGene_6145			gene-LOC4328808		gene-LOC4328807;gene-LOC107280052	gene-LOC9267338;gene-LOC4328810;gene-LOC9267718;gene-LOC4328814;gene-LOC4328809;gene-LOC107276111;gene-LOC4328812;gene-LOC4328815
MSTRG.5301.1	Oryza_sativa_newGene_6162;gene-LOC4328885;gene-LOC4328886;gene-LOC112937878;gene-LOC4328887;gene-LOC9271823;gene-LOC4328898;gene-LOC9269034;gene-LOC4328899;Oryza_sativa_newGene_6163;gene-LOC4328900;gene-LOC4328901;gene-LOC4328903;gene-LOC4328904;gene-LOC4328905;gene-LOC4328906;gene-LOC107280089;gene-LOC4328907;gene-LOC9271004;Oryza_sativa_newGene_6166		gene-LOC4328901			gene-LOC4328903	gene-LOC9271823;gene-LOC4328898;gene-LOC4328899;gene-LOC4328885;gene-LOC4328887;gene-LOC9269034;Oryza_sativa_newGene_6162;gene-LOC4328886;Oryza_sativa_newGene_6163;gene-LOC112937878;gene-LOC4328900	gene-LOC9271004;Oryza_sativa_newGene_6166;gene-LOC107280089;gene-LOC4328904;gene-LOC4328906;gene-LOC4328907;gene-LOC4328905
MSTRG.5354.1	gene-LOC4328938;gene-LOC4328939;gene-LOC4328940;Oryza_sativa_newGene_6175;gene-LOC4328942;gene-LOC4328943;Oryza_sativa_newGene_6176;Oryza_sativa_newGene_6177;Oryza_sativa_newGene_6178;Oryza_sativa_newGene_6179;Oryza_sativa_newGene_6180;gene-LOC4328945;gene-LOC4328946;Oryza_sativa_newGene_6181	Oryza_sativa_newGene_6176					gene-LOC4328942;gene-LOC4328938;gene-LOC4328943;gene-LOC4328940;gene-LOC4328939;Oryza_sativa_newGene_6175	Oryza_sativa_newGene_6178;gene-LOC4328946;Oryza_sativa_newGene_6177;Oryza_sativa_newGene_6179;gene-LOC4328945;Oryza_sativa_newGene_6181;Oryza_sativa_newGene_6180
MSTRG.5417.1	gene-LOC4328994;gene-LOC4328995;gene-LOC4328996;gene-LOC4328997;gene-LOC9268112;gene-LOC107280086;gene-LOC9267410;gene-LOC4328998;gene-LOC112937972;gene-LOC4328999;Oryza_sativa_newGene_6190;gene-LOC4329000;gene-LOC4329001;gene-LOC9267083;gene-LOC4329005;gene-LOC4329006;gene-LOC4329007;gene-LOC4329008	Oryza_sativa_newGene_6190	gene-LOC4328999	gene-LOC4329000		gene-LOC4329001	gene-LOC4328998;gene-LOC9267410;gene-LOC107280086;gene-LOC4328996;gene-LOC112937972;gene-LOC4328995;gene-LOC4328997;gene-LOC4328994;gene-LOC9268112	gene-LOC4329006;gene-LOC4329008;gene-LOC4329005;gene-LOC9267083;gene-LOC4329007
MSTRG.5446.2	gene-LOC4329023;gene-LOC9267245;gene-LOC4329024;Oryza_sativa_newGene_6194;Oryza_sativa_newGene_6195;gene-LOC4329027;gene-LOC4329028;Oryza_sativa_newGene_6196;gene-LOC4329029;gene-LOC107278436;gene-LOC4329031;Oryza_sativa_newGene_6197;Oryza_sativa_newGene_6199	Oryza_sativa_newGene_6196				gene-LOC4329029	Oryza_sativa_newGene_6195;gene-LOC4329023;gene-LOC4329028;gene-LOC4329027;gene-LOC4329024;Oryza_sativa_newGene_6194;gene-LOC9267245	gene-LOC107278436;gene-LOC4329031;Oryza_sativa_newGene_6199;Oryza_sativa_newGene_6197
MSTRG.5465.6	gene-LOC4329038;Oryza_sativa_newGene_6200;gene-LOC107276267;Oryza_sativa_newGene_6202;Oryza_sativa_newGene_6203;gene-LOC9267422;gene-LOC4329042;gene-LOC107279975;Oryza_sativa_newGene_6204;gene-LOC107279976;gene-LOC4329043;gene-LOC4329044;gene-LOC4329045;gene-LOC4329046;gene-LOC4329047;gene-LOC4329048;gene-LOC4329050;Oryza_sativa_newGene_6205;Oryza_sativa_newGene_6206;Oryza_sativa_newGene_6207	Oryza_sativa_newGene_6204				gene-LOC4329044;gene-LOC4329043;gene-LOC107279976	Oryza_sativa_newGene_6203;gene-LOC107279975;gene-LOC4329038;Oryza_sativa_newGene_6200;gene-LOC4329042;gene-LOC9267422;gene-LOC107276267;Oryza_sativa_newGene_6202	Oryza_sativa_newGene_6206;Oryza_sativa_newGene_6205;gene-LOC4329047;gene-LOC4329046;gene-LOC4329050;gene-LOC4329048;gene-LOC4329045;Oryza_sativa_newGene_6207
MSTRG.5480.1	gene-LOC4329053;gene-LOC4329056;gene-LOC4329057;gene-LOC4329058;gene-LOC4329059;gene-LOC9271527;gene-LOC107276277;gene-LOC107276173;gene-LOC4329061;gene-LOC4329062;Oryza_sativa_newGene_6209;gene-LOC9272069;Oryza_sativa_newGene_6211;gene-LOC107279916;gene-LOC4329063;gene-LOC4329064;gene-LOC4329065					gene-LOC107276173	gene-LOC4329058;gene-LOC107276277;gene-LOC4329057;gene-LOC4329059;gene-LOC9271527;gene-LOC4329053;gene-LOC4329056	gene-LOC9272069;Oryza_sativa_newGene_6209;gene-LOC4329061;gene-LOC107279916;Oryza_sativa_newGene_6211;gene-LOC4329064;gene-LOC4329065;gene-LOC4329062;gene-LOC4329063
MSTRG.5499.1	gene-LOC4329066;gene-LOC4329067;gene-LOC4329068;gene-LOC112937882;gene-LOC4329069;gene-LOC4329070;gene-LOC9266581;gene-LOC4329076;Oryza_sativa_newGene_6213;Oryza_sativa_newGene_6214;gene-LOC9270665;gene-LOC107279978;gene-LOC9266853;gene-LOC4329079;gene-LOC112937967;gene-LOC4329080;gene-LOC107276891	Oryza_sativa_newGene_6214					gene-LOC4329076;gene-LOC4329070;gene-LOC4329067;gene-LOC4329068;gene-LOC4329069;gene-LOC112937882;gene-LOC9266581;gene-LOC4329066;Oryza_sativa_newGene_6213	gene-LOC4329079;gene-LOC4329080;gene-LOC112937967;gene-LOC9270665;gene-LOC107276891;gene-LOC107279978;gene-LOC9266853
MSTRG.5522.1	gene-LOC4329091;gene-LOC4329092;gene-LOC4329093;Oryza_sativa_newGene_6217;gene-LOC4329094;gene-LOC4329095;gene-LOC107279918;gene-LOC107275860;gene-LOC4329096;gene-LOC4329098;Oryza_sativa_newGene_6220;gene-LOC4329101;gene-LOC4329102	gene-LOC4329094			Oryza_sativa_newGene_6217	gene-LOC4329095	gene-LOC4329091;gene-LOC4329092;gene-LOC4329093	gene-LOC4329096;Oryza_sativa_newGene_6220;gene-LOC4329098;gene-LOC107275860;gene-LOC107279918;gene-LOC4329102;gene-LOC4329101
MSTRG.5527.1	Oryza_sativa_newGene_6217;gene-LOC4329094;gene-LOC4329095;gene-LOC107279918;gene-LOC107275860;gene-LOC4329096;gene-LOC4329098;Oryza_sativa_newGene_6220;gene-LOC4329101;gene-LOC4329102;gene-LOC107278238;gene-LOC4329105		gene-LOC4329096		gene-LOC107275860	gene-LOC4329098	gene-LOC107279918;Oryza_sativa_newGene_6217;gene-LOC4329095;gene-LOC4329094	gene-LOC4329105;Oryza_sativa_newGene_6220;gene-LOC107278238;gene-LOC4329102;gene-LOC4329101
MSTRG.5536.2	gene-LOC107278170;gene-LOC4329106;gene-LOC4329107;Oryza_sativa_newGene_6221;gene-LOC4329109;gene-LOC9272617;gene-LOC4329110;gene-LOC9267829;gene-LOC4329112;gene-LOC9266043;gene-LOC9267778;gene-LOC9266427;gene-LOC4329116				Oryza_sativa_newGene_6221		gene-LOC4329106;gene-LOC4329107;gene-LOC107278170	gene-LOC4329116;gene-LOC4329112;gene-LOC9267829;gene-LOC9266043;gene-LOC9267778;gene-LOC9272617;gene-LOC4329110;gene-LOC9266427;gene-LOC4329109
MSTRG.5547.1	gene-LOC4329110;gene-LOC9267829;gene-LOC4329112;gene-LOC9266043;gene-LOC9267778;gene-LOC9266427;gene-LOC4329116;gene-LOC4329117;gene-LOC4329118;Oryza_sativa_newGene_6224;Oryza_sativa_newGene_6226;gene-LOC4329119;gene-LOC4329120;gene-LOC4329121;gene-LOC9271858	Oryza_sativa_newGene_6224;Oryza_sativa_newGene_6226			gene-LOC4329118		gene-LOC4329110;gene-LOC9267778;gene-LOC4329117;gene-LOC9266427;gene-LOC4329116;gene-LOC9266043;gene-LOC4329112;gene-LOC9267829	gene-LOC9271858;gene-LOC4329120;gene-LOC4329119;gene-LOC4329121
MSTRG.5604.1	gene-LOC4329167;Oryza_sativa_newGene_6234;Oryza_sativa_newGene_6235;gene-LOC4329168;gene-LOC4329169;Oryza_sativa_newGene_6236;gene-LOC4329170;gene-LOC4329171;gene-LOC4329172;Oryza_sativa_newGene_6237;Oryza_sativa_newGene_6238;gene-LOC107279984;gene-LOC107279985;gene-LOC9270100;Oryza_sativa_newGene_6239;Oryza_sativa_newGene_6240;gene-LOC4329175;Oryza_sativa_newGene_6242;Oryza_sativa_newGene_6243;O…	Oryza_sativa_newGene_6237;Oryza_sativa_newGene_6238			gene-LOC4329172	gene-LOC107279985;gene-LOC107279984	gene-LOC4329171;gene-LOC4329168;Oryza_sativa_newGene_6236;Oryza_sativa_newGene_6235;gene-LOC4329167;gene-LOC4329170;Oryza_sativa_newGene_6234;gene-LOC4329169	gene-LOC4329175;Oryza_sativa_newGene_6239;gene-LOC9270100;Oryza_sativa_newGene_6242;Oryza_sativa_newGene_6244;Oryza_sativa_newGene_6243;Oryza_sativa_newGene_6240
MSTRG.5604.2	gene-LOC4329167;Oryza_sativa_newGene_6234;Oryza_sativa_newGene_6235;gene-LOC4329168;gene-LOC4329169;Oryza_sativa_newGene_6236;gene-LOC4329170;gene-LOC4329171;gene-LOC4329172;Oryza_sativa_newGene_6237;Oryza_sativa_newGene_6238;gene-LOC107279984;gene-LOC107279985;gene-LOC9270100;Oryza_sativa_newGene_6239;Oryza_sativa_newGene_6240;gene-LOC4329175;Oryza_sativa_newGene_6242;Oryza_sativa_newGene_6243;O…	Oryza_sativa_newGene_6237;Oryza_sativa_newGene_6238			gene-LOC4329172	gene-LOC107279984;gene-LOC107279985	gene-LOC4329171;gene-LOC4329170;gene-LOC4329168;Oryza_sativa_newGene_6236;gene-LOC4329167;Oryza_sativa_newGene_6235;Oryza_sativa_newGene_6234;gene-LOC4329169	gene-LOC9270100;Oryza_sativa_newGene_6239;Oryza_sativa_newGene_6242;Oryza_sativa_newGene_6243;Oryza_sativa_newGene_6244;Oryza_sativa_newGene_6240;gene-LOC4329175
MSTRG.5611.2	gene-LOC4329172;Oryza_sativa_newGene_6237;Oryza_sativa_newGene_6238;gene-LOC107279984;gene-LOC107279985;gene-LOC9270100;Oryza_sativa_newGene_6239;Oryza_sativa_newGene_6240;gene-LOC4329175;Oryza_sativa_newGene_6242;Oryza_sativa_newGene_6243;Oryza_sativa_newGene_6244;gene-LOC4329178;gene-LOC4329179;gene-LOC4329181;Oryza_sativa_newGene_6246;gene-LOC4329182;Oryza_sativa_newGene_6247;gene-LOC4329184	Oryza_sativa_newGene_6243;Oryza_sativa_newGene_6244			Oryza_sativa_newGene_6242	gene-LOC4329178	gene-LOC4329172;gene-LOC9270100;gene-LOC107279985;gene-LOC4329175;Oryza_sativa_newGene_6238;Oryza_sativa_newGene_6237;Oryza_sativa_newGene_6240;gene-LOC107279984;Oryza_sativa_newGene_6239	gene-LOC4329179;gene-LOC4329182;gene-LOC4329184;gene-LOC4329181;Oryza_sativa_newGene_6247;Oryza_sativa_newGene_6246
MSTRG.5619.9	gene-LOC4329175;Oryza_sativa_newGene_6242;Oryza_sativa_newGene_6243;Oryza_sativa_newGene_6244;gene-LOC4329178;gene-LOC4329179;gene-LOC4329181;Oryza_sativa_newGene_6246;gene-LOC4329182;Oryza_sativa_newGene_6247;gene-LOC4329184;Oryza_sativa_newGene_6248;gene-LOC4329186;gene-LOC4329188;gene-LOC107279986;Oryza_sativa_newGene_6249;gene-LOC4329190;gene-LOC4329191	Oryza_sativa_newGene_6247			gene-LOC4329182		gene-LOC4329179;gene-LOC4329181;Oryza_sativa_newGene_6244;gene-LOC4329178;Oryza_sativa_newGene_6246;Oryza_sativa_newGene_6242;Oryza_sativa_newGene_6243;gene-LOC4329175	gene-LOC4329184;Oryza_sativa_newGene_6248;gene-LOC4329188;gene-LOC4329191;gene-LOC4329186;gene-LOC107279986;Oryza_sativa_newGene_6249;gene-LOC4329190
MSTRG.5638.2	Oryza_sativa_newGene_6251;Oryza_sativa_newGene_6252;gene-LOC4329197;gene-LOC107277073;Oryza_sativa_newGene_6254;Oryza_sativa_newGene_6255;gene-LOC107280041;Oryza_sativa_newGene_6256;gene-LOC4329199;Oryza_sativa_newGene_6257;gene-LOC4329203;gene-LOC4329205	Oryza_sativa_newGene_6256					gene-LOC4329197;Oryza_sativa_newGene_6251;Oryza_sativa_newGene_6254;Oryza_sativa_newGene_6252;gene-LOC107280041;gene-LOC107277073;Oryza_sativa_newGene_6255	Oryza_sativa_newGene_6257;gene-LOC4329205;gene-LOC4329199;gene-LOC4329203
MSTRG.5648.1	gene-LOC9270817;gene-LOC4329210;gene-LOC107275853;Oryza_sativa_newGene_6259;gene-LOC4329211;Oryza_sativa_newGene_6260;gene-LOC9269366;Oryza_sativa_newGene_6261	Oryza_sativa_newGene_6260			gene-LOC4329211		gene-LOC107275853;gene-LOC4329210;Oryza_sativa_newGene_6259;gene-LOC9270817	gene-LOC9269366;Oryza_sativa_newGene_6261
MSTRG.5649.36	Oryza_sativa_newGene_6259;gene-LOC4329211;Oryza_sativa_newGene_6260;gene-LOC9269366;Oryza_sativa_newGene_6261	Oryza_sativa_newGene_6261					gene-LOC4329211;Oryza_sativa_newGene_6259;Oryza_sativa_newGene_6260;gene-LOC9269366
MSTRG.5649.39	Oryza_sativa_newGene_6260;gene-LOC9269366;Oryza_sativa_newGene_6261;gene-LOC107279914;gene-LOC107279913;gene-LOC4329217;Oryza_sativa_newGene_6262	Oryza_sativa_newGene_6261					Oryza_sativa_newGene_6260;gene-LOC9269366	gene-LOC4329217;gene-LOC107279914;gene-LOC107279913;Oryza_sativa_newGene_6262
MSTRG.5649.40	gene-LOC9269366;Oryza_sativa_newGene_6261;gene-LOC107279914;gene-LOC107279913;gene-LOC4329217;Oryza_sativa_newGene_6262	Oryza_sativa_newGene_6261					gene-LOC9269366	gene-LOC4329217;gene-LOC107279914;gene-LOC107279913;Oryza_sativa_newGene_6262
MSTRG.5658.2	gene-LOC4329217;Oryza_sativa_newGene_6262;Oryza_sativa_newGene_6263;Oryza_sativa_newGene_6264;gene-LOC4329219;gene-LOC107276744;Oryza_sativa_newGene_6265;Oryza_sativa_newGene_6266;Oryza_sativa_newGene_6267;Oryza_sativa_newGene_6268;Oryza_sativa_newGene_6269;Oryza_sativa_newGene_6270;gene-LOC4329224;gene-LOC4329226;gene-LOC107279988;Oryza_sativa_newGene_6272	Oryza_sativa_newGene_6265		Oryza_sativa_newGene_6266	gene-LOC107276744		Oryza_sativa_newGene_6263;Oryza_sativa_newGene_6262;Oryza_sativa_newGene_6264;gene-LOC4329219;gene-LOC4329217	Oryza_sativa_newGene_6269;Oryza_sativa_newGene_6270;gene-LOC107279988;gene-LOC4329224;Oryza_sativa_newGene_6268;Oryza_sativa_newGene_6267;Oryza_sativa_newGene_6272;gene-LOC4329226
MSTRG.5658.8	gene-LOC4329217;Oryza_sativa_newGene_6262;Oryza_sativa_newGene_6263;Oryza_sativa_newGene_6264;gene-LOC4329219;gene-LOC107276744;Oryza_sativa_newGene_6265;Oryza_sativa_newGene_6266;Oryza_sativa_newGene_6267;Oryza_sativa_newGene_6268;Oryza_sativa_newGene_6269;Oryza_sativa_newGene_6270;gene-LOC4329224;gene-LOC4329226;gene-LOC107279988;Oryza_sativa_newGene_6272	Oryza_sativa_newGene_6265		Oryza_sativa_newGene_6266	gene-LOC107276744		Oryza_sativa_newGene_6263;gene-LOC4329219;gene-LOC4329217;Oryza_sativa_newGene_6264;Oryza_sativa_newGene_6262	gene-LOC4329224;gene-LOC107279988;Oryza_sativa_newGene_6270;Oryza_sativa_newGene_6269;Oryza_sativa_newGene_6268;Oryza_sativa_newGene_6272;gene-LOC4329226;Oryza_sativa_newGene_6267
MSTRG.5658.11	gene-LOC4329217;Oryza_sativa_newGene_6262;Oryza_sativa_newGene_6263;Oryza_sativa_newGene_6264;gene-LOC4329219;gene-LOC107276744;Oryza_sativa_newGene_6265;Oryza_sativa_newGene_6266;Oryza_sativa_newGene_6267;Oryza_sativa_newGene_6268;Oryza_sativa_newGene_6269;Oryza_sativa_newGene_6270;gene-LOC4329224;gene-LOC4329226;gene-LOC107279988;Oryza_sativa_newGene_6272	Oryza_sativa_newGene_6265		Oryza_sativa_newGene_6266	gene-LOC107276744		Oryza_sativa_newGene_6262;Oryza_sativa_newGene_6264;gene-LOC4329219;gene-LOC4329217;Oryza_sativa_newGene_6263	Oryza_sativa_newGene_6268;Oryza_sativa_newGene_6272;gene-LOC4329226;Oryza_sativa_newGene_6267;gene-LOC107279988;gene-LOC4329224;Oryza_sativa_newGene_6270;Oryza_sativa_newGene_6269
MSTRG.5658.9	gene-LOC4329217;Oryza_sativa_newGene_6262;Oryza_sativa_newGene_6263;Oryza_sativa_newGene_6264;gene-LOC4329219;gene-LOC107276744;Oryza_sativa_newGene_6265;Oryza_sativa_newGene_6266;Oryza_sativa_newGene_6267;Oryza_sativa_newGene_6268;Oryza_sativa_newGene_6269;Oryza_sativa_newGene_6270;gene-LOC4329224;gene-LOC4329226;gene-LOC107279988;Oryza_sativa_newGene_6272	Oryza_sativa_newGene_6265		Oryza_sativa_newGene_6266	gene-LOC107276744		gene-LOC4329219;gene-LOC4329217;Oryza_sativa_newGene_6264;Oryza_sativa_newGene_6262;Oryza_sativa_newGene_6263	Oryza_sativa_newGene_6270;Oryza_sativa_newGene_6269;gene-LOC4329224;gene-LOC107279988;Oryza_sativa_newGene_6267;gene-LOC4329226;Oryza_sativa_newGene_6272;Oryza_sativa_newGene_6268
MSTRG.5672.1	gene-LOC4329224;gene-LOC4329226;gene-LOC107279988;Oryza_sativa_newGene_6272;gene-LOC4329228;Oryza_sativa_newGene_6273;Oryza_sativa_newGene_6274;gene-LOC4329229;Oryza_sativa_newGene_6275;Oryza_sativa_newGene_6276;gene-LOC107278723;gene-LOC4329232;Oryza_sativa_newGene_6277;Oryza_sativa_newGene_6278;gene-LOC4329233	Oryza_sativa_newGene_6275	gene-LOC4329229		Oryza_sativa_newGene_6274	Oryza_sativa_newGene_6276	gene-LOC107279988;Oryza_sativa_newGene_6273;Oryza_sativa_newGene_6272;gene-LOC4329228;gene-LOC4329224;gene-LOC4329226	gene-LOC107278723;gene-LOC4329233;Oryza_sativa_newGene_6277;Oryza_sativa_newGene_6278;gene-LOC4329232
MSTRG.5678.1	Oryza_sativa_newGene_6273;Oryza_sativa_newGene_6274;gene-LOC4329229;Oryza_sativa_newGene_6275;Oryza_sativa_newGene_6276;gene-LOC107278723;gene-LOC4329232;Oryza_sativa_newGene_6277;Oryza_sativa_newGene_6278;gene-LOC4329233;Oryza_sativa_newGene_6280;gene-LOC4329234;gene-LOC4329236	Oryza_sativa_newGene_6278			Oryza_sativa_newGene_6277		Oryza_sativa_newGene_6276;gene-LOC107278723;Oryza_sativa_newGene_6275;Oryza_sativa_newGene_6273;gene-LOC4329232;Oryza_sativa_newGene_6274;gene-LOC4329229	Oryza_sativa_newGene_6280;gene-LOC4329233;gene-LOC4329234;gene-LOC4329236
MSTRG.5695.1	Oryza_sativa_newGene_6281;Oryza_sativa_newGene_6282;gene-LOC112937968;Oryza_sativa_newGene_6287;Oryza_sativa_newGene_6288;Oryza_sativa_newGene_6290;Oryza_sativa_newGene_6291;gene-LOC112937969;gene-LOC4329252;gene-LOC107278202;gene-LOC4329253;Oryza_sativa_newGene_6293;gene-LOC107279989	gene-LOC112937969					gene-LOC112937968;Oryza_sativa_newGene_6291;Oryza_sativa_newGene_6282;Oryza_sativa_newGene_6281;Oryza_sativa_newGene_6290;Oryza_sativa_newGene_6288;Oryza_sativa_newGene_6287	gene-LOC4329253;Oryza_sativa_newGene_6293;gene-LOC107278202;gene-LOC4329252;gene-LOC107279989
MSTRG.5711.2	Oryza_sativa_newGene_6297;gene-LOC4329266;gene-LOC9272098;Oryza_sativa_newGene_6298;gene-LOC9271190;Oryza_sativa_newGene_6299;gene-LOC107276619;Oryza_sativa_newGene_6300;gene-LOC4329275;gene-LOC4329276;Oryza_sativa_newGene_6302;gene-LOC4329277;gene-LOC4329278	gene-LOC9272098;Oryza_sativa_newGene_6298			gene-LOC4329266	gene-LOC9271190	Oryza_sativa_newGene_6297	Oryza_sativa_newGene_6299;Oryza_sativa_newGene_6300;gene-LOC4329276;gene-LOC4329277;gene-LOC4329275;gene-LOC107276619;gene-LOC4329278;Oryza_sativa_newGene_6302
MSTRG.5717.1	gene-LOC4329266;gene-LOC9272098;Oryza_sativa_newGene_6298;gene-LOC9271190;Oryza_sativa_newGene_6299;gene-LOC107276619;Oryza_sativa_newGene_6300;gene-LOC4329275;gene-LOC4329276;Oryza_sativa_newGene_6302;gene-LOC4329277;gene-LOC4329278;gene-LOC4329279					gene-LOC4329277;Oryza_sativa_newGene_6302	Oryza_sativa_newGene_6300;Oryza_sativa_newGene_6298;Oryza_sativa_newGene_6299;gene-LOC9272098;gene-LOC4329276;gene-LOC4329275;gene-LOC107276619;gene-LOC9271190;gene-LOC4329266	gene-LOC4329279;gene-LOC4329278
MSTRG.5737.12	gene-LOC4329290;gene-LOC4329292;gene-LOC107279951;gene-LOC4329294;gene-LOC4329295;Oryza_sativa_newGene_6309;gene-LOC4329297;gene-LOC112937903;gene-LOC4329299;gene-LOC4329300;gene-LOC4329303;Oryza_sativa_newGene_6310;gene-LOC4329306;gene-LOC9271432;gene-LOC4329309;gene-LOC4329310;gene-LOC107279934	Oryza_sativa_newGene_6309		gene-LOC4329297	gene-LOC4329295	gene-LOC112937903	gene-LOC107279951;gene-LOC4329294;gene-LOC4329290;gene-LOC4329292	gene-LOC4329303;gene-LOC4329309;gene-LOC4329310;gene-LOC4329299;Oryza_sativa_newGene_6310;gene-LOC4329306;gene-LOC107279934;gene-LOC9271432;gene-LOC4329300
MSTRG.5801.1	gene-LOC4329355;gene-LOC4329356;gene-LOC107277902;gene-LOC107279995;gene-LOC107278028;Oryza_sativa_newGene_6326;Oryza_sativa_newGene_6328;gene-LOC4329359;Oryza_sativa_newGene_6329;gene-LOC9272576;gene-LOC4329361;gene-LOC4329362		Oryza_sativa_newGene_6326	Oryza_sativa_newGene_6328			gene-LOC107279995;gene-LOC4329355;gene-LOC107278028;gene-LOC4329356;gene-LOC107277902	gene-LOC4329361;Oryza_sativa_newGene_6329;gene-LOC4329362;gene-LOC4329359;gene-LOC9272576
MSTRG.5804.2	gene-LOC107279995;gene-LOC107278028;Oryza_sativa_newGene_6326;Oryza_sativa_newGene_6328;gene-LOC4329359;Oryza_sativa_newGene_6329;gene-LOC9272576;gene-LOC4329361;gene-LOC4329362;gene-LOC107279952;gene-LOC4329363;gene-LOC112937989;gene-LOC112937988;gene-LOC107280177;gene-LOC4329364	Oryza_sativa_newGene_6329					gene-LOC107278028;Oryza_sativa_newGene_6328;gene-LOC107279995;gene-LOC4329359;Oryza_sativa_newGene_6326	gene-LOC107280177;gene-LOC112937989;gene-LOC9272576;gene-LOC4329362;gene-LOC4329363;gene-LOC107279952;gene-LOC4329364;gene-LOC112937988;gene-LOC4329361
MSTRG.5804.3	gene-LOC107279995;gene-LOC107278028;Oryza_sativa_newGene_6326;Oryza_sativa_newGene_6328;gene-LOC4329359;Oryza_sativa_newGene_6329;gene-LOC9272576;gene-LOC4329361;gene-LOC4329362;gene-LOC107279952;gene-LOC4329363;gene-LOC112937989;gene-LOC112937988;gene-LOC107280177;gene-LOC4329364	Oryza_sativa_newGene_6329					gene-LOC107278028;Oryza_sativa_newGene_6326;gene-LOC107279995;gene-LOC4329359;Oryza_sativa_newGene_6328	gene-LOC4329362;gene-LOC4329363;gene-LOC112937989;gene-LOC9272576;gene-LOC107280177;gene-LOC4329361;gene-LOC112937988;gene-LOC107279952;gene-LOC4329364
MSTRG.5804.4	gene-LOC107279995;gene-LOC107278028;Oryza_sativa_newGene_6326;Oryza_sativa_newGene_6328;gene-LOC4329359;Oryza_sativa_newGene_6329;gene-LOC9272576;gene-LOC4329361;gene-LOC4329362;gene-LOC107279952;gene-LOC4329363;gene-LOC112937989;gene-LOC112937988;gene-LOC107280177;gene-LOC4329364	Oryza_sativa_newGene_6329					gene-LOC107279995;gene-LOC4329359;Oryza_sativa_newGene_6326;Oryza_sativa_newGene_6328;gene-LOC107278028	gene-LOC4329363;gene-LOC4329362;gene-LOC107280177;gene-LOC9272576;gene-LOC112937989;gene-LOC4329361;gene-LOC107279952;gene-LOC4329364;gene-LOC112937988
MSTRG.5854.1	gene-LOC4329403;gene-LOC4329404;gene-LOC4329405;gene-LOC4329407;Oryza_sativa_newGene_6342;gene-LOC4329408;Oryza_sativa_newGene_6344;gene-LOC107277625;gene-LOC4329409;gene-LOC107278744;gene-LOC4329411;gene-LOC112936002;gene-LOC4329414;Oryza_sativa_newGene_6346;gene-LOC4329416				gene-LOC4329408;Oryza_sativa_newGene_6342	Oryza_sativa_newGene_6344	gene-LOC4329407;gene-LOC4329405;gene-LOC4329404;gene-LOC4329403	gene-LOC4329409;gene-LOC4329411;gene-LOC112936002;gene-LOC107277625;gene-LOC107278744;gene-LOC4329416;Oryza_sativa_newGene_6346;gene-LOC4329414
MSTRG.5867.3	gene-LOC107280180;Oryza_sativa_newGene_6347;gene-LOC107275622;gene-LOC107275551;Oryza_sativa_newGene_6348;gene-LOC107280001;Oryza_sativa_newGene_6349;gene-LOC4329421;Oryza_sativa_newGene_6351;gene-LOC4329422;gene-LOC9271966	Oryza_sativa_newGene_6348					Oryza_sativa_newGene_6347;gene-LOC107280180;gene-LOC107275551;gene-LOC107275622	Oryza_sativa_newGene_6351;gene-LOC107280001;Oryza_sativa_newGene_6349;gene-LOC4329421;gene-LOC4329422;gene-LOC9271966
MSTRG.5867.4	gene-LOC107280180;Oryza_sativa_newGene_6347;gene-LOC107275622;gene-LOC107275551;Oryza_sativa_newGene_6348;gene-LOC107280001;Oryza_sativa_newGene_6349;gene-LOC4329421;Oryza_sativa_newGene_6351;gene-LOC4329422;gene-LOC9271966	Oryza_sativa_newGene_6348					gene-LOC107275622;gene-LOC107275551;gene-LOC107280180;Oryza_sativa_newGene_6347	gene-LOC9271966;gene-LOC4329422;gene-LOC4329421;Oryza_sativa_newGene_6349;Oryza_sativa_newGene_6351;gene-LOC107280001
MSTRG.5879.1	Oryza_sativa_newGene_6351;gene-LOC4329422;gene-LOC9271966;gene-LOC4329423;gene-LOC4329424;gene-LOC4329425;gene-LOC4329427;Oryza_sativa_newGene_6353;Oryza_sativa_newGene_6354;gene-LOC4329429;gene-LOC107277447;gene-LOC4329431;gene-LOC9268959;gene-LOC4329432;gene-LOC4329433;gene-LOC4329434;gene-LOC4329435	Oryza_sativa_newGene_6353;Oryza_sativa_newGene_6354					gene-LOC9271966;gene-LOC4329424;gene-LOC4329422;gene-LOC4329425;gene-LOC4329423;gene-LOC4329427;Oryza_sativa_newGene_6351	gene-LOC4329435;gene-LOC4329434;gene-LOC4329432;gene-LOC107277447;gene-LOC4329433;gene-LOC4329431;gene-LOC9268959;gene-LOC4329429
MSTRG.5879.6	Oryza_sativa_newGene_6351;gene-LOC4329422;gene-LOC9271966;gene-LOC4329423;gene-LOC4329424;gene-LOC4329425;gene-LOC4329427;Oryza_sativa_newGene_6353;Oryza_sativa_newGene_6354;gene-LOC4329429;gene-LOC107277447;gene-LOC4329431;gene-LOC9268959;gene-LOC4329432;gene-LOC4329433;gene-LOC4329434;gene-LOC4329435	Oryza_sativa_newGene_6354	Oryza_sativa_newGene_6353				gene-LOC9271966;gene-LOC4329424;gene-LOC4329422;gene-LOC4329425;Oryza_sativa_newGene_6351;gene-LOC4329427;gene-LOC4329423	gene-LOC4329435;gene-LOC4329434;gene-LOC107277447;gene-LOC4329432;gene-LOC4329429;gene-LOC9268959;gene-LOC4329433;gene-LOC4329431
MSTRG.5879.11	Oryza_sativa_newGene_6351;gene-LOC4329422;gene-LOC9271966;gene-LOC4329423;gene-LOC4329424;gene-LOC4329425;gene-LOC4329427;Oryza_sativa_newGene_6353;Oryza_sativa_newGene_6354;gene-LOC4329429;gene-LOC107277447;gene-LOC4329431;gene-LOC9268959;gene-LOC4329432;gene-LOC4329433;gene-LOC4329434;gene-LOC4329435	Oryza_sativa_newGene_6354	Oryza_sativa_newGene_6353				gene-LOC4329424;gene-LOC9271966;gene-LOC4329422;gene-LOC4329425;gene-LOC4329427;gene-LOC4329423;Oryza_sativa_newGene_6351	gene-LOC4329433;gene-LOC4329431;gene-LOC9268959;gene-LOC4329429;gene-LOC107277447;gene-LOC4329432;gene-LOC4329434;gene-LOC4329435
MSTRG.5910.1	gene-LOC4329444;gene-LOC107276018;gene-LOC9270682;Oryza_sativa_newGene_6360;gene-LOC107275403;gene-LOC107275356;gene-LOC4329446;gene-LOC4329447;gene-LOC4329448;gene-LOC4329449;gene-LOC4329450;gene-LOC4329451;gene-LOC4329453;gene-LOC107275656;gene-LOC107275548;gene-LOC4329454;gene-LOC4329455;gene-LOC4329456;gene-LOC4329457				gene-LOC4329449;gene-LOC4329450;gene-LOC4329451	gene-LOC4329453	gene-LOC4329444;gene-LOC9270682;gene-LOC107275356;gene-LOC4329448;gene-LOC107276018;Oryza_sativa_newGene_6360;gene-LOC4329447;gene-LOC4329446;gene-LOC107275403	gene-LOC107275548;gene-LOC4329456;gene-LOC4329455;gene-LOC4329454;gene-LOC107275656;gene-LOC4329457
MSTRG.5953.1	gene-LOC9271988;gene-LOC9268497;gene-LOC4329481;gene-LOC107277029;gene-LOC4329482;gene-LOC4329483;gene-LOC4329484;gene-LOC112938006;gene-LOC4329486;Oryza_sativa_newGene_6374;gene-LOC4329489;gene-LOC9268989;Oryza_sativa_newGene_6376;gene-LOC4329493;gene-LOC107276410	gene-LOC4329484			gene-LOC4329482;gene-LOC4329483	gene-LOC112938006;gene-LOC4329486	gene-LOC107277029;gene-LOC4329481;gene-LOC9271988;gene-LOC9268497	Oryza_sativa_newGene_6376;gene-LOC9268989;gene-LOC107276410;Oryza_sativa_newGene_6374;gene-LOC4329493;gene-LOC4329489
MSTRG.5995.1	gene-LOC4329509;Oryza_sativa_newGene_6379;gene-LOC107278324;gene-LOC4329511;gene-LOC4329512;Oryza_sativa_newGene_6381;gene-LOC4329514;gene-LOC4329515;Oryza_sativa_newGene_6382;Oryza_sativa_newGene_6383;gene-LOC4329516;gene-LOC4329518;gene-LOC4329519;gene-LOC4329520;gene-LOC9267259;gene-LOC107280065;gene-LOC4329523;gene-LOC4329524;gene-LOC4329525;gene-LOC4329526					gene-LOC4329518;gene-LOC4329519	Oryza_sativa_newGene_6383;gene-LOC4329514;Oryza_sativa_newGene_6381;Oryza_sativa_newGene_6382;gene-LOC107278324;gene-LOC4329515;gene-LOC4329516;gene-LOC4329509;gene-LOC4329511;gene-LOC4329512;Oryza_sativa_newGene_6379	gene-LOC9267259;gene-LOC4329526;gene-LOC107280065;gene-LOC4329520;gene-LOC4329525;gene-LOC4329523;gene-LOC4329524
MSTRG.6079.1	gene-LOC4329588;Oryza_sativa_newGene_6393;gene-LOC112937850;gene-LOC4329591;gene-LOC4329593;Oryza_sativa_newGene_6396;gene-LOC107278421;gene-LOC112937910;gene-LOC4329595;gene-LOC4329597;gene-LOC4329598;gene-LOC4329599;gene-LOC9270090;gene-LOC4329601;gene-LOC4329602;gene-LOC4329603;gene-LOC4329605;gene-LOC112937977		gene-LOC107278421		Oryza_sativa_newGene_6396;gene-LOC4329593	gene-LOC112937910	gene-LOC4329588;gene-LOC4329591;gene-LOC112937850;Oryza_sativa_newGene_6393	gene-LOC4329601;gene-LOC4329597;gene-LOC9270090;gene-LOC4329603;gene-LOC112937977;gene-LOC4329598;gene-LOC4329599;gene-LOC4329602;gene-LOC4329595;gene-LOC4329605
MSTRG.6117.4	Oryza_sativa_newGene_6409;gene-LOC4329619;Oryza_sativa_newGene_6410;gene-LOC107277741;gene-LOC4329622;gene-LOC4329623;Oryza_sativa_newGene_6411;gene-LOC4329624;gene-LOC4329625;gene-LOC107278049;Oryza_sativa_newGene_6412;Oryza_sativa_newGene_6413;gene-LOC4329626;gene-LOC4329627;gene-LOC4329628;gene-LOC4329629;gene-LOC4329630;gene-LOC4329631;gene-LOC9266831;gene-LOC4329634;gene-LOC112937911;gene-LO…	gene-LOC4329628			gene-LOC4329627	gene-LOC4329629	gene-LOC4329626;gene-LOC4329623;gene-LOC4329619;Oryza_sativa_newGene_6409;Oryza_sativa_newGene_6413;Oryza_sativa_newGene_6411;gene-LOC107277741;gene-LOC4329622;Oryza_sativa_newGene_6412;gene-LOC4329625;gene-LOC107278049;gene-LOC4329624;Oryza_sativa_newGene_6410	gene-LOC107277178;gene-LOC4329630;gene-LOC4329637;gene-LOC4329636;gene-LOC4329634;gene-LOC4329638;gene-LOC4329635;gene-LOC112937911;gene-LOC4329631;gene-LOC9266831
MSTRG.6143.8	Oryza_sativa_newGene_6416;gene-LOC4329645;gene-LOC4329646;Oryza_sativa_newGene_6417;gene-LOC4329647;gene-LOC4329648;gene-LOC4329649;gene-LOC4329650;gene-LOC4329651;gene-LOC9269000;gene-LOC4329652;gene-LOC4329653;gene-LOC4329654;Oryza_sativa_newGene_6418;gene-LOC4329655;gene-LOC4329656;gene-LOC4329657;gene-LOC4329659;gene-LOC4329660;gene-LOC4329661;gene-LOC4329664;gene-LOC4329666;gene-LOC4329667;g…	Oryza_sativa_newGene_6418	gene-LOC4329655		gene-LOC4329654;gene-LOC4329653	gene-LOC4329656	gene-LOC4329646;gene-LOC4329652;gene-LOC9269000;Oryza_sativa_newGene_6416;Oryza_sativa_newGene_6417;gene-LOC4329649;gene-LOC4329647;gene-LOC4329651;gene-LOC4329648;gene-LOC4329650;gene-LOC4329645	gene-LOC4329666;gene-LOC4329664;gene-LOC4329669;gene-LOC4329667;gene-LOC9270548;gene-LOC4329668;gene-LOC4329659;gene-LOC4329657;gene-LOC4329660;gene-LOC4329661
MSTRG.6143.9	Oryza_sativa_newGene_6416;gene-LOC4329645;gene-LOC4329646;Oryza_sativa_newGene_6417;gene-LOC4329647;gene-LOC4329648;gene-LOC4329649;gene-LOC4329650;gene-LOC4329651;gene-LOC9269000;gene-LOC4329652;gene-LOC4329653;gene-LOC4329654;Oryza_sativa_newGene_6418;gene-LOC4329655;gene-LOC4329656;gene-LOC4329657;gene-LOC4329659;gene-LOC4329660;gene-LOC4329661;gene-LOC4329664;gene-LOC4329666;gene-LOC4329667;g…	Oryza_sativa_newGene_6418	gene-LOC4329655		gene-LOC4329653;gene-LOC4329654	gene-LOC4329656	gene-LOC4329647;gene-LOC4329649;Oryza_sativa_newGene_6417;Oryza_sativa_newGene_6416;gene-LOC9269000;gene-LOC4329652;gene-LOC4329646;gene-LOC4329645;gene-LOC4329650;gene-LOC4329648;gene-LOC4329651	gene-LOC4329667;gene-LOC9270548;gene-LOC4329657;gene-LOC4329659;gene-LOC4329668;gene-LOC4329661;gene-LOC4329660;gene-LOC4329666;gene-LOC4329664;gene-LOC4329669
MSTRG.6180.1	gene-LOC107276175;gene-LOC107276749;gene-LOC4329686;gene-LOC4329687;gene-LOC4329688;gene-LOC9270374;gene-LOC4329690;gene-LOC107277071;Oryza_sativa_newGene_6421;gene-LOC4329691;gene-LOC4329692;gene-LOC9269003;gene-LOC9271539;gene-LOC4329695;gene-LOC4329696;gene-LOC4329697;gene-LOC9267147;gene-LOC4329698;gene-LOC4329700;gene-LOC4329701;gene-LOC9272012;gene-LOC4329702;gene-LOC4329703;gene-LOC4329704…				Oryza_sativa_newGene_6421	gene-LOC4329691	gene-LOC9270374;gene-LOC4329690;gene-LOC107277071;gene-LOC4329687;gene-LOC4329688;gene-LOC4329686;gene-LOC107276749;gene-LOC107276175	gene-LOC4329692;gene-LOC4329705;gene-LOC9269003;gene-LOC9271539;gene-LOC4329695;gene-LOC9267147;gene-LOC4329697;gene-LOC4329704;gene-LOC4329700;gene-LOC4329702;gene-LOC4329696;gene-LOC4329701;gene-LOC4329698;gene-LOC4329703;gene-LOC9272012
MSTRG.6223.5	gene-LOC4329721;gene-LOC4329722;gene-LOC4329723;Oryza_sativa_newGene_6431;Oryza_sativa_newGene_6432;gene-LOC4329724;gene-LOC4329725;gene-LOC4329726;gene-LOC9266189;gene-LOC4329728	Oryza_sativa_newGene_6432			Oryza_sativa_newGene_6431	gene-LOC4329724	gene-LOC4329721;gene-LOC4329722;gene-LOC4329723	gene-LOC4329728;gene-LOC9266189;gene-LOC4329725;gene-LOC4329726
MSTRG.6230.1	gene-LOC4329726;gene-LOC9266189;gene-LOC4329728;gene-LOC4329729;gene-LOC4329730;gene-LOC4329732;gene-LOC107277709;gene-LOC9267130;gene-LOC4329733;gene-LOC4329734;gene-LOC4329736;gene-LOC4329738;gene-LOC4329739;gene-LOC4329740	gene-LOC4329729					gene-LOC9266189;gene-LOC4329728;gene-LOC4329726	gene-LOC9267130;gene-LOC4329739;gene-LOC4329733;gene-LOC4329732;gene-LOC4329738;gene-LOC4329740;gene-LOC4329736;gene-LOC4329730;gene-LOC4329734;gene-LOC107277709
MSTRG.6241.1	gene-LOC4329729;gene-LOC4329730;gene-LOC4329732;gene-LOC107277709;gene-LOC9267130;gene-LOC4329733;gene-LOC4329734;gene-LOC4329736;gene-LOC4329738;gene-LOC4329739;gene-LOC4329740;gene-LOC4329741;gene-LOC4329742;gene-LOC4329743;gene-LOC4329744;gene-LOC4329745;gene-LOC4329746;gene-LOC4329747;gene-LOC4329748;gene-LOC4329749;gene-LOC4329751				gene-LOC4329740;gene-LOC4329739	gene-LOC4329741	gene-LOC4329733;gene-LOC9267130;gene-LOC4329738;gene-LOC4329732;gene-LOC4329736;gene-LOC4329729;gene-LOC107277709;gene-LOC4329734;gene-LOC4329730	gene-LOC4329743;gene-LOC4329747;gene-LOC4329744;gene-LOC4329749;gene-LOC4329742;gene-LOC4329746;gene-LOC4329748;gene-LOC4329751;gene-LOC4329745
MSTRG.6274.1	Oryza_sativa_newGene_6438;Oryza_sativa_newGene_6439;gene-LOC4329764;gene-LOC4329765;gene-LOC107275846;gene-LOC4329766;Oryza_sativa_newGene_6441;gene-LOC4329767;gene-LOC4329768;gene-LOC4329770;gene-LOC4329771;Oryza_sativa_newGene_6443;gene-LOC4329772;gene-LOC4329773;gene-LOC4329774;gene-LOC4329775;gene-LOC112937812;gene-LOC4329776;gene-LOC4329777;gene-LOC4329778;gene-LOC4329779;gene-LOC9268562;gen…	gene-LOC4329771				Oryza_sativa_newGene_6443	gene-LOC4329768;gene-LOC4329767;gene-LOC107275846;Oryza_sativa_newGene_6441;gene-LOC4329770;Oryza_sativa_newGene_6439;gene-LOC4329765;gene-LOC4329764;Oryza_sativa_newGene_6438;gene-LOC4329766	gene-LOC4329778;gene-LOC4329773;gene-LOC4329775;gene-LOC112937812;gene-LOC4329783;gene-LOC4329774;gene-LOC4329779;gene-LOC9268562;gene-LOC4329782;gene-LOC4329772;gene-LOC4329776;gene-LOC4329781;gene-LOC4329777
MSTRG.6354.4	gene-LOC9272490;gene-LOC4329830;gene-LOC4329831;gene-LOC4329832;gene-LOC4329833;gene-LOC9266172;gene-LOC4329834;gene-LOC4329835;gene-LOC4329836;gene-LOC4329837;gene-LOC112936041;gene-LOC4329838;gene-LOC4329840;Oryza_sativa_newGene_6465;gene-LOC4329844;gene-LOC107275248;gene-LOC4329845;gene-LOC4329846;gene-LOC4329847;gene-LOC4329848;gene-LOC4329849;Oryza_sativa_newGene_6468;gene-LOC4329851;gene-LO…	Oryza_sativa_newGene_6465		gene-LOC4329844		gene-LOC107275248;gene-LOC4329845	gene-LOC4329838;gene-LOC4329835;gene-LOC4329834;gene-LOC4329832;gene-LOC4329837;gene-LOC112936041;gene-LOC9272490;gene-LOC4329840;gene-LOC9266172;gene-LOC4329833;gene-LOC4329830;gene-LOC4329836;gene-LOC4329831	gene-LOC4329849;gene-LOC4329846;Oryza_sativa_newGene_6468;gene-LOC4329852;gene-LOC4329851;gene-LOC4329847;gene-LOC4329848;gene-LOC4329853
MSTRG.6360.1	gene-LOC9266172;gene-LOC4329834;gene-LOC4329835;gene-LOC4329836;gene-LOC4329837;gene-LOC112936041;gene-LOC4329838;gene-LOC4329840;Oryza_sativa_newGene_6465;gene-LOC4329844;gene-LOC107275248;gene-LOC4329845;gene-LOC4329846;gene-LOC4329847;gene-LOC4329848;gene-LOC4329849;Oryza_sativa_newGene_6468;gene-LOC4329851;gene-LOC4329852;gene-LOC4329853;gene-LOC4329854;gene-LOC4329855;gene-LOC4329856;gene-LO…				gene-LOC4329848		gene-LOC4329840;gene-LOC112936041;gene-LOC4329836;Oryza_sativa_newGene_6465;gene-LOC9266172;gene-LOC4329834;gene-LOC4329835;gene-LOC4329847;gene-LOC4329845;gene-LOC4329844;gene-LOC4329838;gene-LOC107275248;gene-LOC4329837;gene-LOC4329846	gene-LOC4329851;Oryza_sativa_newGene_6468;gene-LOC4329852;gene-LOC4329855;gene-LOC4329858;gene-LOC4329849;gene-LOC4329853;gene-LOC4329856;gene-LOC4329854;gene-LOC4329857
MSTRG.6362.1	gene-LOC4329837;gene-LOC112936041;gene-LOC4329838;gene-LOC4329840;Oryza_sativa_newGene_6465;gene-LOC4329844;gene-LOC107275248;gene-LOC4329845;gene-LOC4329846;gene-LOC4329847;gene-LOC4329848;gene-LOC4329849;Oryza_sativa_newGene_6468;gene-LOC4329851;gene-LOC4329852;gene-LOC4329853;gene-LOC4329854;gene-LOC4329855;gene-LOC4329856;gene-LOC4329857;gene-LOC4329858;gene-LOC9270837;gene-LOC4329860;gene-LO…	Oryza_sativa_newGene_6468			gene-LOC4329849		gene-LOC4329848;Oryza_sativa_newGene_6465;gene-LOC112936041;gene-LOC4329840;gene-LOC4329846;gene-LOC4329837;gene-LOC107275248;gene-LOC4329844;gene-LOC4329838;gene-LOC4329845;gene-LOC4329847	gene-LOC4329863;gene-LOC4329857;gene-LOC4329861;gene-LOC4329862;gene-LOC4329854;gene-LOC9270837;gene-LOC4329856;gene-LOC4329853;gene-LOC4329858;gene-LOC4329855;gene-LOC4329852;gene-LOC4329860;gene-LOC4329851
MSTRG.6419.1	Oryza_sativa_newGene_6475;Oryza_sativa_newGene_6476;gene-LOC4329891;gene-LOC4329892;gene-LOC4329894;gene-LOC4329895;gene-LOC4329896;gene-LOC4329897;gene-LOC4329898;gene-LOC4329899;gene-LOC4329900;gene-LOC4329902;gene-LOC4329903;gene-LOC107280190;gene-LOC4329905;Oryza_sativa_newGene_6479;gene-LOC4329907;gene-LOC4329908;gene-LOC107277797;gene-LOC112937913;gene-LOC4329910;gene-LOC4329911;gene-LOC432…	Oryza_sativa_newGene_6479		gene-LOC4329907	gene-LOC4329905	gene-LOC4329908	gene-LOC4329895;gene-LOC4329892;gene-LOC4329903;gene-LOC4329900;gene-LOC4329899;gene-LOC107280190;gene-LOC4329894;gene-LOC4329898;gene-LOC4329902;gene-LOC4329897;Oryza_sativa_newGene_6476;gene-LOC4329891;gene-LOC4329896;Oryza_sativa_newGene_6475	gene-LOC107276417;gene-LOC4329913;gene-LOC107275358;gene-LOC107277797;gene-LOC112937913;gene-LOC107277627;gene-LOC4329912;gene-LOC4329914;gene-LOC107280012;gene-LOC107277476;gene-LOC4329911;gene-LOC4329910
MSTRG.6422.1	gene-LOC4329892;gene-LOC4329894;gene-LOC4329895;gene-LOC4329896;gene-LOC4329897;gene-LOC4329898;gene-LOC4329899;gene-LOC4329900;gene-LOC4329902;gene-LOC4329903;gene-LOC107280190;gene-LOC4329905;Oryza_sativa_newGene_6479;gene-LOC4329907;gene-LOC4329908;gene-LOC107277797;gene-LOC112937913;gene-LOC4329910;gene-LOC4329911;gene-LOC4329912;gene-LOC4329913;gene-LOC4329914;gene-LOC107275358;gene-LOC10727…				gene-LOC4329908		gene-LOC4329896;gene-LOC4329897;gene-LOC4329902;gene-LOC4329898;gene-LOC4329894;gene-LOC107280190;gene-LOC4329899;gene-LOC4329900;gene-LOC4329903;gene-LOC4329905;gene-LOC4329892;Oryza_sativa_newGene_6479;gene-LOC4329895;gene-LOC4329907	gene-LOC4329910;gene-LOC4329911;gene-LOC107276417;gene-LOC107277797;gene-LOC107275358;gene-LOC4329913;gene-LOC4329912;gene-LOC4329914;gene-LOC112937913;gene-LOC107277627;gene-LOC4329917;gene-LOC4329915;gene-LOC107280012;gene-LOC107277476
MSTRG.6462.1	gene-LOC4329941;gene-LOC4329943;Oryza_sativa_newGene_6486;gene-LOC4329944;Oryza_sativa_newGene_6487;gene-LOC4329947;Oryza_sativa_newGene_6488;gene-LOC4329949;gene-LOC4329950;gene-LOC4329951;gene-LOC4329952;gene-LOC4329953;gene-LOC107280013;gene-LOC4329954;gene-LOC4329955;gene-LOC4329956;gene-LOC4329957;gene-LOC9270484;gene-LOC4329958;gene-LOC4329959;gene-LOC4329960;gene-LOC4329961;gene-LOC4329962	gene-LOC4329952			gene-LOC4329951;gene-LOC4329950	gene-LOC107280013;gene-LOC4329953	gene-LOC4329941;Oryza_sativa_newGene_6487;Oryza_sativa_newGene_6486;gene-LOC4329947;gene-LOC4329943;gene-LOC4329944;Oryza_sativa_newGene_6488;gene-LOC4329949	gene-LOC4329961;gene-LOC4329958;gene-LOC4329954;gene-LOC4329956;gene-LOC4329955;gene-LOC9270484;gene-LOC4329962;gene-LOC4329957;gene-LOC4329959;gene-LOC4329960
MSTRG.6493.1	gene-LOC4329972;gene-LOC4329973;gene-LOC4329974;gene-LOC4329975;gene-LOC4329976;gene-LOC4329977;gene-LOC4329978;gene-LOC9266680;gene-LOC4329980;gene-LOC4329982;gene-LOC4329983;gene-LOC9269584;gene-LOC9269807;gene-LOC112936115;gene-LOC4329988	gene-LOC4329980;gene-LOC4329982					gene-LOC4329977;gene-LOC4329978;gene-LOC4329973;gene-LOC4329972;gene-LOC9266680;gene-LOC4329976;gene-LOC4329974;gene-LOC4329975	gene-LOC9269584;gene-LOC4329983;gene-LOC9269807;gene-LOC4329988;gene-LOC112936115
MSTRG.6505.1	gene-LOC107277588;gene-LOC4329989;gene-LOC4329990;gene-LOC4329991;Oryza_sativa_newGene_6490;gene-LOC4329992;gene-LOC4329993;gene-LOC9266142;gene-LOC4329995;Oryza_sativa_newGene_6491;gene-LOC4329997;gene-LOC4329999;gene-LOC4330000;gene-LOC9269830;gene-LOC4330001;gene-LOC4330002;gene-LOC4330003	Oryza_sativa_newGene_6491				gene-LOC4329997	gene-LOC4329991;Oryza_sativa_newGene_6490;gene-LOC4329995;gene-LOC4329993;gene-LOC4329992;gene-LOC9266142;gene-LOC4329989;gene-LOC107277588;gene-LOC4329990	gene-LOC4330001;gene-LOC4330003;gene-LOC4330002;gene-LOC4329999;gene-LOC4330000;gene-LOC9269830
MSTRG.6508.1	gene-LOC107277588;gene-LOC4329989;gene-LOC4329990;gene-LOC4329991;Oryza_sativa_newGene_6490;gene-LOC4329992;gene-LOC4329993;gene-LOC9266142;gene-LOC4329995;Oryza_sativa_newGene_6491;gene-LOC4329997;gene-LOC4329999;gene-LOC4330000;gene-LOC9269830;gene-LOC4330001;gene-LOC4330002;gene-LOC4330003			gene-LOC4329999	gene-LOC4329997	gene-LOC4330000;gene-LOC9269830	gene-LOC4329995;gene-LOC4329993;gene-LOC4329992;gene-LOC9266142;gene-LOC4329991;Oryza_sativa_newGene_6490;gene-LOC4329990;Oryza_sativa_newGene_6491;gene-LOC4329989;gene-LOC107277588	gene-LOC4330002;gene-LOC4330001;gene-LOC4330003
MSTRG.6554.1	gene-LOC4330041;gene-LOC107276674;gene-LOC9266932;gene-LOC107275650;gene-LOC4330044;gene-LOC4330045;gene-LOC4330046;gene-LOC112937829;gene-LOC4330048;gene-LOC4330049;Oryza_sativa_newGene_6503;gene-LOC4330050;Oryza_sativa_newGene_6505;gene-LOC4330051;gene-LOC4330053;gene-LOC112937888;gene-LOC9266251				gene-LOC107275650;gene-LOC9266932	gene-LOC4330044	gene-LOC107276674;gene-LOC4330041	Oryza_sativa_newGene_6505;gene-LOC9266251;gene-LOC112937888;gene-LOC4330048;gene-LOC4330053;Oryza_sativa_newGene_6503;gene-LOC4330051;gene-LOC4330045;gene-LOC4330046;gene-LOC4330050;gene-LOC4330049;gene-LOC112937829
MSTRG.6584.1	gene-LOC4330057;gene-LOC4330058;gene-LOC4330059;gene-LOC4330060;gene-LOC4330061;Oryza_sativa_newGene_6510;Oryza_sativa_newGene_6511;gene-LOC4330063;gene-LOC9271506;gene-LOC112937833;gene-LOC9267263;gene-LOC4330065;gene-LOC4330066;gene-LOC9267947;gene-LOC4330068;Oryza_sativa_newGene_6512;Oryza_sativa_newGene_6513;gene-LOC107275989;gene-LOC112937915;gene-LOC107276804;gene-LOC4330071;gene-LOC4330072…	Oryza_sativa_newGene_6511	Oryza_sativa_newGene_6510	gene-LOC4330063	gene-LOC4330061	gene-LOC9271506	gene-LOC4330057;gene-LOC4330058;gene-LOC4330060;gene-LOC4330059	gene-LOC4330065;Oryza_sativa_newGene_6512;gene-LOC4330068;gene-LOC112937915;gene-LOC107275989;gene-LOC4330072;gene-LOC107276804;gene-LOC9267263;gene-LOC4330066;gene-LOC4330073;Oryza_sativa_newGene_6513;gene-LOC4330071;gene-LOC9267947;gene-LOC112937833
MSTRG.6584.2	gene-LOC4330057;gene-LOC4330058;gene-LOC4330059;gene-LOC4330060;gene-LOC4330061;Oryza_sativa_newGene_6510;Oryza_sativa_newGene_6511;gene-LOC4330063;gene-LOC9271506;gene-LOC112937833;gene-LOC9267263;gene-LOC4330065;gene-LOC4330066;gene-LOC9267947;gene-LOC4330068;Oryza_sativa_newGene_6512;Oryza_sativa_newGene_6513;gene-LOC107275989;gene-LOC112937915;gene-LOC107276804;gene-LOC4330071;gene-LOC4330072…	Oryza_sativa_newGene_6511	Oryza_sativa_newGene_6510	gene-LOC4330063	gene-LOC4330061	gene-LOC9271506	gene-LOC4330060;gene-LOC4330059;gene-LOC4330057;gene-LOC4330058	Oryza_sativa_newGene_6512;gene-LOC4330065;gene-LOC112937915;gene-LOC4330068;gene-LOC107275989;gene-LOC107276804;gene-LOC9267263;gene-LOC4330072;gene-LOC4330066;gene-LOC9267947;Oryza_sativa_newGene_6513;gene-LOC4330073;gene-LOC4330071;gene-LOC112937833
MSTRG.6595.1	gene-LOC4330060;gene-LOC4330061;Oryza_sativa_newGene_6510;Oryza_sativa_newGene_6511;gene-LOC4330063;gene-LOC9271506;gene-LOC112937833;gene-LOC9267263;gene-LOC4330065;gene-LOC4330066;gene-LOC9267947;gene-LOC4330068;Oryza_sativa_newGene_6512;Oryza_sativa_newGene_6513;gene-LOC107275989;gene-LOC112937915;gene-LOC107276804;gene-LOC4330071;gene-LOC4330072;gene-LOC4330073;gene-LOC4330074;gene-LOC4330075…	Oryza_sativa_newGene_6513	Oryza_sativa_newGene_6512	gene-LOC107275989	gene-LOC4330068;gene-LOC9267947	gene-LOC112937915	Oryza_sativa_newGene_6511;gene-LOC4330066;gene-LOC4330061;gene-LOC112937833;gene-LOC9271506;gene-LOC4330063;gene-LOC4330065;gene-LOC9267263;gene-LOC4330060;Oryza_sativa_newGene_6510	gene-LOC112937916;gene-LOC4330083;Oryza_sativa_newGene_6514;gene-LOC4330078;gene-LOC4330072;gene-LOC107276804;gene-LOC4330079;gene-LOC4330071;gene-LOC4330076;gene-LOC4330074;gene-LOC4330073;gene-LOC4330077;gene-LOC4330080;gene-LOC4330075
MSTRG.6656.1	gene-LOC4330120;gene-LOC4330121;gene-LOC4330124;gene-LOC4330125;gene-LOC4330127;gene-LOC4330128;gene-LOC4330129;gene-LOC4330130;gene-LOC4330131;gene-LOC107276426;gene-LOC4330132;gene-LOC107279942;gene-LOC4330133;gene-LOC4330134;gene-LOC4330135;gene-LOC9271984;gene-LOC4330136;Oryza_sativa_newGene_6525;gene-LOC4330137;Oryza_sativa_newGene_6526;gene-LOC4330140;gene-LOC4330141				gene-LOC107276426	gene-LOC4330132	gene-LOC4330128;gene-LOC4330129;gene-LOC4330131;gene-LOC4330121;gene-LOC4330130;gene-LOC4330124;gene-LOC4330127;gene-LOC4330120;gene-LOC4330125	gene-LOC4330136;gene-LOC107279942;gene-LOC4330141;gene-LOC4330133;gene-LOC4330140;gene-LOC4330134;Oryza_sativa_newGene_6526;gene-LOC9271984;gene-LOC4330137;Oryza_sativa_newGene_6525;gene-LOC4330135
MSTRG.6697.1	gene-LOC107277028;gene-LOC4330164;gene-LOC4330165;gene-LOC4330168;gene-LOC112936030;gene-LOC4330171;gene-LOC4330172;gene-LOC4330173;gene-LOC4330174;gene-LOC9270104;gene-LOC9272428;gene-LOC4330176;gene-LOC4330177;gene-LOC4330178;gene-LOC4330180;gene-LOC4330181;gene-LOC4330182;gene-LOC4330183;gene-LOC4330184;gene-LOC4330185;gene-LOC4330186;gene-LOC4330187;gene-LOC4330188		gene-LOC9270104	gene-LOC9272428		gene-LOC4330176	gene-LOC4330171;gene-LOC4330168;gene-LOC112936030;gene-LOC4330164;gene-LOC107277028;gene-LOC4330173;gene-LOC4330172;gene-LOC4330174;gene-LOC4330165	gene-LOC4330185;gene-LOC4330181;gene-LOC4330186;gene-LOC4330183;gene-LOC4330187;gene-LOC4330184;gene-LOC4330188;gene-LOC4330180;gene-LOC4330177;gene-LOC4330182;gene-LOC4330178
MSTRG.6761.2	gene-LOC4330232;gene-LOC4330233;gene-LOC107278606;gene-LOC4330234;gene-LOC4330235;gene-LOC4330236;gene-LOC4330237;gene-LOC9272164;gene-LOC9267931;gene-LOC4330239;gene-LOC4330240;gene-LOC9267761;gene-LOC4330241;Oryza_sativa_newGene_6541;gene-LOC9272212;Oryza_sativa_newGene_6542;gene-LOC4330248;gene-LOC4330249;gene-LOC4330250;gene-LOC4330251	gene-LOC9272164			gene-LOC4330237	gene-LOC9267931	gene-LOC4330236;gene-LOC4330232;gene-LOC4330235;gene-LOC4330233;gene-LOC4330234;gene-LOC107278606	gene-LOC4330250;gene-LOC4330248;gene-LOC4330240;gene-LOC4330239;gene-LOC9267761;gene-LOC4330249;Oryza_sativa_newGene_6542;gene-LOC4330251;gene-LOC4330241;Oryza_sativa_newGene_6541;gene-LOC9272212
MSTRG.6789.1	gene-LOC4330249;gene-LOC4330250;gene-LOC4330251;gene-LOC4330252;gene-LOC4330253;gene-LOC107277420;gene-LOC4330254;gene-LOC4330255;gene-LOC4330256;gene-LOC4330257;gene-LOC4330258;Oryza_sativa_newGene_6543;gene-LOC4330259;gene-LOC4330260;gene-LOC4330262;gene-LOC4330263;Oryza_sativa_newGene_6545;gene-LOC107276727;gene-LOC4330264;gene-LOC4330265;Oryza_sativa_newGene_6546;gene-LOC4330266;gene-LOC43302…	Oryza_sativa_newGene_6545			gene-LOC4330263	gene-LOC107276727;gene-LOC4330264	gene-LOC4330262;gene-LOC4330253;gene-LOC4330254;gene-LOC4330257;gene-LOC4330251;gene-LOC4330255;gene-LOC4330260;gene-LOC4330256;gene-LOC107277420;gene-LOC4330249;Oryza_sativa_newGene_6543;gene-LOC4330259;gene-LOC4330252;gene-LOC4330250;gene-LOC4330258	gene-LOC4330270;Oryza_sativa_newGene_6546;gene-LOC4330271;gene-LOC4330272;Oryza_sativa_newGene_6550;gene-LOC4330265;gene-LOC4330269;gene-LOC4330268;gene-LOC4330274;gene-LOC9271215;gene-LOC4330275;gene-LOC4330266;gene-LOC4330267
MSTRG.6805.31	Oryza_sativa_newGene_6545;gene-LOC107276727;gene-LOC4330264;gene-LOC4330265;Oryza_sativa_newGene_6546;gene-LOC4330266;gene-LOC4330267;gene-LOC4330268;gene-LOC4330269;gene-LOC4330270;gene-LOC4330271;gene-LOC4330272;gene-LOC9271215;Oryza_sativa_newGene_6550;gene-LOC4330274;gene-LOC4330275;gene-LOC4330276;gene-LOC4330277;Oryza_sativa_newGene_6552;gene-LOC112937841;gene-LOC107278127;gene-LOC4330280;g…	gene-LOC9271215;Oryza_sativa_newGene_6550				gene-LOC4330274;gene-LOC4330275	gene-LOC4330264;Oryza_sativa_newGene_6545;gene-LOC4330271;Oryza_sativa_newGene_6546;gene-LOC4330270;gene-LOC4330269;gene-LOC4330265;gene-LOC4330272;gene-LOC4330268;gene-LOC107276727;gene-LOC4330267;gene-LOC4330266	gene-LOC4330277;gene-LOC112937841;gene-LOC4330280;Oryza_sativa_newGene_6552;gene-LOC4330276;gene-LOC4330281;gene-LOC107278127
MSTRG.6836.1	gene-LOC4330297;gene-LOC107280016;gene-LOC107275899;gene-LOC4330300;gene-LOC4330301;gene-LOC4330302;gene-LOC4330303;Oryza_sativa_newGene_6555;gene-LOC4330304;gene-LOC4330305;gene-LOC9270349;gene-LOC4330306;gene-LOC4330307;gene-LOC9271844;gene-LOC4330309;gene-LOC4330310	Oryza_sativa_newGene_6555		gene-LOC4330304	gene-LOC4330303	gene-LOC4330305	gene-LOC4330302;gene-LOC4330300;gene-LOC4330301;gene-LOC4330297;gene-LOC107280016;gene-LOC107275899	gene-LOC4330306;gene-LOC9270349;gene-LOC4330307;gene-LOC4330309;gene-LOC9271844;gene-LOC4330310
MSTRG.6836.2	gene-LOC107280016;gene-LOC107275899;gene-LOC4330300;gene-LOC4330301;gene-LOC4330302;gene-LOC4330303;Oryza_sativa_newGene_6555;gene-LOC4330304;gene-LOC4330305;gene-LOC9270349;gene-LOC4330306;gene-LOC4330307;gene-LOC9271844;gene-LOC4330309;gene-LOC4330310	Oryza_sativa_newGene_6555		gene-LOC4330304	gene-LOC4330303	gene-LOC4330305	gene-LOC107275899;gene-LOC107280016;gene-LOC4330301;gene-LOC4330300;gene-LOC4330302	gene-LOC4330306;gene-LOC9270349;gene-LOC4330307;gene-LOC4330309;gene-LOC9271844;gene-LOC4330310
MSTRG.6873.1	gene-LOC4330328;gene-LOC4330329;gene-LOC4330331;gene-LOC4330332;Oryza_sativa_newGene_6558;gene-LOC4330337;gene-LOC4330338;gene-LOC4330339;gene-LOC4330340;gene-LOC4330341;gene-LOC4330342;gene-LOC4330343;gene-LOC4330344;gene-LOC4330345;gene-LOC4330346;gene-LOC4330348;gene-LOC4330349			gene-LOC4330342	gene-LOC4330339;gene-LOC4330340;gene-LOC4330341;gene-LOC4330338		gene-LOC4330332;Oryza_sativa_newGene_6558;gene-LOC4330328;gene-LOC4330337;gene-LOC4330329;gene-LOC4330331	gene-LOC4330348;gene-LOC4330344;gene-LOC4330346;gene-LOC4330345;gene-LOC4330349;gene-LOC4330343
MSTRG.6875.1	gene-LOC4330328;gene-LOC4330329;gene-LOC4330331;gene-LOC4330332;Oryza_sativa_newGene_6558;gene-LOC4330337;gene-LOC4330338;gene-LOC4330339;gene-LOC4330340;gene-LOC4330341;gene-LOC4330342;gene-LOC4330343;gene-LOC4330344;gene-LOC4330345;gene-LOC4330346;gene-LOC4330348;gene-LOC4330349;gene-LOC107280126	gene-LOC4330342			gene-LOC4330341	gene-LOC4330343	gene-LOC4330337;gene-LOC4330329;gene-LOC4330339;gene-LOC4330328;gene-LOC4330338;gene-LOC4330340;gene-LOC4330331;gene-LOC4330332;Oryza_sativa_newGene_6558	gene-LOC4330346;gene-LOC107280126;gene-LOC4330348;gene-LOC4330344;gene-LOC4330345;gene-LOC4330349
MSTRG.6900.1	gene-LOC107280126;gene-LOC4330350;gene-LOC4330351;gene-LOC4330352;gene-LOC4330353;gene-LOC4330354;gene-LOC4330355;gene-LOC4330356;gene-LOC4330357;gene-LOC4330358;gene-LOC107277113;gene-LOC4330359;gene-LOC4330360;Oryza_sativa_newGene_6564;Oryza_sativa_newGene_6565;gene-LOC4330362;gene-LOC9267347;gene-LOC4330363;gene-LOC4330365;gene-LOC4330366;gene-LOC4330367;gene-LOC112937845;gene-LOC4330368;gene-…	Oryza_sativa_newGene_6565			Oryza_sativa_newGene_6564		gene-LOC4330355;gene-LOC4330359;gene-LOC4330354;gene-LOC107280126;gene-LOC4330353;gene-LOC4330356;gene-LOC4330350;gene-LOC4330357;gene-LOC4330351;gene-LOC4330358;gene-LOC4330360;gene-LOC4330352;gene-LOC107277113	gene-LOC9267347;gene-LOC4330368;gene-LOC4330366;gene-LOC4330367;gene-LOC4330365;gene-LOC4330363;gene-LOC4330369;gene-LOC4330362;gene-LOC112937845
MSTRG.6922.7	gene-LOC4330372;gene-LOC4330375;Oryza_sativa_newGene_6572;gene-LOC4330377;gene-LOC4330378;gene-LOC4330379;gene-LOC4330380;gene-LOC9267196;Oryza_sativa_newGene_6574;Oryza_sativa_newGene_6575;gene-LOC4330383;Oryza_sativa_newGene_6576;gene-LOC4330385;gene-LOC4330386;gene-LOC4330387;gene-LOC4330388;gene-LOC4330389;gene-LOC4330390;gene-LOC4330391;gene-LOC9269142	Oryza_sativa_newGene_6574		Oryza_sativa_newGene_6575		gene-LOC4330383;Oryza_sativa_newGene_6576	gene-LOC4330378;gene-LOC4330372;gene-LOC4330377;gene-LOC4330380;gene-LOC9267196;gene-LOC4330379;gene-LOC4330375;Oryza_sativa_newGene_6572	gene-LOC4330390;gene-LOC4330388;gene-LOC4330389;gene-LOC4330385;gene-LOC4330386;gene-LOC4330391;gene-LOC9269142;gene-LOC4330387
MSTRG.6922.14	gene-LOC4330372;gene-LOC4330375;Oryza_sativa_newGene_6572;gene-LOC4330377;gene-LOC4330378;gene-LOC4330379;gene-LOC4330380;gene-LOC9267196;Oryza_sativa_newGene_6574;Oryza_sativa_newGene_6575;gene-LOC4330383;Oryza_sativa_newGene_6576;gene-LOC4330385;gene-LOC4330386;gene-LOC4330387;gene-LOC4330388;gene-LOC4330389;gene-LOC4330390;gene-LOC4330391;gene-LOC9269142	Oryza_sativa_newGene_6574		Oryza_sativa_newGene_6575		Oryza_sativa_newGene_6576;gene-LOC4330383	Oryza_sativa_newGene_6572;gene-LOC4330379;gene-LOC4330375;gene-LOC4330372;gene-LOC4330377;gene-LOC9267196;gene-LOC4330380;gene-LOC4330378	gene-LOC9269142;gene-LOC4330391;gene-LOC4330387;gene-LOC4330386;gene-LOC4330385;gene-LOC4330390;gene-LOC4330389;gene-LOC4330388
MSTRG.6922.13	gene-LOC4330372;gene-LOC4330375;Oryza_sativa_newGene_6572;gene-LOC4330377;gene-LOC4330378;gene-LOC4330379;gene-LOC4330380;gene-LOC9267196;Oryza_sativa_newGene_6574;Oryza_sativa_newGene_6575;gene-LOC4330383;Oryza_sativa_newGene_6576;gene-LOC4330385;gene-LOC4330386;gene-LOC4330387;gene-LOC4330388;gene-LOC4330389;gene-LOC4330390;gene-LOC4330391;gene-LOC9269142	Oryza_sativa_newGene_6574		Oryza_sativa_newGene_6575		gene-LOC4330383;Oryza_sativa_newGene_6576	Oryza_sativa_newGene_6572;gene-LOC4330379;gene-LOC4330375;gene-LOC4330377;gene-LOC4330372;gene-LOC4330380;gene-LOC9267196;gene-LOC4330378	gene-LOC4330387;gene-LOC4330391;gene-LOC9269142;gene-LOC4330390;gene-LOC4330385;gene-LOC4330389;gene-LOC4330388;gene-LOC4330386
MSTRG.7029.1	gene-LOC4330474;gene-LOC4330475;gene-LOC4330476;gene-LOC4330477;gene-LOC4330479;gene-LOC4330480;gene-LOC4330481;gene-LOC4330482;Oryza_sativa_newGene_6595;gene-LOC4330483;gene-LOC107278625;gene-LOC4330484;gene-LOC4330485;gene-LOC4330486;gene-LOC4330487;gene-LOC112937854;gene-LOC4330488;gene-LOC4330489;gene-LOC4330490;gene-LOC4330491;gene-LOC4330492;gene-LOC4330493;gene-LOC4330494;gene-LOC4330495	gene-LOC4330485			gene-LOC4330484	gene-LOC4330486	gene-LOC4330475;gene-LOC4330474;gene-LOC4330476;gene-LOC4330481;gene-LOC107278625;gene-LOC4330477;gene-LOC4330479;gene-LOC4330482;gene-LOC4330480;gene-LOC4330483;Oryza_sativa_newGene_6595	gene-LOC4330495;gene-LOC4330488;gene-LOC4330487;gene-LOC4330494;gene-LOC4330490;gene-LOC112937854;gene-LOC4330491;gene-LOC4330493;gene-LOC4330492;gene-LOC4330489
MSTRG.7078.1	gene-LOC4330528;gene-LOC4330529;gene-LOC4330530;gene-LOC4330531;gene-LOC9266241;gene-LOC4330533;gene-LOC4330534;gene-LOC4330535;Oryza_sativa_newGene_6603;Oryza_sativa_newGene_6604;gene-LOC4330539;gene-LOC4330540;gene-LOC4330541;gene-LOC107280025;gene-LOC4330542;gene-LOC4330543;gene-LOC4330544;gene-LOC4330546;gene-LOC4330547;gene-LOC4330548;gene-LOC4330549;gene-LOC4330550;gene-LOC4330551;gene-LOC4…				gene-LOC4330543;gene-LOC4330542	gene-LOC4330544	gene-LOC4330530;gene-LOC4330529;Oryza_sativa_newGene_6603;gene-LOC4330540;Oryza_sativa_newGene_6604;gene-LOC9266241;gene-LOC107280025;gene-LOC4330541;gene-LOC4330534;gene-LOC4330531;gene-LOC4330533;gene-LOC4330539;gene-LOC4330535;gene-LOC4330528	gene-LOC4330554;gene-LOC4330547;gene-LOC4330560;gene-LOC112937918;gene-LOC4330546;gene-LOC4330556;gene-LOC4330561;gene-LOC4330559;gene-LOC4330553;gene-LOC4330550;gene-LOC4330552;gene-LOC4330549;gene-LOC4330551;gene-LOC4330548
MSTRG.7099.1	gene-LOC4330554;gene-LOC4330556;gene-LOC112937918;gene-LOC4330559;gene-LOC4330560;gene-LOC4330561;gene-LOC4330562;gene-LOC107276468;gene-LOC4330563;gene-LOC4330564;gene-LOC4330565;Oryza_sativa_newGene_6606;gene-LOC4330567;gene-LOC4330568;gene-LOC107279931;gene-LOC4330569;gene-LOC4330570;gene-LOC4330571;Oryza_sativa_newGene_6608;gene-LOC4330573;gene-LOC4330574;gene-LOC4330575;gene-LOC107276489;gen…		Oryza_sativa_newGene_6606		gene-LOC4330565;gene-LOC4330564	gene-LOC4330567;gene-LOC4330568	gene-LOC4330560;gene-LOC4330562;gene-LOC112937918;gene-LOC4330563;gene-LOC4330554;gene-LOC107276468;gene-LOC4330561;gene-LOC4330556;gene-LOC4330559	gene-LOC107276489;gene-LOC4330578;gene-LOC4330570;gene-LOC107279931;gene-LOC4330575;gene-LOC4330569;gene-LOC4330574;gene-LOC4330573;Oryza_sativa_newGene_6608;gene-LOC4330571
MSTRG.7114.1	gene-LOC107279931;gene-LOC4330569;gene-LOC4330570;gene-LOC4330571;Oryza_sativa_newGene_6608;gene-LOC4330573;gene-LOC4330574;gene-LOC4330575;gene-LOC107276489;gene-LOC4330578;gene-LOC4330579;gene-LOC107277014;gene-LOC4330580;gene-LOC4330581;gene-LOC4330582;gene-LOC4330583;gene-LOC9268927;gene-LOC4330584;gene-LOC4330585;gene-LOC4330586;gene-LOC4330587;gene-LOC4330588;gene-LOC4330589;gene-LOC4330590…			gene-LOC4330580		gene-LOC4330582;gene-LOC4330581	gene-LOC4330579;gene-LOC107279931;gene-LOC4330575;gene-LOC107277014;gene-LOC107276489;gene-LOC4330578;gene-LOC4330570;gene-LOC4330573;Oryza_sativa_newGene_6608;gene-LOC4330571;gene-LOC4330569;gene-LOC4330574	gene-LOC4330592;gene-LOC4330590;gene-LOC4330583;gene-LOC4330586;gene-LOC4330588;gene-LOC4330591;gene-LOC4330587;gene-LOC9268927;gene-LOC4330593;gene-LOC4330585;gene-LOC4330589;gene-LOC4330584
MSTRG.7119.1	gene-LOC4330570;gene-LOC4330571;Oryza_sativa_newGene_6608;gene-LOC4330573;gene-LOC4330574;gene-LOC4330575;gene-LOC107276489;gene-LOC4330578;gene-LOC4330579;gene-LOC107277014;gene-LOC4330580;gene-LOC4330581;gene-LOC4330582;gene-LOC4330583;gene-LOC9268927;gene-LOC4330584;gene-LOC4330585;gene-LOC4330586;gene-LOC4330587;gene-LOC4330588;gene-LOC4330589;gene-LOC4330590;gene-LOC4330591;gene-LOC4330592;g…	gene-LOC9268927		gene-LOC4330584	gene-LOC4330582;gene-LOC4330583	gene-LOC4330585;gene-LOC4330586	gene-LOC4330578;gene-LOC4330570;gene-LOC107276489;gene-LOC4330581;gene-LOC4330575;gene-LOC107277014;gene-LOC4330579;gene-LOC4330574;gene-LOC4330580;Oryza_sativa_newGene_6608;gene-LOC4330573;gene-LOC4330571	gene-LOC4330591;gene-LOC4330589;gene-LOC4330588;gene-LOC4330592;gene-LOC4330590;gene-LOC4330587;gene-LOC4330593
MSTRG.7131.5	gene-LOC4330587;gene-LOC4330588;gene-LOC4330589;gene-LOC4330590;gene-LOC4330591;gene-LOC4330592;gene-LOC4330593;gene-LOC4330594;gene-LOC4330595;Oryza_sativa_newGene_6612;gene-LOC4330597;Oryza_sativa_newGene_6613;gene-LOC9268797;gene-LOC107275625;gene-LOC4330599;gene-LOC107280026;gene-LOC4330600;gene-LOC4330602;gene-LOC4330603;gene-LOC4330604;gene-LOC107276617;Oryza_sativa_newGene_6615;gene-LOC433…	Oryza_sativa_newGene_6612	gene-LOC4330595		gene-LOC4330594	gene-LOC4330597;gene-LOC9268797;Oryza_sativa_newGene_6613	gene-LOC4330593;gene-LOC4330587;gene-LOC4330592;gene-LOC4330590;gene-LOC4330588;gene-LOC4330589;gene-LOC4330591	gene-LOC107276830;gene-LOC4330606;gene-LOC107280026;gene-LOC4330599;gene-LOC4330605;gene-LOC4330604;gene-LOC4330608;gene-LOC4330603;gene-LOC107275625;gene-LOC4330609;gene-LOC4330607;gene-LOC107277230;gene-LOC4330600;gene-LOC4330602;gene-LOC107276617;gene-LOC107275254;Oryza_sativa_newGene_6615
MSTRG.7131.6	gene-LOC4330587;gene-LOC4330588;gene-LOC4330589;gene-LOC4330590;gene-LOC4330591;gene-LOC4330592;gene-LOC4330593;gene-LOC4330594;gene-LOC4330595;Oryza_sativa_newGene_6612;gene-LOC4330597;Oryza_sativa_newGene_6613;gene-LOC9268797;gene-LOC107275625;gene-LOC4330599;gene-LOC107280026;gene-LOC4330600;gene-LOC4330602;gene-LOC4330603;gene-LOC4330604;gene-LOC107276617;Oryza_sativa_newGene_6615;gene-LOC433…	Oryza_sativa_newGene_6612	gene-LOC4330595		gene-LOC4330594	Oryza_sativa_newGene_6613;gene-LOC9268797;gene-LOC4330597	gene-LOC4330591;gene-LOC4330589;gene-LOC4330590;gene-LOC4330592;gene-LOC4330587;gene-LOC4330593;gene-LOC4330588	gene-LOC4330608;gene-LOC4330605;gene-LOC4330604;gene-LOC107280026;gene-LOC4330606;gene-LOC107276830;gene-LOC4330599;gene-LOC4330602;gene-LOC4330600;gene-LOC107277230;Oryza_sativa_newGene_6615;gene-LOC107275254;gene-LOC107276617;gene-LOC4330609;gene-LOC4330607;gene-LOC107275625;gene-LOC4330603
MSTRG.7165.3	gene-LOC107277230;gene-LOC4330608;gene-LOC4330609;gene-LOC4330610;gene-LOC107280049;gene-LOC4330611;gene-LOC4330612;gene-LOC4330613;gene-LOC4330614;gene-LOC4330615;gene-LOC4330616;gene-LOC107275756;gene-LOC4330617;gene-LOC4330618;gene-LOC4330619;gene-LOC4330621;gene-LOC4330623;gene-LOC4330624;gene-LOC4330625;gene-LOC4330626;gene-LOC4330627;gene-LOC4330628;gene-LOC4330629;gene-LOC4330630;gene-LOC4…	gene-LOC4330621			gene-LOC4330619	gene-LOC4330625;gene-LOC4330626;gene-LOC4330623;gene-LOC4330624	gene-LOC4330615;gene-LOC107277230;gene-LOC107275756;gene-LOC4330610;gene-LOC4330608;gene-LOC4330609;gene-LOC4330617;gene-LOC4330616;gene-LOC107280049;gene-LOC4330613;gene-LOC4330611;gene-LOC4330618;gene-LOC4330614;gene-LOC4330612	gene-LOC4330635;gene-LOC4330634;gene-LOC4330627;gene-LOC107278228;gene-LOC4330633;gene-LOC4330632;gene-LOC4330628;gene-LOC4330629;gene-LOC4330630;gene-LOC4330631
MSTRG.7165.2	gene-LOC107277230;gene-LOC4330608;gene-LOC4330609;gene-LOC4330610;gene-LOC107280049;gene-LOC4330611;gene-LOC4330612;gene-LOC4330613;gene-LOC4330614;gene-LOC4330615;gene-LOC4330616;gene-LOC107275756;gene-LOC4330617;gene-LOC4330618;gene-LOC4330619;gene-LOC4330621;gene-LOC4330623;gene-LOC4330624;gene-LOC4330625;gene-LOC4330626;gene-LOC4330627;gene-LOC4330628;gene-LOC4330629;gene-LOC4330630;gene-LOC4…	gene-LOC4330621			gene-LOC4330619	gene-LOC4330625;gene-LOC4330623;gene-LOC4330626;gene-LOC4330624	gene-LOC107277230;gene-LOC4330615;gene-LOC4330610;gene-LOC107275756;gene-LOC4330609;gene-LOC4330608;gene-LOC4330617;gene-LOC4330616;gene-LOC107280049;gene-LOC4330613;gene-LOC4330611;gene-LOC4330612;gene-LOC4330618;gene-LOC4330614	gene-LOC4330635;gene-LOC4330634;gene-LOC4330627;gene-LOC4330628;gene-LOC4330629;gene-LOC4330630;gene-LOC107278228;gene-LOC4330632;gene-LOC4330633;gene-LOC4330631
MSTRG.7165.6	gene-LOC107277230;gene-LOC4330608;gene-LOC4330609;gene-LOC4330610;gene-LOC107280049;gene-LOC4330611;gene-LOC4330612;gene-LOC4330613;gene-LOC4330614;gene-LOC4330615;gene-LOC4330616;gene-LOC107275756;gene-LOC4330617;gene-LOC4330618;gene-LOC4330619;gene-LOC4330621;gene-LOC4330623;gene-LOC4330624;gene-LOC4330625;gene-LOC4330626;gene-LOC4330627;gene-LOC4330628;gene-LOC4330629;gene-LOC4330630;gene-LOC4…	gene-LOC4330621			gene-LOC4330619	gene-LOC4330624;gene-LOC4330626;gene-LOC4330623;gene-LOC4330625	gene-LOC4330613;gene-LOC4330616;gene-LOC107280049;gene-LOC4330614;gene-LOC4330618;gene-LOC4330612;gene-LOC4330611;gene-LOC4330610;gene-LOC107275756;gene-LOC107277230;gene-LOC4330615;gene-LOC4330617;gene-LOC4330608;gene-LOC4330609	gene-LOC107278228;gene-LOC4330632;gene-LOC4330633;gene-LOC4330629;gene-LOC4330628;gene-LOC4330630;gene-LOC4330631;gene-LOC4330635;gene-LOC4330634;gene-LOC4330627
MSTRG.7165.7	gene-LOC4330608;gene-LOC4330609;gene-LOC4330610;gene-LOC107280049;gene-LOC4330611;gene-LOC4330612;gene-LOC4330613;gene-LOC4330614;gene-LOC4330615;gene-LOC4330616;gene-LOC107275756;gene-LOC4330617;gene-LOC4330618;gene-LOC4330619;gene-LOC4330621;gene-LOC4330623;gene-LOC4330624;gene-LOC4330625;gene-LOC4330626;gene-LOC4330627;gene-LOC4330628;gene-LOC4330629;gene-LOC4330630;gene-LOC4330631;gene-LOC433…	gene-LOC4330621			gene-LOC4330619	gene-LOC4330624;gene-LOC4330623;gene-LOC4330626;gene-LOC4330625	gene-LOC4330613;gene-LOC4330616;gene-LOC107280049;gene-LOC4330612;gene-LOC4330618;gene-LOC4330614;gene-LOC4330611;gene-LOC4330610;gene-LOC107275756;gene-LOC4330615;gene-LOC4330617;gene-LOC4330608;gene-LOC4330609	gene-LOC4330629;gene-LOC4330628;gene-LOC4330630;gene-LOC4330632;gene-LOC107278228;gene-LOC4330633;gene-LOC4330631;gene-LOC4330635;gene-LOC4330634;gene-LOC4330627
MSTRG.7165.8	gene-LOC4330608;gene-LOC4330609;gene-LOC4330610;gene-LOC107280049;gene-LOC4330611;gene-LOC4330612;gene-LOC4330613;gene-LOC4330614;gene-LOC4330615;gene-LOC4330616;gene-LOC107275756;gene-LOC4330617;gene-LOC4330618;gene-LOC4330619;gene-LOC4330621;gene-LOC4330623;gene-LOC4330624;gene-LOC4330625;gene-LOC4330626;gene-LOC4330627;gene-LOC4330628;gene-LOC4330629;gene-LOC4330630;gene-LOC4330631;gene-LOC433…	gene-LOC4330621			gene-LOC4330619	gene-LOC4330625;gene-LOC4330626;gene-LOC4330623;gene-LOC4330624	gene-LOC4330618;gene-LOC4330612;gene-LOC4330614;gene-LOC4330611;gene-LOC4330613;gene-LOC4330616;gene-LOC107280049;gene-LOC4330617;gene-LOC4330609;gene-LOC4330608;gene-LOC4330610;gene-LOC107275756;gene-LOC4330615	gene-LOC4330631;gene-LOC4330630;gene-LOC4330628;gene-LOC4330629;gene-LOC107278228;gene-LOC4330632;gene-LOC4330633;gene-LOC4330627;gene-LOC4330634;gene-LOC4330635
MSTRG.7165.10	gene-LOC4330608;gene-LOC4330609;gene-LOC4330610;gene-LOC107280049;gene-LOC4330611;gene-LOC4330612;gene-LOC4330613;gene-LOC4330614;gene-LOC4330615;gene-LOC4330616;gene-LOC107275756;gene-LOC4330617;gene-LOC4330618;gene-LOC4330619;gene-LOC4330621;gene-LOC4330623;gene-LOC4330624;gene-LOC4330625;gene-LOC4330626;gene-LOC4330627;gene-LOC4330628;gene-LOC4330629;gene-LOC4330630;gene-LOC4330631;gene-LOC433…	gene-LOC4330621			gene-LOC4330619	gene-LOC4330623;gene-LOC4330626;gene-LOC4330624;gene-LOC4330625	gene-LOC4330611;gene-LOC4330612;gene-LOC4330618;gene-LOC4330614;gene-LOC4330616;gene-LOC107280049;gene-LOC4330613;gene-LOC4330608;gene-LOC4330609;gene-LOC4330617;gene-LOC4330615;gene-LOC4330610;gene-LOC107275756	gene-LOC4330631;gene-LOC4330628;gene-LOC4330629;gene-LOC4330630;gene-LOC4330633;gene-LOC107278228;gene-LOC4330632;gene-LOC4330634;gene-LOC4330627;gene-LOC4330635
MSTRG.7165.11	gene-LOC4330608;gene-LOC4330609;gene-LOC4330610;gene-LOC107280049;gene-LOC4330611;gene-LOC4330612;gene-LOC4330613;gene-LOC4330614;gene-LOC4330615;gene-LOC4330616;gene-LOC107275756;gene-LOC4330617;gene-LOC4330618;gene-LOC4330619;gene-LOC4330621;gene-LOC4330623;gene-LOC4330624;gene-LOC4330625;gene-LOC4330626;gene-LOC4330627;gene-LOC4330628;gene-LOC4330629;gene-LOC4330630;gene-LOC4330631;gene-LOC433…	gene-LOC4330621			gene-LOC4330619	gene-LOC4330625;gene-LOC4330624;gene-LOC4330626;gene-LOC4330623	gene-LOC107275756;gene-LOC4330610;gene-LOC4330615;gene-LOC4330608;gene-LOC4330609;gene-LOC4330617;gene-LOC107280049;gene-LOC4330616;gene-LOC4330613;gene-LOC4330618;gene-LOC4330612;gene-LOC4330614;gene-LOC4330611	gene-LOC4330635;gene-LOC4330634;gene-LOC4330627;gene-LOC4330629;gene-LOC4330628;gene-LOC4330630;gene-LOC107278228;gene-LOC4330633;gene-LOC4330632;gene-LOC4330631
MSTRG.7205.1	gene-LOC107280146;gene-LOC4330648;gene-LOC4330649;gene-LOC4330651;gene-LOC4330652;gene-LOC4330653;gene-LOC4330654;gene-LOC4330655;gene-LOC4330656;gene-LOC4330657;gene-LOC4330658;gene-LOC4330659;gene-LOC4330663;Oryza_sativa_newGene_6625;gene-LOC107275680;gene-LOC4330667;gene-LOC4330669		gene-LOC4330659		gene-LOC4330658		gene-LOC4330653;gene-LOC4330651;gene-LOC4330657;gene-LOC4330649;gene-LOC4330655;gene-LOC4330656;gene-LOC4330654;gene-LOC4330652;gene-LOC107280146;gene-LOC4330648	gene-LOC107275680;Oryza_sativa_newGene_6625;gene-LOC4330669;gene-LOC4330667;gene-LOC4330663
MSTRG.7327.1	gene-LOC4330760;gene-LOC4330761;gene-LOC4330762;gene-LOC4330763;gene-LOC4330764;gene-LOC4330765;gene-LOC4330767;gene-LOC4330768;gene-LOC4330769;gene-LOC4330770;gene-LOC4330771;gene-LOC4330772;gene-LOC4330773;gene-LOC4330774;Oryza_sativa_newGene_6644;gene-LOC4330775;gene-LOC4330776;gene-LOC4330777;Oryza_sativa_newGene_6645;gene-LOC4330779;gene-LOC4330780;gene-LOC4330781;gene-LOC4330783	gene-LOC4330775			gene-LOC4330774;Oryza_sativa_newGene_6644	gene-LOC4330776	gene-LOC4330760;gene-LOC4330769;gene-LOC4330767;gene-LOC4330764;gene-LOC4330761;gene-LOC4330762;gene-LOC4330773;gene-LOC4330763;gene-LOC4330770;gene-LOC4330768;gene-LOC4330771;gene-LOC4330765;gene-LOC4330772	Oryza_sativa_newGene_6645;gene-LOC4330781;gene-LOC4330779;gene-LOC4330777;gene-LOC4330783;gene-LOC4330780
MSTRG.7422.1	gene-LOC4330864;gene-LOC4330865;gene-LOC4330866;gene-LOC4330867;gene-LOC4330868;gene-LOC4330871;Oryza_sativa_newGene_6653;Oryza_sativa_newGene_6654;gene-LOC4330873;gene-LOC4330874;gene-LOC4330875;Oryza_sativa_newGene_6655;Oryza_sativa_newGene_6657;gene-LOC4330878;gene-LOC107277523;gene-LOC4330879;gene-LOC9267910;Oryza_sativa_newGene_6662;gene-LOC4330880;gene-LOC4330881;gene-LOC4330882;gene-LOC433…		Oryza_sativa_newGene_6655	Oryza_sativa_newGene_6657	gene-LOC4330875		gene-LOC4330865;gene-LOC4330874;gene-LOC4330873;gene-LOC4330871;Oryza_sativa_newGene_6654;gene-LOC4330868;gene-LOC4330864;gene-LOC4330867;gene-LOC4330866;Oryza_sativa_newGene_6653	Oryza_sativa_newGene_6663;gene-LOC4330879;gene-LOC4330887;gene-LOC9269298;gene-LOC4330880;gene-LOC4330884;gene-LOC107277523;gene-LOC4330881;gene-LOC4330878;gene-LOC9267910;gene-LOC4330882;Oryza_sativa_newGene_6664;gene-LOC4330883;Oryza_sativa_newGene_6662;gene-LOC4330886
MSTRG.7432.1	gene-LOC4330871;Oryza_sativa_newGene_6653;Oryza_sativa_newGene_6654;gene-LOC4330873;gene-LOC4330874;gene-LOC4330875;Oryza_sativa_newGene_6655;Oryza_sativa_newGene_6657;gene-LOC4330878;gene-LOC107277523;gene-LOC4330879;gene-LOC9267910;Oryza_sativa_newGene_6662;gene-LOC4330880;gene-LOC4330881;gene-LOC4330882;gene-LOC4330883;gene-LOC4330884;gene-LOC9269298;Oryza_sativa_newGene_6663;Oryza_sativa_newG…	Oryza_sativa_newGene_6662				gene-LOC4330880;gene-LOC4330881;gene-LOC4330882	Oryza_sativa_newGene_6653;gene-LOC4330878;gene-LOC9267910;Oryza_sativa_newGene_6657;Oryza_sativa_newGene_6655;gene-LOC107277523;gene-LOC4330874;gene-LOC4330873;gene-LOC4330871;gene-LOC4330879;Oryza_sativa_newGene_6654;gene-LOC4330875	gene-LOC4330896;gene-LOC4330886;gene-LOC4330895;gene-LOC4330883;Oryza_sativa_newGene_6664;gene-LOC112937807;gene-LOC4330884;gene-LOC4330888;gene-LOC4330897;gene-LOC4330893;gene-LOC4330894;gene-LOC4330887;gene-LOC4330890;Oryza_sativa_newGene_6663;gene-LOC9269298
MSTRG.7447.2	gene-LOC4330879;gene-LOC9267910;Oryza_sativa_newGene_6662;gene-LOC4330880;gene-LOC4330881;gene-LOC4330882;gene-LOC4330883;gene-LOC4330884;gene-LOC9269298;Oryza_sativa_newGene_6663;Oryza_sativa_newGene_6664;gene-LOC4330886;gene-LOC4330887;gene-LOC4330888;gene-LOC4330890;gene-LOC4330893;gene-LOC112937807;gene-LOC4330894;gene-LOC4330895;gene-LOC4330896;gene-LOC4330897;gene-LOC4330898;gene-LOC4330899…				gene-LOC112937807;gene-LOC4330893	gene-LOC4330894;gene-LOC4330895	gene-LOC4330886;Oryza_sativa_newGene_6662;gene-LOC4330883;Oryza_sativa_newGene_6664;gene-LOC4330882;gene-LOC9267910;gene-LOC4330881;gene-LOC4330888;gene-LOC4330880;gene-LOC4330884;gene-LOC9269298;gene-LOC4330887;gene-LOC4330890;gene-LOC4330879;Oryza_sativa_newGene_6663	gene-LOC4330896;gene-LOC4330897;gene-LOC107278083;gene-LOC4330899;gene-LOC4330898;gene-LOC9270863
MSTRG.7470.1	gene-LOC4330906;gene-LOC9268867;Oryza_sativa_newGene_6667;gene-LOC4330908;gene-LOC4330909;gene-LOC4330910;gene-LOC4330911;gene-LOC4330912;gene-LOC9272552;gene-LOC9268414;gene-LOC4330914;gene-LOC4330916;gene-LOC4330917;Oryza_sativa_newGene_6668;Oryza_sativa_newGene_6670;gene-LOC107276966;gene-LOC107275561;gene-LOC107280084;gene-LOC4330919;gene-LOC4330920;gene-LOC9266356;gene-LOC4330921;gene-LOC433…	Oryza_sativa_newGene_6668			gene-LOC4330916;gene-LOC4330917	Oryza_sativa_newGene_6670	gene-LOC4330912;gene-LOC4330906;gene-LOC9268867;gene-LOC4330911;gene-LOC4330910;gene-LOC4330908;Oryza_sativa_newGene_6667;gene-LOC9268414;gene-LOC4330914;gene-LOC4330909;gene-LOC9272552	gene-LOC4330924;gene-LOC107275561;gene-LOC4330921;gene-LOC9266356;gene-LOC4330922;gene-LOC4330923;gene-LOC4330920;gene-LOC4330919;gene-LOC107280084;gene-LOC107276966
MSTRG.7478.5	Oryza_sativa_newGene_6670;gene-LOC107276966;gene-LOC107275561;gene-LOC107280084;gene-LOC4330919;gene-LOC4330920;gene-LOC9266356;gene-LOC4330921;gene-LOC4330922;gene-LOC4330923;gene-LOC4330924;Oryza_sativa_newGene_6671;Oryza_sativa_newGene_6672;gene-LOC107278604;gene-LOC4330925;gene-LOC9267717;gene-LOC4330928;gene-LOC4330929;gene-LOC9267442;gene-LOC4330930;gene-LOC4330931;gene-LOC9267387;gene-LOC4…	Oryza_sativa_newGene_6671;Oryza_sativa_newGene_6672	gene-LOC4330924		gene-LOC4330923	gene-LOC4330925;gene-LOC107278604	gene-LOC4330920;gene-LOC4330922;gene-LOC4330921;gene-LOC9266356;gene-LOC107275561;gene-LOC107276966;gene-LOC107280084;gene-LOC4330919;Oryza_sativa_newGene_6670	gene-LOC4330933;gene-LOC4330928;gene-LOC4330929;gene-LOC4330930;gene-LOC4330934;gene-LOC9267442;gene-LOC9267717;gene-LOC4330935;gene-LOC4330931;gene-LOC9267387
MSTRG.7478.6	Oryza_sativa_newGene_6670;gene-LOC107276966;gene-LOC107275561;gene-LOC107280084;gene-LOC4330919;gene-LOC4330920;gene-LOC9266356;gene-LOC4330921;gene-LOC4330922;gene-LOC4330923;gene-LOC4330924;Oryza_sativa_newGene_6671;Oryza_sativa_newGene_6672;gene-LOC107278604;gene-LOC4330925;gene-LOC9267717;gene-LOC4330928;gene-LOC4330929;gene-LOC9267442;gene-LOC4330930;gene-LOC4330931;gene-LOC9267387;gene-LOC4…	Oryza_sativa_newGene_6671	gene-LOC4330924	Oryza_sativa_newGene_6672	gene-LOC4330923	gene-LOC107278604	gene-LOC4330920;gene-LOC4330922;gene-LOC4330921;gene-LOC9266356;gene-LOC107275561;gene-LOC107276966;gene-LOC107280084;gene-LOC4330919;Oryza_sativa_newGene_6670	gene-LOC4330935;gene-LOC4330931;gene-LOC9267442;gene-LOC9267717;gene-LOC9267387;gene-LOC4330925;gene-LOC4330933;gene-LOC4330928;gene-LOC4330934;gene-LOC4330929;gene-LOC4330930
MSTRG.7537.1	gene-LOC4330967;gene-LOC4330968;gene-LOC4330969;gene-LOC4330970;Oryza_sativa_newGene_6674;gene-LOC4330971;gene-LOC4330972;gene-LOC4330973;gene-LOC9269854;gene-LOC4330974;gene-LOC4330975;gene-LOC4330977;gene-LOC4330978;Oryza_sativa_newGene_6676;Oryza_sativa_newGene_6678;Oryza_sativa_newGene_6679;gene-LOC107275634;Oryza_sativa_newGene_6681;gene-LOC4330982;gene-LOC4330983;gene-LOC4330984;gene-LOC433…	Oryza_sativa_newGene_6676	gene-LOC4330978		gene-LOC4330977	Oryza_sativa_newGene_6679;Oryza_sativa_newGene_6678	gene-LOC4330971;gene-LOC9269854;gene-LOC4330970;gene-LOC4330967;Oryza_sativa_newGene_6674;gene-LOC4330975;gene-LOC4330973;gene-LOC4330974;gene-LOC4330969;gene-LOC4330968;gene-LOC4330972	gene-LOC4330988;gene-LOC4330990;gene-LOC9267161;gene-LOC4330984;gene-LOC4330987;gene-LOC4330985;gene-LOC4330982;Oryza_sativa_newGene_6681;gene-LOC4330983;gene-LOC4330989;gene-LOC107275634;gene-LOC4330986
MSTRG.7540.7	gene-LOC4330968;gene-LOC4330969;gene-LOC4330970;Oryza_sativa_newGene_6674;gene-LOC4330971;gene-LOC4330972;gene-LOC4330973;gene-LOC9269854;gene-LOC4330974;gene-LOC4330975;gene-LOC4330977;gene-LOC4330978;Oryza_sativa_newGene_6676;Oryza_sativa_newGene_6678;Oryza_sativa_newGene_6679;gene-LOC107275634;Oryza_sativa_newGene_6681;gene-LOC4330982;gene-LOC4330983;gene-LOC4330984;gene-LOC4330985;gene-LOC433…	Oryza_sativa_newGene_6678;Oryza_sativa_newGene_6679			gene-LOC4330978;Oryza_sativa_newGene_6676		gene-LOC4330972;gene-LOC4330968;gene-LOC4330969;gene-LOC4330974;gene-LOC4330973;gene-LOC4330975;gene-LOC4330977;Oryza_sativa_newGene_6674;gene-LOC4330970;gene-LOC9269854;gene-LOC4330971	gene-LOC4330991;gene-LOC4330987;gene-LOC4330982;gene-LOC4330992;gene-LOC4330985;Oryza_sativa_newGene_6681;gene-LOC4330983;gene-LOC4330989;gene-LOC107275634;gene-LOC4330986;gene-LOC4330988;gene-LOC4330990;gene-LOC9267161;gene-LOC4330984
MSTRG.7539.16	gene-LOC4330969;gene-LOC4330970;Oryza_sativa_newGene_6674;gene-LOC4330971;gene-LOC4330972;gene-LOC4330973;gene-LOC9269854;gene-LOC4330974;gene-LOC4330975;gene-LOC4330977;gene-LOC4330978;Oryza_sativa_newGene_6676;Oryza_sativa_newGene_6678;Oryza_sativa_newGene_6679;gene-LOC107275634;Oryza_sativa_newGene_6681;gene-LOC4330982;gene-LOC4330983;gene-LOC4330984;gene-LOC4330985;gene-LOC4330986;gene-LOC433…	Oryza_sativa_newGene_6678			Oryza_sativa_newGene_6679		gene-LOC4330972;gene-LOC4330978;gene-LOC4330969;gene-LOC4330974;gene-LOC4330973;gene-LOC4330975;Oryza_sativa_newGene_6674;gene-LOC4330977;Oryza_sativa_newGene_6676;gene-LOC9269854;gene-LOC4330970;gene-LOC4330971	gene-LOC4330990;gene-LOC4330988;gene-LOC4330984;gene-LOC9267161;gene-LOC4330983;gene-LOC4330992;gene-LOC4330985;Oryza_sativa_newGene_6681;gene-LOC4330982;gene-LOC4330987;gene-LOC4330991;gene-LOC4330986;gene-LOC107275634;gene-LOC4330994;gene-LOC4330989
MSTRG.7595.7	gene-LOC9266998;gene-LOC4331028;gene-LOC107277052;gene-LOC4331029;gene-LOC4331033;gene-LOC4331034;gene-LOC4331035;gene-LOC4331036;gene-LOC107277985;gene-LOC112937919;gene-LOC107277968;gene-LOC107277929;gene-LOC107277986;gene-LOC107277987;gene-LOC107277988;Oryza_sativa_newGene_6688;gene-LOC107277963;Oryza_sativa_newGene_6689;gene-LOC4331042;Oryza_sativa_newGene_6690;gene-LOC4331043;gene-LOC4331044…	gene-LOC107277929;gene-LOC107277986;gene-LOC107277987;gene-LOC107277988;Oryza_sativa_newGene_6688				gene-LOC107277963	gene-LOC9266998;gene-LOC112937919;gene-LOC107277985;gene-LOC107277968;gene-LOC4331034;gene-LOC4331036;gene-LOC4331033;gene-LOC4331029;gene-LOC4331028;gene-LOC107277052;gene-LOC4331035	gene-LOC4331044;Oryza_sativa_newGene_6689;gene-LOC4331046;Oryza_sativa_newGene_6693;Oryza_sativa_newGene_6690;gene-LOC4331042;gene-LOC4331043;gene-LOC4331045;gene-LOC4331047;gene-LOC107276563
MSTRG.7595.9	gene-LOC9266998;gene-LOC4331028;gene-LOC107277052;gene-LOC4331029;gene-LOC4331033;gene-LOC4331034;gene-LOC4331035;gene-LOC4331036;gene-LOC107277985;gene-LOC112937919;gene-LOC107277968;gene-LOC107277929;gene-LOC107277986;gene-LOC107277987;gene-LOC107277988;Oryza_sativa_newGene_6688;gene-LOC107277963;Oryza_sativa_newGene_6689;gene-LOC4331042;Oryza_sativa_newGene_6690;gene-LOC4331043;gene-LOC4331044…	gene-LOC107277929;gene-LOC107277986;gene-LOC107277987;gene-LOC107277988;Oryza_sativa_newGene_6688				gene-LOC107277963	gene-LOC112937919;gene-LOC9266998;gene-LOC107277968;gene-LOC107277985;gene-LOC4331034;gene-LOC4331033;gene-LOC4331036;gene-LOC4331029;gene-LOC4331028;gene-LOC107277052;gene-LOC4331035	gene-LOC4331044;gene-LOC4331046;Oryza_sativa_newGene_6689;Oryza_sativa_newGene_6693;Oryza_sativa_newGene_6690;gene-LOC4331045;gene-LOC4331047;gene-LOC4331042;gene-LOC4331043;gene-LOC107276563
MSTRG.7595.12	gene-LOC9266998;gene-LOC4331028;gene-LOC107277052;gene-LOC4331029;gene-LOC4331033;gene-LOC4331034;gene-LOC4331035;gene-LOC4331036;gene-LOC107277985;gene-LOC112937919;gene-LOC107277968;gene-LOC107277929;gene-LOC107277986;gene-LOC107277987;gene-LOC107277988;Oryza_sativa_newGene_6688;gene-LOC107277963;Oryza_sativa_newGene_6689;gene-LOC4331042;Oryza_sativa_newGene_6690;gene-LOC4331043;gene-LOC4331044…	gene-LOC107277929;gene-LOC107277986;gene-LOC107277987;gene-LOC107277988;Oryza_sativa_newGene_6688				gene-LOC107277963	gene-LOC4331029;gene-LOC4331028;gene-LOC4331036;gene-LOC4331033;gene-LOC4331035;gene-LOC107277052;gene-LOC107277985;gene-LOC107277968;gene-LOC9266998;gene-LOC112937919;gene-LOC4331034	gene-LOC107276563;gene-LOC4331047;gene-LOC4331045;gene-LOC4331043;gene-LOC4331042;Oryza_sativa_newGene_6690;Oryza_sativa_newGene_6693;gene-LOC4331046;Oryza_sativa_newGene_6689;gene-LOC4331044
MSTRG.7595.15	gene-LOC9266998;gene-LOC4331028;gene-LOC107277052;gene-LOC4331029;gene-LOC4331033;gene-LOC4331034;gene-LOC4331035;gene-LOC4331036;gene-LOC107277985;gene-LOC112937919;gene-LOC107277968;gene-LOC107277929;gene-LOC107277986;gene-LOC107277987;gene-LOC107277988;Oryza_sativa_newGene_6688;gene-LOC107277963;Oryza_sativa_newGene_6689;gene-LOC4331042;Oryza_sativa_newGene_6690;gene-LOC4331043;gene-LOC4331044…	gene-LOC107277929;gene-LOC107277986;gene-LOC107277987;gene-LOC107277988;Oryza_sativa_newGene_6688				gene-LOC107277963	gene-LOC9266998;gene-LOC112937919;gene-LOC107277968;gene-LOC107277985;gene-LOC4331034;gene-LOC4331036;gene-LOC4331033;gene-LOC4331029;gene-LOC4331028;gene-LOC4331035;gene-LOC107277052	gene-LOC4331047;gene-LOC4331045;gene-LOC4331043;gene-LOC4331042;Oryza_sativa_newGene_6690;gene-LOC107276563;gene-LOC4331044;Oryza_sativa_newGene_6693;gene-LOC4331046;Oryza_sativa_newGene_6689
MSTRG.7595.16	gene-LOC9266998;gene-LOC4331028;gene-LOC107277052;gene-LOC4331029;gene-LOC4331033;gene-LOC4331034;gene-LOC4331035;gene-LOC4331036;gene-LOC107277985;gene-LOC112937919;gene-LOC107277968;gene-LOC107277929;gene-LOC107277986;gene-LOC107277987;gene-LOC107277988;Oryza_sativa_newGene_6688;gene-LOC107277963;Oryza_sativa_newGene_6689;gene-LOC4331042;Oryza_sativa_newGene_6690;gene-LOC4331043;gene-LOC4331044…	gene-LOC107277929;gene-LOC107277986;gene-LOC107277987;gene-LOC107277988;Oryza_sativa_newGene_6688				gene-LOC107277963	gene-LOC4331034;gene-LOC9266998;gene-LOC112937919;gene-LOC107277985;gene-LOC107277968;gene-LOC4331035;gene-LOC107277052;gene-LOC4331036;gene-LOC4331033;gene-LOC4331028;gene-LOC4331029	gene-LOC4331042;gene-LOC4331043;gene-LOC4331047;gene-LOC4331045;Oryza_sativa_newGene_6690;gene-LOC107276563;gene-LOC4331044;Oryza_sativa_newGene_6693;Oryza_sativa_newGene_6689;gene-LOC4331046
MSTRG.7640.2	gene-LOC9269581;gene-LOC9272519;gene-LOC9268417;gene-LOC4331074;gene-LOC4331075;gene-LOC4331076;gene-LOC4331077;gene-LOC4331078;gene-LOC4331079;Oryza_sativa_newGene_6695;Oryza_sativa_newGene_6696;Oryza_sativa_newGene_6697;Oryza_sativa_newGene_6698;gene-LOC9266916;gene-LOC4331082;Oryza_sativa_newGene_6699;gene-LOC4331083;gene-LOC4331084;gene-LOC4331085;gene-LOC4331086;Oryza_sativa_newGene_6702;gen…	Oryza_sativa_newGene_6695		Oryza_sativa_newGene_6696	gene-LOC4331078;gene-LOC4331079;gene-LOC4331077	Oryza_sativa_newGene_6698;Oryza_sativa_newGene_6697	gene-LOC9268417;gene-LOC4331074;gene-LOC9269581;gene-LOC4331076;gene-LOC4331075;gene-LOC9272519	gene-LOC9266916;Oryza_sativa_newGene_6702;gene-LOC4331086;gene-LOC4331083;gene-LOC4331088;gene-LOC4331085;gene-LOC4331084;Oryza_sativa_newGene_6699;gene-LOC4331082
MSTRG.7654.1	gene-LOC4331077;gene-LOC4331078;gene-LOC4331079;Oryza_sativa_newGene_6695;Oryza_sativa_newGene_6696;Oryza_sativa_newGene_6697;Oryza_sativa_newGene_6698;gene-LOC9266916;gene-LOC4331082;Oryza_sativa_newGene_6699;gene-LOC4331083;gene-LOC4331084;gene-LOC4331085;gene-LOC4331086;Oryza_sativa_newGene_6702;gene-LOC4331088;gene-LOC4331090;gene-LOC4331091;gene-LOC107276732;gene-LOC4331094;gene-LOC4331095;g…	Oryza_sativa_newGene_6702			gene-LOC4331086	gene-LOC4331088	Oryza_sativa_newGene_6696;gene-LOC4331082;Oryza_sativa_newGene_6698;Oryza_sativa_newGene_6699;gene-LOC4331077;gene-LOC4331085;gene-LOC4331084;Oryza_sativa_newGene_6697;Oryza_sativa_newGene_6695;gene-LOC4331083;gene-LOC4331078;gene-LOC9266916;gene-LOC4331079	gene-LOC4331096;gene-LOC4331091;gene-LOC4331094;gene-LOC4331090;gene-LOC4331098;gene-LOC4331095;gene-LOC107276732;gene-LOC4331097;gene-LOC9270287;gene-LOC107278727
MSTRG.7703.1	gene-LOC4331118;gene-LOC4331119;gene-LOC4331121;gene-LOC4331122;gene-LOC4331123;gene-LOC4331124;gene-LOC9267955;gene-LOC4331126;gene-LOC4331127;gene-LOC4331128;gene-LOC4331129;gene-LOC4331130;gene-LOC4331131;gene-LOC9269176;gene-LOC4331133;gene-LOC4331134;gene-LOC4331135;gene-LOC4331136;gene-LOC4331137;gene-LOC4331138;gene-LOC4331139;Oryza_sativa_newGene_6707;gene-LOC4331140;gene-LOC4331141;gene-…	Oryza_sativa_newGene_6707		gene-LOC4331140	gene-LOC4331139	gene-LOC4331142;gene-LOC4331141	gene-LOC4331136;gene-LOC4331129;gene-LOC4331123;gene-LOC4331134;gene-LOC4331128;gene-LOC4331138;gene-LOC4331135;gene-LOC9267955;gene-LOC9269176;gene-LOC4331133;gene-LOC4331131;gene-LOC4331124;gene-LOC4331119;gene-LOC4331121;gene-LOC4331130;gene-LOC4331127;gene-LOC4331118;gene-LOC4331126;gene-LOC4331122;gene-LOC4331137	gene-LOC4331143;gene-LOC4331145;gene-LOC4331152;gene-LOC4331153;gene-LOC4331148;Oryza_sativa_newGene_6708;gene-LOC4331146;gene-LOC4331151;gene-LOC4331149;gene-LOC4331150;gene-LOC4331144
MSTRG.7714.1	gene-LOC4331139;Oryza_sativa_newGene_6707;gene-LOC4331140;gene-LOC4331141;gene-LOC4331142;gene-LOC4331143;gene-LOC4331144;gene-LOC4331145;gene-LOC4331146;gene-LOC4331148;gene-LOC4331149;gene-LOC4331150;gene-LOC4331151;Oryza_sativa_newGene_6708;gene-LOC4331153;gene-LOC4331152;Oryza_sativa_newGene_6710;gene-LOC4331155;gene-LOC4331156;gene-LOC4331157;gene-LOC9271633;Oryza_sativa_newGene_6711;gene-LO…	Oryza_sativa_newGene_6708	gene-LOC4331151	gene-LOC4331153;gene-LOC4331152	gene-LOC4331150		gene-LOC4331141;gene-LOC4331148;gene-LOC4331145;gene-LOC4331143;gene-LOC4331142;gene-LOC4331139;gene-LOC4331144;gene-LOC4331140;gene-LOC4331149;gene-LOC4331146;Oryza_sativa_newGene_6707	Oryza_sativa_newGene_6711;gene-LOC4331159;gene-LOC4331160;gene-LOC4331163;gene-LOC4331162;gene-LOC4331156;Oryza_sativa_newGene_6710;gene-LOC4331155;gene-LOC4331157;gene-LOC4331161;gene-LOC9271633;gene-LOC4331158
MSTRG.7786.1	Oryza_sativa_newGene_6717;Oryza_sativa_newGene_6718;gene-LOC4331209;gene-LOC107280094;gene-LOC4331210;Oryza_sativa_newGene_6719;Oryza_sativa_newGene_6720;Oryza_sativa_newGene_6721;gene-LOC4331213;gene-LOC4331214;gene-LOC4331215;gene-LOC4331216;gene-LOC9266599;Oryza_sativa_newGene_6722;Oryza_sativa_newGene_6723;gene-LOC4331218;gene-LOC107276236;gene-LOC4331220;gene-LOC4331221;gene-LOC4331222;gene-…		gene-LOC107276236		gene-LOC4331218	gene-LOC4331220	Oryza_sativa_newGene_6721;Oryza_sativa_newGene_6722;gene-LOC4331213;Oryza_sativa_newGene_6719;gene-LOC4331216;gene-LOC9266599;gene-LOC4331210;gene-LOC107280094;gene-LOC4331215;gene-LOC4331209;Oryza_sativa_newGene_6717;Oryza_sativa_newGene_6720;Oryza_sativa_newGene_6718;gene-LOC4331214;Oryza_sativa_newGene_6723	gene-LOC4331221;Oryza_sativa_newGene_6726;gene-LOC4331225;gene-LOC4331234;gene-LOC9267532;Oryza_sativa_newGene_6728;gene-LOC4331223;Oryza_sativa_newGene_6725;gene-LOC4331222;gene-LOC4331227;gene-LOC4331226;gene-LOC9272106;gene-LOC9270603;gene-LOC4331231;gene-LOC107276217;gene-LOC107277343
MSTRG.7857.1	gene-LOC4331278;gene-LOC4331279;gene-LOC4331280;gene-LOC4331281;gene-LOC4331282;Oryza_sativa_newGene_6733;gene-LOC4331284;gene-LOC4331285;gene-LOC4331286;gene-LOC4331288;gene-LOC4331289;gene-LOC4331290;gene-LOC4331291;gene-LOC4331292;gene-LOC4331293;gene-LOC4331294;gene-LOC4331295;gene-LOC4331296;gene-LOC4331297;gene-LOC4331298;Oryza_sativa_newGene_6734;gene-LOC4331300;gene-LOC9271131;gene-LOC433…	gene-LOC4331296				gene-LOC4331297	gene-LOC4331291;gene-LOC4331284;gene-LOC4331294;gene-LOC4331282;gene-LOC4331292;gene-LOC4331289;gene-LOC4331278;gene-LOC4331281;gene-LOC4331286;gene-LOC4331295;Oryza_sativa_newGene_6733;gene-LOC4331280;gene-LOC4331285;gene-LOC4331290;gene-LOC4331279;gene-LOC4331293;gene-LOC4331288	gene-LOC4331306;gene-LOC4331304;Oryza_sativa_newGene_6734;gene-LOC4331300;gene-LOC4331298;gene-LOC9271131;gene-LOC4331303;gene-LOC4331301;gene-LOC4331302
MSTRG.7867.1	gene-LOC4331292;gene-LOC4331293;gene-LOC4331294;gene-LOC4331295;gene-LOC4331296;gene-LOC4331297;gene-LOC4331298;Oryza_sativa_newGene_6734;gene-LOC4331300;gene-LOC9271131;gene-LOC4331301;gene-LOC4331302;gene-LOC4331303;gene-LOC4331304;gene-LOC4331306;gene-LOC107275429;Oryza_sativa_newGene_6736;gene-LOC107280262;gene-LOC4331310;Oryza_sativa_newGene_6737;gene-LOC4331312;gene-LOC4331313;Oryza_sativa_…				gene-LOC4331304		gene-LOC4331303;gene-LOC4331297;gene-LOC4331302;gene-LOC4331301;gene-LOC4331296;gene-LOC4331298;gene-LOC4331300;gene-LOC4331295;gene-LOC9271131;gene-LOC4331293;Oryza_sativa_newGene_6734;gene-LOC4331294;gene-LOC4331292	gene-LOC4331306;Oryza_sativa_newGene_6739;Oryza_sativa_newGene_6736;gene-LOC107280262;gene-LOC107275429;gene-LOC4331313;Oryza_sativa_newGene_6738;gene-LOC4331315;gene-LOC4331310;Oryza_sativa_newGene_6737;gene-LOC4331312
MSTRG.7882.1	gene-LOC4331306;gene-LOC107275429;Oryza_sativa_newGene_6736;gene-LOC107280262;gene-LOC4331310;Oryza_sativa_newGene_6737;gene-LOC4331312;gene-LOC4331313;Oryza_sativa_newGene_6738;Oryza_sativa_newGene_6739;gene-LOC4331315;gene-LOC4331316;gene-LOC4331317;gene-LOC4331318;gene-LOC4331320;gene-LOC4331321;gene-LOC4331322;gene-LOC4331323;Oryza_sativa_newGene_6740;Oryza_sativa_newGene_6741;gene-LOC4331325…	gene-LOC4331320		gene-LOC4331321	gene-LOC4331318	gene-LOC4331322	gene-LOC4331313;gene-LOC107275429;gene-LOC107280262;Oryza_sativa_newGene_6736;Oryza_sativa_newGene_6739;gene-LOC4331306;gene-LOC4331317;Oryza_sativa_newGene_6737;gene-LOC4331310;gene-LOC4331315;Oryza_sativa_newGene_6738;gene-LOC4331316;gene-LOC4331312	gene-LOC4331326;Oryza_sativa_newGene_6740;gene-LOC4331329;Oryza_sativa_newGene_6742;gene-LOC4331328;gene-LOC4331323;gene-LOC4331325;Oryza_sativa_newGene_6741;gene-LOC4331327;gene-LOC9267906;gene-LOC107276254;gene-LOC4331331;gene-LOC4331330
MSTRG.7891.1	Oryza_sativa_newGene_6738;Oryza_sativa_newGene_6739;gene-LOC4331315;gene-LOC4331316;gene-LOC4331317;gene-LOC4331318;gene-LOC4331320;gene-LOC4331321;gene-LOC4331322;gene-LOC4331323;Oryza_sativa_newGene_6740;Oryza_sativa_newGene_6741;gene-LOC4331325;gene-LOC4331326;gene-LOC4331327;gene-LOC9267906;Oryza_sativa_newGene_6742;gene-LOC4331328;gene-LOC4331329;gene-LOC4331330;gene-LOC107276254;gene-LOC433…		Oryza_sativa_newGene_6742			gene-LOC4331328	gene-LOC4331322;gene-LOC4331318;gene-LOC9267906;gene-LOC4331316;gene-LOC4331327;gene-LOC4331325;gene-LOC4331323;gene-LOC4331317;Oryza_sativa_newGene_6740;gene-LOC4331326;gene-LOC4331321;Oryza_sativa_newGene_6741;gene-LOC4331315;Oryza_sativa_newGene_6738;gene-LOC4331320;Oryza_sativa_newGene_6739	gene-LOC4331329;gene-LOC4331333;gene-LOC4331337;gene-LOC4331330;gene-LOC9271783;gene-LOC4331336;gene-LOC4331331;gene-LOC4331339;gene-LOC4331332;gene-LOC4331342;gene-LOC4331338;gene-LOC4331340;gene-LOC4331334;gene-LOC4331335;gene-LOC4331341;gene-LOC107276254
MSTRG.7911.2	gene-LOC4331328;gene-LOC4331329;gene-LOC4331330;gene-LOC107276254;gene-LOC4331331;gene-LOC4331332;gene-LOC4331333;gene-LOC4331334;gene-LOC4331335;gene-LOC9271783;gene-LOC4331336;gene-LOC4331337;gene-LOC4331338;gene-LOC4331339;gene-LOC4331340;gene-LOC4331341;gene-LOC4331342;Oryza_sativa_newGene_6746;gene-LOC4331344;gene-LOC4331345;gene-LOC4331346;gene-LOC4331347;Oryza_sativa_newGene_6747;gene-LOC4…	Oryza_sativa_newGene_6746			gene-LOC4331342	gene-LOC4331344	gene-LOC107276254;gene-LOC4331335;gene-LOC4331334;gene-LOC4331341;gene-LOC4331340;gene-LOC4331338;gene-LOC4331332;gene-LOC4331339;gene-LOC4331331;gene-LOC4331336;gene-LOC9271783;gene-LOC4331330;gene-LOC4331337;gene-LOC4331328;gene-LOC4331333;gene-LOC4331329	gene-LOC4331350;gene-LOC4331349;gene-LOC4331347;Oryza_sativa_newGene_6747;gene-LOC4331348;Oryza_sativa_newGene_6748;gene-LOC4331354;gene-LOC112938335;gene-LOC9267060;gene-LOC4331352;gene-LOC4331345;gene-LOC4331353;gene-LOC4331346
MSTRG.7984.1	gene-LOC4331411;gene-LOC4331412;gene-LOC4331413;gene-LOC4331414;gene-LOC4331415;gene-LOC9271805;gene-LOC4331417;gene-LOC9271148;gene-LOC4331418;gene-LOC4331420;gene-LOC4331421;gene-LOC4331422;gene-LOC4331423;gene-LOC4331425;gene-LOC4331427;gene-LOC9270943;gene-LOC9266848;gene-LOC4331429;gene-LOC107280411;gene-LOC4331430;gene-LOC4331431;gene-LOC4331432;Oryza_sativa_newGene_6755;gene-LOC4331435;Ory…	gene-LOC4331423;gene-LOC4331425				gene-LOC9270943;gene-LOC4331427	gene-LOC4331413;gene-LOC4331422;gene-LOC4331412;gene-LOC4331414;gene-LOC4331415;gene-LOC9271148;gene-LOC9271805;gene-LOC4331421;gene-LOC4331411;gene-LOC4331418;gene-LOC4331420;gene-LOC4331417	gene-LOC4331435;Oryza_sativa_newGene_6757;gene-LOC4331429;gene-LOC107280411;Oryza_sativa_newGene_6755;gene-LOC4331432;gene-LOC4331430;gene-LOC4331431;Oryza_sativa_newGene_6756;gene-LOC4331437;gene-LOC9266848;gene-LOC4331436
MSTRG.8008.1	Oryza_sativa_newGene_6756;gene-LOC4331436;Oryza_sativa_newGene_6757;gene-LOC4331437;gene-LOC4331438;gene-LOC112938359;gene-LOC107280449;gene-LOC4331439;gene-LOC4331440;gene-LOC4331441;gene-LOC107277078;gene-LOC4331442;gene-LOC4331443;Oryza_sativa_newGene_6760;gene-LOC9270147;gene-LOC107280441;gene-LOC4331445;gene-LOC112938162;gene-LOC4331446;gene-LOC4331447;gene-LOC4331448;gene-LOC4331449;gene-LO…				gene-LOC4331443	Oryza_sativa_newGene_6760	gene-LOC112938359;Oryza_sativa_newGene_6757;gene-LOC4331441;Oryza_sativa_newGene_6756;gene-LOC107280449;gene-LOC4331437;gene-LOC4331442;gene-LOC4331438;gene-LOC107277078;gene-LOC4331440;gene-LOC4331436;gene-LOC4331439	gene-LOC107280441;gene-LOC4331446;gene-LOC4331450;gene-LOC4331449;gene-LOC4331448;gene-LOC112938162;gene-LOC9270147;gene-LOC4331445;gene-LOC4331447
MSTRG.8012.1	gene-LOC4331438;gene-LOC112938359;gene-LOC107280449;gene-LOC4331439;gene-LOC4331440;gene-LOC4331441;gene-LOC107277078;gene-LOC4331442;gene-LOC4331443;Oryza_sativa_newGene_6760;gene-LOC9270147;gene-LOC107280441;gene-LOC4331445;gene-LOC112938162;gene-LOC4331446;gene-LOC4331447;gene-LOC4331448;gene-LOC4331449;gene-LOC4331450;gene-LOC4331451	gene-LOC4331445			gene-LOC107280441		gene-LOC4331441;Oryza_sativa_newGene_6760;gene-LOC112938359;gene-LOC9270147;gene-LOC4331443;gene-LOC4331438;gene-LOC4331439;gene-LOC4331440;gene-LOC107277078;gene-LOC107280449;gene-LOC4331442	gene-LOC4331448;gene-LOC112938162;gene-LOC4331446;gene-LOC4331450;gene-LOC4331449;gene-LOC4331451;gene-LOC4331447
MSTRG.8012.2	gene-LOC4331438;gene-LOC112938359;gene-LOC107280449;gene-LOC4331439;gene-LOC4331440;gene-LOC4331441;gene-LOC107277078;gene-LOC4331442;gene-LOC4331443;Oryza_sativa_newGene_6760;gene-LOC9270147;gene-LOC107280441;gene-LOC4331445;gene-LOC112938162;gene-LOC4331446;gene-LOC4331447;gene-LOC4331448;gene-LOC4331449;gene-LOC4331450;gene-LOC4331451	gene-LOC4331445			gene-LOC107280441		gene-LOC4331442;gene-LOC107280449;gene-LOC4331440;gene-LOC4331439;gene-LOC107277078;gene-LOC4331438;gene-LOC4331443;gene-LOC112938359;gene-LOC9270147;Oryza_sativa_newGene_6760;gene-LOC4331441	gene-LOC4331446;gene-LOC4331450;gene-LOC4331448;gene-LOC112938162;gene-LOC4331451;gene-LOC4331447;gene-LOC4331449
MSTRG.8022.3	gene-LOC4331446;gene-LOC4331447;gene-LOC4331448;gene-LOC4331449;gene-LOC4331450;gene-LOC4331451;gene-LOC4331452;gene-LOC4331453;gene-LOC4331454;gene-LOC4331455;Oryza_sativa_newGene_6763;gene-LOC4331456;gene-LOC4331458;gene-LOC4331459;gene-LOC4331460;gene-LOC4331462;gene-LOC4331463;gene-LOC4331464;gene-LOC4331465;gene-LOC4331466;gene-LOC9268175;gene-LOC4331468;gene-LOC4331469;gene-LOC4331470;gene-…	Oryza_sativa_newGene_6763			gene-LOC4331455;gene-LOC4331454;gene-LOC4331453	gene-LOC4331456	gene-LOC4331449;gene-LOC4331452;gene-LOC4331447;gene-LOC4331451;gene-LOC4331448;gene-LOC4331450;gene-LOC4331446	gene-LOC4331458;gene-LOC4331474;gene-LOC4331468;gene-LOC4331465;gene-LOC4331473;gene-LOC4331464;gene-LOC107278668;gene-LOC4331463;gene-LOC4331460;gene-LOC9268175;gene-LOC4331459;gene-LOC4331469;gene-LOC4331462;gene-LOC4331466;gene-LOC4331470
MSTRG.8032.1	gene-LOC4331452;gene-LOC4331453;gene-LOC4331454;gene-LOC4331455;Oryza_sativa_newGene_6763;gene-LOC4331456;gene-LOC4331458;gene-LOC4331459;gene-LOC4331460;gene-LOC4331462;gene-LOC4331463;gene-LOC4331464;gene-LOC4331465;gene-LOC4331466;gene-LOC9268175;gene-LOC4331468;gene-LOC4331469;gene-LOC4331470;gene-LOC107278668;gene-LOC4331473;gene-LOC4331474;gene-LOC4331476;gene-LOC4331478;gene-LOC4331479;gen…			gene-LOC4331466	gene-LOC4331465	gene-LOC9268175;gene-LOC4331468	gene-LOC4331459;gene-LOC4331453;gene-LOC4331460;gene-LOC4331462;gene-LOC4331464;gene-LOC4331463;Oryza_sativa_newGene_6763;gene-LOC4331458;gene-LOC4331455;gene-LOC4331454;gene-LOC4331452;gene-LOC4331456	gene-LOC4331479;gene-LOC4331470;gene-LOC4331469;gene-LOC4331473;gene-LOC107278668;gene-LOC4331474;gene-LOC4331480;gene-LOC4331478;gene-LOC4331483;gene-LOC4331476;gene-LOC4331481;gene-LOC107280263
MSTRG.8041.3	gene-LOC4331459;gene-LOC4331460;gene-LOC4331462;gene-LOC4331463;gene-LOC4331464;gene-LOC4331465;gene-LOC4331466;gene-LOC9268175;gene-LOC4331468;gene-LOC4331469;gene-LOC4331470;gene-LOC107278668;gene-LOC4331473;gene-LOC4331474;gene-LOC4331476;gene-LOC4331478;gene-LOC4331479;gene-LOC4331480;gene-LOC4331481;gene-LOC107280263;gene-LOC4331483;gene-LOC4331484;gene-LOC4331485;gene-LOC4331487;gene-LOC433…	gene-LOC4331478			gene-LOC4331476		gene-LOC4331464;gene-LOC4331473;gene-LOC4331463;gene-LOC107278668;gene-LOC4331459;gene-LOC4331460;gene-LOC9268175;gene-LOC4331470;gene-LOC4331469;gene-LOC4331466;gene-LOC4331462;gene-LOC4331474;gene-LOC4331465;gene-LOC4331468	gene-LOC107280263;gene-LOC4331483;gene-LOC4331481;gene-LOC4331480;gene-LOC4331484;gene-LOC4331485;gene-LOC4331490;gene-LOC4331488;gene-LOC9266772;gene-LOC4331491;gene-LOC4331487;gene-LOC4331489;gene-LOC4331479
MSTRG.8059.1	gene-LOC4331483;gene-LOC4331484;gene-LOC4331485;gene-LOC4331487;gene-LOC4331488;gene-LOC4331489;gene-LOC4331490;gene-LOC4331491;gene-LOC9266772;gene-LOC4331492;gene-LOC4331493;gene-LOC4331494;gene-LOC4331495;gene-LOC9269331;gene-LOC4331498;gene-LOC4331499;Oryza_sativa_newGene_6769;gene-LOC4331500;gene-LOC4331501;gene-LOC4331502;gene-LOC4331503;Oryza_sativa_newGene_6771;gene-LOC107280264;Oryza_sat…	gene-LOC9269331			gene-LOC4331494;gene-LOC4331495	gene-LOC4331498	gene-LOC4331483;gene-LOC4331485;gene-LOC4331484;gene-LOC4331492;gene-LOC4331490;gene-LOC4331488;gene-LOC9266772;gene-LOC4331491;gene-LOC4331487;gene-LOC4331489;gene-LOC4331493	gene-LOC4331501;gene-LOC107280264;gene-LOC4331500;gene-LOC4331502;Oryza_sativa_newGene_6771;Oryza_sativa_newGene_6769;gene-LOC4331503;Oryza_sativa_newGene_6772;gene-LOC4331505;gene-LOC4331506;gene-LOC4331499
MSTRG.8082.1	gene-LOC107280264;Oryza_sativa_newGene_6772;gene-LOC4331505;gene-LOC4331506;gene-LOC4331507;gene-LOC4331508;gene-LOC4331509;gene-LOC4331510;gene-LOC4331511;gene-LOC4331512;gene-LOC107276394;gene-LOC4331514;gene-LOC4331515;Oryza_sativa_newGene_6773;gene-LOC4331516;gene-LOC4331517;gene-LOC9267031;gene-LOC4331518;gene-LOC4331519;gene-LOC4331520;gene-LOC4331521;gene-LOC4331522;gene-LOC4331524;gene-LO…		gene-LOC4331516		gene-LOC4331515;Oryza_sativa_newGene_6773	gene-LOC4331517	gene-LOC4331507;gene-LOC4331510;gene-LOC4331512;gene-LOC4331505;gene-LOC4331506;Oryza_sativa_newGene_6772;gene-LOC4331511;gene-LOC4331508;gene-LOC107276394;gene-LOC4331514;gene-LOC4331509;gene-LOC107280264	gene-LOC4331528;gene-LOC4331521;gene-LOC9270528;Oryza_sativa_newGene_6775;gene-LOC4331519;gene-LOC4331522;gene-LOC4331530;gene-LOC4331525;gene-LOC4331520;gene-LOC9267031;gene-LOC4331518;gene-LOC4331524
MSTRG.8106.1	gene-LOC4331533;gene-LOC4331534;gene-LOC4331535;gene-LOC4331536;gene-LOC4331537;gene-LOC4331538;gene-LOC4331539;gene-LOC4331540;gene-LOC4331542;gene-LOC4331543;gene-LOC4331544;gene-LOC107278775;gene-LOC4331546;gene-LOC4331547;gene-LOC4331548;gene-LOC4331549;gene-LOC4331550;gene-LOC4331551;gene-LOC4331552;gene-LOC4331553;gene-LOC4331554;gene-LOC4331555;gene-LOC4331556;gene-LOC4331557;gene-LOC43315…				gene-LOC4331547		gene-LOC4331542;gene-LOC4331540;gene-LOC4331538;gene-LOC4331546;gene-LOC4331544;gene-LOC4331536;gene-LOC4331534;gene-LOC107278775;gene-LOC4331539;gene-LOC4331535;gene-LOC4331537;gene-LOC4331543;gene-LOC4331533	gene-LOC4331552;gene-LOC4331556;gene-LOC4331557;gene-LOC4331554;gene-LOC4331551;gene-LOC4331559;gene-LOC4331562;gene-LOC9271469;gene-LOC4331553;gene-LOC4331558;gene-LOC9271320;gene-LOC4331549;gene-LOC4331555;gene-LOC4331550;gene-LOC4331548
MSTRG.8122.1	gene-LOC4331548;gene-LOC4331549;gene-LOC4331550;gene-LOC4331551;gene-LOC4331552;gene-LOC4331553;gene-LOC4331554;gene-LOC4331555;gene-LOC4331556;gene-LOC4331557;gene-LOC4331558;gene-LOC9271469;gene-LOC4331559;gene-LOC9271320;gene-LOC4331562;gene-LOC4331563;gene-LOC9271987;gene-LOC4331566;gene-LOC107275644;gene-LOC107280402;gene-LOC4331568;gene-LOC4331569;gene-LOC9270900;gene-LOC4331572;gene-LOC433…				gene-LOC4331562;gene-LOC4331563	gene-LOC4331566;gene-LOC9271987	gene-LOC4331552;gene-LOC4331556;gene-LOC4331557;gene-LOC4331554;gene-LOC4331551;gene-LOC4331559;gene-LOC9271469;gene-LOC4331553;gene-LOC4331558;gene-LOC9271320;gene-LOC4331549;gene-LOC4331555;gene-LOC4331550;gene-LOC4331548	gene-LOC9270900;gene-LOC4331569;gene-LOC107280402;gene-LOC107275644;gene-LOC4331573;gene-LOC4331568;gene-LOC4331572
MSTRG.8129.1	gene-LOC4331559;gene-LOC9271320;gene-LOC4331562;gene-LOC4331563;gene-LOC9271987;gene-LOC4331566;gene-LOC107275644;gene-LOC107280402;gene-LOC4331568;gene-LOC4331569;gene-LOC9270900;gene-LOC4331572;gene-LOC4331573;gene-LOC4331574;gene-LOC9266412;gene-LOC4331576;gene-LOC4331577;gene-LOC4331578;gene-LOC4331579;gene-LOC9266937;gene-LOC4331583				gene-LOC9270900;gene-LOC4331572	gene-LOC4331573	gene-LOC4331566;gene-LOC9271987;gene-LOC4331569;gene-LOC9271320;gene-LOC4331563;gene-LOC107280402;gene-LOC107275644;gene-LOC4331559;gene-LOC4331568;gene-LOC4331562	gene-LOC4331577;gene-LOC9266412;gene-LOC9266937;gene-LOC4331579;gene-LOC4331583;gene-LOC4331574;gene-LOC4331576;gene-LOC4331578
MSTRG.8129.2	gene-LOC9271320;gene-LOC4331562;gene-LOC4331563;gene-LOC9271987;gene-LOC4331566;gene-LOC107275644;gene-LOC107280402;gene-LOC4331568;gene-LOC4331569;gene-LOC9270900;gene-LOC4331572;gene-LOC4331573;gene-LOC4331574;gene-LOC9266412;gene-LOC4331576;gene-LOC4331577;gene-LOC4331578;gene-LOC4331579;gene-LOC9266937;gene-LOC4331583				gene-LOC4331572	gene-LOC4331573	gene-LOC4331562;gene-LOC4331568;gene-LOC9270900;gene-LOC107280402;gene-LOC107275644;gene-LOC4331563;gene-LOC9271987;gene-LOC9271320;gene-LOC4331569;gene-LOC4331566	gene-LOC4331579;gene-LOC4331583;gene-LOC9266937;gene-LOC4331578;gene-LOC4331576;gene-LOC4331574;gene-LOC4331577;gene-LOC9266412
MSTRG.8221.1	gene-LOC4331651;gene-LOC4331652;gene-LOC4331653;gene-LOC4331654;gene-LOC9270364;gene-LOC4331656;gene-LOC4331657;gene-LOC4331658;gene-LOC107280434;Oryza_sativa_newGene_6791;gene-LOC107280433;gene-LOC4331662;gene-LOC107278150;gene-LOC4331665;gene-LOC107276362;gene-LOC107277053;gene-LOC4331666;gene-LOC4331667;gene-LOC4331668;gene-LOC4331669;gene-LOC4331670;gene-LOC4331671;Oryza_sativa_newGene_6794;g…				gene-LOC107278150;gene-LOC4331662	gene-LOC107276362;gene-LOC4331665;gene-LOC107277053	gene-LOC4331652;gene-LOC4331653;gene-LOC4331654;gene-LOC4331656;gene-LOC4331657;gene-LOC107280434;gene-LOC4331658;gene-LOC9270364;gene-LOC4331651;Oryza_sativa_newGene_6791;gene-LOC107280433	gene-LOC4331666;gene-LOC4331668;gene-LOC4331667;gene-LOC4331673;gene-LOC4331669;gene-LOC4331674;gene-LOC4331670;Oryza_sativa_newGene_6794;gene-LOC4331671;gene-LOC9270897;gene-LOC4331675
MSTRG.8266.1	Oryza_sativa_newGene_6799;gene-LOC4331702;gene-LOC4331703;gene-LOC4331704;gene-LOC4331705;Oryza_sativa_newGene_6800;gene-LOC4331706;gene-LOC4331707;Oryza_sativa_newGene_6802;gene-LOC4331709;gene-LOC4331710;gene-LOC4331713;gene-LOC4331714;gene-LOC4331715;gene-LOC4331717;gene-LOC4331718;gene-LOC4331719;gene-LOC4331720;gene-LOC4331721	Oryza_sativa_newGene_6802			gene-LOC4331707	gene-LOC4331709	Oryza_sativa_newGene_6799;gene-LOC4331705;Oryza_sativa_newGene_6800;gene-LOC4331706;gene-LOC4331704;gene-LOC4331702;gene-LOC4331703	gene-LOC4331715;gene-LOC4331710;gene-LOC4331713;gene-LOC4331721;gene-LOC4331714;gene-LOC4331720;gene-LOC4331719;gene-LOC4331717;gene-LOC4331718
MSTRG.8266.2	Oryza_sativa_newGene_6799;gene-LOC4331702;gene-LOC4331703;gene-LOC4331704;gene-LOC4331705;Oryza_sativa_newGene_6800;gene-LOC4331706;gene-LOC4331707;Oryza_sativa_newGene_6802;gene-LOC4331709;gene-LOC4331710;gene-LOC4331713;gene-LOC4331714;gene-LOC4331715;gene-LOC4331717;gene-LOC4331718;gene-LOC4331719;gene-LOC4331720;gene-LOC4331721	Oryza_sativa_newGene_6802			gene-LOC4331707	gene-LOC4331709	Oryza_sativa_newGene_6799;gene-LOC4331705;gene-LOC4331706;Oryza_sativa_newGene_6800;gene-LOC4331704;gene-LOC4331702;gene-LOC4331703	gene-LOC4331715;gene-LOC4331710;gene-LOC4331719;gene-LOC4331717;gene-LOC4331718;gene-LOC4331713;gene-LOC4331721;gene-LOC4331714;gene-LOC4331720
MSTRG.8266.3	Oryza_sativa_newGene_6799;gene-LOC4331702;gene-LOC4331703;gene-LOC4331704;gene-LOC4331705;Oryza_sativa_newGene_6800;gene-LOC4331706;gene-LOC4331707;Oryza_sativa_newGene_6802;gene-LOC4331709;gene-LOC4331710;gene-LOC4331713;gene-LOC4331714;gene-LOC4331715;gene-LOC4331717;gene-LOC4331718;gene-LOC4331719;gene-LOC4331720;gene-LOC4331721	Oryza_sativa_newGene_6802			gene-LOC4331707	gene-LOC4331709	Oryza_sativa_newGene_6799;gene-LOC4331705;gene-LOC4331703;gene-LOC4331702;Oryza_sativa_newGene_6800;gene-LOC4331706;gene-LOC4331704	gene-LOC4331710;gene-LOC4331715;gene-LOC4331718;gene-LOC4331717;gene-LOC4331719;gene-LOC4331714;gene-LOC4331720;gene-LOC4331713;gene-LOC4331721
MSTRG.8266.7	Oryza_sativa_newGene_6799;gene-LOC4331702;gene-LOC4331703;gene-LOC4331704;gene-LOC4331705;Oryza_sativa_newGene_6800;gene-LOC4331706;gene-LOC4331707;Oryza_sativa_newGene_6802;gene-LOC4331709;gene-LOC4331710;gene-LOC4331713;gene-LOC4331714;gene-LOC4331715;gene-LOC4331717;gene-LOC4331718;gene-LOC4331719;gene-LOC4331720;gene-LOC4331721	Oryza_sativa_newGene_6802			gene-LOC4331707	gene-LOC4331709	gene-LOC4331702;gene-LOC4331703;Oryza_sativa_newGene_6800;gene-LOC4331706;gene-LOC4331704;gene-LOC4331705;Oryza_sativa_newGene_6799	gene-LOC4331718;gene-LOC4331719;gene-LOC4331717;gene-LOC4331720;gene-LOC4331714;gene-LOC4331721;gene-LOC4331713;gene-LOC4331710;gene-LOC4331715
MSTRG.8266.4	Oryza_sativa_newGene_6799;gene-LOC4331702;gene-LOC4331703;gene-LOC4331704;gene-LOC4331705;Oryza_sativa_newGene_6800;gene-LOC4331706;gene-LOC4331707;Oryza_sativa_newGene_6802;gene-LOC4331709;gene-LOC4331710;gene-LOC4331713;gene-LOC4331714;gene-LOC4331715;gene-LOC4331717;gene-LOC4331718;gene-LOC4331719;gene-LOC4331720;gene-LOC4331721	Oryza_sativa_newGene_6802			gene-LOC4331707	gene-LOC4331709	Oryza_sativa_newGene_6799;gene-LOC4331705;gene-LOC4331703;gene-LOC4331702;gene-LOC4331704;gene-LOC4331706;Oryza_sativa_newGene_6800	gene-LOC4331714;gene-LOC4331720;gene-LOC4331713;gene-LOC4331721;gene-LOC4331718;gene-LOC4331719;gene-LOC4331717;gene-LOC4331710;gene-LOC4331715
MSTRG.8266.6	Oryza_sativa_newGene_6799;gene-LOC4331702;gene-LOC4331703;gene-LOC4331704;gene-LOC4331705;Oryza_sativa_newGene_6800;gene-LOC4331706;gene-LOC4331707;Oryza_sativa_newGene_6802;gene-LOC4331709;gene-LOC4331710;gene-LOC4331713;gene-LOC4331714;gene-LOC4331715;gene-LOC4331717;gene-LOC4331718;gene-LOC4331719;gene-LOC4331720;gene-LOC4331721	Oryza_sativa_newGene_6802			gene-LOC4331707	gene-LOC4331709	gene-LOC4331705;Oryza_sativa_newGene_6799;gene-LOC4331706;gene-LOC4331704;Oryza_sativa_newGene_6800;gene-LOC4331703;gene-LOC4331702	gene-LOC4331710;gene-LOC4331715;gene-LOC4331718;gene-LOC4331717;gene-LOC4331719;gene-LOC4331714;gene-LOC4331720;gene-LOC4331713;gene-LOC4331721
MSTRG.8266.8	Oryza_sativa_newGene_6799;gene-LOC4331702;gene-LOC4331703;gene-LOC4331704;gene-LOC4331705;Oryza_sativa_newGene_6800;gene-LOC4331706;gene-LOC4331707;Oryza_sativa_newGene_6802;gene-LOC4331709;gene-LOC4331710;gene-LOC4331713;gene-LOC4331714;gene-LOC4331715;gene-LOC4331717;gene-LOC4331718;gene-LOC4331719;gene-LOC4331720;gene-LOC4331721	Oryza_sativa_newGene_6802			gene-LOC4331707	gene-LOC4331709	gene-LOC4331705;Oryza_sativa_newGene_6799;gene-LOC4331702;gene-LOC4331703;gene-LOC4331706;gene-LOC4331704;Oryza_sativa_newGene_6800	gene-LOC4331719;gene-LOC4331717;gene-LOC4331718;gene-LOC4331721;gene-LOC4331713;gene-LOC4331720;gene-LOC4331714;gene-LOC4331715;gene-LOC4331710
MSTRG.8282.1	gene-LOC4331717;gene-LOC4331718;gene-LOC4331719;gene-LOC4331720;gene-LOC4331721;gene-LOC4331723;Oryza_sativa_newGene_6803;gene-LOC4331725;gene-LOC4331726;gene-LOC112936089;gene-LOC9269718;gene-LOC4331727;gene-LOC107275829;gene-LOC9267584;gene-LOC4331729;gene-LOC4331730;gene-LOC4331732;gene-LOC4331733;gene-LOC4331734;gene-LOC4331735;gene-LOC107277547;gene-LOC4331736;gene-LOC4331740				gene-LOC9267584;gene-LOC4331729	gene-LOC4331730	gene-LOC4331726;gene-LOC107275829;Oryza_sativa_newGene_6803;gene-LOC9269718;gene-LOC4331727;gene-LOC4331719;gene-LOC4331717;gene-LOC4331725;gene-LOC4331718;gene-LOC4331723;gene-LOC112936089;gene-LOC4331721;gene-LOC4331720	gene-LOC4331740;gene-LOC4331735;gene-LOC4331732;gene-LOC4331733;gene-LOC107277547;gene-LOC4331736;gene-LOC4331734
MSTRG.8394.1	gene-LOC4331834;gene-LOC4331835;gene-LOC4331836;gene-LOC4331837;gene-LOC107276580;gene-LOC4331838;gene-LOC107280272;gene-LOC107275877;gene-LOC4331839;gene-LOC9272225;gene-LOC4331842;gene-LOC4331843;gene-LOC4331845;gene-LOC4331846;gene-LOC4331847;gene-LOC4331848;gene-LOC4331849;gene-LOC9266500;gene-LOC4331851;gene-LOC4331852;gene-LOC4331853;gene-LOC4331854;gene-LOC4331855;gene-LOC4331856;gene-LOC4…			gene-LOC4331845	gene-LOC9272225;gene-LOC4331842;gene-LOC4331843	gene-LOC4331846	gene-LOC4331834;gene-LOC107275877;gene-LOC107280272;gene-LOC107276580;gene-LOC4331835;gene-LOC4331838;gene-LOC4331837;gene-LOC4331836;gene-LOC4331839	gene-LOC4331860;gene-LOC9269735;gene-LOC4331852;gene-LOC9272175;gene-LOC4331856;gene-LOC9266500;gene-LOC4331855;gene-LOC4331851;gene-LOC4331854;gene-LOC4331849;gene-LOC4331853;gene-LOC4331847;gene-LOC4331848;gene-LOC4331858;gene-LOC4331857
MSTRG.8394.2	gene-LOC4331834;gene-LOC4331835;gene-LOC4331836;gene-LOC4331837;gene-LOC107276580;gene-LOC4331838;gene-LOC107280272;gene-LOC107275877;gene-LOC4331839;gene-LOC9272225;gene-LOC4331842;gene-LOC4331843;gene-LOC4331845;gene-LOC4331846;gene-LOC4331847;gene-LOC4331848;gene-LOC4331849;gene-LOC9266500;gene-LOC4331851;gene-LOC4331852;gene-LOC4331853;gene-LOC4331854;gene-LOC4331855;gene-LOC4331856;gene-LOC4…			gene-LOC4331845	gene-LOC4331842;gene-LOC9272225;gene-LOC4331843	gene-LOC4331846	gene-LOC107280272;gene-LOC107276580;gene-LOC4331834;gene-LOC107275877;gene-LOC4331836;gene-LOC4331839;gene-LOC4331838;gene-LOC4331837;gene-LOC4331835	gene-LOC4331857;gene-LOC4331858;gene-LOC4331848;gene-LOC4331847;gene-LOC4331849;gene-LOC4331853;gene-LOC4331854;gene-LOC4331851;gene-LOC4331855;gene-LOC4331856;gene-LOC9266500;gene-LOC9272175;gene-LOC4331852;gene-LOC9269735;gene-LOC4331860
MSTRG.8394.3	gene-LOC4331834;gene-LOC4331835;gene-LOC4331836;gene-LOC4331837;gene-LOC107276580;gene-LOC4331838;gene-LOC107280272;gene-LOC107275877;gene-LOC4331839;gene-LOC9272225;gene-LOC4331842;gene-LOC4331843;gene-LOC4331845;gene-LOC4331846;gene-LOC4331847;gene-LOC4331848;gene-LOC4331849;gene-LOC9266500;gene-LOC4331851;gene-LOC4331852;gene-LOC4331853;gene-LOC4331854;gene-LOC4331855;gene-LOC4331856;gene-LOC4…			gene-LOC4331845	gene-LOC4331843;gene-LOC4331842;gene-LOC9272225	gene-LOC4331846	gene-LOC4331835;gene-LOC4331837;gene-LOC4331838;gene-LOC4331839;gene-LOC4331836;gene-LOC107275877;gene-LOC4331834;gene-LOC107276580;gene-LOC107280272	gene-LOC4331848;gene-LOC4331858;gene-LOC4331857;gene-LOC4331849;gene-LOC4331853;gene-LOC4331854;gene-LOC4331847;gene-LOC9266500;gene-LOC4331856;gene-LOC9272175;gene-LOC4331851;gene-LOC4331855;gene-LOC9269735;gene-LOC4331860;gene-LOC4331852
MSTRG.8394.4	gene-LOC4331834;gene-LOC4331835;gene-LOC4331836;gene-LOC4331837;gene-LOC107276580;gene-LOC4331838;gene-LOC107280272;gene-LOC107275877;gene-LOC4331839;gene-LOC9272225;gene-LOC4331842;gene-LOC4331843;gene-LOC4331845;gene-LOC4331846;gene-LOC4331847;gene-LOC4331848;gene-LOC4331849;gene-LOC9266500;gene-LOC4331851;gene-LOC4331852;gene-LOC4331853;gene-LOC4331854;gene-LOC4331855;gene-LOC4331856;gene-LOC4…			gene-LOC4331845	gene-LOC4331842;gene-LOC9272225;gene-LOC4331843	gene-LOC4331846	gene-LOC4331837;gene-LOC4331838;gene-LOC4331835;gene-LOC4331839;gene-LOC4331836;gene-LOC107275877;gene-LOC4331834;gene-LOC107276580;gene-LOC107280272	gene-LOC4331860;gene-LOC9269735;gene-LOC4331852;gene-LOC9272175;gene-LOC4331856;gene-LOC9266500;gene-LOC4331855;gene-LOC4331851;gene-LOC4331854;gene-LOC4331849;gene-LOC4331853;gene-LOC4331847;gene-LOC4331858;gene-LOC4331848;gene-LOC4331857
MSTRG.8394.5	gene-LOC4331834;gene-LOC4331835;gene-LOC4331836;gene-LOC4331837;gene-LOC107276580;gene-LOC4331838;gene-LOC107280272;gene-LOC107275877;gene-LOC4331839;gene-LOC9272225;gene-LOC4331842;gene-LOC4331843;gene-LOC4331845;gene-LOC4331846;gene-LOC4331847;gene-LOC4331848;gene-LOC4331849;gene-LOC9266500;gene-LOC4331851;gene-LOC4331852;gene-LOC4331853;gene-LOC4331854;gene-LOC4331855;gene-LOC4331856;gene-LOC4…			gene-LOC4331845	gene-LOC4331843;gene-LOC9272225;gene-LOC4331842	gene-LOC4331846	gene-LOC4331839;gene-LOC4331836;gene-LOC4331837;gene-LOC4331838;gene-LOC4331835;gene-LOC107276580;gene-LOC107280272;gene-LOC107275877;gene-LOC4331834	gene-LOC4331858;gene-LOC4331848;gene-LOC4331857;gene-LOC4331854;gene-LOC4331849;gene-LOC4331853;gene-LOC4331847;gene-LOC9272175;gene-LOC4331856;gene-LOC9266500;gene-LOC4331855;gene-LOC4331851;gene-LOC4331860;gene-LOC9269735;gene-LOC4331852
MSTRG.8406.1	gene-LOC4331839;gene-LOC9272225;gene-LOC4331842;gene-LOC4331843;gene-LOC4331845;gene-LOC4331846;gene-LOC4331847;gene-LOC4331848;gene-LOC4331849;gene-LOC9266500;gene-LOC4331851;gene-LOC4331852;gene-LOC4331853;gene-LOC4331854;gene-LOC4331855;gene-LOC4331856;gene-LOC4331857;gene-LOC4331858;gene-LOC9269735;gene-LOC9272175;gene-LOC4331860;gene-LOC4331861;gene-LOC4331862;gene-LOC4331865;gene-LOC4331866…				gene-LOC4331855;gene-LOC4331854	gene-LOC4331856	gene-LOC4331848;gene-LOC4331847;gene-LOC9272225;gene-LOC4331842;gene-LOC4331839;gene-LOC4331853;gene-LOC4331849;gene-LOC4331843;gene-LOC4331851;gene-LOC9266500;gene-LOC4331852;gene-LOC4331846;gene-LOC4331845	gene-LOC4331858;gene-LOC4331857;gene-LOC4331872;gene-LOC9272175;gene-LOC4331866;gene-LOC4331865;gene-LOC4331871;gene-LOC9269735;gene-LOC4331860;gene-LOC4331861;gene-LOC4331862;gene-LOC4331869;gene-LOC4331867
MSTRG.8432.3	gene-LOC4331872;gene-LOC4331873;gene-LOC4331874;Oryza_sativa_newGene_6821;gene-LOC4331875;gene-LOC112938316;gene-LOC4331878;Oryza_sativa_newGene_6822;gene-LOC4331879;gene-LOC4331880;gene-LOC4331881;gene-LOC4331882;gene-LOC4331883;gene-LOC4331884;gene-LOC4331886;Oryza_sativa_newGene_6824;gene-LOC4331887;gene-LOC4331888;gene-LOC4331890;gene-LOC4331891;gene-LOC4331892;gene-LOC4331893;gene-LOC4331894…	Oryza_sativa_newGene_6824			gene-LOC4331886;gene-LOC4331884	gene-LOC4331887	gene-LOC112938316;gene-LOC4331883;gene-LOC4331878;gene-LOC4331873;gene-LOC4331882;Oryza_sativa_newGene_6822;gene-LOC4331881;gene-LOC4331879;gene-LOC4331880;gene-LOC4331872;Oryza_sativa_newGene_6821;gene-LOC4331874;gene-LOC4331875	gene-LOC4331901;gene-LOC4331899;gene-LOC107280359;Oryza_sativa_newGene_6828;gene-LOC4331902;gene-LOC4331897;gene-LOC4331890;gene-LOC4331894;gene-LOC4331888;gene-LOC4331892;gene-LOC9267313;gene-LOC4331893;gene-LOC4331891
MSTRG.8470.2	gene-LOC4331910;gene-LOC4331911;gene-LOC4331912;gene-LOC4331913;Oryza_sativa_newGene_6829;gene-LOC4331914;Oryza_sativa_newGene_6830;Oryza_sativa_newGene_6831;gene-LOC4331915;gene-LOC4331916;gene-LOC4331917;gene-LOC4331918;gene-LOC4331920;gene-LOC9270536;gene-LOC112938280;gene-LOC9272157;gene-LOC112938311;Oryza_sativa_newGene_6832;gene-LOC4331922;gene-LOC107276500;Oryza_sativa_newGene_6833;Oryza_s…	gene-LOC4331922			gene-LOC112938311;Oryza_sativa_newGene_6832	Oryza_sativa_newGene_6833;gene-LOC107276500	gene-LOC4331918;gene-LOC9270536;gene-LOC4331911;gene-LOC4331916;gene-LOC4331917;gene-LOC4331914;gene-LOC112938280;gene-LOC4331910;gene-LOC4331912;gene-LOC9272157;Oryza_sativa_newGene_6829;gene-LOC4331920;gene-LOC4331915;Oryza_sativa_newGene_6831;Oryza_sativa_newGene_6830;gene-LOC4331913	gene-LOC4331930;gene-LOC4331929;gene-LOC4331924;gene-LOC4331931;gene-LOC4331932;Oryza_sativa_newGene_6834;gene-LOC4331928;gene-LOC4331927;gene-LOC4331934;gene-LOC4331926;gene-LOC4331925
MSTRG.8477.1	Oryza_sativa_newGene_6830;Oryza_sativa_newGene_6831;gene-LOC4331915;gene-LOC4331916;gene-LOC4331917;gene-LOC4331918;gene-LOC4331920;gene-LOC9270536;gene-LOC112938280;gene-LOC9272157;gene-LOC112938311;Oryza_sativa_newGene_6832;gene-LOC4331922;gene-LOC107276500;Oryza_sativa_newGene_6833;Oryza_sativa_newGene_6834;gene-LOC4331924;gene-LOC4331925;gene-LOC4331926;gene-LOC4331927;gene-LOC4331928;gene-LO…	gene-LOC4331928	gene-LOC4331927		gene-LOC4331926;gene-LOC4331925		gene-LOC4331915;Oryza_sativa_newGene_6831;Oryza_sativa_newGene_6833;gene-LOC107276500;gene-LOC4331920;gene-LOC9272157;Oryza_sativa_newGene_6832;Oryza_sativa_newGene_6830;gene-LOC112938311;gene-LOC4331922;gene-LOC9270536;gene-LOC4331918;gene-LOC112938280;gene-LOC4331924;Oryza_sativa_newGene_6834;gene-LOC4331917;gene-LOC4331916	gene-LOC4331934;gene-LOC4331935;gene-LOC4331932;gene-LOC4331931;gene-LOC4331929;gene-LOC4331937;gene-LOC4331930
MSTRG.8505.1	gene-LOC4331946;gene-LOC4331947;gene-LOC4331948;gene-LOC4331949;gene-LOC4331951;Oryza_sativa_newGene_6835;gene-LOC4331953;Oryza_sativa_newGene_6836;gene-LOC4331955;gene-LOC4331956;gene-LOC4331957;gene-LOC4331958;gene-LOC4331959;gene-LOC4331961;gene-LOC4331962;Oryza_sativa_newGene_6837;gene-LOC107276330;Oryza_sativa_newGene_6838;Oryza_sativa_newGene_6839;gene-LOC4331964;gene-LOC4331965;gene-LOC433…	gene-LOC4331958			gene-LOC4331957	gene-LOC4331959;gene-LOC4331961	gene-LOC4331949;Oryza_sativa_newGene_6835;gene-LOC4331955;gene-LOC4331948;Oryza_sativa_newGene_6836;gene-LOC4331951;gene-LOC4331953;gene-LOC4331947;gene-LOC4331946;gene-LOC4331956	gene-LOC9271741;gene-LOC4331965;Oryza_sativa_newGene_6837;gene-LOC4331967;gene-LOC4331972;gene-LOC4331962;gene-LOC4331968;gene-LOC4331971;gene-LOC4331966;Oryza_sativa_newGene_6838;Oryza_sativa_newGene_6839;gene-LOC4331969;gene-LOC4331973;gene-LOC4331964;gene-LOC107276330
MSTRG.8529.1	gene-LOC4331965;gene-LOC4331966;gene-LOC4331967;gene-LOC4331968;gene-LOC4331969;gene-LOC4331971;gene-LOC4331972;gene-LOC4331973;gene-LOC9271741;gene-LOC9271490;gene-LOC4331975;gene-LOC4331976;gene-LOC4331977;gene-LOC9269764;gene-LOC9272308;gene-LOC4331978;gene-LOC4331979;Oryza_sativa_newGene_6840;gene-LOC4331980;gene-LOC107277166;gene-LOC4331981;gene-LOC4331982;gene-LOC4331983;gene-LOC4331984;gen…	Oryza_sativa_newGene_6840			gene-LOC4331979	gene-LOC4331980	gene-LOC4331971;gene-LOC9272308;gene-LOC4331973;gene-LOC4331965;gene-LOC4331977;gene-LOC9271741;gene-LOC4331967;gene-LOC9271490;gene-LOC9269764;gene-LOC4331978;gene-LOC4331968;gene-LOC4331969;gene-LOC4331975;gene-LOC4331976;gene-LOC4331966;gene-LOC4331972	gene-LOC4331984;gene-LOC4331985;gene-LOC107277166;gene-LOC4331982;gene-LOC4331986;gene-LOC4331981;gene-LOC4331983
MSTRG.8551.1	gene-LOC4331984;gene-LOC4331985;gene-LOC4331986;gene-LOC9268683;gene-LOC9271258;Oryza_sativa_newGene_6846;gene-LOC4331988;gene-LOC4331989;gene-LOC9267237;gene-LOC107275668;gene-LOC4331991;gene-LOC4331992;gene-LOC4331993;gene-LOC4331994;gene-LOC4331995;gene-LOC107278517;gene-LOC9270137;gene-LOC4331997;gene-LOC4331998;gene-LOC4331999;gene-LOC4332001;gene-LOC107277809;gene-LOC107275341;gene-LOC43320…			gene-LOC4331993	gene-LOC4331992	gene-LOC4331994	gene-LOC9271258;gene-LOC4331984;gene-LOC9268683;gene-LOC4331986;Oryza_sativa_newGene_6846;gene-LOC4331989;gene-LOC4331985;gene-LOC4331991;gene-LOC4331988;gene-LOC107275668;gene-LOC9267237	gene-LOC4332001;gene-LOC4331999;gene-LOC4332003;gene-LOC107277809;gene-LOC107278517;gene-LOC107275341;gene-LOC4331995;gene-LOC4332004;gene-LOC9270137;gene-LOC4332002;gene-LOC4331998;gene-LOC4331997;gene-LOC9266128
MSTRG.8566.3	gene-LOC4331994;gene-LOC4331995;gene-LOC107278517;gene-LOC9270137;gene-LOC4331997;gene-LOC4331998;gene-LOC4331999;gene-LOC4332001;gene-LOC107277809;gene-LOC107275341;gene-LOC4332002;gene-LOC9266128;gene-LOC4332003;gene-LOC4332004;Oryza_sativa_newGene_6849;Oryza_sativa_newGene_6850;gene-LOC107277311;gene-LOC4332006;gene-LOC4332012;Oryza_sativa_newGene_6853;gene-LOC4332013;gene-LOC107276291;gene-LO…	Oryza_sativa_newGene_6850			gene-LOC4332004;Oryza_sativa_newGene_6849	gene-LOC107277311;gene-LOC4332006	gene-LOC4331997;gene-LOC9266128;gene-LOC4332002;gene-LOC9270137;gene-LOC4331998;gene-LOC4331995;gene-LOC4331994;gene-LOC107278517;gene-LOC107275341;gene-LOC107277809;gene-LOC4331999;gene-LOC4332001;gene-LOC4332003	gene-LOC4332012;gene-LOC107276291;gene-LOC107276132;Oryza_sativa_newGene_6854;gene-LOC4332014;gene-LOC4332015;gene-LOC4332018;gene-LOC4332017;gene-LOC4332013;gene-LOC4332019;Oryza_sativa_newGene_6855;gene-LOC4332016;Oryza_sativa_newGene_6853;Oryza_sativa_newGene_6856;gene-LOC4332020
MSTRG.8566.4	gene-LOC4331994;gene-LOC4331995;gene-LOC107278517;gene-LOC9270137;gene-LOC4331997;gene-LOC4331998;gene-LOC4331999;gene-LOC4332001;gene-LOC107277809;gene-LOC107275341;gene-LOC4332002;gene-LOC9266128;gene-LOC4332003;gene-LOC4332004;Oryza_sativa_newGene_6849;Oryza_sativa_newGene_6850;gene-LOC107277311;gene-LOC4332006;gene-LOC4332012;Oryza_sativa_newGene_6853;gene-LOC4332013;gene-LOC107276291;gene-LO…	Oryza_sativa_newGene_6850			gene-LOC4332004;Oryza_sativa_newGene_6849	gene-LOC107277311;gene-LOC4332006	gene-LOC4331995;gene-LOC4331994;gene-LOC9266128;gene-LOC4331997;gene-LOC4332002;gene-LOC4331998;gene-LOC9270137;gene-LOC4332003;gene-LOC4331999;gene-LOC4332001;gene-LOC107275341;gene-LOC107278517;gene-LOC107277809	gene-LOC4332015;gene-LOC4332018;gene-LOC4332017;gene-LOC4332013;gene-LOC4332019;gene-LOC4332016;Oryza_sativa_newGene_6855;Oryza_sativa_newGene_6856;Oryza_sativa_newGene_6853;gene-LOC4332020;gene-LOC4332012;gene-LOC107276291;gene-LOC107276132;Oryza_sativa_newGene_6854;gene-LOC4332014
MSTRG.8570.1	gene-LOC4331995;gene-LOC107278517;gene-LOC9270137;gene-LOC4331997;gene-LOC4331998;gene-LOC4331999;gene-LOC4332001;gene-LOC107277809;gene-LOC107275341;gene-LOC4332002;gene-LOC9266128;gene-LOC4332003;gene-LOC4332004;Oryza_sativa_newGene_6849;Oryza_sativa_newGene_6850;gene-LOC107277311;gene-LOC4332006;gene-LOC4332012;Oryza_sativa_newGene_6853;gene-LOC4332013;gene-LOC107276291;gene-LOC107276132;gene-…		gene-LOC4332012		gene-LOC4332006	Oryza_sativa_newGene_6853;gene-LOC4332013	Oryza_sativa_newGene_6849;gene-LOC4332004;gene-LOC4331995;gene-LOC107278517;gene-LOC4331999;gene-LOC107277311;gene-LOC4332002;gene-LOC4331998;gene-LOC9270137;gene-LOC9266128;gene-LOC4331997;gene-LOC107277809;gene-LOC107275341;gene-LOC4332003;Oryza_sativa_newGene_6850;gene-LOC4332001	gene-LOC4332015;gene-LOC4332018;gene-LOC4332016;gene-LOC107278042;gene-LOC107276562;gene-LOC4332021;gene-LOC4332022;gene-LOC107276291;gene-LOC107275461;gene-LOC4332017;gene-LOC4332019;Oryza_sativa_newGene_6855;Oryza_sativa_newGene_6856;gene-LOC4332020;gene-LOC107276132;Oryza_sativa_newGene_6854;gene-LOC4332014
MSTRG.8578.3	gene-LOC4332001;gene-LOC107277809;gene-LOC107275341;gene-LOC4332002;gene-LOC9266128;gene-LOC4332003;gene-LOC4332004;Oryza_sativa_newGene_6849;Oryza_sativa_newGene_6850;gene-LOC107277311;gene-LOC4332006;gene-LOC4332012;Oryza_sativa_newGene_6853;gene-LOC4332013;gene-LOC107276291;gene-LOC107276132;gene-LOC4332014;gene-LOC4332015;Oryza_sativa_newGene_6854;Oryza_sativa_newGene_6855;Oryza_sativa_newGen…	Oryza_sativa_newGene_6854;Oryza_sativa_newGene_6855;Oryza_sativa_newGene_6856			gene-LOC4332015		gene-LOC107276132;gene-LOC107275341;gene-LOC4332014;gene-LOC107277809;gene-LOC4332006;Oryza_sativa_newGene_6850;gene-LOC4332003;gene-LOC4332001;gene-LOC9266128;gene-LOC4332002;gene-LOC107277311;gene-LOC4332013;gene-LOC107276291;gene-LOC4332012;Oryza_sativa_newGene_6853;Oryza_sativa_newGene_6849;gene-LOC4332004	gene-LOC4332022;gene-LOC4332021;gene-LOC9269613;gene-LOC107276562;gene-LOC4332024;gene-LOC4332019;gene-LOC4332017;gene-LOC4332025;gene-LOC4332018;gene-LOC107275461;gene-LOC107278042;gene-LOC4332020;gene-LOC4332026;gene-LOC4332023;gene-LOC4332016
MSTRG.8624.5	gene-LOC4332054;gene-LOC4332055;gene-LOC4332056;gene-LOC4332057;gene-LOC4332058;gene-LOC4332059;gene-LOC4332061;gene-LOC4332062;gene-LOC4332063;Oryza_sativa_newGene_6860;gene-LOC4332064;gene-LOC4332065;gene-LOC4332066;gene-LOC4332067;gene-LOC4332068;gene-LOC4332069;gene-LOC4332070;gene-LOC4332071;gene-LOC9266402;gene-LOC4332073;Oryza_sativa_newGene_6861;Oryza_sativa_newGene_6862;Oryza_sativa_newG…	Oryza_sativa_newGene_6860			gene-LOC4332062;gene-LOC4332063	gene-LOC4332064	gene-LOC4332057;gene-LOC4332059;gene-LOC4332056;gene-LOC4332061;gene-LOC4332058;gene-LOC4332054;gene-LOC4332055	gene-LOC4332068;gene-LOC4332073;Oryza_sativa_newGene_6861;gene-LOC4332071;Oryza_sativa_newGene_6862;Oryza_sativa_newGene_6863;gene-LOC4332067;gene-LOC4332066;gene-LOC4332070;gene-LOC9266402;gene-LOC4332065;gene-LOC4332069
MSTRG.8636.2	gene-LOC4332061;gene-LOC4332062;gene-LOC4332063;Oryza_sativa_newGene_6860;gene-LOC4332064;gene-LOC4332065;gene-LOC4332066;gene-LOC4332067;gene-LOC4332068;gene-LOC4332069;gene-LOC4332070;gene-LOC4332071;gene-LOC9266402;gene-LOC4332073;Oryza_sativa_newGene_6861;Oryza_sativa_newGene_6862;Oryza_sativa_newGene_6863;gene-LOC4332076;gene-LOC9271769;gene-LOC9267543;gene-LOC4332079;gene-LOC4332080;gene-LO…	Oryza_sativa_newGene_6862			Oryza_sativa_newGene_6861	Oryza_sativa_newGene_6863	gene-LOC4332073;gene-LOC4332068;gene-LOC4332067;gene-LOC4332071;gene-LOC4332070;gene-LOC4332064;gene-LOC4332066;gene-LOC4332063;gene-LOC4332062;gene-LOC4332069;gene-LOC9266402;gene-LOC4332065;Oryza_sativa_newGene_6860;gene-LOC4332061	gene-LOC9271769;gene-LOC4332081;gene-LOC4332082;gene-LOC4332083;gene-LOC4332080;gene-LOC4332087;gene-LOC9267543;gene-LOC4332085;gene-LOC4332076;gene-LOC4332084;gene-LOC4332079
MSTRG.8636.9	gene-LOC4332062;gene-LOC4332063;Oryza_sativa_newGene_6860;gene-LOC4332064;gene-LOC4332065;gene-LOC4332066;gene-LOC4332067;gene-LOC4332068;gene-LOC4332069;gene-LOC4332070;gene-LOC4332071;gene-LOC9266402;gene-LOC4332073;Oryza_sativa_newGene_6861;Oryza_sativa_newGene_6862;Oryza_sativa_newGene_6863;gene-LOC4332076;gene-LOC9271769;gene-LOC9267543;gene-LOC4332079;gene-LOC4332080;gene-LOC4332081;gene-LO…	Oryza_sativa_newGene_6862			Oryza_sativa_newGene_6861	Oryza_sativa_newGene_6863	gene-LOC4332062;gene-LOC4332069;gene-LOC4332065;gene-LOC9266402;Oryza_sativa_newGene_6860;gene-LOC4332070;gene-LOC4332066;gene-LOC4332064;gene-LOC4332063;gene-LOC4332067;gene-LOC4332071;gene-LOC4332073;gene-LOC4332068	gene-LOC9267543;gene-LOC4332087;gene-LOC4332076;gene-LOC4332085;gene-LOC4332079;gene-LOC4332084;gene-LOC9271769;gene-LOC4332081;gene-LOC4332082;gene-LOC4332083;gene-LOC4332080
MSTRG.8637.1	Oryza_sativa_newGene_6860;gene-LOC4332064;gene-LOC4332065;gene-LOC4332066;gene-LOC4332067;gene-LOC4332068;gene-LOC4332069;gene-LOC4332070;gene-LOC4332071;gene-LOC9266402;gene-LOC4332073;Oryza_sativa_newGene_6861;Oryza_sativa_newGene_6862;Oryza_sativa_newGene_6863;gene-LOC4332076;gene-LOC9271769;gene-LOC9267543;gene-LOC4332079;gene-LOC4332080;gene-LOC4332081;gene-LOC4332082;gene-LOC4332083;gene-LO…	Oryza_sativa_newGene_6863			Oryza_sativa_newGene_6862	gene-LOC4332076	gene-LOC9266402;Oryza_sativa_newGene_6860;gene-LOC4332065;gene-LOC4332069;gene-LOC4332070;gene-LOC4332066;gene-LOC4332064;gene-LOC4332071;gene-LOC4332067;gene-LOC4332068;gene-LOC4332073;Oryza_sativa_newGene_6861	gene-LOC9270711;gene-LOC4332081;gene-LOC4332083;gene-LOC4332080;gene-LOC4332082;gene-LOC9271769;gene-LOC4332085;gene-LOC4332084;gene-LOC4332079;gene-LOC4332089;gene-LOC9267543;gene-LOC4332087
MSTRG.8637.2	Oryza_sativa_newGene_6860;gene-LOC4332064;gene-LOC4332065;gene-LOC4332066;gene-LOC4332067;gene-LOC4332068;gene-LOC4332069;gene-LOC4332070;gene-LOC4332071;gene-LOC9266402;gene-LOC4332073;Oryza_sativa_newGene_6861;Oryza_sativa_newGene_6862;Oryza_sativa_newGene_6863;gene-LOC4332076;gene-LOC9271769;gene-LOC9267543;gene-LOC4332079;gene-LOC4332080;gene-LOC4332081;gene-LOC4332082;gene-LOC4332083;gene-LO…	Oryza_sativa_newGene_6863			Oryza_sativa_newGene_6862	gene-LOC4332076	gene-LOC4332067;gene-LOC4332071;Oryza_sativa_newGene_6861;gene-LOC4332068;gene-LOC4332073;gene-LOC4332069;gene-LOC4332065;gene-LOC9266402;Oryza_sativa_newGene_6860;gene-LOC4332066;gene-LOC4332064;gene-LOC4332070	gene-LOC4332085;gene-LOC4332079;gene-LOC4332084;gene-LOC4332089;gene-LOC9267543;gene-LOC4332087;gene-LOC9270711;gene-LOC4332081;gene-LOC4332082;gene-LOC4332083;gene-LOC4332080;gene-LOC9271769
MSTRG.8637.3	Oryza_sativa_newGene_6860;gene-LOC4332064;gene-LOC4332065;gene-LOC4332066;gene-LOC4332067;gene-LOC4332068;gene-LOC4332069;gene-LOC4332070;gene-LOC4332071;gene-LOC9266402;gene-LOC4332073;Oryza_sativa_newGene_6861;Oryza_sativa_newGene_6862;Oryza_sativa_newGene_6863;gene-LOC4332076;gene-LOC9271769;gene-LOC9267543;gene-LOC4332079;gene-LOC4332080;gene-LOC4332081;gene-LOC4332082;gene-LOC4332083;gene-LO…	Oryza_sativa_newGene_6863			Oryza_sativa_newGene_6862	gene-LOC4332076	Oryza_sativa_newGene_6861;gene-LOC4332073;gene-LOC4332068;gene-LOC4332067;gene-LOC4332071;gene-LOC4332066;gene-LOC4332064;gene-LOC4332070;gene-LOC4332069;gene-LOC9266402;Oryza_sativa_newGene_6860;gene-LOC4332065	gene-LOC4332079;gene-LOC4332084;gene-LOC4332085;gene-LOC4332089;gene-LOC9267543;gene-LOC4332087;gene-LOC9270711;gene-LOC4332082;gene-LOC4332083;gene-LOC4332080;gene-LOC4332081;gene-LOC9271769
MSTRG.8637.6	Oryza_sativa_newGene_6860;gene-LOC4332064;gene-LOC4332065;gene-LOC4332066;gene-LOC4332067;gene-LOC4332068;gene-LOC4332069;gene-LOC4332070;gene-LOC4332071;gene-LOC9266402;gene-LOC4332073;Oryza_sativa_newGene_6861;Oryza_sativa_newGene_6862;Oryza_sativa_newGene_6863;gene-LOC4332076;gene-LOC9271769;gene-LOC9267543;gene-LOC4332079;gene-LOC4332080;gene-LOC4332081;gene-LOC4332082;gene-LOC4332083;gene-LO…	Oryza_sativa_newGene_6863			Oryza_sativa_newGene_6862	gene-LOC4332076	Oryza_sativa_newGene_6861;gene-LOC4332068;gene-LOC4332073;gene-LOC4332067;gene-LOC4332071;gene-LOC4332064;gene-LOC4332066;gene-LOC4332070;gene-LOC4332069;gene-LOC9266402;gene-LOC4332065;Oryza_sativa_newGene_6860	gene-LOC9267543;gene-LOC4332089;gene-LOC4332087;gene-LOC4332085;gene-LOC4332084;gene-LOC4332079;gene-LOC9271769;gene-LOC9270711;gene-LOC4332081;gene-LOC4332083;gene-LOC4332082;gene-LOC4332080
MSTRG.8637.5	Oryza_sativa_newGene_6860;gene-LOC4332064;gene-LOC4332065;gene-LOC4332066;gene-LOC4332067;gene-LOC4332068;gene-LOC4332069;gene-LOC4332070;gene-LOC4332071;gene-LOC9266402;gene-LOC4332073;Oryza_sativa_newGene_6861;Oryza_sativa_newGene_6862;Oryza_sativa_newGene_6863;gene-LOC4332076;gene-LOC9271769;gene-LOC9267543;gene-LOC4332079;gene-LOC4332080;gene-LOC4332081;gene-LOC4332082;gene-LOC4332083;gene-LO…	Oryza_sativa_newGene_6863			Oryza_sativa_newGene_6862	gene-LOC4332076	gene-LOC4332067;gene-LOC4332071;Oryza_sativa_newGene_6861;gene-LOC4332073;gene-LOC4332068;gene-LOC4332069;Oryza_sativa_newGene_6860;gene-LOC9266402;gene-LOC4332065;gene-LOC4332070;gene-LOC4332066;gene-LOC4332064	gene-LOC4332085;gene-LOC4332079;gene-LOC4332084;gene-LOC4332087;gene-LOC4332089;gene-LOC9267543;gene-LOC4332081;gene-LOC4332082;gene-LOC4332083;gene-LOC4332080;gene-LOC9270711;gene-LOC9271769
MSTRG.8639.1	gene-LOC4332065;gene-LOC4332066;gene-LOC4332067;gene-LOC4332068;gene-LOC4332069;gene-LOC4332070;gene-LOC4332071;gene-LOC9266402;gene-LOC4332073;Oryza_sativa_newGene_6861;Oryza_sativa_newGene_6862;Oryza_sativa_newGene_6863;gene-LOC4332076;gene-LOC9271769;gene-LOC9267543;gene-LOC4332079;gene-LOC4332080;gene-LOC4332081;gene-LOC4332082;gene-LOC4332083;gene-LOC4332084;gene-LOC4332085;gene-LOC4332087;g…		gene-LOC4332076		Oryza_sativa_newGene_6863		gene-LOC4332069;gene-LOC4332065;gene-LOC9266402;gene-LOC4332066;gene-LOC4332070;gene-LOC4332067;gene-LOC4332071;Oryza_sativa_newGene_6862;Oryza_sativa_newGene_6861;gene-LOC4332068;gene-LOC4332073	gene-LOC9267543;gene-LOC4332089;gene-LOC4332087;gene-LOC4332079;gene-LOC4332090;gene-LOC4332084;gene-LOC4332085;gene-LOC9271769;gene-LOC9270711;gene-LOC4332083;gene-LOC4332082;gene-LOC4332080;gene-LOC4332081
MSTRG.8653.5	gene-LOC4332079;gene-LOC4332080;gene-LOC4332081;gene-LOC4332082;gene-LOC4332083;gene-LOC4332084;gene-LOC4332085;gene-LOC4332087;gene-LOC9270711;gene-LOC4332089;gene-LOC4332090;Oryza_sativa_newGene_6865;gene-LOC4332093;gene-LOC107276814;gene-LOC4332095;gene-LOC4332096;gene-LOC4332097;gene-LOC4332099;gene-LOC4332100;gene-LOC4332101;Oryza_sativa_newGene_6866;Oryza_sativa_newGene_6867;gene-LOC4332103…	gene-LOC107276814			gene-LOC4332093		gene-LOC4332085;gene-LOC4332084;gene-LOC4332090;gene-LOC4332079;gene-LOC4332087;gene-LOC4332089;gene-LOC4332081;gene-LOC4332080;Oryza_sativa_newGene_6865;gene-LOC4332083;gene-LOC4332082;gene-LOC9270711	Oryza_sativa_newGene_6866;gene-LOC4332097;gene-LOC4332100;gene-LOC4332103;gene-LOC9272246;Oryza_sativa_newGene_6867;gene-LOC4332099;gene-LOC4332101;gene-LOC107280448;gene-LOC4332106;gene-LOC4332096;gene-LOC4332095
MSTRG.8686.1	Oryza_sativa_newGene_6870;gene-LOC4332113;Oryza_sativa_newGene_6871;gene-LOC4332115;gene-LOC4332116;gene-LOC4332117;gene-LOC107277077;gene-LOC4332118;gene-LOC4332119;gene-LOC4332120;gene-LOC4332121;gene-LOC4332123;gene-LOC4332124;Oryza_sativa_newGene_6872;gene-LOC4332125;gene-LOC4332126;gene-LOC4332127;gene-LOC4332128;gene-LOC9268745;gene-LOC4332129;gene-LOC4332131;gene-LOC4332132;gene-LOC4332133…	Oryza_sativa_newGene_6872			gene-LOC4332123;gene-LOC4332124	gene-LOC4332125	gene-LOC4332118;gene-LOC4332119;gene-LOC4332116;gene-LOC4332115;gene-LOC4332120;Oryza_sativa_newGene_6870;gene-LOC107277077;Oryza_sativa_newGene_6871;gene-LOC4332121;gene-LOC4332113;gene-LOC4332117	gene-LOC4332128;gene-LOC4332127;gene-LOC4332131;Oryza_sativa_newGene_6874;gene-LOC4332132;gene-LOC4332129;gene-LOC9268745;gene-LOC4332133;gene-LOC4332126
MSTRG.8698.2	gene-LOC4332127;gene-LOC4332128;gene-LOC9268745;gene-LOC4332129;gene-LOC4332131;gene-LOC4332132;gene-LOC4332133;Oryza_sativa_newGene_6874;gene-LOC4332134;Oryza_sativa_newGene_6875;gene-LOC4332136;gene-LOC4332137;gene-LOC4332139;gene-LOC4332140;gene-LOC4332141;gene-LOC107278156;gene-LOC9270049	Oryza_sativa_newGene_6875			gene-LOC4332134	gene-LOC4332136	gene-LOC4332128;gene-LOC4332131;gene-LOC4332127;gene-LOC4332129;gene-LOC9268745;gene-LOC4332132;Oryza_sativa_newGene_6874;gene-LOC4332133	gene-LOC9270049;gene-LOC4332140;gene-LOC4332141;gene-LOC4332137;gene-LOC107278156;gene-LOC4332139
MSTRG.8698.1	gene-LOC4332127;gene-LOC4332128;gene-LOC9268745;gene-LOC4332129;gene-LOC4332131;gene-LOC4332132;gene-LOC4332133;Oryza_sativa_newGene_6874;gene-LOC4332134;Oryza_sativa_newGene_6875;gene-LOC4332136;gene-LOC4332137;gene-LOC4332139;gene-LOC4332140;gene-LOC4332141;gene-LOC107278156;gene-LOC9270049	Oryza_sativa_newGene_6875			gene-LOC4332134	gene-LOC4332136	gene-LOC9268745;gene-LOC4332129;Oryza_sativa_newGene_6874;gene-LOC4332132;gene-LOC4332133;gene-LOC4332128;gene-LOC4332127;gene-LOC4332131	gene-LOC9270049;gene-LOC4332139;gene-LOC4332141;gene-LOC4332137;gene-LOC4332140;gene-LOC107278156
MSTRG.8698.3	gene-LOC4332127;gene-LOC4332128;gene-LOC9268745;gene-LOC4332129;gene-LOC4332131;gene-LOC4332132;gene-LOC4332133;Oryza_sativa_newGene_6874;gene-LOC4332134;Oryza_sativa_newGene_6875;gene-LOC4332136;gene-LOC4332137;gene-LOC4332139;gene-LOC4332140;gene-LOC4332141;gene-LOC107278156;gene-LOC9270049	Oryza_sativa_newGene_6875			gene-LOC4332134	gene-LOC4332136	gene-LOC4332127;gene-LOC4332131;gene-LOC4332128;gene-LOC4332133;Oryza_sativa_newGene_6874;gene-LOC4332132;gene-LOC9268745;gene-LOC4332129	gene-LOC9270049;gene-LOC107278156;gene-LOC4332141;gene-LOC4332140;gene-LOC4332137;gene-LOC4332139
MSTRG.8709.2	gene-LOC4332139;gene-LOC4332140;gene-LOC4332141;gene-LOC107278156;gene-LOC9270049;Oryza_sativa_newGene_6877;gene-LOC9270576;Oryza_sativa_newGene_6878;gene-LOC4332145;gene-LOC4332146;gene-LOC4332147;gene-LOC4332148;gene-LOC4332151;gene-LOC4332152;gene-LOC4332153;gene-LOC4332154;gene-LOC9267087	Oryza_sativa_newGene_6878			Oryza_sativa_newGene_6877;gene-LOC9270576		gene-LOC9270049;gene-LOC107278156;gene-LOC4332141;gene-LOC4332140;gene-LOC4332139	gene-LOC4332154;gene-LOC4332145;gene-LOC4332151;gene-LOC4332147;gene-LOC4332152;gene-LOC9267087;gene-LOC4332153;gene-LOC4332148;gene-LOC4332146
MSTRG.8712.1	gene-LOC4332141;gene-LOC107278156;gene-LOC9270049;Oryza_sativa_newGene_6877;gene-LOC9270576;Oryza_sativa_newGene_6878;gene-LOC4332145;gene-LOC4332146;gene-LOC4332147;gene-LOC4332148;gene-LOC4332151;gene-LOC4332152;gene-LOC4332153;gene-LOC4332154;gene-LOC9267087;gene-LOC4332155;gene-LOC4332156		gene-LOC4332146		gene-LOC4332145		gene-LOC9270049;Oryza_sativa_newGene_6878;Oryza_sativa_newGene_6877;gene-LOC9270576;gene-LOC4332141;gene-LOC107278156	gene-LOC4332154;gene-LOC4332155;gene-LOC4332151;gene-LOC4332148;gene-LOC4332153;gene-LOC9267087;gene-LOC4332152;gene-LOC4332147;gene-LOC4332156
MSTRG.8753.1	gene-LOC112938344;gene-LOC107277088;gene-LOC9267792;gene-LOC4332186;gene-LOC4332187;gene-LOC9270511;gene-LOC4332189;gene-LOC4332190;gene-LOC9271521;gene-LOC9267393;gene-LOC4332194;gene-LOC4332195;gene-LOC4332196;gene-LOC4332197;gene-LOC4332198;gene-LOC107280277;gene-LOC4332199;gene-LOC4332200;gene-LOC4332201;Oryza_sativa_newGene_6884			gene-LOC9271521	gene-LOC4332190	gene-LOC9267393	gene-LOC4332187;gene-LOC9267792;gene-LOC9270511;gene-LOC107277088;gene-LOC4332186;gene-LOC112938344;gene-LOC4332189	gene-LOC4332198;gene-LOC4332201;gene-LOC4332195;gene-LOC4332197;gene-LOC4332196;gene-LOC4332200;gene-LOC4332199;gene-LOC4332194;gene-LOC107280277;Oryza_sativa_newGene_6884
MSTRG.8793.1	gene-LOC4332216;gene-LOC4332217;gene-LOC4332218;gene-LOC4332219;gene-LOC4332220;gene-LOC4332221;gene-LOC4332222;Oryza_sativa_newGene_6887;gene-LOC9267995;gene-LOC4332223;gene-LOC4332224;gene-LOC4332225;gene-LOC4332226;gene-LOC4332227;gene-LOC4332228;gene-LOC4332229;gene-LOC4332230;gene-LOC107275336;gene-LOC9269247;gene-LOC4332231;gene-LOC4332232;gene-LOC4332233;gene-LOC4332235;gene-LOC4332236;gen…				gene-LOC4332225;gene-LOC4332224	gene-LOC4332226;gene-LOC4332227	gene-LOC9267995;Oryza_sativa_newGene_6887;gene-LOC4332221;gene-LOC4332222;gene-LOC4332217;gene-LOC4332223;gene-LOC4332216;gene-LOC4332219;gene-LOC4332218;gene-LOC4332220	gene-LOC4332231;gene-LOC4332232;gene-LOC4332228;gene-LOC4332229;gene-LOC4332237;gene-LOC4332235;gene-LOC9269247;gene-LOC107275336;gene-LOC4332230;gene-LOC4332236;gene-LOC4332233;gene-LOC107280278;gene-LOC4332239
MSTRG.8833.1	gene-LOC4332250;gene-LOC4332251;gene-LOC4332252;gene-LOC9269682;gene-LOC4332253;gene-LOC4332254;gene-LOC4332255;gene-LOC4332256;gene-LOC4332257;gene-LOC4332258;gene-LOC112938178;gene-LOC107278325;gene-LOC9272607;gene-LOC4332261;gene-LOC9270827;Oryza_sativa_newGene_6894;gene-LOC4332263;gene-LOC107278110;gene-LOC4332264;gene-LOC4332267;gene-LOC9266204;gene-LOC4332270;gene-LOC107275939;gene-LOC43322…	Oryza_sativa_newGene_6894		gene-LOC4332263	gene-LOC9270827		gene-LOC9269682;gene-LOC4332250;gene-LOC4332251;gene-LOC4332257;gene-LOC4332258;gene-LOC4332255;gene-LOC4332256;gene-LOC9272607;gene-LOC4332254;gene-LOC107278325;gene-LOC4332253;gene-LOC112938178;gene-LOC4332252;gene-LOC4332261	gene-LOC9266204;gene-LOC4332270;gene-LOC9266910;gene-LOC4332273;gene-LOC4332264;gene-LOC107275939;gene-LOC4332267;gene-LOC107278110;gene-LOC4332271
MSTRG.8848.1	gene-LOC9266204;gene-LOC4332270;gene-LOC107275939;gene-LOC4332271;gene-LOC9266910;gene-LOC4332273;gene-LOC112938366;gene-LOC107278545;gene-LOC4332274;gene-LOC107277982;gene-LOC107280279;gene-LOC4332275;gene-LOC4332276;gene-LOC4332277;Oryza_sativa_newGene_6897;gene-LOC4332279;Oryza_sativa_newGene_6898;gene-LOC9272347;gene-LOC4332282;gene-LOC4332283;gene-LOC4332284;gene-LOC4332285		gene-LOC4332275		gene-LOC107277982;gene-LOC107280279		gene-LOC112938366;gene-LOC4332274;gene-LOC4332271;gene-LOC107275939;gene-LOC4332270;gene-LOC107278545;gene-LOC9266910;gene-LOC4332273;gene-LOC9266204	gene-LOC4332277;Oryza_sativa_newGene_6898;gene-LOC4332276;gene-LOC4332284;gene-LOC4332279;gene-LOC4332282;Oryza_sativa_newGene_6897;gene-LOC9272347;gene-LOC4332285;gene-LOC4332283
MSTRG.8851.1	gene-LOC9266910;gene-LOC4332273;gene-LOC112938366;gene-LOC107278545;gene-LOC4332274;gene-LOC107277982;gene-LOC107280279;gene-LOC4332275;gene-LOC4332276;gene-LOC4332277;Oryza_sativa_newGene_6897;gene-LOC4332279;Oryza_sativa_newGene_6898;gene-LOC9272347;gene-LOC4332282;gene-LOC4332283;gene-LOC4332284;gene-LOC4332285;gene-LOC4332286;gene-LOC4332287;gene-LOC4332288;gene-LOC4332289	Oryza_sativa_newGene_6897		gene-LOC4332279	gene-LOC4332277	gene-LOC9272347;Oryza_sativa_newGene_6898	gene-LOC107278545;gene-LOC4332273;gene-LOC9266910;gene-LOC4332276;gene-LOC107280279;gene-LOC107277982;gene-LOC4332274;gene-LOC112938366;gene-LOC4332275	gene-LOC4332289;gene-LOC4332288;gene-LOC4332282;gene-LOC4332283;gene-LOC4332285;gene-LOC4332286;gene-LOC4332284;gene-LOC4332287
MSTRG.8974.1	gene-LOC4332396;Oryza_sativa_newGene_6913;gene-LOC4332397;gene-LOC4332399;gene-LOC4332400;gene-LOC4332401;gene-LOC4332402;Oryza_sativa_newGene_6914;gene-LOC4332403;Oryza_sativa_newGene_6915;Oryza_sativa_newGene_6916;gene-LOC4332404;gene-LOC4332405;gene-LOC4332406;gene-LOC4332407;gene-LOC4332408;gene-LOC4332409	Oryza_sativa_newGene_6914			gene-LOC4332402		gene-LOC4332401;gene-LOC4332400;gene-LOC4332399;gene-LOC4332396;gene-LOC4332397;Oryza_sativa_newGene_6913	Oryza_sativa_newGene_6915;gene-LOC4332403;gene-LOC4332404;gene-LOC4332407;gene-LOC4332405;gene-LOC4332406;Oryza_sativa_newGene_6916;gene-LOC4332409;gene-LOC4332408
MSTRG.8974.2	gene-LOC4332396;Oryza_sativa_newGene_6913;gene-LOC4332397;gene-LOC4332399;gene-LOC4332400;gene-LOC4332401;gene-LOC4332402;Oryza_sativa_newGene_6914;gene-LOC4332403;Oryza_sativa_newGene_6915;Oryza_sativa_newGene_6916;gene-LOC4332404;gene-LOC4332405;gene-LOC4332406;gene-LOC4332407;gene-LOC4332408;gene-LOC4332409	Oryza_sativa_newGene_6914			gene-LOC4332402		gene-LOC4332397;gene-LOC4332396;Oryza_sativa_newGene_6913;gene-LOC4332401;gene-LOC4332400;gene-LOC4332399	Oryza_sativa_newGene_6916;gene-LOC4332408;gene-LOC4332409;Oryza_sativa_newGene_6915;gene-LOC4332403;gene-LOC4332407;gene-LOC4332404;gene-LOC4332405;gene-LOC4332406
MSTRG.9003.2	gene-LOC112938227;gene-LOC4332416;gene-LOC4332417;gene-LOC4332418;gene-LOC4332419;gene-LOC4332420;gene-LOC4332421;gene-LOC4332422;gene-LOC4332423;gene-LOC4332424;gene-LOC4332425;gene-LOC4332426;gene-LOC4332427;gene-LOC4332428;gene-LOC4332430;gene-LOC9267832;gene-LOC4332431;gene-LOC107278608;gene-LOC4332433;gene-LOC4332434;gene-LOC9268995;gene-LOC4332435;gene-LOC4332436;gene-LOC107278712;gene-LOC4…	gene-LOC4332430		gene-LOC9267832			gene-LOC4332427;gene-LOC4332416;gene-LOC4332428;gene-LOC4332418;gene-LOC4332423;gene-LOC4332422;gene-LOC4332426;gene-LOC4332421;gene-LOC4332419;gene-LOC112938227;gene-LOC4332425;gene-LOC4332417;gene-LOC4332424;gene-LOC4332420	gene-LOC107278608;gene-LOC9267250;gene-LOC4332436;gene-LOC4332439;gene-LOC4332434;gene-LOC4332437;gene-LOC4332433;gene-LOC4332438;gene-LOC9268995;gene-LOC107278712;gene-LOC4332435;gene-LOC4332431
MSTRG.9030.1	gene-LOC4332440;gene-LOC9269616;gene-LOC4332441;gene-LOC4332443;Oryza_sativa_newGene_6922;gene-LOC4332444;gene-LOC9268516;gene-LOC4332445;gene-LOC4332446;gene-LOC4332447;gene-LOC4332448;gene-LOC4332449;gene-LOC107276687;Oryza_sativa_newGene_6923;Oryza_sativa_newGene_6924;Oryza_sativa_newGene_6925;gene-LOC9268581;gene-LOC4332452;gene-LOC4332453;gene-LOC4332455;gene-LOC4332456;gene-LOC4332457;gene-…	Oryza_sativa_newGene_6923			gene-LOC107276687	Oryza_sativa_newGene_6925;Oryza_sativa_newGene_6924	gene-LOC4332441;gene-LOC9268516;gene-LOC4332445;gene-LOC4332449;gene-LOC4332444;gene-LOC4332447;gene-LOC4332446;gene-LOC4332443;gene-LOC4332448;Oryza_sativa_newGene_6922;gene-LOC4332440;gene-LOC9269616	gene-LOC4332460;gene-LOC4332462;gene-LOC4332464;gene-LOC4332453;gene-LOC4332461;gene-LOC4332455;gene-LOC4332456;gene-LOC4332458;gene-LOC4332452;gene-LOC4332457;gene-LOC9268581;gene-LOC4332463
MSTRG.9044.1	Oryza_sativa_newGene_6924;Oryza_sativa_newGene_6925;gene-LOC9268581;gene-LOC4332452;gene-LOC4332453;gene-LOC4332455;gene-LOC4332456;gene-LOC4332457;gene-LOC4332458;gene-LOC4332460;gene-LOC4332461;gene-LOC4332462;gene-LOC4332463;gene-LOC4332464;gene-LOC4332466;gene-LOC4332467;gene-LOC4332468;gene-LOC4332469;gene-LOC4332471;gene-LOC4332473;gene-LOC4332474;gene-LOC4332475;gene-LOC4332476;gene-LOC107…	gene-LOC4332466		gene-LOC4332467		gene-LOC4332468	gene-LOC4332458;gene-LOC4332455;gene-LOC4332456;gene-LOC4332457;gene-LOC9268581;gene-LOC4332463;gene-LOC4332452;gene-LOC4332462;Oryza_sativa_newGene_6924;gene-LOC4332460;gene-LOC4332461;gene-LOC4332453;gene-LOC4332464;Oryza_sativa_newGene_6925	gene-LOC4332473;gene-LOC4332475;gene-LOC107277020;gene-LOC4332478;gene-LOC4332476;gene-LOC4332469;gene-LOC4332474;gene-LOC4332479;gene-LOC4332477;gene-LOC4332471
MSTRG.9059.1	gene-LOC4332468;gene-LOC4332471;gene-LOC4332473;gene-LOC4332474;gene-LOC4332475;gene-LOC4332476;gene-LOC107277020;gene-LOC4332477;gene-LOC4332478;gene-LOC4332479;gene-LOC4332480;Oryza_sativa_newGene_6928;gene-LOC4332481;gene-LOC4332482;gene-LOC4332483;gene-LOC4332484;gene-LOC4332485;gene-LOC4332486;gene-LOC4332487;Oryza_sativa_newGene_6929;Oryza_sativa_newGene_6930;gene-LOC4332488;gene-LOC4332489…		gene-LOC4332480	Oryza_sativa_newGene_6928		gene-LOC4332481;gene-LOC4332482	gene-LOC4332477;gene-LOC4332471;gene-LOC4332479;gene-LOC4332476;gene-LOC4332474;gene-LOC4332473;gene-LOC4332468;gene-LOC4332475;gene-LOC4332478;gene-LOC107277020	gene-LOC4332484;gene-LOC4332486;gene-LOC4332492;Oryza_sativa_newGene_6930;Oryza_sativa_newGene_6929;gene-LOC4332485;gene-LOC4332483;gene-LOC4332489;gene-LOC4332493;gene-LOC4332490;gene-LOC4332491;gene-LOC4332487;gene-LOC4332488
MSTRG.9069.2	gene-LOC4332477;gene-LOC4332478;gene-LOC4332479;gene-LOC4332480;Oryza_sativa_newGene_6928;gene-LOC4332481;gene-LOC4332482;gene-LOC4332483;gene-LOC4332484;gene-LOC4332485;gene-LOC4332486;gene-LOC4332487;Oryza_sativa_newGene_6929;Oryza_sativa_newGene_6930;gene-LOC4332488;gene-LOC4332489;gene-LOC4332490;gene-LOC4332491;gene-LOC4332492;gene-LOC4332493;gene-LOC4332494;gene-LOC4332495;gene-LOC4332496;g…	Oryza_sativa_newGene_6930	Oryza_sativa_newGene_6929		gene-LOC4332487	gene-LOC4332488	gene-LOC4332482;gene-LOC4332485;gene-LOC4332481;gene-LOC4332484;gene-LOC4332486;gene-LOC4332478;gene-LOC4332480;gene-LOC4332477;Oryza_sativa_newGene_6928;gene-LOC4332479;gene-LOC4332483	gene-LOC4332496;gene-LOC4332499;gene-LOC4332492;gene-LOC4332498;gene-LOC107280250;gene-LOC4332493;gene-LOC4332489;gene-LOC4332497;gene-LOC4332495;gene-LOC4332490;gene-LOC4332491;gene-LOC4332494
MSTRG.9090.1	gene-LOC4332500;gene-LOC107277408;gene-LOC4332501;gene-LOC4332502;gene-LOC4332503;gene-LOC4332506;gene-LOC4332508;gene-LOC4332509;gene-LOC4332510;gene-LOC9266070;gene-LOC4332513;gene-LOC9271256;gene-LOC4332515;gene-LOC4332516;gene-LOC4332518;gene-LOC4332519;gene-LOC107278365;Oryza_sativa_newGene_6936;Oryza_sativa_newGene_6937;gene-LOC4332522;gene-LOC4332523;gene-LOC4332524;gene-LOC4332525				gene-LOC4332510	gene-LOC9266070;gene-LOC4332513	gene-LOC4332509;gene-LOC4332500;gene-LOC4332502;gene-LOC4332508;gene-LOC4332506;gene-LOC107277408;gene-LOC4332501;gene-LOC4332503	gene-LOC4332518;gene-LOC4332523;gene-LOC4332519;Oryza_sativa_newGene_6937;gene-LOC4332524;gene-LOC4332515;gene-LOC4332522;gene-LOC4332516;gene-LOC4332525;gene-LOC9271256;Oryza_sativa_newGene_6936;gene-LOC107278365
MSTRG.9222.1	gene-LOC4332638;gene-LOC4332639;gene-LOC4332640;gene-LOC9272301;gene-LOC4332642;gene-LOC4332643;gene-LOC4332645;gene-LOC4332646;gene-LOC4332647;gene-LOC4332648;gene-LOC4332649;Oryza_sativa_newGene_6952;gene-LOC4332650;gene-LOC4332651;gene-LOC4332652;gene-LOC4332654;gene-LOC9271947	Oryza_sativa_newGene_6952			gene-LOC4332648;gene-LOC4332649	gene-LOC4332650	gene-LOC4332640;gene-LOC9272301;gene-LOC4332639;gene-LOC4332642;gene-LOC4332645;gene-LOC4332638;gene-LOC4332647;gene-LOC4332643;gene-LOC4332646	gene-LOC4332651;gene-LOC4332652;gene-LOC4332654;gene-LOC9271947
MSTRG.9222.2	gene-LOC4332638;gene-LOC4332639;gene-LOC4332640;gene-LOC9272301;gene-LOC4332642;gene-LOC4332643;gene-LOC4332645;gene-LOC4332646;gene-LOC4332647;gene-LOC4332648;gene-LOC4332649;Oryza_sativa_newGene_6952;gene-LOC4332650;gene-LOC4332651;gene-LOC4332652;gene-LOC4332654;gene-LOC9271947	Oryza_sativa_newGene_6952			gene-LOC4332648;gene-LOC4332649	gene-LOC4332650	gene-LOC4332638;gene-LOC4332646;gene-LOC4332643;gene-LOC4332647;gene-LOC4332642;gene-LOC4332639;gene-LOC4332640;gene-LOC9272301;gene-LOC4332645	gene-LOC4332651;gene-LOC4332652;gene-LOC9271947;gene-LOC4332654
MSTRG.9222.3	gene-LOC4332638;gene-LOC4332639;gene-LOC4332640;gene-LOC9272301;gene-LOC4332642;gene-LOC4332643;gene-LOC4332645;gene-LOC4332646;gene-LOC4332647;gene-LOC4332648;gene-LOC4332649;Oryza_sativa_newGene_6952;gene-LOC4332650;gene-LOC4332651;gene-LOC4332652;gene-LOC4332654;gene-LOC9271947	Oryza_sativa_newGene_6952			gene-LOC4332648;gene-LOC4332649	gene-LOC4332650	gene-LOC4332638;gene-LOC4332647;gene-LOC4332643;gene-LOC4332646;gene-LOC9272301;gene-LOC4332640;gene-LOC4332639;gene-LOC4332642;gene-LOC4332645	gene-LOC9271947;gene-LOC4332654;gene-LOC4332652;gene-LOC4332651
MSTRG.9268.1	gene-LOC4332680;gene-LOC4332681;gene-LOC4332682;gene-LOC107280459;gene-LOC4332684;gene-LOC4332685;gene-LOC4332686;gene-LOC107277499;gene-LOC4332687;gene-LOC4332688;gene-LOC4332690;gene-LOC4332692;gene-LOC9271856;Oryza_sativa_newGene_6961;Oryza_sativa_newGene_6962;gene-LOC4332694;gene-LOC4332695;gene-LOC4332697;gene-LOC107276358;gene-LOC4332698;gene-LOC4332699;gene-LOC4332700;gene-LOC4332701;gene-…		gene-LOC4332694		Oryza_sativa_newGene_6962	gene-LOC4332695	gene-LOC4332688;gene-LOC4332692;gene-LOC4332680;gene-LOC4332682;gene-LOC4332687;gene-LOC9271856;gene-LOC107280459;gene-LOC4332681;gene-LOC4332686;gene-LOC4332684;gene-LOC107277499;gene-LOC4332685;Oryza_sativa_newGene_6961;gene-LOC4332690	gene-LOC4332700;gene-LOC9268012;gene-LOC4332705;gene-LOC112938371;gene-LOC4332698;gene-LOC4332699;gene-LOC107276358;gene-LOC4332697;gene-LOC4332701;gene-LOC4332704
MSTRG.9277.2	Oryza_sativa_newGene_6962;gene-LOC4332694;gene-LOC4332695;gene-LOC4332697;gene-LOC107276358;gene-LOC4332698;gene-LOC4332699;gene-LOC4332700;gene-LOC4332701;gene-LOC9268012;gene-LOC112938371;gene-LOC4332704;gene-LOC4332705;gene-LOC112938173;gene-LOC112938174;gene-LOC4332708;gene-LOC4332711;gene-LOC107280283;gene-LOC4332712;gene-LOC4332713;gene-LOC4332714	gene-LOC4332704			gene-LOC9268012;gene-LOC112938371	gene-LOC4332705	gene-LOC4332697;gene-LOC4332701;gene-LOC4332698;Oryza_sativa_newGene_6962;gene-LOC4332699;gene-LOC107276358;gene-LOC4332694;gene-LOC4332695;gene-LOC4332700	gene-LOC4332708;gene-LOC112938173;gene-LOC4332714;gene-LOC4332712;gene-LOC107280283;gene-LOC4332711;gene-LOC4332713;gene-LOC112938174
MSTRG.9370.1	gene-LOC4332778;gene-LOC4332779;Oryza_sativa_newGene_6982;Oryza_sativa_newGene_6983;gene-LOC4332781;Oryza_sativa_newGene_6984;Oryza_sativa_newGene_6985;gene-LOC4332782;gene-LOC9272450;Oryza_sativa_newGene_6986;gene-LOC4332784;gene-LOC4332786;Oryza_sativa_newGene_6987;Oryza_sativa_newGene_6988;Oryza_sativa_newGene_6989;gene-LOC107276761;gene-LOC4332788;Oryza_sativa_newGene_6990;gene-LOC4332790;gen…	Oryza_sativa_newGene_6990			gene-LOC4332788	gene-LOC4332791;gene-LOC4332790	gene-LOC4332781;gene-LOC4332778;gene-LOC4332784;Oryza_sativa_newGene_6984;Oryza_sativa_newGene_6982;Oryza_sativa_newGene_6986;gene-LOC9272450;gene-LOC107276761;Oryza_sativa_newGene_6983;gene-LOC4332782;gene-LOC4332779;Oryza_sativa_newGene_6989;Oryza_sativa_newGene_6988;Oryza_sativa_newGene_6985;gene-LOC4332786;Oryza_sativa_newGene_6987	gene-LOC4332796;gene-LOC107280287;Oryza_sativa_newGene_6991;gene-LOC4332795;gene-LOC4332794;gene-LOC4332793;gene-LOC4332797;Oryza_sativa_newGene_6992;gene-LOC4332799;Oryza_sativa_newGene_6994;gene-LOC4332792
MSTRG.9439.1	gene-LOC4332858;gene-LOC4332859;Oryza_sativa_newGene_7004;Oryza_sativa_newGene_7007;Oryza_sativa_newGene_7008;Oryza_sativa_newGene_7009						gene-LOC4332858;gene-LOC4332859	Oryza_sativa_newGene_7004;Oryza_sativa_newGene_7008;Oryza_sativa_newGene_7007;Oryza_sativa_newGene_7009
MSTRG.9441.1	Oryza_sativa_newGene_7004;Oryza_sativa_newGene_7007;Oryza_sativa_newGene_7008;Oryza_sativa_newGene_7009;gene-LOC4332860	Oryza_sativa_newGene_7004				Oryza_sativa_newGene_7009;Oryza_sativa_newGene_7007;Oryza_sativa_newGene_7008		gene-LOC4332860
MSTRG.9486.1	gene-LOC4332876;gene-LOC4332877;gene-LOC112938346;gene-LOC4332879;gene-LOC107275347;gene-LOC4332880;gene-LOC9270815;gene-LOC4332883;gene-LOC4332884;gene-LOC107280363;gene-LOC9271815;gene-LOC4332886;gene-LOC4332887;Oryza_sativa_newGene_7026;gene-LOC4332888;gene-LOC107276153;gene-LOC4332889;gene-LOC4332893;Oryza_sativa_newGene_7028;gene-LOC107276496;gene-LOC9272299			gene-LOC4332883		gene-LOC4332884	gene-LOC4332876;gene-LOC4332880;gene-LOC9270815;gene-LOC4332877;gene-LOC4332879;gene-LOC107275347;gene-LOC112938346	gene-LOC107280363;gene-LOC4332888;gene-LOC4332886;gene-LOC107276496;gene-LOC107276153;gene-LOC4332889;Oryza_sativa_newGene_7028;Oryza_sativa_newGene_7026;gene-LOC9271815;gene-LOC4332893;gene-LOC9272299;gene-LOC4332887
MSTRG.9489.1	gene-LOC4332877;gene-LOC112938346;gene-LOC4332879;gene-LOC107275347;gene-LOC4332880;gene-LOC9270815;gene-LOC4332883;gene-LOC4332884;gene-LOC107280363;gene-LOC9271815;gene-LOC4332886;gene-LOC4332887;Oryza_sativa_newGene_7026;gene-LOC4332888;gene-LOC107276153;gene-LOC4332889;gene-LOC4332893;Oryza_sativa_newGene_7028;gene-LOC107276496;gene-LOC9272299;gene-LOC107277764				gene-LOC4332884	gene-LOC107280363	gene-LOC4332880;gene-LOC9270815;gene-LOC4332877;gene-LOC4332883;gene-LOC4332879;gene-LOC107275347;gene-LOC112938346	gene-LOC107276496;gene-LOC4332886;gene-LOC4332888;Oryza_sativa_newGene_7026;gene-LOC107276153;Oryza_sativa_newGene_7028;gene-LOC4332889;gene-LOC107277764;gene-LOC4332893;gene-LOC9271815;gene-LOC9272299;gene-LOC4332887
MSTRG.9494.1	gene-LOC4332879;gene-LOC107275347;gene-LOC4332880;gene-LOC9270815;gene-LOC4332883;gene-LOC4332884;gene-LOC107280363;gene-LOC9271815;gene-LOC4332886;gene-LOC4332887;Oryza_sativa_newGene_7026;gene-LOC4332888;gene-LOC107276153;gene-LOC4332889;gene-LOC4332893;Oryza_sativa_newGene_7028;gene-LOC107276496;gene-LOC9272299;gene-LOC107277764;gene-LOC4332894;gene-LOC4332895	Oryza_sativa_newGene_7026			gene-LOC4332886;gene-LOC4332887	gene-LOC4332888;gene-LOC107276153	gene-LOC9271815;gene-LOC4332884;gene-LOC4332883;gene-LOC4332880;gene-LOC107275347;gene-LOC4332879;gene-LOC107280363;gene-LOC9270815	gene-LOC4332889;Oryza_sativa_newGene_7028;gene-LOC4332895;gene-LOC107276496;gene-LOC4332894;gene-LOC9272299;gene-LOC107277764;gene-LOC4332893
MSTRG.9563.1	gene-LOC4332941;gene-LOC107276793;gene-LOC4332942;gene-LOC4332943;gene-LOC4332944;gene-LOC4332945;Oryza_sativa_newGene_7042;Oryza_sativa_newGene_7043;gene-LOC4332947;gene-LOC4332948;gene-LOC9272317;gene-LOC9268085;gene-LOC4332950;gene-LOC4332952;gene-LOC9270360;gene-LOC4332954;gene-LOC4332955;gene-LOC4332956			gene-LOC9268085	gene-LOC9272317	gene-LOC4332950	Oryza_sativa_newGene_7042;gene-LOC4332941;gene-LOC4332948;gene-LOC4332943;Oryza_sativa_newGene_7043;gene-LOC4332942;gene-LOC4332944;gene-LOC4332945;gene-LOC4332947;gene-LOC107276793	gene-LOC4332952;gene-LOC9270360;gene-LOC4332955;gene-LOC4332956;gene-LOC4332954
MSTRG.9578.10	gene-LOC4332957;gene-LOC4332959;gene-LOC4332960;gene-LOC4332961;gene-LOC9267254;gene-LOC9271339;gene-LOC4332965;gene-LOC4332966;gene-LOC4332967;gene-LOC4332969;gene-LOC107280380;gene-LOC107275488;gene-LOC4332971;gene-LOC4332972;gene-LOC4332973;gene-LOC107276559;gene-LOC107280394;gene-LOC107275534;gene-LOC107276268	gene-LOC4332969				gene-LOC107280380	gene-LOC4332965;gene-LOC4332966;gene-LOC4332957;gene-LOC4332960;gene-LOC9271339;gene-LOC9267254;gene-LOC4332959;gene-LOC4332967;gene-LOC4332961	gene-LOC4332973;gene-LOC4332971;gene-LOC107280394;gene-LOC107276268;gene-LOC107276559;gene-LOC4332972;gene-LOC107275488;gene-LOC107275534
MSTRG.9593.1	gene-LOC107275511;gene-LOC4332976;gene-LOC4332977;gene-LOC4332978;gene-LOC4332979;gene-LOC107276015;gene-LOC4332980;gene-LOC4332981;Oryza_sativa_newGene_7048;gene-LOC9269580;gene-LOC4332986;gene-LOC4332988;gene-LOC4332989;Oryza_sativa_newGene_7050;gene-LOC112938240					gene-LOC9269580	gene-LOC4332979;gene-LOC107276015;gene-LOC107275511;gene-LOC4332976;gene-LOC4332981;gene-LOC4332977;Oryza_sativa_newGene_7048;gene-LOC4332980;gene-LOC4332978	gene-LOC4332989;gene-LOC4332986;gene-LOC112938240;Oryza_sativa_newGene_7050;gene-LOC4332988
MSTRG.9608.7	gene-LOC4332996;gene-LOC107275811;gene-LOC4332998;gene-LOC4332999;gene-LOC4333000;gene-LOC4333001;Oryza_sativa_newGene_7052;gene-LOC4333003;gene-LOC4333004;gene-LOC4333005;gene-LOC4333006;gene-LOC4333007;gene-LOC9272330;gene-LOC4333008;gene-LOC4333009	Oryza_sativa_newGene_7052				gene-LOC4333004;gene-LOC4333003	gene-LOC4332999;gene-LOC4333000;gene-LOC4332996;gene-LOC4333001;gene-LOC107275811;gene-LOC4332998	gene-LOC4333005;gene-LOC4333009;gene-LOC9272330;gene-LOC4333007;gene-LOC4333006;gene-LOC4333008
MSTRG.9608.9	gene-LOC4332996;gene-LOC107275811;gene-LOC4332998;gene-LOC4332999;gene-LOC4333000;gene-LOC4333001;Oryza_sativa_newGene_7052;gene-LOC4333003;gene-LOC4333004;gene-LOC4333005;gene-LOC4333006;gene-LOC4333007;gene-LOC9272330;gene-LOC4333008;gene-LOC4333009	Oryza_sativa_newGene_7052				gene-LOC4333004;gene-LOC4333003	gene-LOC4332999;gene-LOC4332998;gene-LOC4333001;gene-LOC107275811;gene-LOC4332996;gene-LOC4333000	gene-LOC4333008;gene-LOC4333007;gene-LOC4333009;gene-LOC9272330;gene-LOC4333005;gene-LOC4333006
MSTRG.9608.12	gene-LOC4332996;gene-LOC107275811;gene-LOC4332998;gene-LOC4332999;gene-LOC4333000;gene-LOC4333001;Oryza_sativa_newGene_7052;gene-LOC4333003;gene-LOC4333004;gene-LOC4333005;gene-LOC4333006;gene-LOC4333007;gene-LOC9272330;gene-LOC4333008;gene-LOC4333009	Oryza_sativa_newGene_7052				gene-LOC4333003;gene-LOC4333004	gene-LOC4333001;gene-LOC107275811;gene-LOC4332998;gene-LOC4333000;gene-LOC4332996;gene-LOC4332999	gene-LOC4333006;gene-LOC9272330;gene-LOC4333009;gene-LOC4333007;gene-LOC4333005;gene-LOC4333008
MSTRG.9629.1	gene-LOC4333012;gene-LOC4333014;gene-LOC4333015;gene-LOC4333016;gene-LOC4333017;gene-LOC4333018;gene-LOC4333019;gene-LOC4333020;Oryza_sativa_newGene_7053;gene-LOC4333022;gene-LOC107280375;gene-LOC4333024;gene-LOC4333025;gene-LOC112938241;gene-LOC9267004;gene-LOC4333026;gene-LOC4333027;gene-LOC4333028			gene-LOC4333024	gene-LOC4333022;gene-LOC107280375		gene-LOC4333020;gene-LOC4333019;Oryza_sativa_newGene_7053;gene-LOC4333016;gene-LOC4333014;gene-LOC4333017;gene-LOC4333015;gene-LOC4333012;gene-LOC4333018	gene-LOC112938241;gene-LOC4333027;gene-LOC9267004;gene-LOC4333025;gene-LOC4333026;gene-LOC4333028
MSTRG.9657.1	gene-LOC4333036;gene-LOC4333037;gene-LOC112938234;Oryza_sativa_newGene_7058;gene-LOC9268882;gene-LOC4333039;gene-LOC4333040;gene-LOC9271179;gene-LOC4333042;gene-LOC4333043;gene-LOC4333044;gene-LOC4333045;gene-LOC9269962;gene-LOC9272509;gene-LOC9268186;gene-LOC9266419;Oryza_sativa_newGene_7061;gene-LOC4333049			gene-LOC4333044	gene-LOC4333043	gene-LOC9269962;gene-LOC4333045	gene-LOC9271179;Oryza_sativa_newGene_7058;gene-LOC4333036;gene-LOC4333042;gene-LOC4333039;gene-LOC4333040;gene-LOC112938234;gene-LOC4333037;gene-LOC9268882	gene-LOC9268186;gene-LOC9272509;gene-LOC4333049;gene-LOC9266419;Oryza_sativa_newGene_7061
MSTRG.9657.2	gene-LOC4333036;gene-LOC4333037;gene-LOC112938234;Oryza_sativa_newGene_7058;gene-LOC9268882;gene-LOC4333039;gene-LOC4333040;gene-LOC9271179;gene-LOC4333042;gene-LOC4333043;gene-LOC4333044;gene-LOC4333045;gene-LOC9269962;gene-LOC9272509;gene-LOC9268186;gene-LOC9266419;Oryza_sativa_newGene_7061;gene-LOC4333049			gene-LOC4333044	gene-LOC4333043	gene-LOC9269962;gene-LOC4333045	gene-LOC4333039;gene-LOC4333042;gene-LOC9268882;gene-LOC4333037;gene-LOC4333040;gene-LOC112938234;gene-LOC4333036;Oryza_sativa_newGene_7058;gene-LOC9271179	Oryza_sativa_newGene_7061;gene-LOC9266419;gene-LOC4333049;gene-LOC9268186;gene-LOC9272509
MSTRG.9753.1	gene-LOC107280300;gene-LOC4333118;gene-LOC9269934;gene-LOC4333120;gene-LOC4333121;gene-LOC4333123;Oryza_sativa_newGene_7082;gene-LOC4333124;gene-LOC4333125;gene-LOC4333126;Oryza_sativa_newGene_7085;gene-LOC4333130	Oryza_sativa_newGene_7082		gene-LOC4333124	gene-LOC4333123		gene-LOC4333120;gene-LOC107280300;gene-LOC4333118;gene-LOC9269934;gene-LOC4333121	gene-LOC4333125;Oryza_sativa_newGene_7085;gene-LOC4333130;gene-LOC4333126
MSTRG.9755.1	gene-LOC107280300;gene-LOC4333118;gene-LOC9269934;gene-LOC4333120;gene-LOC4333121;gene-LOC4333123;Oryza_sativa_newGene_7082;gene-LOC4333124;gene-LOC4333125;gene-LOC4333126;Oryza_sativa_newGene_7085;gene-LOC4333130		gene-LOC4333124		Oryza_sativa_newGene_7082	gene-LOC4333125	gene-LOC4333120;gene-LOC107280300;gene-LOC4333123;gene-LOC4333121;gene-LOC9269934;gene-LOC4333118	gene-LOC4333126;gene-LOC4333130;Oryza_sativa_newGene_7085
MSTRG.9779.1	gene-LOC107276282;gene-LOC4333145;gene-LOC4333146;gene-LOC4333147;gene-LOC112938281;gene-LOC4333148;gene-LOC4333149;gene-LOC4333150;gene-LOC4333151;Oryza_sativa_newGene_7087;gene-LOC4333153;Oryza_sativa_newGene_7088;gene-LOC9266342;gene-LOC4333156;gene-LOC4333157;gene-LOC4333158;gene-LOC107280422;gene-LOC4333160;gene-LOC4333161;gene-LOC4333162	Oryza_sativa_newGene_7088	gene-LOC4333153		Oryza_sativa_newGene_7087;gene-LOC4333151	gene-LOC9266342	gene-LOC4333145;gene-LOC4333149;gene-LOC107276282;gene-LOC4333147;gene-LOC4333148;gene-LOC4333150;gene-LOC112938281;gene-LOC4333146	gene-LOC4333156;gene-LOC4333157;gene-LOC4333162;gene-LOC4333161;gene-LOC4333160;gene-LOC107280422;gene-LOC4333158
MSTRG.9793.2	gene-LOC4333161;gene-LOC4333162;gene-LOC4333163;gene-LOC4333164;Oryza_sativa_newGene_7089;gene-LOC4333165;Oryza_sativa_newGene_7090;gene-LOC4333167;gene-LOC107276712;Oryza_sativa_newGene_7091;gene-LOC4333168;gene-LOC4333169;gene-LOC4333170;gene-LOC4333171;gene-LOC9266376;gene-LOC4333173;gene-LOC4333174	gene-LOC107276712		Oryza_sativa_newGene_7091		gene-LOC4333169;gene-LOC4333168	Oryza_sativa_newGene_7089;gene-LOC4333163;gene-LOC4333165;gene-LOC4333167;gene-LOC4333164;Oryza_sativa_newGene_7090;gene-LOC4333162;gene-LOC4333161	gene-LOC4333170;gene-LOC4333174;gene-LOC4333173;gene-LOC4333171;gene-LOC9266376
MSTRG.9819.1	gene-LOC4333184;gene-LOC4333187;gene-LOC4333188;gene-LOC107278225;gene-LOC107277991;gene-LOC4333192;gene-LOC107275612;gene-LOC4333195;gene-LOC107277732;gene-LOC4333197;Oryza_sativa_newGene_7098;gene-LOC107275935;gene-LOC4333201;gene-LOC4333202;Oryza_sativa_newGene_7100			gene-LOC107275612	gene-LOC4333192	gene-LOC4333195	gene-LOC4333188;gene-LOC107277991;gene-LOC107278225;gene-LOC4333184;gene-LOC4333187	gene-LOC4333202;gene-LOC107275935;Oryza_sativa_newGene_7100;gene-LOC4333201;gene-LOC4333197;Oryza_sativa_newGene_7098;gene-LOC107277732
MSTRG.9830.1	gene-LOC107277732;gene-LOC4333197;Oryza_sativa_newGene_7098;gene-LOC107275935;gene-LOC4333201;gene-LOC4333202;Oryza_sativa_newGene_7100;Oryza_sativa_newGene_7101;Oryza_sativa_newGene_7102;gene-LOC4333206;gene-LOC4333208;gene-LOC4333209;gene-LOC4333210;gene-LOC4333211;gene-LOC4333212	Oryza_sativa_newGene_7101;Oryza_sativa_newGene_7102					gene-LOC4333202;Oryza_sativa_newGene_7100;gene-LOC107275935;gene-LOC4333197;Oryza_sativa_newGene_7098;gene-LOC107277732;gene-LOC4333201	gene-LOC4333206;gene-LOC4333212;gene-LOC4333208;gene-LOC4333209;gene-LOC4333211;gene-LOC4333210
MSTRG.9852.1	Oryza_sativa_newGene_7107;gene-LOC107275834;Oryza_sativa_newGene_7109;gene-LOC4333230;gene-LOC4333231				Oryza_sativa_newGene_7107			Oryza_sativa_newGene_7109;gene-LOC107275834;gene-LOC4333231;gene-LOC4333230
MSTRG.9865.1	Oryza_sativa_newGene_7113;gene-LOC4333235;Oryza_sativa_newGene_7114;gene-LOC107277724;gene-LOC107280308	gene-LOC107277724					Oryza_sativa_newGene_7113;gene-LOC4333235;Oryza_sativa_newGene_7114	gene-LOC107280308
MSTRG.9867.3	gene-LOC107280308;Oryza_sativa_newGene_7117;gene-LOC4333240;Oryza_sativa_newGene_7119	Oryza_sativa_newGene_7117				gene-LOC4333240	gene-LOC107280308	Oryza_sativa_newGene_7119
MSTRG.9867.4	gene-LOC107280308;Oryza_sativa_newGene_7117;gene-LOC4333240;Oryza_sativa_newGene_7119	Oryza_sativa_newGene_7117				gene-LOC4333240	gene-LOC107280308	Oryza_sativa_newGene_7119
MSTRG.9874.3	gene-LOC107280309;Oryza_sativa_newGene_7122;Oryza_sativa_newGene_7123;gene-LOC4333244;Oryza_sativa_newGene_7124	Oryza_sativa_newGene_7122	gene-LOC107280309					gene-LOC4333244;Oryza_sativa_newGene_7123;Oryza_sativa_newGene_7124
MSTRG.9874.4	gene-LOC107280309;Oryza_sativa_newGene_7122;Oryza_sativa_newGene_7123;gene-LOC4333244;Oryza_sativa_newGene_7124	Oryza_sativa_newGene_7122	gene-LOC107280309					Oryza_sativa_newGene_7123;Oryza_sativa_newGene_7124;gene-LOC4333244
MSTRG.9879.1	Oryza_sativa_newGene_7123;gene-LOC4333244;Oryza_sativa_newGene_7124;gene-LOC4333246;gene-LOC9267668;gene-LOC107275330						Oryza_sativa_newGene_7124;Oryza_sativa_newGene_7123;gene-LOC4333244	gene-LOC4333246;gene-LOC9267668;gene-LOC107275330
MSTRG.9882.1	gene-LOC4333246;gene-LOC9267668;gene-LOC107275330;gene-LOC4333254;gene-LOC4333256						gene-LOC9267668;gene-LOC107275330;gene-LOC4333246	gene-LOC4333256;gene-LOC4333254
MSTRG.9905.1	gene-LOC4333268;gene-LOC9271241;Oryza_sativa_newGene_7132;gene-LOC9267012;gene-LOC4333271;gene-LOC4333272;gene-LOC9267256;gene-LOC112936143;gene-LOC4333273;gene-LOC4333274;gene-LOC107280311;gene-LOC4333275;Oryza_sativa_newGene_7134;Oryza_sativa_newGene_7135;Oryza_sativa_newGene_7138;gene-LOC4333277;gene-LOC4333278;gene-LOC4333279;gene-LOC4333280;gene-LOC4333281			gene-LOC4333275	gene-LOC107280311	Oryza_sativa_newGene_7134;Oryza_sativa_newGene_7135	gene-LOC9267012;gene-LOC9267256;gene-LOC4333273;gene-LOC4333271;gene-LOC9271241;gene-LOC4333274;gene-LOC4333268;Oryza_sativa_newGene_7132;gene-LOC112936143;gene-LOC4333272	gene-LOC4333280;gene-LOC4333281;gene-LOC4333277;Oryza_sativa_newGene_7138;gene-LOC4333279;gene-LOC4333278
MSTRG.9908.1	gene-LOC9271241;Oryza_sativa_newGene_7132;gene-LOC9267012;gene-LOC4333271;gene-LOC4333272;gene-LOC9267256;gene-LOC112936143;gene-LOC4333273;gene-LOC4333274;gene-LOC107280311;gene-LOC4333275;Oryza_sativa_newGene_7134;Oryza_sativa_newGene_7135;Oryza_sativa_newGene_7138;gene-LOC4333277;gene-LOC4333278;gene-LOC4333279;gene-LOC4333280;gene-LOC4333281;gene-LOC107280312	Oryza_sativa_newGene_7134;Oryza_sativa_newGene_7135			gene-LOC4333275		gene-LOC9267256;gene-LOC107280311;gene-LOC9267012;gene-LOC9271241;gene-LOC4333271;gene-LOC4333273;Oryza_sativa_newGene_7132;gene-LOC4333272;gene-LOC112936143;gene-LOC4333274	gene-LOC4333280;gene-LOC4333281;gene-LOC4333277;Oryza_sativa_newGene_7138;gene-LOC107280312;gene-LOC4333279;gene-LOC4333278
MSTRG.9967.3	gene-LOC9266605;gene-LOC4333317;gene-LOC107280315;gene-LOC4333319;gene-LOC4333320;gene-LOC4333323;Oryza_sativa_newGene_7156;Oryza_sativa_newGene_7157;gene-LOC4333326;gene-LOC112938249;gene-LOC4333327;gene-LOC107277070;gene-LOC4333328;gene-LOC107280377;Oryza_sativa_newGene_7158;gene-LOC4333329;Oryza_sativa_newGene_7159;gene-LOC4333330;gene-LOC4333331;gene-LOC107278716;gene-LOC107280316	Oryza_sativa_newGene_7156		Oryza_sativa_newGene_7157			gene-LOC107280315;gene-LOC4333320;gene-LOC4333317;gene-LOC4333323;gene-LOC4333319;gene-LOC9266605	gene-LOC4333331;gene-LOC112938249;gene-LOC4333327;gene-LOC107277070;gene-LOC107280377;Oryza_sativa_newGene_7158;Oryza_sativa_newGene_7159;gene-LOC4333328;gene-LOC4333326;gene-LOC107280316;gene-LOC107278716;gene-LOC4333330;gene-LOC4333329
MSTRG.9967.5	gene-LOC9266605;gene-LOC4333317;gene-LOC107280315;gene-LOC4333319;gene-LOC4333320;gene-LOC4333323;Oryza_sativa_newGene_7156;Oryza_sativa_newGene_7157;gene-LOC4333326;gene-LOC112938249;gene-LOC4333327;gene-LOC107277070;gene-LOC4333328;gene-LOC107280377;Oryza_sativa_newGene_7158;gene-LOC4333329;Oryza_sativa_newGene_7159;gene-LOC4333330;gene-LOC4333331;gene-LOC107278716;gene-LOC107280316	Oryza_sativa_newGene_7156		Oryza_sativa_newGene_7157			gene-LOC4333320;gene-LOC107280315;gene-LOC4333317;gene-LOC4333319;gene-LOC4333323;gene-LOC9266605	gene-LOC4333328;gene-LOC4333326;Oryza_sativa_newGene_7159;Oryza_sativa_newGene_7158;gene-LOC107280377;gene-LOC4333329;gene-LOC4333330;gene-LOC107278716;gene-LOC107280316;gene-LOC4333327;gene-LOC112938249;gene-LOC4333331;gene-LOC107277070
MSTRG.9967.4	gene-LOC9266605;gene-LOC4333317;gene-LOC107280315;gene-LOC4333319;gene-LOC4333320;gene-LOC4333323;Oryza_sativa_newGene_7156;Oryza_sativa_newGene_7157;gene-LOC4333326;gene-LOC112938249;gene-LOC4333327;gene-LOC107277070;gene-LOC4333328;gene-LOC107280377;Oryza_sativa_newGene_7158;gene-LOC4333329;Oryza_sativa_newGene_7159;gene-LOC4333330;gene-LOC4333331;gene-LOC107278716;gene-LOC107280316	Oryza_sativa_newGene_7156		Oryza_sativa_newGene_7157			gene-LOC9266605;gene-LOC4333319;gene-LOC4333323;gene-LOC4333317;gene-LOC107280315;gene-LOC4333320	gene-LOC4333327;gene-LOC4333331;gene-LOC112938249;gene-LOC107277070;gene-LOC4333328;gene-LOC4333326;Oryza_sativa_newGene_7159;Oryza_sativa_newGene_7158;gene-LOC107280377;gene-LOC4333329;gene-LOC4333330;gene-LOC107278716;gene-LOC107280316
MSTRG.9968.1	gene-LOC9266605;gene-LOC4333317;gene-LOC107280315;gene-LOC4333319;gene-LOC4333320;gene-LOC4333323;Oryza_sativa_newGene_7156;Oryza_sativa_newGene_7157;gene-LOC4333326;gene-LOC112938249;gene-LOC4333327;gene-LOC107277070;gene-LOC4333328;gene-LOC107280377;Oryza_sativa_newGene_7158;gene-LOC4333329;Oryza_sativa_newGene_7159;gene-LOC4333330;gene-LOC4333331;gene-LOC107278716;gene-LOC107280316	Oryza_sativa_newGene_7157	Oryza_sativa_newGene_7156				gene-LOC4333317;gene-LOC107280315;gene-LOC4333320;gene-LOC9266605;gene-LOC4333323;gene-LOC4333319	gene-LOC4333329;gene-LOC4333330;gene-LOC107278716;gene-LOC107280316;gene-LOC4333326;gene-LOC4333328;Oryza_sativa_newGene_7159;Oryza_sativa_newGene_7158;gene-LOC107280377;gene-LOC107277070;gene-LOC4333327;gene-LOC112938249;gene-LOC4333331
MSTRG.9983.1	Oryza_sativa_newGene_7158;gene-LOC4333329;Oryza_sativa_newGene_7159;gene-LOC4333330;gene-LOC4333331;gene-LOC107278716;gene-LOC107280316;Oryza_sativa_newGene_7160;gene-LOC9269873;gene-LOC107278052;gene-LOC107275627;gene-LOC4333335;gene-LOC4333336;gene-LOC4333337;gene-LOC107277248;gene-LOC4333338;gene-LOC4333339			gene-LOC4333335	gene-LOC107275627	gene-LOC4333336	Oryza_sativa_newGene_7160;gene-LOC107278052;gene-LOC4333331;gene-LOC107280316;gene-LOC107278716;gene-LOC4333330;gene-LOC4333329;gene-LOC9269873;Oryza_sativa_newGene_7158;Oryza_sativa_newGene_7159	gene-LOC4333337;gene-LOC4333339;gene-LOC107277248;gene-LOC4333338
MSTRG.9999.1	gene-LOC4333340;Oryza_sativa_newGene_7162;gene-LOC4333342;gene-LOC4333343;gene-LOC4333344;gene-LOC4333345;gene-LOC4333346;gene-LOC4333347;gene-LOC4333348;gene-LOC4333349;gene-LOC9268542;gene-LOC107276346;gene-LOC107280241;gene-LOC4333350;gene-LOC107277022;gene-LOC4333351;gene-LOC4333352;gene-LOC4333353				gene-LOC9268542		gene-LOC4333344;gene-LOC4333348;gene-LOC4333349;Oryza_sativa_newGene_7162;gene-LOC4333340;gene-LOC4333345;gene-LOC4333346;gene-LOC4333347;gene-LOC4333342;gene-LOC4333343	gene-LOC4333350;gene-LOC4333352;gene-LOC107280241;gene-LOC107276346;gene-LOC107277022;gene-LOC4333351;gene-LOC4333353
MSTRG.10009.3	Oryza_sativa_newGene_3;Oryza_sativa_newGene_4;Oryza_sativa_newGene_5;Oryza_sativa_newGene_6;gene-LOC9266588;gene-LOC9269032;gene-LOC107275907;Oryza_sativa_newGene_7;Oryza_sativa_newGene_8;gene-LOC4333359	Oryza_sativa_newGene_6				gene-LOC9266588	Oryza_sativa_newGene_3;Oryza_sativa_newGene_4;Oryza_sativa_newGene_5	Oryza_sativa_newGene_8;Oryza_sativa_newGene_7;gene-LOC107275907;gene-LOC4333359;gene-LOC9269032
MSTRG.10012.1	Oryza_sativa_newGene_3;Oryza_sativa_newGene_4;Oryza_sativa_newGene_5;Oryza_sativa_newGene_6;gene-LOC9266588;gene-LOC9269032;gene-LOC107275907;Oryza_sativa_newGene_7;Oryza_sativa_newGene_8;gene-LOC4333359;gene-LOC4333362;gene-LOC4333361;gene-LOC4333363;Oryza_sativa_newGene_9	Oryza_sativa_newGene_7			gene-LOC9269032;gene-LOC107275907		Oryza_sativa_newGene_5;Oryza_sativa_newGene_6;Oryza_sativa_newGene_4;gene-LOC9266588;Oryza_sativa_newGene_3	gene-LOC4333361;gene-LOC4333363;Oryza_sativa_newGene_8;gene-LOC4333362;gene-LOC4333359;Oryza_sativa_newGene_9
MSTRG.10012.3	Oryza_sativa_newGene_3;Oryza_sativa_newGene_4;Oryza_sativa_newGene_5;Oryza_sativa_newGene_6;gene-LOC9266588;gene-LOC9269032;gene-LOC107275907;Oryza_sativa_newGene_7;Oryza_sativa_newGene_8;gene-LOC4333359;gene-LOC4333362;gene-LOC4333361;gene-LOC4333363;Oryza_sativa_newGene_9	Oryza_sativa_newGene_7			gene-LOC107275907;gene-LOC9269032		Oryza_sativa_newGene_3;Oryza_sativa_newGene_4;gene-LOC9266588;Oryza_sativa_newGene_6;Oryza_sativa_newGene_5	gene-LOC4333361;gene-LOC4333363;gene-LOC4333362;gene-LOC4333359;Oryza_sativa_newGene_9;Oryza_sativa_newGene_8
MSTRG.10012.2	Oryza_sativa_newGene_3;Oryza_sativa_newGene_4;Oryza_sativa_newGene_5;Oryza_sativa_newGene_6;gene-LOC9266588;gene-LOC9269032;gene-LOC107275907;Oryza_sativa_newGene_7;Oryza_sativa_newGene_8;gene-LOC4333359;gene-LOC4333362;gene-LOC4333361;gene-LOC4333363;Oryza_sativa_newGene_9	Oryza_sativa_newGene_7			gene-LOC9269032;gene-LOC107275907		gene-LOC9266588;Oryza_sativa_newGene_4;Oryza_sativa_newGene_3;Oryza_sativa_newGene_6;Oryza_sativa_newGene_5	gene-LOC4333363;gene-LOC4333361;Oryza_sativa_newGene_8;Oryza_sativa_newGene_9;gene-LOC4333359;gene-LOC4333362
MSTRG.10012.8	Oryza_sativa_newGene_3;Oryza_sativa_newGene_4;Oryza_sativa_newGene_5;Oryza_sativa_newGene_6;gene-LOC9266588;gene-LOC9269032;gene-LOC107275907;Oryza_sativa_newGene_7;Oryza_sativa_newGene_8;gene-LOC4333359;gene-LOC4333362;gene-LOC4333361;gene-LOC4333363;Oryza_sativa_newGene_9	Oryza_sativa_newGene_7			gene-LOC9269032;gene-LOC107275907		Oryza_sativa_newGene_3;gene-LOC9266588;Oryza_sativa_newGene_4;Oryza_sativa_newGene_5;Oryza_sativa_newGene_6	gene-LOC4333363;gene-LOC4333361;Oryza_sativa_newGene_8;Oryza_sativa_newGene_9;gene-LOC4333359;gene-LOC4333362
MSTRG.10012.10	Oryza_sativa_newGene_3;Oryza_sativa_newGene_4;Oryza_sativa_newGene_5;Oryza_sativa_newGene_6;gene-LOC9266588;gene-LOC9269032;gene-LOC107275907;Oryza_sativa_newGene_7;Oryza_sativa_newGene_8;gene-LOC4333359;gene-LOC4333362;gene-LOC4333361;gene-LOC4333363;Oryza_sativa_newGene_9	Oryza_sativa_newGene_7			gene-LOC9269032;gene-LOC107275907		Oryza_sativa_newGene_5;Oryza_sativa_newGene_6;Oryza_sativa_newGene_3;gene-LOC9266588;Oryza_sativa_newGene_4	Oryza_sativa_newGene_8;Oryza_sativa_newGene_9;gene-LOC4333362;gene-LOC4333359;gene-LOC4333363;gene-LOC4333361
MSTRG.10012.11	Oryza_sativa_newGene_3;Oryza_sativa_newGene_4;Oryza_sativa_newGene_5;Oryza_sativa_newGene_6;gene-LOC9266588;gene-LOC9269032;gene-LOC107275907;Oryza_sativa_newGene_7;Oryza_sativa_newGene_8;gene-LOC4333359;gene-LOC4333362;gene-LOC4333361;gene-LOC4333363;Oryza_sativa_newGene_9	Oryza_sativa_newGene_7			gene-LOC107275907;gene-LOC9269032		Oryza_sativa_newGene_3;gene-LOC9266588;Oryza_sativa_newGene_4;Oryza_sativa_newGene_6;Oryza_sativa_newGene_5	gene-LOC4333363;gene-LOC4333361;Oryza_sativa_newGene_9;gene-LOC4333362;gene-LOC4333359;Oryza_sativa_newGene_8
MSTRG.10012.17	Oryza_sativa_newGene_3;Oryza_sativa_newGene_4;Oryza_sativa_newGene_5;Oryza_sativa_newGene_6;gene-LOC9266588;gene-LOC9269032;gene-LOC107275907;Oryza_sativa_newGene_7;Oryza_sativa_newGene_8;gene-LOC4333359;gene-LOC4333362;gene-LOC4333361;gene-LOC4333363;Oryza_sativa_newGene_9	Oryza_sativa_newGene_7			gene-LOC107275907;gene-LOC9269032		Oryza_sativa_newGene_3;Oryza_sativa_newGene_4;gene-LOC9266588;Oryza_sativa_newGene_5;Oryza_sativa_newGene_6	Oryza_sativa_newGene_9;gene-LOC4333362;gene-LOC4333359;Oryza_sativa_newGene_8;gene-LOC4333363;gene-LOC4333361
MSTRG.10012.14	Oryza_sativa_newGene_3;Oryza_sativa_newGene_4;Oryza_sativa_newGene_5;Oryza_sativa_newGene_6;gene-LOC9266588;gene-LOC9269032;gene-LOC107275907;Oryza_sativa_newGene_7;Oryza_sativa_newGene_8;gene-LOC4333359;gene-LOC4333362;gene-LOC4333361;gene-LOC4333363;Oryza_sativa_newGene_9	Oryza_sativa_newGene_7			gene-LOC107275907;gene-LOC9269032		gene-LOC9266588;Oryza_sativa_newGene_4;Oryza_sativa_newGene_3;Oryza_sativa_newGene_5;Oryza_sativa_newGene_6	gene-LOC4333363;gene-LOC4333361;Oryza_sativa_newGene_8;Oryza_sativa_newGene_9;gene-LOC4333359;gene-LOC4333362
MSTRG.10041.1	gene-LOC9268250;gene-LOC9270791;gene-LOC107280320;gene-LOC4333375;gene-LOC107280254;gene-LOC9266875;Oryza_sativa_newGene_13;Oryza_sativa_newGene_15;gene-LOC4333378;gene-LOC4333379;gene-LOC4333380;Oryza_sativa_newGene_16;gene-LOC4333381;gene-LOC107280381;gene-LOC4333383;gene-LOC4333384;gene-LOC107280384;gene-LOC107280413;gene-LOC4333386;gene-LOC4333387;gene-LOC4333388;gene-LOC9268533	gene-LOC107280381			gene-LOC4333381;Oryza_sativa_newGene_16		gene-LOC9268250;gene-LOC4333379;gene-LOC107280320;gene-LOC107280254;gene-LOC4333375;gene-LOC4333380;gene-LOC9266875;Oryza_sativa_newGene_13;gene-LOC9270791;gene-LOC4333378;Oryza_sativa_newGene_15	gene-LOC4333387;gene-LOC4333383;gene-LOC4333388;gene-LOC4333384;gene-LOC107280384;gene-LOC9268533;gene-LOC4333386;gene-LOC107280413
MSTRG.10060.1	gene-LOC4333396;gene-LOC107280230;gene-LOC4333397;gene-LOC107280321;gene-LOC4333398;gene-LOC4333399;Oryza_sativa_newGene_20;gene-LOC4333402;gene-LOC4333404;gene-LOC4333405;gene-LOC112938312;gene-LOC4333407;gene-LOC107280481;gene-LOC9272037;gene-LOC107280366;gene-LOC4333410	Oryza_sativa_newGene_20	gene-LOC4333399	gene-LOC4333402			gene-LOC107280230;gene-LOC107280321;gene-LOC4333398;gene-LOC4333397;gene-LOC4333396	gene-LOC4333407;gene-LOC4333410;gene-LOC112938312;gene-LOC107280366;gene-LOC107280481;gene-LOC4333405;gene-LOC9272037;gene-LOC4333404
MSTRG.10073.5	gene-LOC112938312;gene-LOC4333407;gene-LOC107280481;gene-LOC9272037;gene-LOC107280366;gene-LOC4333410;gene-LOC9270259;gene-LOC4333411;Oryza_sativa_newGene_21;gene-LOC4333413;Oryza_sativa_newGene_22;gene-LOC107280248;gene-LOC112938365;gene-LOC4333416;gene-LOC4333415;gene-LOC4333418	Oryza_sativa_newGene_22			gene-LOC4333413		gene-LOC107280366;gene-LOC107280481;gene-LOC4333411;gene-LOC4333410;gene-LOC4333407;gene-LOC9270259;gene-LOC112938312;Oryza_sativa_newGene_21;gene-LOC9272037	gene-LOC4333416;gene-LOC112938365;gene-LOC4333418;gene-LOC4333415;gene-LOC107280248
MSTRG.10073.7	gene-LOC4333407;gene-LOC107280481;gene-LOC9272037;gene-LOC107280366;gene-LOC4333410;gene-LOC9270259;gene-LOC4333411;Oryza_sativa_newGene_21;gene-LOC4333413;Oryza_sativa_newGene_22;gene-LOC107280248;gene-LOC112938365;gene-LOC4333416;gene-LOC4333415;gene-LOC4333418	Oryza_sativa_newGene_22			gene-LOC4333413		Oryza_sativa_newGene_21;gene-LOC9272037;gene-LOC4333411;gene-LOC107280481;gene-LOC107280366;gene-LOC9270259;gene-LOC4333410;gene-LOC4333407	gene-LOC107280248;gene-LOC4333418;gene-LOC4333415;gene-LOC112938365;gene-LOC4333416
MSTRG.10089.1	Oryza_sativa_newGene_24;gene-LOC4333426;gene-LOC107276980;gene-LOC4333428;gene-LOC4333429;gene-LOC107278460;Oryza_sativa_newGene_27;gene-LOC4333430;gene-LOC4333431;gene-LOC4333432;gene-LOC9270857;gene-LOC4333433;gene-LOC4333434				gene-LOC107278460	gene-LOC4333430;Oryza_sativa_newGene_27	gene-LOC4333428;gene-LOC4333426;gene-LOC4333429;gene-LOC107276980;Oryza_sativa_newGene_24	gene-LOC4333433;gene-LOC4333431;gene-LOC4333434;gene-LOC4333432;gene-LOC9270857
MSTRG.10090.2	Oryza_sativa_newGene_24;gene-LOC4333426;gene-LOC107276980;gene-LOC4333428;gene-LOC4333429;gene-LOC107278460;Oryza_sativa_newGene_27;gene-LOC4333430;gene-LOC4333431;gene-LOC4333432;gene-LOC9270857;gene-LOC4333433;gene-LOC4333434;gene-LOC4333435	Oryza_sativa_newGene_27		gene-LOC4333430			Oryza_sativa_newGene_24;gene-LOC107276980;gene-LOC4333429;gene-LOC4333426;gene-LOC4333428;gene-LOC107278460	gene-LOC4333434;gene-LOC4333431;gene-LOC4333435;gene-LOC9270857;gene-LOC4333432;gene-LOC4333433
MSTRG.10098.1	gene-LOC4333430;gene-LOC4333431;gene-LOC4333432;gene-LOC9270857;gene-LOC4333433;gene-LOC4333434;gene-LOC4333435;gene-LOC4333437;gene-LOC9267160;gene-LOC9269649;gene-LOC9272292;gene-LOC112938203;gene-LOC9267214				gene-LOC4333434;gene-LOC4333435	gene-LOC4333437	gene-LOC4333431;gene-LOC9270857;gene-LOC4333432;gene-LOC4333433;gene-LOC4333430	gene-LOC9272292;gene-LOC112938203;gene-LOC9269649;gene-LOC9267160;gene-LOC9267214
MSTRG.10098.2	gene-LOC4333430;gene-LOC4333431;gene-LOC4333432;gene-LOC9270857;gene-LOC4333433;gene-LOC4333434;gene-LOC4333435;gene-LOC4333437;gene-LOC9267160;gene-LOC9269649;gene-LOC9272292;gene-LOC112938203;gene-LOC9267214				gene-LOC4333434;gene-LOC4333435	gene-LOC4333437	gene-LOC4333432;gene-LOC9270857;gene-LOC4333431;gene-LOC4333430;gene-LOC4333433	gene-LOC9272292;gene-LOC112938203;gene-LOC9267214;gene-LOC9267160;gene-LOC9269649
MSTRG.10098.3	gene-LOC4333430;gene-LOC4333431;gene-LOC4333432;gene-LOC9270857;gene-LOC4333433;gene-LOC4333434;gene-LOC4333435;gene-LOC4333437;gene-LOC9267160;gene-LOC9269649;gene-LOC9272292;gene-LOC112938203;gene-LOC9267214				gene-LOC4333434;gene-LOC4333435	gene-LOC4333437	gene-LOC9270857;gene-LOC4333432;gene-LOC4333431;gene-LOC4333430;gene-LOC4333433	gene-LOC9267214;gene-LOC9269649;gene-LOC9267160;gene-LOC9272292;gene-LOC112938203
MSTRG.10108.1	gene-LOC4333450;gene-LOC9270983;gene-LOC4333453;Oryza_sativa_newGene_30;gene-LOC4333455;gene-LOC4333457;gene-LOC4333458;gene-LOC4333459;Oryza_sativa_newGene_33;gene-LOC112938327;gene-LOC4333462;gene-LOC4333464	Oryza_sativa_newGene_30			gene-LOC4333453		gene-LOC4333450;gene-LOC9270983	gene-LOC4333462;Oryza_sativa_newGene_33;gene-LOC112938327;gene-LOC4333457;gene-LOC4333464;gene-LOC4333458;gene-LOC4333459;gene-LOC4333455
MSTRG.10108.2	gene-LOC4333450;gene-LOC9270983;gene-LOC4333453;Oryza_sativa_newGene_30;gene-LOC4333455;gene-LOC4333457;gene-LOC4333458;gene-LOC4333459;Oryza_sativa_newGene_33;gene-LOC112938327;gene-LOC4333462;gene-LOC4333464	Oryza_sativa_newGene_30					gene-LOC4333450;gene-LOC4333453;gene-LOC9270983	gene-LOC4333458;gene-LOC4333459;gene-LOC4333455;gene-LOC4333462;gene-LOC112938327;gene-LOC4333457;Oryza_sativa_newGene_33;gene-LOC4333464
MSTRG.10138.1	gene-LOC4333470;gene-LOC4333471;gene-LOC112938301;gene-LOC107280211;gene-LOC112938302;gene-LOC4333472;gene-LOC107277496;Oryza_sativa_newGene_36;gene-LOC4333473;gene-LOC4333474;gene-LOC4333475;Oryza_sativa_newGene_37;gene-LOC4333478;gene-LOC107278193;gene-LOC107278153;gene-LOC4333479;Oryza_sativa_newGene_39;gene-LOC9269134;gene-LOC4333487;gene-LOC4333488;gene-LOC4333489	Oryza_sativa_newGene_39			gene-LOC107278153;gene-LOC4333479		Oryza_sativa_newGene_37;gene-LOC4333471;gene-LOC4333475;gene-LOC4333474;gene-LOC107277496;gene-LOC112938302;gene-LOC4333472;gene-LOC4333478;gene-LOC4333470;gene-LOC112938301;gene-LOC107278193;gene-LOC4333473;gene-LOC107280211;Oryza_sativa_newGene_36	gene-LOC9269134;gene-LOC4333489;gene-LOC4333487;gene-LOC4333488
MSTRG.10148.1	gene-LOC9269134;gene-LOC4333487;gene-LOC4333488;gene-LOC4333489;gene-LOC107280398;gene-LOC4333492;gene-LOC9269577;Oryza_sativa_newGene_43;gene-LOC4333493;gene-LOC4333494;gene-LOC4333495;gene-LOC107276191;gene-LOC4333496;Oryza_sativa_newGene_44;gene-LOC4333499;gene-LOC4333500;gene-LOC4333501;gene-LOC4333502	Oryza_sativa_newGene_43			gene-LOC4333492;gene-LOC9269577	gene-LOC4333493	gene-LOC4333488;gene-LOC4333487;gene-LOC107280398;gene-LOC9269134;gene-LOC4333489	gene-LOC4333501;gene-LOC4333494;gene-LOC4333496;gene-LOC4333502;Oryza_sativa_newGene_44;gene-LOC107276191;gene-LOC4333495;gene-LOC4333500;gene-LOC4333499
MSTRG.10163.1	gene-LOC4333502;gene-LOC9271868;gene-LOC4333505;gene-LOC4333506;gene-LOC4333507;gene-LOC4333509	gene-LOC4333506				gene-LOC4333507	gene-LOC4333505;gene-LOC9271868;gene-LOC4333502	gene-LOC4333509
MSTRG.10213.1	gene-LOC4333545;gene-LOC107280491;Oryza_sativa_newGene_55;gene-LOC4333547;gene-LOC4333548;gene-LOC4333549;gene-LOC107276437;gene-LOC4333551;gene-LOC4333552;Oryza_sativa_newGene_58;gene-LOC107276955;gene-LOC9269462;gene-LOC4333554;Oryza_sativa_newGene_59;gene-LOC4333555;Oryza_sativa_newGene_61;Oryza_sativa_newGene_62;gene-LOC4333557;gene-LOC9269748;gene-LOC4333560;gene-LOC107276624		gene-LOC107276437			gene-LOC4333551	gene-LOC4333548;gene-LOC4333545;gene-LOC107280491;gene-LOC4333549;Oryza_sativa_newGene_55;gene-LOC4333547	Oryza_sativa_newGene_58;gene-LOC107276624;gene-LOC4333555;Oryza_sativa_newGene_62;gene-LOC9269462;Oryza_sativa_newGene_61;gene-LOC107276955;gene-LOC4333560;Oryza_sativa_newGene_59;gene-LOC9269748;gene-LOC4333554;gene-LOC4333557;gene-LOC4333552
MSTRG.10225.1	gene-LOC4333548;gene-LOC4333549;gene-LOC107276437;gene-LOC4333551;gene-LOC4333552;Oryza_sativa_newGene_58;gene-LOC107276955;gene-LOC9269462;gene-LOC4333554;Oryza_sativa_newGene_59;gene-LOC4333555;Oryza_sativa_newGene_61;Oryza_sativa_newGene_62;gene-LOC4333557;gene-LOC9269748;gene-LOC4333560;gene-LOC107276624;Oryza_sativa_newGene_65;gene-LOC4333563;gene-LOC4333564;gene-LOC4333565	Oryza_sativa_newGene_62	Oryza_sativa_newGene_61	gene-LOC4333557	gene-LOC4333555;Oryza_sativa_newGene_59	gene-LOC9269748	Oryza_sativa_newGene_58;gene-LOC107276437;gene-LOC4333549;gene-LOC4333548;gene-LOC4333551;gene-LOC9269462;gene-LOC107276955;gene-LOC4333554;gene-LOC4333552	gene-LOC4333563;gene-LOC107276624;Oryza_sativa_newGene_65;gene-LOC4333560;gene-LOC4333565;gene-LOC4333564
MSTRG.10260.1	gene-LOC4333583;gene-LOC4333584;gene-LOC4333585;gene-LOC107278674;gene-LOC4333586;Oryza_sativa_newGene_72;Oryza_sativa_newGene_73;gene-LOC4333588;gene-LOC4333589;gene-LOC4333590;gene-LOC4333591;gene-LOC4333592;gene-LOC4333593;gene-LOC4333595;Oryza_sativa_newGene_76;gene-LOC4333597;gene-LOC4333598			Oryza_sativa_newGene_72	gene-LOC4333586	gene-LOC4333588;Oryza_sativa_newGene_73	gene-LOC4333584;gene-LOC107278674;gene-LOC4333583;gene-LOC4333585	gene-LOC4333597;gene-LOC4333589;gene-LOC4333591;Oryza_sativa_newGene_76;gene-LOC4333590;gene-LOC4333595;gene-LOC4333593;gene-LOC4333598;gene-LOC4333592
MSTRG.10297.1	gene-LOC9266307;gene-LOC4333623;gene-LOC4333624;gene-LOC4333625;gene-LOC4333626;gene-LOC107275694;gene-LOC4333627;gene-LOC4333628;gene-LOC4333629;gene-LOC107278279						gene-LOC4333623;gene-LOC9266307	gene-LOC4333629;gene-LOC4333626;gene-LOC4333624;gene-LOC4333628;gene-LOC107275694;gene-LOC4333625;gene-LOC107278279;gene-LOC4333627
MSTRG.10375.2	gene-LOC4333698;gene-LOC107275599;gene-LOC4333700;gene-LOC4333702;gene-LOC4333703;Oryza_sativa_newGene_98;Oryza_sativa_newGene_99;gene-LOC107277815;gene-LOC4333706;gene-LOC4333707;Oryza_sativa_newGene_101;gene-LOC4333710;gene-LOC4333711;gene-LOC4333712;Oryza_sativa_newGene_102	Oryza_sativa_newGene_98;Oryza_sativa_newGene_99				gene-LOC107277815	gene-LOC4333703;gene-LOC4333702;gene-LOC4333698;gene-LOC4333700;gene-LOC107275599	gene-LOC4333706;gene-LOC4333710;gene-LOC4333712;gene-LOC4333711;gene-LOC4333707;Oryza_sativa_newGene_102;Oryza_sativa_newGene_101
MSTRG.10388.1	Oryza_sativa_newGene_101;gene-LOC4333710;gene-LOC4333711;gene-LOC4333712;Oryza_sativa_newGene_102;gene-LOC112938224;gene-LOC4333713;Oryza_sativa_newGene_104;gene-LOC4333714;gene-LOC4333715;gene-LOC4333716;Oryza_sativa_newGene_105;gene-LOC9268935	gene-LOC112938224				gene-LOC4333713	gene-LOC4333712;gene-LOC4333711;Oryza_sativa_newGene_101;Oryza_sativa_newGene_102;gene-LOC4333710	Oryza_sativa_newGene_104;gene-LOC4333715;gene-LOC4333716;Oryza_sativa_newGene_105;gene-LOC4333714;gene-LOC9268935
MSTRG.10394.1	gene-LOC112938224;gene-LOC4333713;Oryza_sativa_newGene_104;gene-LOC4333714;gene-LOC4333715;gene-LOC4333716;Oryza_sativa_newGene_105;gene-LOC9268935;gene-LOC4333719;gene-LOC4333720;gene-LOC4333723;gene-LOC107276668	Oryza_sativa_newGene_105					gene-LOC112938224;gene-LOC4333714;gene-LOC4333716;gene-LOC4333713;gene-LOC4333715;Oryza_sativa_newGene_104	gene-LOC107276668;gene-LOC9268935;gene-LOC4333720;gene-LOC4333723;gene-LOC4333719
MSTRG.10440.1	gene-LOC4333751;gene-LOC4333753;gene-LOC107276780;gene-LOC9271693;Oryza_sativa_newGene_112;Oryza_sativa_newGene_113;Oryza_sativa_newGene_114;gene-LOC4333759;gene-LOC9269916;gene-LOC4333761;Oryza_sativa_newGene_116;gene-LOC4333762;gene-LOC4333763;gene-LOC4333766;gene-LOC4333767;gene-LOC4333768;gene-LOC4333770;gene-LOC4333771;Oryza_sativa_newGene_119;gene-LOC4333772;gene-LOC4333773		gene-LOC4333766			gene-LOC4333767	Oryza_sativa_newGene_112;gene-LOC4333763;gene-LOC4333761;gene-LOC9271693;gene-LOC4333762;Oryza_sativa_newGene_116;gene-LOC4333751;gene-LOC9269916;gene-LOC4333753;gene-LOC4333759;Oryza_sativa_newGene_113;gene-LOC107276780;Oryza_sativa_newGene_114	gene-LOC4333773;Oryza_sativa_newGene_119;gene-LOC4333771;gene-LOC4333768;gene-LOC4333770;gene-LOC4333772
MSTRG.10451.1	gene-LOC4333770;gene-LOC4333771;Oryza_sativa_newGene_119;gene-LOC4333772;gene-LOC4333773;gene-LOC4333774;gene-LOC4333775;gene-LOC4333780;gene-LOC4333781;gene-LOC112938257;gene-LOC4333783;gene-LOC4333784;gene-LOC107275593;Oryza_sativa_newGene_124;gene-LOC107276128;gene-LOC4333785						gene-LOC4333770;gene-LOC4333771;gene-LOC4333772;gene-LOC4333774;gene-LOC4333773;Oryza_sativa_newGene_119;gene-LOC4333775	gene-LOC4333783;Oryza_sativa_newGene_124;gene-LOC4333785;gene-LOC4333784;gene-LOC4333781;gene-LOC107276128;gene-LOC4333780;gene-LOC112938257;gene-LOC107275593
MSTRG.10458.1	gene-LOC4333775;gene-LOC4333780;gene-LOC4333781;gene-LOC112938257;gene-LOC4333783;gene-LOC4333784;gene-LOC107275593;Oryza_sativa_newGene_124;gene-LOC107276128;gene-LOC4333785;gene-LOC4333786;gene-LOC107278586;gene-LOC9272634;gene-LOC4333788;gene-LOC4333789;gene-LOC4333790;gene-LOC4333791;gene-LOC4333792;gene-LOC4333793;gene-LOC4333794	gene-LOC107275593				gene-LOC107276128;Oryza_sativa_newGene_124	gene-LOC4333784;gene-LOC4333775;gene-LOC112938257;gene-LOC4333780;gene-LOC4333781;gene-LOC4333783	gene-LOC9272634;gene-LOC4333791;gene-LOC4333793;gene-LOC4333790;gene-LOC4333789;gene-LOC4333786;gene-LOC4333794;gene-LOC107278586;gene-LOC4333785;gene-LOC4333788;gene-LOC4333792
MSTRG.10459.2	gene-LOC4333780;gene-LOC4333781;gene-LOC112938257;gene-LOC4333783;gene-LOC4333784;gene-LOC107275593;Oryza_sativa_newGene_124;gene-LOC107276128;gene-LOC4333785;gene-LOC4333786;gene-LOC107278586;gene-LOC9272634;gene-LOC4333788;gene-LOC4333789;gene-LOC4333790;gene-LOC4333791;gene-LOC4333792;gene-LOC4333793;gene-LOC4333794	Oryza_sativa_newGene_124			gene-LOC107275593	gene-LOC107276128;gene-LOC4333785	gene-LOC4333780;gene-LOC4333781;gene-LOC4333783;gene-LOC4333784;gene-LOC112938257	gene-LOC4333794;gene-LOC4333786;gene-LOC4333789;gene-LOC4333790;gene-LOC4333793;gene-LOC9272634;gene-LOC4333791;gene-LOC4333792;gene-LOC4333788;gene-LOC107278586
MSTRG.10493.1	gene-LOC107276366;gene-LOC9272202;gene-LOC9272392;gene-LOC4333809;gene-LOC107280334;gene-LOC4333810;gene-LOC4333811;gene-LOC4333812;gene-LOC4333813;gene-LOC4333814;gene-LOC4333815;gene-LOC4333816;gene-LOC4333817;Oryza_sativa_newGene_126;gene-LOC4333818;gene-LOC4333819;gene-LOC9271680;gene-LOC4333820;gene-LOC4333821;gene-LOC4333823;gene-LOC4333824;gene-LOC4333825;gene-LOC4333826;gene-LOC4333827;Or…	Oryza_sativa_newGene_126	gene-LOC4333817	gene-LOC4333818	gene-LOC4333815;gene-LOC4333816	gene-LOC4333819	gene-LOC4333813;gene-LOC107276366;gene-LOC4333811;gene-LOC4333809;gene-LOC4333814;gene-LOC107280334;gene-LOC9272202;gene-LOC4333810;gene-LOC4333812;gene-LOC9272392	Oryza_sativa_newGene_129;gene-LOC4333826;gene-LOC4333823;gene-LOC4333820;gene-LOC4333821;gene-LOC9271680;gene-LOC4333827;gene-LOC4333825;gene-LOC4333824
MSTRG.10516.1	gene-LOC4333823;gene-LOC4333824;gene-LOC4333825;gene-LOC4333826;gene-LOC4333827;Oryza_sativa_newGene_129;gene-LOC9268583;gene-LOC4333830;gene-LOC9266869;gene-LOC4333831;gene-LOC4333832;gene-LOC4333833;gene-LOC4333834;Oryza_sativa_newGene_131;gene-LOC4333835;gene-LOC107275502;gene-LOC4333838;gene-LOC107277978;gene-LOC4333839;gene-LOC4333840;gene-LOC4333841;gene-LOC4333842;gene-LOC4333843;gene-LOC4…				gene-LOC4333835;gene-LOC107275502		gene-LOC4333823;Oryza_sativa_newGene_129;gene-LOC4333826;gene-LOC4333833;gene-LOC4333827;gene-LOC9268583;gene-LOC4333825;gene-LOC4333832;gene-LOC4333834;gene-LOC4333824;Oryza_sativa_newGene_131;gene-LOC9266869;gene-LOC4333830;gene-LOC4333831	gene-LOC4333847;gene-LOC4333848;gene-LOC4333844;gene-LOC4333838;gene-LOC4333846;gene-LOC4333843;gene-LOC4333845;gene-LOC4333840;gene-LOC4333849;gene-LOC107277978;gene-LOC4333842;Oryza_sativa_newGene_133;gene-LOC4333839;gene-LOC4333841
MSTRG.10544.1	gene-LOC4333855;gene-LOC4333856;Oryza_sativa_newGene_137;gene-LOC4333857;gene-LOC4333858;gene-LOC4333859;gene-LOC4333860;gene-LOC4333861;gene-LOC4333862;gene-LOC4333863;gene-LOC9268354;Oryza_sativa_newGene_142;gene-LOC4333864;gene-LOC4333865;gene-LOC4333866;gene-LOC4333867;gene-LOC9266093				gene-LOC4333859		gene-LOC4333855;gene-LOC4333857;gene-LOC4333858;Oryza_sativa_newGene_137;gene-LOC4333856	gene-LOC4333862;gene-LOC4333860;gene-LOC4333865;Oryza_sativa_newGene_142;gene-LOC4333866;gene-LOC4333861;gene-LOC9266093;gene-LOC4333864;gene-LOC9268354;gene-LOC4333867;gene-LOC4333863
MSTRG.10548.1	gene-LOC4333857;gene-LOC4333858;gene-LOC4333859;gene-LOC4333860;gene-LOC4333861;gene-LOC4333862;gene-LOC4333863;gene-LOC9268354;Oryza_sativa_newGene_142;gene-LOC4333864;gene-LOC4333865;gene-LOC4333866;gene-LOC4333867;gene-LOC9266093;gene-LOC4333869;gene-LOC4333870;gene-LOC4333871;gene-LOC9269265;gene-LOC4333872;gene-LOC107280388;gene-LOC4333874;gene-LOC112936008;gene-LOC107278587;gene-LOC4333877;…		gene-LOC4333862	gene-LOC4333863	gene-LOC4333861	Oryza_sativa_newGene_142;gene-LOC9268354;gene-LOC4333864	gene-LOC4333860;gene-LOC4333857;gene-LOC4333859;gene-LOC4333858	gene-LOC107278587;gene-LOC9269265;gene-LOC9266093;gene-LOC4333866;gene-LOC9267392;gene-LOC4333870;gene-LOC4333874;gene-LOC112936008;gene-LOC4333872;gene-LOC4333878;gene-LOC4333877;gene-LOC4333865;gene-LOC4333871;gene-LOC107280388;gene-LOC4333869;gene-LOC4333867
MSTRG.10601.1	gene-LOC4333905;gene-LOC4333906;gene-LOC107280335;Oryza_sativa_newGene_148;gene-LOC4333908;gene-LOC4333909;gene-LOC9270836;gene-LOC4333910;Oryza_sativa_newGene_152;gene-LOC4333912;gene-LOC9266417;gene-LOC4333915;gene-LOC4333916;gene-LOC4333917;gene-LOC4333918;gene-LOC4333919;gene-LOC4333920;gene-LOC9272708				gene-LOC4333910	Oryza_sativa_newGene_152	Oryza_sativa_newGene_148;gene-LOC4333909;gene-LOC4333906;gene-LOC107280335;gene-LOC9270836;gene-LOC4333905;gene-LOC4333908	gene-LOC4333915;gene-LOC9266417;gene-LOC9272708;gene-LOC4333918;gene-LOC4333912;gene-LOC4333917;gene-LOC4333916;gene-LOC4333920;gene-LOC4333919
MSTRG.10607.1	Oryza_sativa_newGene_148;gene-LOC4333908;gene-LOC4333909;gene-LOC9270836;gene-LOC4333910;Oryza_sativa_newGene_152;gene-LOC4333912;gene-LOC9266417;gene-LOC4333915;gene-LOC4333916;gene-LOC4333917;gene-LOC4333918;gene-LOC4333919;gene-LOC4333920;gene-LOC9272708;gene-LOC4333922;gene-LOC4333923;gene-LOC4333924;gene-LOC4333925;gene-LOC4333926;gene-LOC4333927			gene-LOC4333916	gene-LOC4333915		gene-LOC9270836;Oryza_sativa_newGene_152;gene-LOC4333908;gene-LOC9266417;gene-LOC4333912;gene-LOC4333910;Oryza_sativa_newGene_148;gene-LOC4333909	gene-LOC4333924;gene-LOC4333925;gene-LOC4333918;gene-LOC9272708;gene-LOC4333927;gene-LOC4333923;gene-LOC4333917;gene-LOC4333926;gene-LOC4333920;gene-LOC4333922;gene-LOC4333919
MSTRG.10631.1	gene-LOC4333924;gene-LOC4333925;gene-LOC4333926;gene-LOC4333927;gene-LOC4333928;gene-LOC4333930;gene-LOC112936004;gene-LOC9267831;gene-LOC107276045;gene-LOC4333932;gene-LOC107280460;gene-LOC4333934;gene-LOC107280261;gene-LOC4333935;gene-LOC4333936;gene-LOC4333937;gene-LOC4333938;gene-LOC4333939;gene-LOC4333940;gene-LOC4333941;gene-LOC4333943;gene-LOC4333944;gene-LOC4333945				gene-LOC107280460		gene-LOC4333930;gene-LOC107276045;gene-LOC4333932;gene-LOC4333926;gene-LOC4333928;gene-LOC112936004;gene-LOC4333927;gene-LOC9267831;gene-LOC4333925;gene-LOC4333924	gene-LOC4333941;gene-LOC4333934;gene-LOC4333937;gene-LOC107280261;gene-LOC4333935;gene-LOC4333945;gene-LOC4333938;gene-LOC4333939;gene-LOC4333936;gene-LOC4333940;gene-LOC4333944;gene-LOC4333943
MSTRG.10674.1	gene-LOC4333965;gene-LOC4333966;gene-LOC4333967;gene-LOC4333968;gene-LOC4333969;gene-LOC4333970;Oryza_sativa_newGene_163;gene-LOC107278660;gene-LOC4333971;gene-LOC112936009;gene-LOC4333973;gene-LOC4333974;gene-LOC4333975;gene-LOC4333976;gene-LOC4333977	gene-LOC4333973	gene-LOC112936009		gene-LOC4333971		gene-LOC4333968;gene-LOC4333969;gene-LOC107278660;gene-LOC4333966;gene-LOC4333965;Oryza_sativa_newGene_163;gene-LOC4333967;gene-LOC4333970	gene-LOC4333975;gene-LOC4333974;gene-LOC4333977;gene-LOC4333976
MSTRG.10684.19	gene-LOC4333976;gene-LOC4333977;gene-LOC4333978;gene-LOC4333979;gene-LOC4333980;gene-LOC4333981;gene-LOC4333982;Oryza_sativa_newGene_164;gene-LOC4333983;gene-LOC4333984;gene-LOC4333985;gene-LOC4333986;gene-LOC4333987;gene-LOC4333988;gene-LOC4333990;gene-LOC4333991;gene-LOC4333992;gene-LOC4333993;gene-LOC4333994;gene-LOC4333995;gene-LOC107277683;gene-LOC9271773	Oryza_sativa_newGene_164			gene-LOC4333981;gene-LOC4333982	gene-LOC4333983	gene-LOC4333977;gene-LOC4333976;gene-LOC4333980;gene-LOC4333978;gene-LOC4333979	gene-LOC9271773;gene-LOC4333988;gene-LOC4333987;gene-LOC107277683;gene-LOC4333991;gene-LOC4333992;gene-LOC4333994;gene-LOC4333984;gene-LOC4333985;gene-LOC4333990;gene-LOC4333986;gene-LOC4333993;gene-LOC4333995
MSTRG.10730.1	gene-LOC4334008;Oryza_sativa_newGene_167;gene-LOC112938299;Oryza_sativa_newGene_168;gene-LOC9269308;gene-LOC4334009;gene-LOC4334010;gene-LOC4334011;Oryza_sativa_newGene_170;Oryza_sativa_newGene_171;gene-LOC4334012;gene-LOC4334013;gene-LOC4334014;gene-LOC4334015;gene-LOC4334016;Oryza_sativa_newGene_172;gene-LOC4334017;gene-LOC4334018;gene-LOC4334019;gene-LOC4334020;gene-LOC4334021;gene-LOC4334023;…	Oryza_sativa_newGene_174			gene-LOC4334021;gene-LOC4334023		gene-LOC4334011;gene-LOC4334019;gene-LOC9269308;gene-LOC4334020;Oryza_sativa_newGene_170;gene-LOC4334018;gene-LOC4334009;Oryza_sativa_newGene_167;Oryza_sativa_newGene_171;Oryza_sativa_newGene_172;gene-LOC4334016;gene-LOC112938299;gene-LOC4334013;Oryza_sativa_newGene_168;gene-LOC4334017;gene-LOC4334008;gene-LOC4334012;gene-LOC4334014;gene-LOC4334010;gene-LOC4334015	gene-LOC4334034;gene-LOC4334038;gene-LOC9270217;gene-LOC107276918;gene-LOC4334032;gene-LOC4334029;gene-LOC4334035;gene-LOC9266111;gene-LOC4334033;gene-LOC4334027;gene-LOC4334030;gene-LOC4334028;gene-LOC4334026
MSTRG.10730.2	gene-LOC4334008;Oryza_sativa_newGene_167;gene-LOC112938299;Oryza_sativa_newGene_168;gene-LOC9269308;gene-LOC4334009;gene-LOC4334010;gene-LOC4334011;Oryza_sativa_newGene_170;Oryza_sativa_newGene_171;gene-LOC4334012;gene-LOC4334013;gene-LOC4334014;gene-LOC4334015;gene-LOC4334016;Oryza_sativa_newGene_172;gene-LOC4334017;gene-LOC4334018;gene-LOC4334019;gene-LOC4334020;gene-LOC4334021;gene-LOC4334023;…	Oryza_sativa_newGene_174			gene-LOC4334023;gene-LOC4334021		gene-LOC4334017;gene-LOC4334013;Oryza_sativa_newGene_168;gene-LOC4334008;gene-LOC4334014;gene-LOC4334012;gene-LOC4334015;gene-LOC4334010;gene-LOC4334011;gene-LOC4334020;Oryza_sativa_newGene_170;gene-LOC4334018;gene-LOC9269308;gene-LOC4334019;Oryza_sativa_newGene_171;Oryza_sativa_newGene_172;gene-LOC4334009;Oryza_sativa_newGene_167;gene-LOC112938299;gene-LOC4334016	gene-LOC4334032;gene-LOC4334035;gene-LOC9266111;gene-LOC4334029;gene-LOC4334033;gene-LOC4334027;gene-LOC4334030;gene-LOC4334028;gene-LOC4334026;gene-LOC4334034;gene-LOC4334038;gene-LOC9270217;gene-LOC107276918
MSTRG.10730.3	gene-LOC4334008;Oryza_sativa_newGene_167;gene-LOC112938299;Oryza_sativa_newGene_168;gene-LOC9269308;gene-LOC4334009;gene-LOC4334010;gene-LOC4334011;Oryza_sativa_newGene_170;Oryza_sativa_newGene_171;gene-LOC4334012;gene-LOC4334013;gene-LOC4334014;gene-LOC4334015;gene-LOC4334016;Oryza_sativa_newGene_172;gene-LOC4334017;gene-LOC4334018;gene-LOC4334019;gene-LOC4334020;gene-LOC4334021;gene-LOC4334023;…	Oryza_sativa_newGene_174			gene-LOC4334023;gene-LOC4334021		gene-LOC4334011;gene-LOC4334018;Oryza_sativa_newGene_170;gene-LOC4334020;gene-LOC4334019;gene-LOC9269308;Oryza_sativa_newGene_172;Oryza_sativa_newGene_171;gene-LOC4334009;Oryza_sativa_newGene_167;gene-LOC112938299;gene-LOC4334016;gene-LOC4334017;Oryza_sativa_newGene_168;gene-LOC4334013;gene-LOC4334008;gene-LOC4334014;gene-LOC4334012;gene-LOC4334015;gene-LOC4334010	gene-LOC4334032;gene-LOC4334027;gene-LOC4334033;gene-LOC4334035;gene-LOC9266111;gene-LOC4334029;gene-LOC4334030;gene-LOC4334028;gene-LOC4334026;gene-LOC4334038;gene-LOC4334034;gene-LOC9270217;gene-LOC107276918
MSTRG.10775.1	gene-LOC4334066;gene-LOC4334067;gene-LOC4334068;gene-LOC4334069;gene-LOC9266678;gene-LOC4334071;gene-LOC4334072;gene-LOC107276130;gene-LOC4334073;Oryza_sativa_newGene_177;Oryza_sativa_newGene_178;gene-LOC4334076;gene-LOC4334077;gene-LOC9267157;gene-LOC4334078;gene-LOC4334079;gene-LOC4334080;gene-LOC4334081;gene-LOC4334082;Oryza_sativa_newGene_180;gene-LOC4334085;gene-LOC4334086	Oryza_sativa_newGene_177;Oryza_sativa_newGene_178				gene-LOC4334076	gene-LOC4334066;gene-LOC4334068;gene-LOC9266678;gene-LOC4334073;gene-LOC4334067;gene-LOC4334069;gene-LOC4334071;gene-LOC107276130;gene-LOC4334072	gene-LOC4334081;gene-LOC4334077;gene-LOC4334085;Oryza_sativa_newGene_180;gene-LOC4334079;gene-LOC9267157;gene-LOC4334078;gene-LOC4334086;gene-LOC4334082;gene-LOC4334080
MSTRG.10818.1	gene-LOC4334105;gene-LOC4334106;gene-LOC4334107;gene-LOC4334108;gene-LOC4334109;gene-LOC4334110;gene-LOC4334111;gene-LOC4334112;gene-LOC107276876;gene-LOC4334113;gene-LOC4334114;Oryza_sativa_newGene_186;gene-LOC4334116;gene-LOC4334117;gene-LOC4334118;gene-LOC4334119;gene-LOC4334120;gene-LOC9269802;gene-LOC4334124;gene-LOC4334125;gene-LOC4334126;gene-LOC4334127;gene-LOC4334128;gene-LOC107280430;ge…	gene-LOC4334117			gene-LOC4334116	gene-LOC4334119;gene-LOC4334120;gene-LOC4334118	gene-LOC4334113;gene-LOC4334109;gene-LOC4334110;gene-LOC4334107;Oryza_sativa_newGene_186;gene-LOC4334108;gene-LOC4334111;gene-LOC4334114;gene-LOC107276876;gene-LOC4334105;gene-LOC4334106;gene-LOC4334112	gene-LOC4334125;gene-LOC4334124;gene-LOC4334127;Oryza_sativa_newGene_188;gene-LOC4334131;gene-LOC4334128;gene-LOC4334126;gene-LOC9269802;gene-LOC4334132;gene-LOC4334129;gene-LOC107280430
MSTRG.10836.1	gene-LOC4334125;gene-LOC4334126;gene-LOC4334127;gene-LOC4334128;gene-LOC107280430;gene-LOC4334129;gene-LOC4334131;gene-LOC4334132;Oryza_sativa_newGene_188;gene-LOC4334135;gene-LOC9267055;gene-LOC4334137;gene-LOC107280424;gene-LOC4334139;gene-LOC4334140;gene-LOC4334141;gene-LOC107277591;gene-LOC4334142;Oryza_sativa_newGene_190;gene-LOC9272462;Oryza_sativa_newGene_191;Oryza_sativa_newGene_192;Oryza…			gene-LOC107280424	gene-LOC4334137;gene-LOC9267055	gene-LOC4334139;gene-LOC4334140	gene-LOC4334131;gene-LOC4334128;gene-LOC4334126;gene-LOC4334132;gene-LOC4334129;gene-LOC107280430;gene-LOC4334125;gene-LOC4334127;gene-LOC4334135;Oryza_sativa_newGene_188	gene-LOC4334141;gene-LOC107277591;Oryza_sativa_newGene_192;gene-LOC9272462;Oryza_sativa_newGene_193;gene-LOC4334142;Oryza_sativa_newGene_190;Oryza_sativa_newGene_191
MSTRG.10844.17	gene-LOC4334135;gene-LOC9267055;gene-LOC4334137;gene-LOC107280424;gene-LOC4334139;gene-LOC4334140;gene-LOC4334141;gene-LOC107277591;gene-LOC4334142;Oryza_sativa_newGene_190;gene-LOC9272462;Oryza_sativa_newGene_191;Oryza_sativa_newGene_192;Oryza_sativa_newGene_193;gene-LOC4334147;gene-LOC4334148;gene-LOC4334149;gene-LOC4334150;gene-LOC9267917;Oryza_sativa_newGene_194;gene-LOC4334153	Oryza_sativa_newGene_191	Oryza_sativa_newGene_192	Oryza_sativa_newGene_193	gene-LOC9272462		gene-LOC107280424;Oryza_sativa_newGene_190;gene-LOC9267055;gene-LOC4334140;gene-LOC107277591;gene-LOC4334141;gene-LOC4334135;gene-LOC4334139;gene-LOC4334142;gene-LOC4334137	Oryza_sativa_newGene_194;gene-LOC4334153;gene-LOC4334148;gene-LOC4334149;gene-LOC9267917;gene-LOC4334147;gene-LOC4334150
MSTRG.10846.7	gene-LOC4334135;gene-LOC9267055;gene-LOC4334137;gene-LOC107280424;gene-LOC4334139;gene-LOC4334140;gene-LOC4334141;gene-LOC107277591;gene-LOC4334142;Oryza_sativa_newGene_190;gene-LOC9272462;Oryza_sativa_newGene_191;Oryza_sativa_newGene_192;Oryza_sativa_newGene_193;gene-LOC4334147;gene-LOC4334148;gene-LOC4334149;gene-LOC4334150;gene-LOC9267917;Oryza_sativa_newGene_194;gene-LOC4334153;gene-LOC433415…	Oryza_sativa_newGene_193	Oryza_sativa_newGene_191		Oryza_sativa_newGene_192		gene-LOC107280424;Oryza_sativa_newGene_190;gene-LOC4334140;gene-LOC9267055;gene-LOC107277591;gene-LOC4334141;gene-LOC4334135;gene-LOC9272462;gene-LOC4334139;gene-LOC4334142;gene-LOC4334137	gene-LOC4334147;gene-LOC4334148;gene-LOC4334153;gene-LOC4334154;gene-LOC4334150;gene-LOC9267917;Oryza_sativa_newGene_194;gene-LOC4334149;gene-LOC4334156
MSTRG.10846.8	gene-LOC4334135;gene-LOC9267055;gene-LOC4334137;gene-LOC107280424;gene-LOC4334139;gene-LOC4334140;gene-LOC4334141;gene-LOC107277591;gene-LOC4334142;Oryza_sativa_newGene_190;gene-LOC9272462;Oryza_sativa_newGene_191;Oryza_sativa_newGene_192;Oryza_sativa_newGene_193;gene-LOC4334147;gene-LOC4334148;gene-LOC4334149;gene-LOC4334150;gene-LOC9267917;Oryza_sativa_newGene_194;gene-LOC4334153;gene-LOC433415…	Oryza_sativa_newGene_193	Oryza_sativa_newGene_191		Oryza_sativa_newGene_192		gene-LOC4334139;gene-LOC9272462;gene-LOC4334135;gene-LOC4334137;gene-LOC4334142;gene-LOC4334141;gene-LOC107277591;Oryza_sativa_newGene_190;gene-LOC4334140;gene-LOC9267055;gene-LOC107280424	gene-LOC4334147;gene-LOC4334153;gene-LOC4334148;gene-LOC4334154;gene-LOC4334150;gene-LOC9267917;gene-LOC4334156;Oryza_sativa_newGene_194;gene-LOC4334149
MSTRG.10880.1	gene-LOC4334167;gene-LOC4334169;gene-LOC4334170;gene-LOC4334171;gene-LOC4334172;gene-LOC4334173;gene-LOC4334174;gene-LOC4334175;gene-LOC4334176;gene-LOC4334177;gene-LOC4334178;gene-LOC107276591;gene-LOC4334179;gene-LOC4334180;gene-LOC107276688;gene-LOC4334181;gene-LOC4334182;gene-LOC9267058;gene-LOC4334183;gene-LOC4334184;gene-LOC4334186;gene-LOC4334187;gene-LOC4334188;gene-LOC4334189;gene-LOC433…	gene-LOC4334179			gene-LOC107276591;gene-LOC4334178	gene-LOC4334180	gene-LOC4334169;gene-LOC4334170;gene-LOC4334177;gene-LOC4334167;gene-LOC4334172;gene-LOC4334176;gene-LOC4334174;gene-LOC4334175;gene-LOC4334173;gene-LOC4334171	gene-LOC107276688;gene-LOC4334183;gene-LOC9267058;gene-LOC4334195;gene-LOC4334190;gene-LOC4334192;gene-LOC4334189;gene-LOC4334186;gene-LOC4334194;gene-LOC4334182;gene-LOC4334193;gene-LOC4334184;gene-LOC4334181;gene-LOC4334191;gene-LOC4334188;gene-LOC4334187
MSTRG.10907.1	gene-LOC4334191;gene-LOC4334192;gene-LOC4334193;gene-LOC4334194;gene-LOC4334195;gene-LOC4334196;Oryza_sativa_newGene_197;gene-LOC4334198;gene-LOC4334200;gene-LOC4334201;gene-LOC4334202;gene-LOC4334203;Oryza_sativa_newGene_200;gene-LOC4334205;gene-LOC4334206;Oryza_sativa_newGene_201;gene-LOC4334212;gene-LOC4334213;gene-LOC107276337;gene-LOC4334214;gene-LOC107275975;Oryza_sativa_newGene_203;gene-LO…	Oryza_sativa_newGene_201			gene-LOC4334206		gene-LOC4334194;gene-LOC4334202;gene-LOC4334193;gene-LOC4334195;gene-LOC4334198;gene-LOC4334192;gene-LOC4334201;gene-LOC4334196;gene-LOC4334203;gene-LOC4334191;Oryza_sativa_newGene_200;Oryza_sativa_newGene_197;gene-LOC4334200;gene-LOC4334205	gene-LOC4334213;Oryza_sativa_newGene_203;gene-LOC4334214;gene-LOC107275975;gene-LOC4334216;gene-LOC4334212;gene-LOC107276337;gene-LOC4334219;gene-LOC4334218
MSTRG.11022.1	gene-LOC4334321;gene-LOC4334322;gene-LOC4334323;gene-LOC4334324;gene-LOC4334328;gene-LOC9266759;gene-LOC107275565;Oryza_sativa_newGene_225;gene-LOC4334331;gene-LOC9269894;gene-LOC4334332;gene-LOC4334333;gene-LOC4334334;gene-LOC4334335;gene-LOC4334336;gene-LOC4334338;gene-LOC9272009;Oryza_sativa_newGene_226;gene-LOC4334340;gene-LOC4334343;gene-LOC4334344;gene-LOC4334345;gene-LOC4334346;gene-LOC433…	gene-LOC9269894			gene-LOC4334331		gene-LOC4334324;gene-LOC4334322;gene-LOC4334321;gene-LOC4334323;gene-LOC107275565;gene-LOC9266759;Oryza_sativa_newGene_225;gene-LOC4334328	gene-LOC4334336;gene-LOC4334332;gene-LOC4334345;gene-LOC4334343;gene-LOC4334333;gene-LOC4334340;gene-LOC9272009;gene-LOC4334338;gene-LOC4334346;gene-LOC4334344;gene-LOC4334334;gene-LOC4334347;Oryza_sativa_newGene_226;gene-LOC4334335
MSTRG.11030.1	Oryza_sativa_newGene_225;gene-LOC4334331;gene-LOC9269894;gene-LOC4334332;gene-LOC4334333;gene-LOC4334334;gene-LOC4334335;gene-LOC4334336;gene-LOC4334338;gene-LOC9272009;Oryza_sativa_newGene_226;gene-LOC4334340;gene-LOC4334343;gene-LOC4334344;gene-LOC4334345;gene-LOC4334346;gene-LOC4334347;gene-LOC4334349;gene-LOC4334350;gene-LOC4334351;Oryza_sativa_newGene_230;gene-LOC4334352;gene-LOC4334353;gene…		Oryza_sativa_newGene_226	gene-LOC4334340	gene-LOC9272009	gene-LOC4334344;gene-LOC4334343	gene-LOC4334338;Oryza_sativa_newGene_225;gene-LOC4334331;gene-LOC4334334;gene-LOC4334335;gene-LOC9269894;gene-LOC4334332;gene-LOC4334336;gene-LOC4334333	gene-LOC4334355;gene-LOC4334347;gene-LOC4334346;gene-LOC4334353;Oryza_sativa_newGene_230;gene-LOC4334350;gene-LOC4334354;gene-LOC4334345;gene-LOC4334349;gene-LOC4334352;gene-LOC4334351
MSTRG.11050.1	gene-LOC4334346;gene-LOC4334347;gene-LOC4334349;gene-LOC4334350;gene-LOC4334351;Oryza_sativa_newGene_230;gene-LOC4334352;gene-LOC4334353;gene-LOC4334354;gene-LOC4334355;gene-LOC4334356;gene-LOC4334358;gene-LOC4334359;Oryza_sativa_newGene_231;gene-LOC107276028;gene-LOC4334362;gene-LOC4334363;gene-LOC4334364;gene-LOC4334367;gene-LOC4334368;gene-LOC4334369;gene-LOC4334371;Oryza_sativa_newGene_233;ge…	Oryza_sativa_newGene_231	gene-LOC4334359		gene-LOC4334358		gene-LOC4334353;gene-LOC4334355;gene-LOC4334347;gene-LOC4334346;gene-LOC4334354;gene-LOC4334349;gene-LOC4334352;gene-LOC4334356;gene-LOC4334351;Oryza_sativa_newGene_230;gene-LOC4334350	gene-LOC107280339;gene-LOC107276028;gene-LOC4334371;gene-LOC4334367;gene-LOC107276919;gene-LOC4334372;gene-LOC4334368;gene-LOC4334369;gene-LOC4334363;gene-LOC4334362;gene-LOC4334364;Oryza_sativa_newGene_233
MSTRG.11104.1	gene-LOC4334398;gene-LOC4334399;gene-LOC4334400;gene-LOC4334401;gene-LOC107277676;gene-LOC4334402;gene-LOC4334403;gene-LOC4334404;gene-LOC4334405;gene-LOC4334407;gene-LOC4334408;gene-LOC4334410;gene-LOC4334411;gene-LOC4334412;gene-LOC4334413;gene-LOC4334414;gene-LOC4334415;gene-LOC4334416;gene-LOC4334417;gene-LOC4334418;gene-LOC4334419;gene-LOC107275715;gene-LOC4334421;gene-LOC9272589;gene-LOC433…	gene-LOC4334419			gene-LOC4334418		gene-LOC4334398;gene-LOC4334407;gene-LOC4334404;gene-LOC4334401;gene-LOC4334416;gene-LOC4334410;gene-LOC4334402;gene-LOC4334400;gene-LOC4334413;gene-LOC4334412;gene-LOC4334408;gene-LOC4334411;gene-LOC4334414;gene-LOC4334403;gene-LOC4334399;gene-LOC4334405;gene-LOC4334415;gene-LOC4334417;gene-LOC107277676	gene-LOC107275715;gene-LOC4334421;gene-LOC4334425;gene-LOC4334427;gene-LOC4334422;gene-LOC9272589;gene-LOC4334423;gene-LOC4334424;gene-LOC9270552
MSTRG.11131.1	Oryza_sativa_newGene_238;gene-LOC4334434;gene-LOC4334435;gene-LOC4334436;gene-LOC4334437;gene-LOC4334438;gene-LOC4334439;gene-LOC4334440;gene-LOC4334441;gene-LOC4334442;gene-LOC4334443;gene-LOC4334444;gene-LOC4334445;gene-LOC9270427;gene-LOC4334447;gene-LOC9268667;gene-LOC4334449;gene-LOC4334450;gene-LOC4334451;gene-LOC4334453;gene-LOC4334454;gene-LOC4334455;Oryza_sativa_newGene_241;gene-LOC10728…		gene-LOC9270427			gene-LOC4334447	gene-LOC4334439;gene-LOC4334440;gene-LOC4334437;gene-LOC4334442;gene-LOC4334444;gene-LOC4334435;gene-LOC4334436;gene-LOC4334441;gene-LOC4334445;gene-LOC4334434;Oryza_sativa_newGene_238;gene-LOC4334443;gene-LOC4334438	Oryza_sativa_newGene_241;gene-LOC4334453;gene-LOC4334461;gene-LOC107280340;gene-LOC4334455;gene-LOC4334449;gene-LOC4334458;gene-LOC4334460;gene-LOC9268667;gene-LOC9269741;gene-LOC4334454;gene-LOC4334451;Oryza_sativa_newGene_243;Oryza_sativa_newGene_242;gene-LOC4334459;gene-LOC4334450
MSTRG.11200.1	gene-LOC4334502;gene-LOC4334503;gene-LOC112938273;gene-LOC4334504;gene-LOC4334505;gene-LOC4334506;gene-LOC9270425;gene-LOC4334507;gene-LOC4334508;gene-LOC4334509;gene-LOC9266866;gene-LOC9269350;gene-LOC4334511;gene-LOC4334512;gene-LOC4334513;gene-LOC4334514;gene-LOC4334515;gene-LOC4334516;gene-LOC4334517;gene-LOC107276907;gene-LOC4334518;gene-LOC4334519;Oryza_sativa_newGene_247;gene-LOC9271916;ge…			gene-LOC107276907	gene-LOC4334516;gene-LOC4334515;gene-LOC4334517	gene-LOC4334519;gene-LOC4334518	gene-LOC4334505;gene-LOC9270425;gene-LOC4334513;gene-LOC4334507;gene-LOC4334504;gene-LOC4334509;gene-LOC4334508;gene-LOC4334514;gene-LOC112938273;gene-LOC9266866;gene-LOC4334511;gene-LOC4334502;gene-LOC9269350;gene-LOC4334512;gene-LOC4334503;gene-LOC4334506	gene-LOC4334526;Oryza_sativa_newGene_248;gene-LOC4334527;gene-LOC107277748;gene-LOC4334524;gene-LOC4334523;gene-LOC4334521;gene-LOC9271916;gene-LOC4334528;Oryza_sativa_newGene_247;gene-LOC4334522
MSTRG.11236.11	gene-LOC4334535;gene-LOC4334536;gene-LOC4334537;gene-LOC4334538;gene-LOC4334539;gene-LOC4334540;gene-LOC4334541;gene-LOC107277774;gene-LOC4334542;gene-LOC4334543;gene-LOC4334544;gene-LOC4334545;gene-LOC4334546;gene-LOC4334547;gene-LOC4334549;Oryza_sativa_newGene_252;gene-LOC107278243;gene-LOC112938361;gene-LOC107276312;gene-LOC9266246;Oryza_sativa_newGene_253;gene-LOC107275408;Oryza_sativa_newGen…	Oryza_sativa_newGene_252			gene-LOC4334547;gene-LOC4334549	gene-LOC107278243	gene-LOC4334538;gene-LOC4334545;gene-LOC4334539;gene-LOC4334536;gene-LOC4334537;gene-LOC4334535;gene-LOC4334546;gene-LOC4334542;gene-LOC4334540;gene-LOC107277774;gene-LOC4334544;gene-LOC4334541;gene-LOC4334543	gene-LOC9266246;Oryza_sativa_newGene_254;Oryza_sativa_newGene_253;gene-LOC107275408;gene-LOC112938361;gene-LOC107276312
MSTRG.11236.10	gene-LOC4334535;gene-LOC4334536;gene-LOC4334537;gene-LOC4334538;gene-LOC4334539;gene-LOC4334540;gene-LOC4334541;gene-LOC107277774;gene-LOC4334542;gene-LOC4334543;gene-LOC4334544;gene-LOC4334545;gene-LOC4334546;gene-LOC4334547;gene-LOC4334549;Oryza_sativa_newGene_252;gene-LOC107278243;gene-LOC112938361;gene-LOC107276312;gene-LOC9266246;Oryza_sativa_newGene_253;gene-LOC107275408;Oryza_sativa_newGen…	Oryza_sativa_newGene_252			gene-LOC4334549;gene-LOC4334547	gene-LOC107278243	gene-LOC4334546;gene-LOC4334542;gene-LOC4334535;gene-LOC4334545;gene-LOC4334538;gene-LOC4334537;gene-LOC4334539;gene-LOC4334536;gene-LOC4334544;gene-LOC4334541;gene-LOC4334540;gene-LOC107277774;gene-LOC4334543	Oryza_sativa_newGene_253;gene-LOC107275408;gene-LOC112938361;gene-LOC107276312;gene-LOC9266246;Oryza_sativa_newGene_254
MSTRG.11239.1	gene-LOC4334545;gene-LOC4334546;gene-LOC4334547;gene-LOC4334549;Oryza_sativa_newGene_252;gene-LOC107278243;gene-LOC112938361;gene-LOC107276312;gene-LOC9266246;Oryza_sativa_newGene_253;gene-LOC107275408;Oryza_sativa_newGene_254;gene-LOC4334553;gene-LOC4334554;gene-LOC4334555;gene-LOC4334557;gene-LOC4334558;gene-LOC4334560;gene-LOC4334561	Oryza_sativa_newGene_253					gene-LOC9266246;gene-LOC4334549;gene-LOC4334546;gene-LOC4334545;gene-LOC107276312;Oryza_sativa_newGene_252;gene-LOC107278243;gene-LOC4334547;gene-LOC112938361	gene-LOC4334555;gene-LOC4334560;gene-LOC4334561;Oryza_sativa_newGene_254;gene-LOC4334553;gene-LOC4334558;gene-LOC107275408;gene-LOC4334557;gene-LOC4334554
MSTRG.11270.2	gene-LOC4334569;gene-LOC4334571;gene-LOC4334572;gene-LOC4334573;gene-LOC107276675;Oryza_sativa_newGene_257;Oryza_sativa_newGene_258;gene-LOC4334574;gene-LOC4334575;gene-LOC4334576;gene-LOC4334577;gene-LOC4334578;gene-LOC4334579;gene-LOC4334580;Oryza_sativa_newGene_259;Oryza_sativa_newGene_261;gene-LOC4334582;gene-LOC4334583;gene-LOC4334585;gene-LOC4334586;gene-LOC112938263;gene-LOC4334588;gene-LO…	Oryza_sativa_newGene_261			Oryza_sativa_newGene_259;gene-LOC4334580;gene-LOC4334579	gene-LOC4334582	Oryza_sativa_newGene_258;gene-LOC4334572;gene-LOC4334571;Oryza_sativa_newGene_257;gene-LOC4334574;gene-LOC4334569;gene-LOC4334573;gene-LOC4334577;gene-LOC4334578;gene-LOC107276675;gene-LOC4334576;gene-LOC4334575	gene-LOC107280342;gene-LOC4334590;gene-LOC112938263;gene-LOC4334589;gene-LOC4334594;gene-LOC4334599;gene-LOC4334588;gene-LOC4334596;gene-LOC4334583;gene-LOC4334592;gene-LOC4334593;gene-LOC4334598;gene-LOC4334595;gene-LOC4334597;gene-LOC4334585;gene-LOC4334586;gene-LOC4334591
MSTRG.11318.1	gene-LOC9271734;gene-LOC4334617;gene-LOC4334618;gene-LOC4334619;gene-LOC4334620;gene-LOC4334622;gene-LOC4334623;gene-LOC4334624;gene-LOC4334625;Oryza_sativa_newGene_267;gene-LOC4334626;gene-LOC112938275;gene-LOC4334628;Oryza_sativa_newGene_268;gene-LOC107275838;gene-LOC4334630;gene-LOC4334631;gene-LOC4334632;gene-LOC4334633;gene-LOC4334634;gene-LOC9269222;gene-LOC4334636;gene-LOC4334637;gene-LOC4…		gene-LOC107275838		Oryza_sativa_newGene_268	gene-LOC4334630	gene-LOC4334628;gene-LOC4334626;gene-LOC112938275;gene-LOC4334622;gene-LOC4334620;gene-LOC9271734;gene-LOC4334625;gene-LOC4334624;gene-LOC4334623;gene-LOC4334618;gene-LOC4334617;Oryza_sativa_newGene_267;gene-LOC4334619	gene-LOC4334644;gene-LOC4334636;gene-LOC4334639;gene-LOC4334642;gene-LOC9269222;gene-LOC4334640;gene-LOC4334633;gene-LOC4334632;gene-LOC107275930;gene-LOC4334637;gene-LOC4334631;gene-LOC4334638;gene-LOC4334643;gene-LOC4334641;gene-LOC4334634
MSTRG.11323.3	gene-LOC4334619;gene-LOC4334620;gene-LOC4334622;gene-LOC4334623;gene-LOC4334624;gene-LOC4334625;Oryza_sativa_newGene_267;gene-LOC4334626;gene-LOC112938275;gene-LOC4334628;Oryza_sativa_newGene_268;gene-LOC107275838;gene-LOC4334630;gene-LOC4334631;gene-LOC4334632;gene-LOC4334633;gene-LOC4334634;gene-LOC9269222;gene-LOC4334636;gene-LOC4334637;gene-LOC4334638;gene-LOC107275930;gene-LOC4334639;gene-LO…		gene-LOC9269222		gene-LOC4334634	gene-LOC4334637;gene-LOC4334636	gene-LOC4334623;gene-LOC4334624;Oryza_sativa_newGene_268;gene-LOC4334620;gene-LOC4334628;gene-LOC112938275;gene-LOC4334630;Oryza_sativa_newGene_267;gene-LOC4334619;gene-LOC4334632;gene-LOC4334633;gene-LOC4334622;gene-LOC4334631;gene-LOC4334626;gene-LOC107275838;gene-LOC4334625	gene-LOC107275930;gene-LOC4334643;gene-LOC4334651;gene-LOC4334638;gene-LOC4334641;gene-LOC107278579;gene-LOC107280343;gene-LOC4334644;gene-LOC4334639;gene-LOC4334649;gene-LOC4334648;gene-LOC4334642;gene-LOC4334640;gene-LOC4334647
MSTRG.11418.1	gene-LOC4334726;gene-LOC4334727;gene-LOC4334728;gene-LOC9267825;gene-LOC107280234;gene-LOC4334732;gene-LOC4334733;gene-LOC4334735;gene-LOC107276862;gene-LOC4334736;gene-LOC4334737;gene-LOC4334738;gene-LOC4334739;gene-LOC112936088;Oryza_sativa_newGene_279;Oryza_sativa_newGene_280;gene-LOC4334742;gene-LOC4334744;gene-LOC4334746;gene-LOC4334747;gene-LOC4334748;gene-LOC4334749;gene-LOC4334750;gene-LO…			gene-LOC112936088	gene-LOC4334739;gene-LOC4334738	Oryza_sativa_newGene_280;Oryza_sativa_newGene_279	gene-LOC4334735;gene-LOC9267825;gene-LOC4334736;gene-LOC4334727;gene-LOC4334733;gene-LOC4334737;gene-LOC4334728;gene-LOC107280234;gene-LOC4334726;gene-LOC4334732;gene-LOC107276862	gene-LOC4334749;gene-LOC9269241;gene-LOC4334756;gene-LOC4334750;gene-LOC4334752;gene-LOC4334751;gene-LOC4334747;gene-LOC4334755;gene-LOC4334742;gene-LOC4334754;gene-LOC4334753;gene-LOC4334744;gene-LOC4334757;gene-LOC4334746;gene-LOC4334748
MSTRG.11450.11	gene-LOC4334752;gene-LOC4334753;gene-LOC4334754;gene-LOC4334755;gene-LOC4334756;gene-LOC9269241;gene-LOC4334757;gene-LOC4334758;gene-LOC4334759;gene-LOC4334760;gene-LOC112936007;gene-LOC4334761;gene-LOC4334762;gene-LOC112938210;gene-LOC112938265;Oryza_sativa_newGene_283;gene-LOC9267959;Oryza_sativa_newGene_284;gene-LOC4334764;gene-LOC4334765;gene-LOC4334766;Oryza_sativa_newGene_285;gene-LOC107280…	Oryza_sativa_newGene_285	gene-LOC4334766		gene-LOC4334765;gene-LOC4334764		gene-LOC4334758;gene-LOC4334755;gene-LOC4334754;gene-LOC9267959;gene-LOC4334752;gene-LOC4334761;gene-LOC4334759;gene-LOC112938265;gene-LOC4334760;gene-LOC4334757;gene-LOC112938210;gene-LOC9269241;gene-LOC4334756;gene-LOC4334762;Oryza_sativa_newGene_284;Oryza_sativa_newGene_283;gene-LOC112936007;gene-LOC4334753	gene-LOC4334775;gene-LOC4334779;gene-LOC4334774;gene-LOC107277808;gene-LOC9266028;gene-LOC107280417;gene-LOC4334769;gene-LOC4334778;Oryza_sativa_newGene_286
MSTRG.11450.12	gene-LOC4334752;gene-LOC4334753;gene-LOC4334754;gene-LOC4334755;gene-LOC4334756;gene-LOC9269241;gene-LOC4334757;gene-LOC4334758;gene-LOC4334759;gene-LOC4334760;gene-LOC112936007;gene-LOC4334761;gene-LOC4334762;gene-LOC112938210;gene-LOC112938265;Oryza_sativa_newGene_283;gene-LOC9267959;Oryza_sativa_newGene_284;gene-LOC4334764;gene-LOC4334765;gene-LOC4334766;Oryza_sativa_newGene_285;gene-LOC107280…	Oryza_sativa_newGene_285	gene-LOC4334766		gene-LOC4334764;gene-LOC4334765		Oryza_sativa_newGene_284;gene-LOC4334762;gene-LOC4334753;gene-LOC112936007;Oryza_sativa_newGene_283;gene-LOC4334756;gene-LOC9269241;gene-LOC4334757;gene-LOC4334760;gene-LOC112938265;gene-LOC112938210;gene-LOC4334754;gene-LOC9267959;gene-LOC4334755;gene-LOC4334758;gene-LOC4334761;gene-LOC4334759;gene-LOC4334752	gene-LOC9266028;gene-LOC107280417;gene-LOC107277808;gene-LOC4334774;gene-LOC4334775;gene-LOC4334779;Oryza_sativa_newGene_286;gene-LOC4334778;gene-LOC4334769
MSTRG.11467.1	Oryza_sativa_newGene_286;gene-LOC9266028;gene-LOC4334774;gene-LOC4334775;gene-LOC107277808;gene-LOC4334778;gene-LOC4334779;gene-LOC4334780;gene-LOC4334781;Oryza_sativa_newGene_288;gene-LOC4334782;gene-LOC4334783;gene-LOC4334784;gene-LOC112936108;gene-LOC4334786;gene-LOC4334787;gene-LOC4334788;gene-LOC4334789;gene-LOC4334790;gene-LOC4334791;gene-LOC4334792;gene-LOC4334793;gene-LOC4334794;gene-LOC1…				gene-LOC4334783	gene-LOC4334784	gene-LOC4334779;gene-LOC4334782;gene-LOC4334775;gene-LOC4334774;gene-LOC107277808;gene-LOC9266028;Oryza_sativa_newGene_288;gene-LOC4334780;gene-LOC4334778;gene-LOC4334781;Oryza_sativa_newGene_286	gene-LOC4334787;gene-LOC4334786;gene-LOC4334794;gene-LOC4334789;gene-LOC4334790;gene-LOC4334795;gene-LOC4334792;gene-LOC107277504;gene-LOC4334788;gene-LOC4334791;Oryza_sativa_newGene_291;gene-LOC112936108;gene-LOC4334793
MSTRG.11470.4	gene-LOC9266028;gene-LOC4334774;gene-LOC4334775;gene-LOC107277808;gene-LOC4334778;gene-LOC4334779;gene-LOC4334780;gene-LOC4334781;Oryza_sativa_newGene_288;gene-LOC4334782;gene-LOC4334783;gene-LOC4334784;gene-LOC112936108;gene-LOC4334786;gene-LOC4334787;gene-LOC4334788;gene-LOC4334789;gene-LOC4334790;gene-LOC4334791;gene-LOC4334792;gene-LOC4334793;gene-LOC4334794;gene-LOC107277504;Oryza_sativa_new…	gene-LOC112936108		gene-LOC4334786		gene-LOC4334787	gene-LOC4334780;Oryza_sativa_newGene_288;gene-LOC4334783;gene-LOC4334784;gene-LOC4334781;gene-LOC4334778;gene-LOC4334774;gene-LOC4334775;gene-LOC4334782;gene-LOC4334779;gene-LOC9266028;gene-LOC107277808	gene-LOC4334795;gene-LOC4334792;gene-LOC4334794;gene-LOC4334789;gene-LOC4334790;gene-LOC4334798;gene-LOC4334791;gene-LOC4334788;gene-LOC4334802;gene-LOC107277504;gene-LOC4334799;gene-LOC4334796;Oryza_sativa_newGene_291;gene-LOC4334793;gene-LOC4334801;gene-LOC4334800;gene-LOC4334797
MSTRG.11470.5	gene-LOC4334774;gene-LOC4334775;gene-LOC107277808;gene-LOC4334778;gene-LOC4334779;gene-LOC4334780;gene-LOC4334781;Oryza_sativa_newGene_288;gene-LOC4334782;gene-LOC4334783;gene-LOC4334784;gene-LOC112936108;gene-LOC4334786;gene-LOC4334787;gene-LOC4334788;gene-LOC4334789;gene-LOC4334790;gene-LOC4334791;gene-LOC4334792;gene-LOC4334793;gene-LOC4334794;gene-LOC107277504;Oryza_sativa_newGene_291;gene-LO…	gene-LOC112936108		gene-LOC4334786		gene-LOC4334787	gene-LOC4334778;gene-LOC4334781;gene-LOC4334784;gene-LOC4334783;gene-LOC4334780;Oryza_sativa_newGene_288;gene-LOC107277808;gene-LOC4334779;gene-LOC4334775;gene-LOC4334782;gene-LOC4334774	gene-LOC4334799;gene-LOC4334801;Oryza_sativa_newGene_291;gene-LOC4334796;gene-LOC4334793;gene-LOC4334797;gene-LOC4334800;gene-LOC4334790;gene-LOC4334789;gene-LOC4334794;gene-LOC4334792;gene-LOC4334795;gene-LOC4334798;gene-LOC4334791;gene-LOC107277504;gene-LOC4334802;gene-LOC4334788
MSTRG.11478.1	gene-LOC4334784;gene-LOC112936108;gene-LOC4334786;gene-LOC4334787;gene-LOC4334788;gene-LOC4334789;gene-LOC4334790;gene-LOC4334791;gene-LOC4334792;gene-LOC4334793;gene-LOC4334794;gene-LOC107277504;Oryza_sativa_newGene_291;gene-LOC4334795;gene-LOC4334796;gene-LOC4334797;gene-LOC4334798;gene-LOC4334799;gene-LOC4334800;gene-LOC4334801;gene-LOC4334802;gene-LOC9269595;gene-LOC4334803;gene-LOC4334804;ge…	Oryza_sativa_newGene_291		gene-LOC4334795	gene-LOC4334794;gene-LOC107277504	gene-LOC4334796	gene-LOC4334787;gene-LOC4334786;gene-LOC4334792;gene-LOC4334789;gene-LOC4334790;gene-LOC4334788;gene-LOC112936108;gene-LOC4334793;gene-LOC4334791;gene-LOC4334784	gene-LOC4334814;gene-LOC4334802;gene-LOC4334804;gene-LOC4334798;gene-LOC4334803;gene-LOC9270768;gene-LOC4334805;gene-LOC4334806;gene-LOC4334797;gene-LOC4334800;gene-LOC4334811;gene-LOC107275264;gene-LOC4334801;gene-LOC4334809;gene-LOC9269595;gene-LOC112938285;gene-LOC4334812;gene-LOC4334807;gene-LOC4334799;gene-LOC4334810
MSTRG.11554.1	gene-LOC4334883;gene-LOC4334885;gene-LOC4334886							gene-LOC4334886;gene-LOC4334883;gene-LOC4334885
MSTRG.11566.1	gene-LOC4334891;gene-LOC4334892;gene-LOC4334893;gene-LOC4334894;gene-LOC4334895;gene-LOC4334896;gene-LOC4334898;gene-LOC4334899;gene-LOC4334900;gene-LOC4334901;gene-LOC4334903;gene-LOC9271204;gene-LOC4334905	gene-LOC4334898		gene-LOC4334899	gene-LOC4334896	gene-LOC4334900	gene-LOC4334895;gene-LOC4334894;gene-LOC4334892;gene-LOC4334893;gene-LOC4334891	gene-LOC4334901;gene-LOC9271204;gene-LOC4334905;gene-LOC4334903
MSTRG.11571.1	gene-LOC4334894;gene-LOC4334895;gene-LOC4334896;gene-LOC4334898;gene-LOC4334899;gene-LOC4334900;gene-LOC4334901;gene-LOC4334903;gene-LOC9271204;gene-LOC4334905;gene-LOC4334906;gene-LOC4334907;gene-LOC4334908;gene-LOC4334909;gene-LOC4334910;gene-LOC107278779;gene-LOC107275684;gene-LOC4334911;gene-LOC4334912;gene-LOC4334913					gene-LOC4334903	gene-LOC4334900;gene-LOC4334895;gene-LOC4334894;gene-LOC4334899;gene-LOC4334901;gene-LOC4334898;gene-LOC4334896	gene-LOC4334908;gene-LOC9271204;gene-LOC4334907;gene-LOC4334910;gene-LOC4334913;gene-LOC4334905;gene-LOC4334911;gene-LOC107278779;gene-LOC107275684;gene-LOC4334912;gene-LOC4334909;gene-LOC4334906
MSTRG.11593.1	gene-LOC4334914;gene-LOC4334915;gene-LOC4334916;gene-LOC4334917;gene-LOC4334918;gene-LOC9267997;gene-LOC9270448;gene-LOC107277636;gene-LOC107280573;gene-LOC4334921;Oryza_sativa_newGene_301;gene-LOC107275376;gene-LOC4334923;gene-LOC4334925;gene-LOC4334926;gene-LOC4334927;gene-LOC4334928;gene-LOC9270069;gene-LOC4334929;gene-LOC4334930	gene-LOC107280573				gene-LOC4334921	gene-LOC4334915;gene-LOC4334917;gene-LOC9270448;gene-LOC4334914;gene-LOC4334918;gene-LOC4334916;gene-LOC9267997;gene-LOC107277636	gene-LOC4334926;gene-LOC107275376;gene-LOC4334927;gene-LOC9270069;gene-LOC4334929;gene-LOC4334930;Oryza_sativa_newGene_301;gene-LOC4334928;gene-LOC4334923;gene-LOC4334925
MSTRG.11615.1	gene-LOC9266406;gene-LOC4334938;gene-LOC4334939;gene-LOC9266671;gene-LOC9266843;gene-LOC107280574;Oryza_sativa_newGene_304;gene-LOC112938595;gene-LOC107276757;gene-LOC4334942;gene-LOC4334943				gene-LOC4334939		gene-LOC9266671;gene-LOC9266406;gene-LOC4334938	gene-LOC4334943;Oryza_sativa_newGene_304;gene-LOC107280574;gene-LOC4334942;gene-LOC9266843;gene-LOC112938595;gene-LOC107276757
MSTRG.11615.2	gene-LOC9266406;gene-LOC4334938;gene-LOC4334939;gene-LOC9266671;gene-LOC9266843;gene-LOC107280574;Oryza_sativa_newGene_304;gene-LOC112938595;gene-LOC107276757;gene-LOC4334942;gene-LOC4334943				gene-LOC4334939		gene-LOC9266406;gene-LOC4334938;gene-LOC9266671	gene-LOC107280574;gene-LOC4334942;gene-LOC9266843;Oryza_sativa_newGene_304;gene-LOC4334943;gene-LOC107276757;gene-LOC112938595
MSTRG.11623.1	gene-LOC9266843;gene-LOC107280574;Oryza_sativa_newGene_304;gene-LOC112938595;gene-LOC107276757;gene-LOC4334942;gene-LOC4334943;gene-LOC4334944;Oryza_sativa_newGene_307;gene-LOC9269285;Oryza_sativa_newGene_308;Oryza_sativa_newGene_309;gene-LOC4334946;gene-LOC4334947;gene-LOC4334948;gene-LOC4334949;gene-LOC9272344;gene-LOC4334951;gene-LOC4334952;gene-LOC107276960;gene-LOC4334953			Oryza_sativa_newGene_307	gene-LOC4334944	gene-LOC9269285	gene-LOC9266843;gene-LOC4334942;gene-LOC107280574;Oryza_sativa_newGene_304;gene-LOC4334943;gene-LOC107276757;gene-LOC112938595	gene-LOC4334952;gene-LOC4334947;gene-LOC4334948;Oryza_sativa_newGene_308;gene-LOC4334951;gene-LOC107276960;gene-LOC4334946;gene-LOC9272344;Oryza_sativa_newGene_309;gene-LOC4334949;gene-LOC4334953
MSTRG.11642.2	gene-LOC9272344;gene-LOC4334951;gene-LOC4334952;gene-LOC107276960;gene-LOC4334953;gene-LOC4334954;gene-LOC4334955;gene-LOC4334956;gene-LOC4334958;Oryza_sativa_newGene_310;Oryza_sativa_newGene_311;Oryza_sativa_newGene_312;gene-LOC4334959;gene-LOC9266162;gene-LOC4334962;Oryza_sativa_newGene_313;gene-LOC107280527;gene-LOC4334964;gene-LOC4334965;gene-LOC4334967;gene-LOC107280576;gene-LOC4334968;gene-…	Oryza_sativa_newGene_312		gene-LOC4334959	Oryza_sativa_newGene_310;Oryza_sativa_newGene_311	gene-LOC9266162	gene-LOC4334955;gene-LOC4334956;gene-LOC4334953;gene-LOC9272344;gene-LOC4334954;gene-LOC4334951;gene-LOC107276960;gene-LOC4334958;gene-LOC4334952	gene-LOC4334964;gene-LOC4334972;gene-LOC4334965;gene-LOC4334969;gene-LOC4334962;gene-LOC4334968;Oryza_sativa_newGene_313;gene-LOC4334967;Oryza_sativa_newGene_314;gene-LOC107280577;gene-LOC107280527;gene-LOC107280576
MSTRG.11654.1	Oryza_sativa_newGene_312;gene-LOC4334959;gene-LOC9266162;gene-LOC4334962;Oryza_sativa_newGene_313;gene-LOC107280527;gene-LOC4334964;gene-LOC4334965;gene-LOC4334967;gene-LOC107280576;gene-LOC4334968;gene-LOC4334969;gene-LOC107280577;Oryza_sativa_newGene_314;gene-LOC4334972;gene-LOC112938608;gene-LOC9268570;gene-LOC4334975;gene-LOC4334976	gene-LOC4334972					gene-LOC4334964;Oryza_sativa_newGene_312;gene-LOC4334969;gene-LOC4334962;gene-LOC4334965;gene-LOC4334968;Oryza_sativa_newGene_313;gene-LOC4334959;Oryza_sativa_newGene_314;gene-LOC4334967;gene-LOC107280576;gene-LOC107280577;gene-LOC9266162;gene-LOC107280527	gene-LOC9268570;gene-LOC4334976;gene-LOC4334975;gene-LOC112938608
MSTRG.11660.2	gene-LOC4334981;gene-LOC112938807;gene-LOC107277366	gene-LOC4334981		gene-LOC112938807				gene-LOC107277366
MSTRG.11684.1	gene-LOC4335002;gene-LOC4335004;Oryza_sativa_newGene_319;Oryza_sativa_newGene_321;Oryza_sativa_newGene_322;gene-LOC9266862;gene-LOC107280516;Oryza_sativa_newGene_323;Oryza_sativa_newGene_326;Oryza_sativa_newGene_327;gene-LOC107280579	Oryza_sativa_newGene_323					gene-LOC107280516;gene-LOC9266862;gene-LOC4335004;Oryza_sativa_newGene_321;gene-LOC4335002;Oryza_sativa_newGene_322;Oryza_sativa_newGene_319	Oryza_sativa_newGene_326;gene-LOC107280579;Oryza_sativa_newGene_327
MSTRG.11685.1	gene-LOC9266862;gene-LOC107280516;Oryza_sativa_newGene_323;Oryza_sativa_newGene_326;Oryza_sativa_newGene_327;gene-LOC107280579	Oryza_sativa_newGene_326		Oryza_sativa_newGene_327			Oryza_sativa_newGene_323;gene-LOC9266862;gene-LOC107280516	gene-LOC107280579
MSTRG.11698.1	gene-LOC107276105;gene-LOC4335011;gene-LOC4335012;gene-LOC4335013;Oryza_sativa_newGene_329;gene-LOC9269739;Oryza_sativa_newGene_330;gene-LOC4335014;gene-LOC107277209	Oryza_sativa_newGene_330			gene-LOC9269739	gene-LOC4335014	gene-LOC4335013;Oryza_sativa_newGene_329;gene-LOC4335011;gene-LOC107276105;gene-LOC4335012	gene-LOC107277209
MSTRG.11704.6	gene-LOC107276703;gene-LOC107277876;gene-LOC107276874;Oryza_sativa_newGene_335;gene-LOC4335015;Oryza_sativa_newGene_336;gene-LOC107280582;Oryza_sativa_newGene_333;gene-LOC4335017;gene-LOC107277620;gene-LOC4335018;gene-LOC107277276	Oryza_sativa_newGene_335;gene-LOC4335015;Oryza_sativa_newGene_336;gene-LOC107280582;Oryza_sativa_newGene_333					gene-LOC107276874;gene-LOC107276703;gene-LOC107277876	gene-LOC107277276;gene-LOC4335017;gene-LOC4335018;gene-LOC107277620
MSTRG.11704.7	gene-LOC107276703;gene-LOC107277876;gene-LOC107276874;Oryza_sativa_newGene_335;gene-LOC4335015;Oryza_sativa_newGene_336;gene-LOC107280582;Oryza_sativa_newGene_333;gene-LOC4335017;gene-LOC107277620;gene-LOC4335018;gene-LOC107277276	Oryza_sativa_newGene_335;gene-LOC4335015;Oryza_sativa_newGene_336;gene-LOC107280582;Oryza_sativa_newGene_333					gene-LOC107276874;gene-LOC107276703;gene-LOC107277876	gene-LOC107277620;gene-LOC4335018;gene-LOC4335017;gene-LOC107277276
MSTRG.11704.11	gene-LOC107276703;gene-LOC107277876;gene-LOC107276874;Oryza_sativa_newGene_335;gene-LOC4335015;Oryza_sativa_newGene_336;gene-LOC107280582;Oryza_sativa_newGene_333;gene-LOC4335017;gene-LOC107277620;gene-LOC4335018;gene-LOC107277276	Oryza_sativa_newGene_335;gene-LOC4335015;Oryza_sativa_newGene_336;gene-LOC107280582;Oryza_sativa_newGene_333					gene-LOC107277876;gene-LOC107276874;gene-LOC107276703	gene-LOC4335018;gene-LOC107277620;gene-LOC107277276;gene-LOC4335017
MSTRG.11708.1	gene-LOC107277876;gene-LOC107276874;Oryza_sativa_newGene_335;gene-LOC4335015;Oryza_sativa_newGene_336;gene-LOC107280582;Oryza_sativa_newGene_333;gene-LOC4335017;gene-LOC107277620;gene-LOC4335018	Oryza_sativa_newGene_336			gene-LOC4335015	gene-LOC107280582	Oryza_sativa_newGene_335;gene-LOC107277876;gene-LOC107276874	Oryza_sativa_newGene_333;gene-LOC4335017;gene-LOC4335018;gene-LOC107277620
MSTRG.11709.1	gene-LOC107277876;gene-LOC107276874;Oryza_sativa_newGene_335;gene-LOC4335015;Oryza_sativa_newGene_336;gene-LOC107280582;Oryza_sativa_newGene_333;gene-LOC4335017;gene-LOC107277620;gene-LOC4335018;gene-LOC107277276				Oryza_sativa_newGene_336;gene-LOC4335015	Oryza_sativa_newGene_333;gene-LOC107280582	Oryza_sativa_newGene_335;gene-LOC107276874;gene-LOC107277876	gene-LOC4335017;gene-LOC107277276;gene-LOC107277620;gene-LOC4335018
MSTRG.11719.5	gene-LOC112938661;gene-LOC107277912;gene-LOC107277945;gene-LOC112936111	gene-LOC107277912		gene-LOC107277945			gene-LOC112938661	gene-LOC112936111
MSTRG.11719.6	gene-LOC112938661;gene-LOC107277912;gene-LOC107277945;gene-LOC112936111	gene-LOC107277912				gene-LOC107277945	gene-LOC112938661	gene-LOC112936111
MSTRG.11737.3	gene-LOC107276485;gene-LOC107280805;gene-LOC9268817;Oryza_sativa_newGene_348;gene-LOC4335025;gene-LOC4335026;gene-LOC107275633;Oryza_sativa_newGene_349;gene-LOC112938744;gene-LOC9267234;Oryza_sativa_newGene_350;Oryza_sativa_newGene_351;gene-LOC112938743;gene-LOC107275698;Oryza_sativa_newGene_352;Oryza_sativa_newGene_353;gene-LOC107275659	Oryza_sativa_newGene_349				gene-LOC112938744;gene-LOC9267234	gene-LOC107275633;gene-LOC9268817;gene-LOC4335025;gene-LOC4335026;gene-LOC107280805;gene-LOC107276485;Oryza_sativa_newGene_348	Oryza_sativa_newGene_352;Oryza_sativa_newGene_353;gene-LOC107275659;gene-LOC107275698;gene-LOC112938743;Oryza_sativa_newGene_351;Oryza_sativa_newGene_350
MSTRG.11741.1	gene-LOC107276485;gene-LOC107280805;gene-LOC9268817;Oryza_sativa_newGene_348;gene-LOC4335025;gene-LOC4335026;gene-LOC107275633;Oryza_sativa_newGene_349;gene-LOC112938744;gene-LOC9267234;Oryza_sativa_newGene_350;Oryza_sativa_newGene_351;gene-LOC112938743;gene-LOC107275698;Oryza_sativa_newGene_352;Oryza_sativa_newGene_353;gene-LOC107275659;gene-LOC107278730	Oryza_sativa_newGene_351;gene-LOC112938743	Oryza_sativa_newGene_350		gene-LOC9267234	gene-LOC107275698	Oryza_sativa_newGene_348;gene-LOC112938744;Oryza_sativa_newGene_349;gene-LOC4335026;gene-LOC107280805;gene-LOC107275633;gene-LOC9268817;gene-LOC107276485;gene-LOC4335025	Oryza_sativa_newGene_353;gene-LOC107275659;Oryza_sativa_newGene_352;gene-LOC107278730
MSTRG.11752.1	gene-LOC4335030;gene-LOC4335031;gene-LOC107277440;gene-LOC107278012;gene-LOC9272504						gene-LOC107277440;gene-LOC4335031;gene-LOC4335030	gene-LOC9272504;gene-LOC107278012
MSTRG.11763.1	gene-LOC107280587;gene-LOC107276953;Oryza_sativa_newGene_361;Oryza_sativa_newGene_362;Oryza_sativa_newGene_363;Oryza_sativa_newGene_365;Oryza_sativa_newGene_366;Oryza_sativa_newGene_367;Oryza_sativa_newGene_368;gene-LOC107277201;gene-LOC4335034	Oryza_sativa_newGene_362;Oryza_sativa_newGene_363	Oryza_sativa_newGene_361			Oryza_sativa_newGene_366;Oryza_sativa_newGene_365	gene-LOC107280587;gene-LOC107276953	Oryza_sativa_newGene_368;gene-LOC4335034;gene-LOC107277201;Oryza_sativa_newGene_367
MSTRG.11819.15	gene-LOC4335069;Oryza_sativa_newGene_388;gene-LOC107275941;gene-LOC4335071;Oryza_sativa_newGene_389;Oryza_sativa_newGene_391;gene-LOC107280500;gene-LOC4335075;Oryza_sativa_newGene_393;gene-LOC4335076;gene-LOC4335077;gene-LOC4335079;Oryza_sativa_newGene_394;gene-LOC4335083	Oryza_sativa_newGene_389		Oryza_sativa_newGene_391	gene-LOC4335071	gene-LOC107280500	gene-LOC4335069;gene-LOC107275941;Oryza_sativa_newGene_388	Oryza_sativa_newGene_394;gene-LOC4335077;gene-LOC4335079;gene-LOC4335076;gene-LOC4335083;gene-LOC4335075;Oryza_sativa_newGene_393
MSTRG.11850.9	gene-LOC4335099;gene-LOC4335100;gene-LOC4335101;gene-LOC4335102;gene-LOC4335103;gene-LOC4335104;gene-LOC9271133;gene-LOC4335106;gene-LOC112938677;gene-LOC4335108;gene-LOC4335110;gene-LOC112938789	gene-LOC9271133			gene-LOC4335104		gene-LOC4335100;gene-LOC4335101;gene-LOC4335102;gene-LOC4335099;gene-LOC4335103	gene-LOC4335110;gene-LOC112938677;gene-LOC112938789;gene-LOC4335106;gene-LOC4335108
MSTRG.11863.1	gene-LOC4335116;gene-LOC112938631;Oryza_sativa_newGene_405;Oryza_sativa_newGene_407;Oryza_sativa_newGene_408;Oryza_sativa_newGene_410;gene-LOC4335120						gene-LOC4335116;gene-LOC112938631	Oryza_sativa_newGene_407;Oryza_sativa_newGene_410;Oryza_sativa_newGene_408;gene-LOC4335120;Oryza_sativa_newGene_405
MSTRG.11885.2	gene-LOC4335129;gene-LOC112936133;Oryza_sativa_newGene_418;Oryza_sativa_newGene_419;gene-LOC4335130;gene-LOC4335131;gene-LOC4335132;gene-LOC4335133;Oryza_sativa_newGene_421;gene-LOC107278778;gene-LOC4335134;gene-LOC4335135			gene-LOC4335130	Oryza_sativa_newGene_419;Oryza_sativa_newGene_418		gene-LOC112936133;gene-LOC4335129	Oryza_sativa_newGene_421;gene-LOC4335131;gene-LOC4335135;gene-LOC4335133;gene-LOC4335134;gene-LOC107278778;gene-LOC4335132
MSTRG.11901.1	gene-LOC4335136;Oryza_sativa_newGene_424;gene-LOC4335139;gene-LOC4335140;Oryza_sativa_newGene_426;gene-LOC107275605;gene-LOC9271292;gene-LOC112938665;gene-LOC112938680;gene-LOC107280596;Oryza_sativa_newGene_428;gene-LOC107277060				gene-LOC107275605		Oryza_sativa_newGene_426;gene-LOC4335136;gene-LOC4335139;gene-LOC4335140;Oryza_sativa_newGene_424	Oryza_sativa_newGene_428;gene-LOC112938665;gene-LOC107277060;gene-LOC112938680;gene-LOC107280596;gene-LOC9271292
MSTRG.11915.1	gene-LOC9269530;gene-LOC9272060;gene-LOC4335144;gene-LOC9269491;gene-LOC4335148;gene-LOC9266608;gene-LOC4335151;gene-LOC4335153;gene-LOC4335155;gene-LOC4335157;Oryza_sativa_newGene_431;gene-LOC4335160	gene-LOC4335151			gene-LOC9266608		gene-LOC9269491;gene-LOC4335144;gene-LOC4335148;gene-LOC9269530;gene-LOC9272060	gene-LOC4335157;Oryza_sativa_newGene_431;gene-LOC4335155;gene-LOC4335160;gene-LOC4335153
MSTRG.11920.1	gene-LOC9266608;gene-LOC4335151;gene-LOC4335153;gene-LOC4335155;gene-LOC4335157;Oryza_sativa_newGene_431;gene-LOC4335160;gene-LOC107280598;gene-LOC4335162;Oryza_sativa_newGene_433;gene-LOC9272562;gene-LOC4335166;Oryza_sativa_newGene_434;gene-LOC107276017				gene-LOC4335160		gene-LOC9266608;gene-LOC4335153;gene-LOC4335155;gene-LOC4335151;Oryza_sativa_newGene_431;gene-LOC4335157	gene-LOC4335166;gene-LOC107280598;gene-LOC4335162;Oryza_sativa_newGene_433;Oryza_sativa_newGene_434;gene-LOC9272562;gene-LOC107276017
MSTRG.11920.2	gene-LOC9266608;gene-LOC4335151;gene-LOC4335153;gene-LOC4335155;gene-LOC4335157;Oryza_sativa_newGene_431;gene-LOC4335160;gene-LOC107280598;gene-LOC4335162;Oryza_sativa_newGene_433;gene-LOC9272562;gene-LOC4335166;Oryza_sativa_newGene_434;gene-LOC107276017				gene-LOC4335160		Oryza_sativa_newGene_431;gene-LOC4335157;gene-LOC4335155;gene-LOC4335153;gene-LOC4335151;gene-LOC9266608	gene-LOC9272562;gene-LOC107276017;Oryza_sativa_newGene_434;Oryza_sativa_newGene_433;gene-LOC107280598;gene-LOC4335162;gene-LOC4335166
MSTRG.11932.1	gene-LOC107278332;gene-LOC107277438;gene-LOC4335170;gene-LOC4335171;gene-LOC4335172;gene-LOC4335173;gene-LOC4335176;gene-LOC4335177					gene-LOC4335176	gene-LOC4335172;gene-LOC4335170;gene-LOC4335171;gene-LOC107277438;gene-LOC4335173;gene-LOC107278332	gene-LOC4335177
MSTRG.11946.1	gene-LOC107277933;gene-LOC107280566;gene-LOC107280600;Oryza_sativa_newGene_444;Oryza_sativa_newGene_445	Oryza_sativa_newGene_444					gene-LOC107280566;gene-LOC107277933;gene-LOC107280600	Oryza_sativa_newGene_445
MSTRG.11950.1	gene-LOC107277933;gene-LOC107280566;gene-LOC107280600;Oryza_sativa_newGene_444;Oryza_sativa_newGene_445	Oryza_sativa_newGene_445					gene-LOC107277933;gene-LOC107280600;Oryza_sativa_newGene_444;gene-LOC107280566
MSTRG.11951.1	Oryza_sativa_newGene_451;Oryza_sativa_newGene_452;gene-LOC4335187							Oryza_sativa_newGene_451;gene-LOC4335187;Oryza_sativa_newGene_452
MSTRG.11954.1	Oryza_sativa_newGene_451;Oryza_sativa_newGene_452;gene-LOC4335187;Oryza_sativa_newGene_453;gene-LOC9272129;gene-LOC4335189;Oryza_sativa_newGene_454;gene-LOC4335190;Oryza_sativa_newGene_455;Oryza_sativa_newGene_456;Oryza_sativa_newGene_457	Oryza_sativa_newGene_451				Oryza_sativa_newGene_452		Oryza_sativa_newGene_453;gene-LOC9272129;Oryza_sativa_newGene_456;gene-LOC4335189;Oryza_sativa_newGene_457;gene-LOC4335187;Oryza_sativa_newGene_455;Oryza_sativa_newGene_454;gene-LOC4335190
MSTRG.11954.2	Oryza_sativa_newGene_451;Oryza_sativa_newGene_452;gene-LOC4335187;Oryza_sativa_newGene_453;gene-LOC9272129;gene-LOC4335189;Oryza_sativa_newGene_454;gene-LOC4335190;Oryza_sativa_newGene_455;Oryza_sativa_newGene_456;Oryza_sativa_newGene_457	Oryza_sativa_newGene_451				Oryza_sativa_newGene_452		Oryza_sativa_newGene_455;Oryza_sativa_newGene_454;gene-LOC4335190;Oryza_sativa_newGene_453;gene-LOC9272129;Oryza_sativa_newGene_456;gene-LOC4335189;Oryza_sativa_newGene_457;gene-LOC4335187
MSTRG.11954.3	Oryza_sativa_newGene_451;Oryza_sativa_newGene_452;gene-LOC4335187;Oryza_sativa_newGene_453;gene-LOC9272129;gene-LOC4335189;Oryza_sativa_newGene_454;gene-LOC4335190;Oryza_sativa_newGene_455;Oryza_sativa_newGene_456;Oryza_sativa_newGene_457	Oryza_sativa_newGene_451				Oryza_sativa_newGene_452		Oryza_sativa_newGene_454;gene-LOC4335190;Oryza_sativa_newGene_455;Oryza_sativa_newGene_456;gene-LOC4335189;Oryza_sativa_newGene_457;gene-LOC4335187;Oryza_sativa_newGene_453;gene-LOC9272129
MSTRG.11954.4	Oryza_sativa_newGene_451;Oryza_sativa_newGene_452;gene-LOC4335187;Oryza_sativa_newGene_453;gene-LOC9272129;gene-LOC4335189;Oryza_sativa_newGene_454;gene-LOC4335190;Oryza_sativa_newGene_455;Oryza_sativa_newGene_456;Oryza_sativa_newGene_457	Oryza_sativa_newGene_451				Oryza_sativa_newGene_452		Oryza_sativa_newGene_457;gene-LOC4335187;Oryza_sativa_newGene_456;gene-LOC4335189;gene-LOC9272129;Oryza_sativa_newGene_453;gene-LOC4335190;Oryza_sativa_newGene_454;Oryza_sativa_newGene_455
MSTRG.11954.6	Oryza_sativa_newGene_451;Oryza_sativa_newGene_452;gene-LOC4335187;Oryza_sativa_newGene_453;gene-LOC9272129;gene-LOC4335189;Oryza_sativa_newGene_454;gene-LOC4335190;Oryza_sativa_newGene_455;Oryza_sativa_newGene_456;Oryza_sativa_newGene_457	Oryza_sativa_newGene_451				Oryza_sativa_newGene_452		Oryza_sativa_newGene_455;Oryza_sativa_newGene_454;gene-LOC4335190;Oryza_sativa_newGene_453;gene-LOC9272129;gene-LOC4335189;Oryza_sativa_newGene_456;gene-LOC4335187;Oryza_sativa_newGene_457
MSTRG.11954.7	Oryza_sativa_newGene_451;Oryza_sativa_newGene_452;gene-LOC4335187;Oryza_sativa_newGene_453;gene-LOC9272129;gene-LOC4335189;Oryza_sativa_newGene_454;gene-LOC4335190;Oryza_sativa_newGene_455;Oryza_sativa_newGene_456;Oryza_sativa_newGene_457	Oryza_sativa_newGene_451				Oryza_sativa_newGene_452		gene-LOC4335187;Oryza_sativa_newGene_457;gene-LOC4335189;Oryza_sativa_newGene_456;gene-LOC9272129;Oryza_sativa_newGene_453;gene-LOC4335190;Oryza_sativa_newGene_454;Oryza_sativa_newGene_455
MSTRG.11954.9	Oryza_sativa_newGene_451;Oryza_sativa_newGene_452;gene-LOC4335187;Oryza_sativa_newGene_453;gene-LOC9272129;gene-LOC4335189;Oryza_sativa_newGene_454;gene-LOC4335190;Oryza_sativa_newGene_455;Oryza_sativa_newGene_456;Oryza_sativa_newGene_457	Oryza_sativa_newGene_451				Oryza_sativa_newGene_452		Oryza_sativa_newGene_454;gene-LOC4335190;Oryza_sativa_newGene_455;gene-LOC4335189;Oryza_sativa_newGene_456;gene-LOC4335187;Oryza_sativa_newGene_457;Oryza_sativa_newGene_453;gene-LOC9272129
MSTRG.11954.8	Oryza_sativa_newGene_451;Oryza_sativa_newGene_452;gene-LOC4335187;Oryza_sativa_newGene_453;gene-LOC9272129;gene-LOC4335189;Oryza_sativa_newGene_454;gene-LOC4335190;Oryza_sativa_newGene_455;Oryza_sativa_newGene_456;Oryza_sativa_newGene_457	Oryza_sativa_newGene_451				Oryza_sativa_newGene_452		gene-LOC4335190;Oryza_sativa_newGene_454;Oryza_sativa_newGene_455;gene-LOC4335187;Oryza_sativa_newGene_457;gene-LOC4335189;Oryza_sativa_newGene_456;gene-LOC9272129;Oryza_sativa_newGene_453
MSTRG.11954.10	Oryza_sativa_newGene_451;Oryza_sativa_newGene_452;gene-LOC4335187;Oryza_sativa_newGene_453;gene-LOC9272129;gene-LOC4335189;Oryza_sativa_newGene_454;gene-LOC4335190;Oryza_sativa_newGene_455;Oryza_sativa_newGene_456;Oryza_sativa_newGene_457	Oryza_sativa_newGene_451				Oryza_sativa_newGene_452		gene-LOC4335190;Oryza_sativa_newGene_454;Oryza_sativa_newGene_455;gene-LOC4335187;Oryza_sativa_newGene_457;gene-LOC4335189;Oryza_sativa_newGene_456;gene-LOC9272129;Oryza_sativa_newGene_453
MSTRG.11954.11	Oryza_sativa_newGene_451;Oryza_sativa_newGene_452;gene-LOC4335187;Oryza_sativa_newGene_453;gene-LOC9272129;gene-LOC4335189;Oryza_sativa_newGene_454;gene-LOC4335190;Oryza_sativa_newGene_455;Oryza_sativa_newGene_456;Oryza_sativa_newGene_457	Oryza_sativa_newGene_451				Oryza_sativa_newGene_452		Oryza_sativa_newGene_455;Oryza_sativa_newGene_454;gene-LOC4335190;Oryza_sativa_newGene_453;gene-LOC9272129;gene-LOC4335189;Oryza_sativa_newGene_456;gene-LOC4335187;Oryza_sativa_newGene_457
MSTRG.11954.16	Oryza_sativa_newGene_451;Oryza_sativa_newGene_452;gene-LOC4335187;Oryza_sativa_newGene_453;gene-LOC9272129;gene-LOC4335189;Oryza_sativa_newGene_454;gene-LOC4335190;Oryza_sativa_newGene_455;Oryza_sativa_newGene_456;Oryza_sativa_newGene_457	Oryza_sativa_newGene_451				Oryza_sativa_newGene_452		Oryza_sativa_newGene_454;gene-LOC4335190;Oryza_sativa_newGene_455;Oryza_sativa_newGene_456;gene-LOC4335189;Oryza_sativa_newGene_457;gene-LOC4335187;Oryza_sativa_newGene_453;gene-LOC9272129
MSTRG.11954.15	Oryza_sativa_newGene_451;Oryza_sativa_newGene_452;gene-LOC4335187;Oryza_sativa_newGene_453;gene-LOC9272129;gene-LOC4335189;Oryza_sativa_newGene_454;gene-LOC4335190;Oryza_sativa_newGene_455;Oryza_sativa_newGene_456;Oryza_sativa_newGene_457	Oryza_sativa_newGene_451				Oryza_sativa_newGene_452		Oryza_sativa_newGene_453;gene-LOC9272129;Oryza_sativa_newGene_456;gene-LOC4335189;Oryza_sativa_newGene_457;gene-LOC4335187;Oryza_sativa_newGene_455;Oryza_sativa_newGene_454;gene-LOC4335190
MSTRG.11959.14	Oryza_sativa_newGene_451;Oryza_sativa_newGene_452;gene-LOC4335187;Oryza_sativa_newGene_453;gene-LOC9272129;gene-LOC4335189;Oryza_sativa_newGene_454;gene-LOC4335190;Oryza_sativa_newGene_455;Oryza_sativa_newGene_456;Oryza_sativa_newGene_457;gene-LOC4335196;gene-LOC112938741;gene-LOC9270856;gene-LOC107275320;gene-LOC107280601	gene-LOC4335189;Oryza_sativa_newGene_454				gene-LOC4335190	Oryza_sativa_newGene_453;gene-LOC9272129;Oryza_sativa_newGene_451;Oryza_sativa_newGene_452;gene-LOC4335187	Oryza_sativa_newGene_456;Oryza_sativa_newGene_457;gene-LOC4335196;gene-LOC107280601;gene-LOC9270856;gene-LOC112938741;gene-LOC107275320;Oryza_sativa_newGene_455
MSTRG.11967.1	gene-LOC4335189;Oryza_sativa_newGene_454;gene-LOC4335190;Oryza_sativa_newGene_455;Oryza_sativa_newGene_456;Oryza_sativa_newGene_457;gene-LOC4335196;gene-LOC112938741;gene-LOC9270856;gene-LOC107275320;gene-LOC107280601;Oryza_sativa_newGene_461;gene-LOC4335197;gene-LOC4335198;gene-LOC4335199;Oryza_sativa_newGene_462	gene-LOC112938741			gene-LOC4335196	gene-LOC9270856	Oryza_sativa_newGene_457;gene-LOC4335190;gene-LOC4335189;Oryza_sativa_newGene_454;Oryza_sativa_newGene_456;Oryza_sativa_newGene_455	gene-LOC4335199;gene-LOC4335197;gene-LOC107275320;Oryza_sativa_newGene_462;gene-LOC4335198;gene-LOC107280601;Oryza_sativa_newGene_461
MSTRG.11991.1	gene-LOC4335212;Oryza_sativa_newGene_465;Oryza_sativa_newGene_466;gene-LOC9270948;Oryza_sativa_newGene_469;Oryza_sativa_newGene_471;gene-LOC9268140;gene-LOC107275257;gene-LOC9270694;gene-LOC107276266;gene-LOC4335216;gene-LOC4335218				gene-LOC9270948	Oryza_sativa_newGene_469	Oryza_sativa_newGene_466;Oryza_sativa_newGene_465;gene-LOC4335212	Oryza_sativa_newGene_471;gene-LOC9268140;gene-LOC9270694;gene-LOC107276266;gene-LOC4335218;gene-LOC4335216;gene-LOC107275257
MSTRG.11994.1	gene-LOC4335212;Oryza_sativa_newGene_465;Oryza_sativa_newGene_466;gene-LOC9270948;Oryza_sativa_newGene_469;Oryza_sativa_newGene_471;gene-LOC9268140;gene-LOC107275257;gene-LOC9270694;gene-LOC107276266;gene-LOC4335216;gene-LOC4335218;gene-LOC4335219			Oryza_sativa_newGene_471	Oryza_sativa_newGene_469		gene-LOC4335212;Oryza_sativa_newGene_465;Oryza_sativa_newGene_466;gene-LOC9270948	gene-LOC9270694;gene-LOC107276266;gene-LOC4335219;gene-LOC9268140;gene-LOC107275257;gene-LOC4335216;gene-LOC4335218
MSTRG.12010.1	Oryza_sativa_newGene_476;gene-LOC107280604;gene-LOC9267537;Oryza_sativa_newGene_480			Oryza_sativa_newGene_480			Oryza_sativa_newGene_476;gene-LOC107280604;gene-LOC9267537
[truncated: 1,082 more rows]
