# Supplementary material for: Genome-Wide Identification and Characterization of Long Non-Coding RNAs in Roots of Rice Seedlings under Nitrogen Deficiency
Source: Plants (Basel). 2023 Nov 30;12(23):4047. doi: 10.3390/plants12234047 (PMC10708291; doi:10.3390/plants12234047)
Supplement: Supplementary file 1 [file plants-12-04047-s001.zip › Table S6.xlsx]

## Sheet: LncRNA_co_exp_target
Table S6. Cis-regulated target genes of significantly downregulated lncRNAs.
#LncRNA_ID	Target_mRNA_ID
MSTRG.22331.1	gene-LOC4344586;gene-LOC9272105;gene-LOC4331518;gene-LOC4343956;Oryza_sativa_newGene_272;gene-LOC4339281;gene-LOC4349412;gene-LOC4349417;gene-LOC4346342;gene-LOC4324110;gene-LOC107278286;gene-LOC4336652;gene-LOC4325067;gene-LOC4326393;gene-LOC4340911;gene-LOC4339065;gene-LOC4327762;gene-LOC9271676;gene-LOC4332293;gene-LOC4334245;gene-LOC107277676;gene-LOC4328574;gene-LOC4352117;gene-LOC4344054;ge…
MSTRG.18254.6	Oryza_sativa_newGene_1692;gene-LOC4352307;gene-LOC4330315;gene-LOC4328461;Oryza_sativa_newGene_6736;Oryza_sativa_newGene_3215;gene-LOC4336334;Oryza_sativa_newGene_6866;gene-LOC107276442;gene-LOC4333789;Oryza_sativa_newGene_5706;gene-LOC112939671;gene-LOC107279623;gene-LOC4336073
MSTRG.18038.2	Oryza_sativa_newGene_5481;gene-LOC4350248;gene-LOC4345919;Oryza_sativa_newGene_3338;Oryza_sativa_newGene_4291;Oryza_sativa_newGene_3551;Oryza_sativa_newGene_2015;gene-LOC4337848;Oryza_sativa_newGene_6564;gene-LOC4337537;Oryza_sativa_newGene_3173;gene-LOC4330217;Oryza_sativa_newGene_5694;gene-LOC4349980;Oryza_sativa_newGene_6166
MSTRG.25728.1	gene-LOC9269201;gene-LOC4349881;gene-LOC107277846;gene-LOC4325998;gene-LOC107280693;gene-LOC4351966;gene-LOC107276019;gene-LOC4349568;gene-LOC4336725;gene-LOC4348392;Oryza_sativa_newGene_4264;gene-LOC107281072;gene-LOC107275566;gene-LOC107281016;gene-LOC4328307;gene-LOC4346116;gene-LOC4350919;gene-LOC4339312;Oryza_sativa_newGene_2391;gene-LOC4335618;gene-LOC4341606;gene-LOC4334277;gene-LOC4330091…
MSTRG.21064.1	gene-LOC112936574;gene-LOC107276472;Oryza_sativa_newGene_5232;gene-LOC112939653;Oryza_sativa_newGene_2633;Oryza_sativa_newGene_1557;Oryza_sativa_newGene_5387;Oryza_sativa_newGene_5035;gene-LOC107281735;gene-LOC112936367;gene-LOC112936360;gene-LOC107281655;gene-LOC4349572;Oryza_sativa_newGene_3451;gene-LOC4330449;gene-LOC4336845;gene-LOC4333723;gene-LOC107277308;gene-LOC107278464;Oryza_sativa_newG…
MSTRG.22346.3	gene-LOC107281567;Oryza_sativa_newGene_5387;Oryza_sativa_newGene_5035;gene-LOC107281735;gene-LOC112936367;gene-LOC112936360;gene-LOC107281655;gene-LOC4349572;gene-LOC112936574;gene-LOC107276472;gene-LOC107279467;Oryza_sativa_newGene_1969;gene-LOC4343901;gene-LOC107277778;gene-LOC4338243;gene-LOC107275325;gene-LOC107280155;Oryza_sativa_newGene_5106;gene-LOC107279812;gene-LOC107281649;gene-LOC43478…
MSTRG.4019.3	gene-LOC4326828;Oryza_sativa_newGene_6294;gene-LOC9268430;Oryza_sativa_newGene_1273;gene-LOC112938224;gene-LOC107275774;gene-LOC107276186;gene-LOC4335576;gene-LOC107278488;Oryza_sativa_newGene_1281;gene-LOC9272697;gene-LOC4332981;gene-LOC9269912;Oryza_sativa_newGene_1563;gene-LOC107276944;gene-LOC4326663;Oryza_sativa_newGene_585;gene-LOC4340527;gene-LOC4323929;gene-LOC107279170;gene-LOC9269307;ge…
MSTRG.6274.1	gene-LOC4328220;gene-LOC4327159;gene-LOC4332902;gene-LOC4348262;gene-LOC4334509;gene-LOC4346370;gene-LOC4347421;gene-LOC4348743;gene-LOC4345711;gene-LOC4336469;gene-LOC4352628;gene-LOC4349585;gene-LOC4343951;gene-LOC4332024;gene-LOC107277700;gene-LOC4332570;gene-LOC9270012;gene-LOC9266548;gene-LOC4328649;gene-LOC4324185;gene-LOC4338765;gene-LOC4339963;gene-LOC4339158;gene-LOC9268840;gene-LOC10727…
MSTRG.17279.1	gene-LOC4352307;Oryza_sativa_newGene_3187;gene-LOC4339306;gene-LOC4348952;gene-LOC4336334;gene-LOC112938980;gene-LOC107276992;Oryza_sativa_newGene_5706;gene-LOC4341072;gene-LOC107276978;gene-LOC4343893;Oryza_sativa_newGene_1428
MSTRG.13334.1	gene-LOC107280560;gene-LOC4342354;gene-LOC107281637;gene-LOC9267462;gene-LOC4348511;gene-LOC9270608;gene-LOC4348021
MSTRG.25721.3	gene-LOC4333086;gene-LOC4330756;gene-LOC4339806;gene-LOC4340226;gene-LOC4334976;gene-LOC9271774;gene-LOC4330526;gene-LOC107275540;gene-LOC4344776;gene-LOC4330178;gene-LOC4343233;gene-LOC4325177;gene-LOC4343684;gene-LOC4342171;gene-LOC112936565;gene-LOC4326674;gene-LOC112936037;Oryza_sativa_newGene_3828;gene-LOC4343893;gene-LOC107278330;gene-LOC4326796
MSTRG.18276.1	gene-LOC9269955;gene-LOC4348067;gene-LOC4337116;gene-LOC107276163;gene-LOC4325731;Oryza_sativa_newGene_1282;Oryza_sativa_newGene_708;gene-LOC9272594;Oryza_sativa_newGene_454;gene-LOC4332935;gene-LOC4350291;Oryza_sativa_newGene_366;gene-LOC4343768;gene-LOC107280181;gene-LOC4348343;gene-LOC4329677;Oryza_sativa_newGene_776;Oryza_sativa_newGene_5264;Oryza_sativa_newGene_7091;gene-LOC9272258;gene-LOC4…
MSTRG.20160.1	Oryza_sativa_newGene_4070;Oryza_sativa_newGene_4411;Oryza_sativa_newGene_6939;Oryza_sativa_newGene_775;Oryza_sativa_newGene_3979
MSTRG.11660.2	gene-LOC107277703;Oryza_sativa_newGene_4074;gene-LOC4343352;Oryza_sativa_newGene_1035;Oryza_sativa_newGene_2710;Oryza_sativa_newGene_4770;gene-LOC4329175;Oryza_sativa_newGene_5509
MSTRG.31467.2	gene-LOC4335924;gene-LOC4351174;gene-LOC4329684;gene-LOC107276620;gene-LOC4326757;gene-LOC4327520;gene-LOC4344190;gene-LOC9270933;gene-LOC4331162;gene-LOC4326146;gene-LOC4324714;gene-LOC4324711;gene-LOC4329190;gene-LOC4341961;gene-LOC4341964;gene-LOC4338776;gene-LOC4335906;Oryza_sativa_newGene_2245;gene-LOC4334331;gene-LOC4333227;Oryza_sativa_newGene_6201;gene-LOC4324993;gene-LOC4330061;gene-LOC9…
MSTRG.29562.1	gene-LOC4325385;gene-LOC9268476;gene-LOC4342293;gene-LOC4341460;gene-LOC4338784;gene-LOC4323870;Oryza_sativa_newGene_5084;gene-LOC4345810;Oryza_sativa_newGene_1777;gene-LOC4331643;gene-LOC4339981;gene-LOC4336575;Oryza_sativa_newGene_4242;gene-LOC9267055;gene-LOC4337407;gene-LOC4337178
MSTRG.17457.36	gene-LOC4335920;gene-LOC107278146;gene-LOC4348932;gene-LOC107277888;gene-LOC4323862;gene-LOC9269185;Oryza_sativa_newGene_5973;gene-LOC9268354;gene-LOC4348334;gene-LOC4349502;gene-LOC4335964;gene-LOC107279353
MSTRG.8129.2	gene-LOC4343458;Oryza_sativa_newGene_105;gene-LOC107277174;gene-LOC4339126;Oryza_sativa_newGene_1463;gene-LOC107277838;Oryza_sativa_newGene_4609;Oryza_sativa_newGene_4536;gene-LOC4336714;gene-LOC4347973;gene-LOC107279381;Oryza_sativa_newGene_4032;gene-LOC112936028;gene-LOC4346251;gene-LOC4340203;gene-LOC4325583;gene-LOC4340233;gene-LOC9266216;gene-LOC4324397;Oryza_sativa_newGene_3092;gene-LOC4333…
MSTRG.1685.7	gene-LOC4329574;gene-LOC107279156;gene-LOC4340487;gene-LOC4345270;gene-LOC107281130;Oryza_sativa_newGene_2340;gene-LOC4330222;gene-LOC9266148;Oryza_sativa_newGene_73;gene-LOC4342204;gene-LOC4333284
MSTRG.25395.13	gene-LOC107278919;gene-LOC107275589;gene-LOC4350984;Oryza_sativa_newGene_3186;gene-LOC107279454;gene-LOC4335346;gene-LOC4341253;gene-LOC4339754;gene-LOC107276159;gene-LOC107278007;Oryza_sativa_newGene_3441;Oryza_sativa_newGene_5849;gene-LOC107276223;gene-LOC107280909;gene-LOC4335476;gene-LOC112939540;gene-LOC4327097;Oryza_sativa_newGene_2594;gene-LOC4334708;gene-LOC4341714
MSTRG.15781.1	gene-LOC4349445;gene-LOC4339571;Oryza_sativa_newGene_5562;gene-LOC107276680
MSTRG.25616.1	gene-LOC107278353;Oryza_sativa_newGene_6291;Oryza_sativa_newGene_6065;gene-LOC107277596;gene-LOC4330556;Oryza_sativa_newGene_383;Oryza_sativa_newGene_964;gene-LOC4341484;gene-LOC4329715;gene-LOC4333352;gene-LOC107280986;gene-LOC107279685
MSTRG.2206.7	Oryza_sativa_newGene_6030;Oryza_sativa_newGene_2071;gene-LOC4350939;gene-LOC4330794
MSTRG.23226.1	gene-LOC107277567;gene-LOC4345934;Oryza_sativa_newGene_6990;Oryza_sativa_newGene_3568;gene-LOC107279578;gene-LOC4332782;gene-LOC4346586;gene-LOC4352682;Oryza_sativa_newGene_1321;gene-LOC9270031
MSTRG.25415.3	Oryza_sativa_newGene_1888;Oryza_sativa_newGene_2727;gene-LOC107279504;gene-LOC107281694;gene-LOC4338255;gene-LOC4351636;gene-LOC4339706;gene-LOC107275840;Oryza_sativa_newGene_4666;Oryza_sativa_newGene_4503
MSTRG.362.1	gene-LOC9271655;gene-LOC4346943;gene-LOC4346348;gene-LOC4331683;Oryza_sativa_newGene_4072;Oryza_sativa_newGene_5039;gene-LOC107276374;gene-LOC4328942;gene-LOC9269957;gene-LOC112938816;gene-LOC107277840;gene-LOC107276505;gene-LOC107280598;gene-LOC4325228;gene-LOC4326755;gene-LOC9267926;gene-LOC4341038;gene-LOC9269794;Oryza_sativa_newGene_1968;Oryza_sativa_newGene_2720;gene-LOC107275957;gene-LOC926…
MSTRG.23927.1	Oryza_sativa_newGene_6872;gene-LOC4325784;gene-LOC4352125;gene-LOC4325549;Oryza_sativa_newGene_3904
MSTRG.1694.1	gene-LOC112937625;gene-LOC4348510;gene-LOC4342222;gene-LOC107275812;gene-LOC4349542;gene-LOC4325939;gene-LOC9268150;Oryza_sativa_newGene_1005;Oryza_sativa_newGene_5583;gene-LOC107280897;gene-LOC9266535;gene-LOC4343840;gene-LOC9266807;gene-LOC112937326;Oryza_sativa_newGene_6488;gene-LOC4336423;gene-LOC9269328;gene-LOC4335374;gene-LOC9270038;gene-LOC107279975;Oryza_sativa_newGene_2328
MSTRG.11954.15	gene-LOC9269040;gene-LOC4344015;gene-LOC4343497;gene-LOC4325890;gene-LOC4337829;gene-LOC4326490;gene-LOC4351917;gene-LOC112936119;gene-LOC107277004;gene-LOC4342200;gene-LOC4352792;gene-LOC4345241;gene-LOC4340926;gene-LOC4330108;gene-LOC4340841;gene-LOC4325557;gene-LOC4334039;gene-LOC4337223;gene-LOC4343534;gene-LOC4339679
MSTRG.26419.12	gene-LOC4338768;gene-LOC4329422;gene-LOC4336142;gene-LOC107275748;gene-LOC107276060;gene-LOC4348685;gene-LOC4333363;gene-LOC4345351;gene-LOC4351694;gene-LOC4330408;gene-LOC4325001;gene-LOC4348368;gene-LOC107276827;gene-LOC4345153;gene-LOC107281590;gene-LOC9272028;gene-LOC4325990;gene-LOC9271572;Oryza_sativa_newGene_4433;Oryza_sativa_newGene_6599;gene-LOC4329607;gene-LOC4343583;gene-LOC4331763;gen…
MSTRG.30196.9	gene-LOC4325228;gene-LOC4326755;gene-LOC9267926;gene-LOC4341038;gene-LOC9269794;Oryza_sativa_newGene_3696;gene-LOC112937005;gene-LOC112938290;gene-LOC107279016;gene-LOC4338594;gene-LOC107276691;gene-LOC4324478;gene-LOC107276551;Oryza_sativa_newGene_4072;Oryza_sativa_newGene_5039;gene-LOC107276374;gene-LOC4328942;gene-LOC9269957;gene-LOC112938816;gene-LOC107277840;gene-LOC107276505;gene-LOC1072805…
MSTRG.31583.1	gene-LOC4327747;gene-LOC4329205;gene-LOC4332339;gene-LOC9271679;gene-LOC107278734;gene-LOC4344052;gene-LOC4329116;gene-LOC9268311;gene-LOC4333902;gene-LOC4331380;gene-LOC4335457;gene-LOC4351054;gene-LOC4339489;gene-LOC4343156;gene-LOC4337060;Oryza_sativa_newGene_1861;gene-LOC4338062;gene-LOC4347922;gene-LOC4349633;gene-LOC9272120;gene-LOC4337730;gene-LOC4333926;gene-LOC107275300;gene-LOC4345684;g…
MSTRG.5102.34	gene-LOC9266123;gene-LOC4325228;gene-LOC4326755;gene-LOC9267926;gene-LOC4341038;gene-LOC9269794;Oryza_sativa_newGene_3696;gene-LOC112937005;gene-LOC112938290;gene-LOC107279016;gene-LOC4334159;gene-LOC107276691;gene-LOC4324478;gene-LOC4343468;gene-LOC4343246;Oryza_sativa_newGene_4072;Oryza_sativa_newGene_5039;gene-LOC9269957;gene-LOC112938816;gene-LOC9270101;Oryza_sativa_newGene_5173;gene-LOC43422…
MSTRG.18022.2	gene-LOC4326752;gene-LOC4340641;Oryza_sativa_newGene_1870;gene-LOC112937018;gene-LOC112938281;gene-LOC107278210;Oryza_sativa_newGene_6772;gene-LOC112937006;gene-LOC112938299;Oryza_sativa_newGene_2841;Oryza_sativa_newGene_1841;Oryza_sativa_newGene_5033;gene-LOC4331542;gene-LOC9269956;gene-LOC4340253;gene-LOC9267888;gene-LOC4328165;Oryza_sativa_newGene_1294;gene-LOC4343453;gene-LOC107278743;gene-LO…
MSTRG.12698.3	gene-LOC4329576;gene-LOC4346767;gene-LOC4347143;Oryza_sativa_newGene_1872;gene-LOC4342108;gene-LOC4352426;gene-LOC4333698;gene-LOC112937977;gene-LOC4330542;gene-LOC4346153;gene-LOC107280797;gene-LOC4324995;Oryza_sativa_newGene_3841;gene-LOC4345829;Oryza_sativa_newGene_3699;gene-LOC4342631;Oryza_sativa_newGene_6421;gene-LOC4334321;gene-LOC4350286;gene-LOC107275468;gene-LOC9271001;gene-LOC9269437;g…
MSTRG.21900.1	gene-LOC107281212;gene-LOC112938301;gene-LOC4342249;gene-LOC4331723;gene-LOC4337187;gene-LOC4332848;gene-LOC107275355;gene-LOC4336656;gene-LOC4351606;Oryza_sativa_newGene_3766;gene-LOC107277846;Oryza_sativa_newGene_1297;Oryza_sativa_newGene_1292;Oryza_sativa_newGene_5997;gene-LOC107276500;Oryza_sativa_newGene_553;Oryza_sativa_newGene_550;gene-LOC4348533;gene-LOC107281975;gene-LOC107281976;gene-LO…
MSTRG.18254.3	Oryza_sativa_newGene_2633;Oryza_sativa_newGene_1557;Oryza_sativa_newGene_1889;Oryza_sativa_newGene_3451;Oryza_sativa_newGene_2064;gene-LOC4348583;Oryza_sativa_newGene_3626;gene-LOC107277778;gene-LOC107281785;gene-LOC4338510;Oryza_sativa_newGene_4628;gene-LOC107281487;gene-LOC112937840;gene-LOC4339660;gene-LOC4351474
MSTRG.11318.1	gene-LOC4326752;gene-LOC4340641;Oryza_sativa_newGene_1870;gene-LOC112937018;gene-LOC112938281;gene-LOC4338838;gene-LOC107278210;Oryza_sativa_newGene_1697;gene-LOC112937006;gene-LOC112938299;Oryza_sativa_newGene_2841;Oryza_sativa_newGene_1841;Oryza_sativa_newGene_5033;gene-LOC4331542;gene-LOC9269956;Oryza_sativa_newGene_1294;gene-LOC4343453;gene-LOC4342545;gene-LOC107278743;gene-LOC112936609;gene-…
MSTRG.28081.12	gene-LOC9269566;Oryza_sativa_newGene_1883;Oryza_sativa_newGene_5922;gene-LOC9269998;gene-LOC4338067;gene-LOC4326162;gene-LOC4350295;gene-LOC4340921;gene-LOC4331947;Oryza_sativa_newGene_352;gene-LOC9271080;Oryza_sativa_newGene_198;gene-LOC107278914;gene-LOC9271131
MSTRG.10607.1	gene-LOC112936904;gene-LOC4349136;gene-LOC107280007;gene-LOC4341383;Oryza_sativa_newGene_1937;gene-LOC112937012;gene-LOC107280785;Oryza_sativa_newGene_1689;gene-LOC9267797;gene-LOC107279018;gene-LOC9266969;Oryza_sativa_newGene_5388;gene-LOC112938810;gene-LOC4323850;gene-LOC112938366;gene-LOC107280591;gene-LOC107280624;Oryza_sativa_newGene_2752;gene-LOC107281749;gene-LOC107275993;gene-LOC9270993;O…
MSTRG.9867.3	Oryza_sativa_newGene_6445;gene-LOC107278216;gene-LOC9269617;gene-LOC107277679;gene-LOC4336189;gene-LOC4344838;gene-LOC107275754;gene-LOC4341843;gene-LOC4352333
MSTRG.23414.33	gene-LOC4338870;gene-LOC4350002;gene-LOC9266408;gene-LOC4342793;gene-LOC4342242;gene-LOC4342248;gene-LOC4348643;gene-LOC4335139;gene-LOC4331972;gene-LOC4347038;gene-LOC4341790;gene-LOC4338816;gene-LOC9270107;gene-LOC4339267;gene-LOC4344154;gene-LOC4350745;gene-LOC4336837;gene-LOC4342064;gene-LOC4350234;gene-LOC9267109;gene-LOC4336676;gene-LOC4351620;gene-LOC9272095;gene-LOC4326281;gene-LOC4327487…
MSTRG.28974.1	gene-LOC4344580;gene-LOC107278496;gene-LOC4324873;gene-LOC107281286;gene-LOC4341321;gene-LOC4352139;Oryza_sativa_newGene_2772;gene-LOC4342003;gene-LOC4350216;gene-LOC4325557;gene-LOC4324855;gene-LOC4349430;gene-LOC107275748;gene-LOC107278437;gene-LOC4336747;gene-LOC4349612;gene-LOC4330970;gene-LOC4337235;gene-LOC107281086;Oryza_sativa_newGene_4179;Oryza_sativa_newGene_3687;gene-LOC4335063;gene-LO…
MSTRG.26419.1	gene-LOC112938741;gene-LOC107276477;gene-LOC4348049;gene-LOC4346693;gene-LOC4331717;Oryza_sativa_newGene_718;Oryza_sativa_newGene_5172;gene-LOC107276507;gene-LOC4349234;gene-LOC107279350;gene-LOC4345351;gene-LOC9271142;gene-LOC4340110;gene-LOC4332650;gene-LOC9270629;gene-LOC4344370;gene-LOC4332527;gene-LOC4325990;Oryza_sativa_newGene_3037;gene-LOC4346434;gene-LOC4328180;gene-LOC4328848;gene-LOC92…
MSTRG.17433.1	gene-LOC112936007;gene-LOC4344682;gene-LOC112939723;gene-LOC107277295;gene-LOC4331342;gene-LOC107276187;Oryza_sativa_newGene_6723;gene-LOC9267852;gene-LOC4336315;Oryza_sativa_newGene_3592;Oryza_sativa_newGene_4436;gene-LOC4351644;gene-LOC4346540;Oryza_sativa_newGene_3176;gene-LOC4344438;gene-LOC4343724;gene-LOC9266918;Oryza_sativa_newGene_4554;gene-LOC4343716;gene-LOC4341289;gene-LOC107277523
MSTRG.8851.1	gene-LOC4325228;gene-LOC4326755;gene-LOC9267926;gene-LOC4341038;gene-LOC9269794;Oryza_sativa_newGene_3696;gene-LOC112937005;gene-LOC112938290;gene-LOC107279016;gene-LOC4338594;gene-LOC107276691;gene-LOC4324478;gene-LOC107276551;Oryza_sativa_newGene_4072;Oryza_sativa_newGene_5039;gene-LOC107276374;gene-LOC4328942;gene-LOC9269957;gene-LOC112938816;gene-LOC107277840;gene-LOC107276505;gene-LOC1072805…
MSTRG.1583.8	gene-LOC4342263;gene-LOC107275606
MSTRG.29470.1	gene-LOC112936574;Oryza_sativa_newGene_6714;gene-LOC112939653;Oryza_sativa_newGene_5387;Oryza_sativa_newGene_5035;gene-LOC107281735;gene-LOC4348843;gene-LOC112936367;gene-LOC112936360;gene-LOC107281655;gene-LOC4339214;gene-LOC4330449;gene-LOC4336845;gene-LOC4333150;Oryza_sativa_newGene_4519;Oryza_sativa_newGene_5642;gene-LOC4333723;gene-LOC107277308;gene-LOC107278464;gene-LOC4342864;Oryza_sativa_…
MSTRG.23887.23	gene-LOC107276355;gene-LOC107277083;gene-LOC4331253;gene-LOC107281280;gene-LOC4335131;gene-LOC4335136;gene-LOC107275768;gene-LOC107281568;gene-LOC112936349;gene-LOC107278681;Oryza_sativa_newGene_5388;gene-LOC112938810;gene-LOC4323850;gene-LOC112938366;gene-LOC107280591;gene-LOC107280624;Oryza_sativa_newGene_2752;gene-LOC9272097;gene-LOC112936904;gene-LOC4349136;gene-LOC107280007;Oryza_sativa_newG…
MSTRG.30852.3	gene-LOC4325381;gene-LOC4341597;gene-LOC4328023;Oryza_sativa_newGene_2891;gene-LOC4342262;gene-LOC4329403;gene-LOC9266150;gene-LOC4333861;gene-LOC4338168;gene-LOC4349770;gene-LOC4325002;gene-LOC107276538;gene-LOC4344771;gene-LOC4328003;Oryza_sativa_newGene_918;gene-LOC4344571;gene-LOC4341126;gene-LOC4339013;gene-LOC4350591;gene-LOC4350117;Oryza_sativa_newGene_7009;gene-LOC4326011;gene-LOC4346003;…
MSTRG.31015.1	gene-LOC4327487;gene-LOC4332904;gene-LOC4340644;gene-LOC112937622;gene-LOC4328524;gene-LOC4347428;gene-LOC4352427;gene-LOC4345712;gene-LOC9267026;gene-LOC107282078;gene-LOC4337789;gene-LOC4330785;gene-LOC9271214;gene-LOC4327836;gene-LOC4346177;Oryza_sativa_newGene_39;gene-LOC4326829;gene-LOC4340387;gene-LOC4334335;gene-LOC4337014;gene-LOC4346156;gene-LOC4338238;gene-LOC9266542;gene-LOC4324990;gen…
MSTRG.12201.1	gene-LOC4326752;gene-LOC4340641;Oryza_sativa_newGene_1870;gene-LOC4348740;gene-LOC112937018;gene-LOC112938281;gene-LOC107278210;Oryza_sativa_newGene_6772;Oryza_sativa_newGene_1697;gene-LOC112937006;gene-LOC112938299;Oryza_sativa_newGene_2841;Oryza_sativa_newGene_1841;Oryza_sativa_newGene_5033;gene-LOC4351203;gene-LOC4331542;gene-LOC9269956;gene-LOC4328165;Oryza_sativa_newGene_1294;gene-LOC4343453…
MSTRG.11566.1	gene-LOC4342331;gene-LOC4350843;Oryza_sativa_newGene_4777;Oryza_sativa_newGene_6976
MSTRG.8012.2	gene-LOC9269794;gene-LOC112937005;gene-LOC112938290;gene-LOC4332779;Oryza_sativa_newGene_4072;gene-LOC107276374;gene-LOC112938816;gene-LOC107276505;Oryza_sativa_newGene_6987;Oryza_sativa_newGene_2111;gene-LOC107278515;gene-LOC107276815;gene-LOC112938607;Oryza_sativa_newGene_1493;Oryza_sativa_newGene_4729;gene-LOC107275783;gene-LOC107280941;Oryza_sativa_newGene_811;Oryza_sativa_newGene_102;Oryza_s…
MSTRG.10108.1	gene-LOC4342472;gene-LOC4330192;gene-LOC4327482;gene-LOC4325141;gene-LOC4348262;gene-LOC4342109;gene-LOC4333697;gene-LOC107278775;gene-LOC4341032;gene-LOC4344607;gene-LOC4344602;gene-LOC107277700;gene-LOC4332570;gene-LOC9270012;gene-LOC4326856;gene-LOC107278219;gene-LOC4324682;gene-LOC4343292;gene-LOC4340210;gene-LOC9268625;gene-LOC4349873;gene-LOC4350034;gene-LOC4350776;gene-LOC4343246;gene-LOC4…
MSTRG.11239.1	gene-LOC4329576;gene-LOC4347143;Oryza_sativa_newGene_1872;gene-LOC112937626;gene-LOC4352426;gene-LOC112937977;gene-LOC4330542;gene-LOC4346153;gene-LOC107280797;Oryza_sativa_newGene_3841;gene-LOC4345829;Oryza_sativa_newGene_3699;gene-LOC4342631;Oryza_sativa_newGene_6421;gene-LOC4334321;gene-LOC4350286;gene-LOC107275468;gene-LOC9271001;gene-LOC9269437;gene-LOC4351188;gene-LOC107275584;Oryza_sativa_…
MSTRG.29019.7	gene-LOC4330199;gene-LOC4336307;Oryza_sativa_newGene_6418;gene-LOC9272234;Oryza_sativa_newGene_5203;gene-LOC107275675;gene-LOC4331812;gene-LOC107276273;gene-LOC4340192;Oryza_sativa_newGene_1133;gene-LOC9268514;Oryza_sativa_newGene_1672;Oryza_sativa_newGene_4991;Oryza_sativa_newGene_798;gene-LOC9267086;gene-LOC4328198;gene-LOC9266509;gene-LOC4323904
MSTRG.10090.2	gene-LOC112936574;gene-LOC107276472;gene-LOC112939653;Oryza_sativa_newGene_2633;Oryza_sativa_newGene_1557;gene-LOC4350038;Oryza_sativa_newGene_5387;Oryza_sativa_newGene_5035;gene-LOC107281735;gene-LOC112936367;gene-LOC112936360;gene-LOC107281655;gene-LOC4349572;gene-LOC4330449;gene-LOC4336845;Oryza_sativa_newGene_2064;gene-LOC4333723;gene-LOC4348583;gene-LOC107277308;gene-LOC107278464;Oryza_sativ…
MSTRG.20670.1	gene-LOC4351674;gene-LOC107277954;gene-LOC4338318;gene-LOC4348586;Oryza_sativa_newGene_3534;Oryza_sativa_newGene_3950;gene-LOC107276452
MSTRG.1583.9	gene-LOC4334870;gene-LOC112939679;gene-LOC107277517
MSTRG.18254.1	gene-LOC9269566;gene-LOC4352681;gene-LOC107277194;gene-LOC4350308;gene-LOC4325526;Oryza_sativa_newGene_4622;gene-LOC107276165;gene-LOC9269998;gene-LOC4338067;gene-LOC112939841;gene-LOC4335581;gene-LOC4340529;gene-LOC4343273;gene-LOC4326162;gene-LOC4330873;gene-LOC4332059;gene-LOC4328906;Oryza_sativa_newGene_7147;gene-LOC4349945;gene-LOC4340391;gene-LOC4340921;gene-LOC9269237;gene-LOC4327985;gene-…
MSTRG.4914.1	gene-LOC4341032;Oryza_sativa_newGene_6203;gene-LOC9268029;gene-LOC4335656;gene-LOC4333165;Oryza_sativa_newGene_6737;gene-LOC4326650;gene-LOC4337707;gene-LOC4351396;gene-LOC107275473;gene-LOC4333591;gene-LOC4324399;gene-LOC4340752;Oryza_sativa_newGene_1745;Oryza_sativa_newGene_7073;gene-LOC4347950;gene-LOC4330618;gene-LOC9267157;gene-LOC107280544
MSTRG.5088.1	Oryza_sativa_newGene_2034;gene-LOC107279313;gene-LOC4332806;gene-LOC4334117;gene-LOC107278050;gene-LOC4346730;gene-LOC4326467;gene-LOC4341415;gene-LOC107276327;gene-LOC4339437;Oryza_sativa_newGene_2663;gene-LOC4347372;gene-LOC4343714
MSTRG.24477.2	gene-LOC4332261;Oryza_sativa_newGene_5381;gene-LOC4350748;gene-LOC9272347;Oryza_sativa_newGene_1462;gene-LOC4329605;gene-LOC4346214;gene-LOC9272454;gene-LOC9266291;gene-LOC4342437;gene-LOC4342143;gene-LOC4324119;gene-LOC4326296;gene-LOC9266255;gene-LOC107276982
MSTRG.22217.2	Oryza_sativa_newGene_4417;Oryza_sativa_newGene_6441;gene-LOC107281648;Oryza_sativa_newGene_5630;Oryza_sativa_newGene_3046;Oryza_sativa_newGene_4408;Oryza_sativa_newGene_5399;gene-LOC107275698;gene-LOC9270833;gene-LOC107276925;gene-LOC4348833;Oryza_sativa_newGene_1377;gene-LOC107276316;gene-LOC107279289;gene-LOC4342144;gene-LOC4352578;Oryza_sativa_newGene_1959
MSTRG.29188.1	gene-LOC4328393;gene-LOC107281515;Oryza_sativa_newGene_104;gene-LOC112937415;gene-LOC4330632;gene-LOC9271980;gene-LOC4344148;gene-LOC107277507;gene-LOC107278614;Oryza_sativa_newGene_4570;gene-LOC9272719;gene-LOC107276975;gene-LOC4336959;gene-LOC4352234
MSTRG.21422.1	gene-LOC112936904;gene-LOC4349136;gene-LOC107280007;gene-LOC4341383;Oryza_sativa_newGene_1937;gene-LOC112937012;gene-LOC107280785;Oryza_sativa_newGene_1689;gene-LOC9267797;gene-LOC107279018;gene-LOC9266969;Oryza_sativa_newGene_5388;gene-LOC112938810;gene-LOC4323850;gene-LOC112938366;gene-LOC107280591;gene-LOC107280624;Oryza_sativa_newGene_2752;gene-LOC107281749;gene-LOC107275993;gene-LOC9270993;O…
MSTRG.26743.10	gene-LOC4345835;gene-LOC4340997;gene-LOC4332290;Oryza_sativa_newGene_529;Oryza_sativa_newGene_6608;gene-LOC107278460;Oryza_sativa_newGene_5756;gene-LOC4334068;gene-LOC4349091;gene-LOC4336218;Oryza_sativa_newGene_6113;gene-LOC4342221;gene-LOC107278695;gene-LOC4326627;gene-LOC4330365;gene-LOC4347695;gene-LOC4329064;gene-LOC4351707;gene-LOC4332073;Oryza_sativa_newGene_5064;Oryza_sativa_newGene_961;g…
MSTRG.11954.11	gene-LOC107280563;gene-LOC9267496;gene-LOC4329110;gene-LOC4332032;Oryza_sativa_newGene_1886;gene-LOC107276497;gene-LOC4352735;gene-LOC107276915;gene-LOC4344774;gene-LOC107275371;Oryza_sativa_newGene_1982;Oryza_sativa_newGene_961;gene-LOC107277512;gene-LOC9268329;Oryza_sativa_newGene_2146;gene-LOC4347925;Oryza_sativa_newGene_5964;Oryza_sativa_newGene_6575;Oryza_sativa_newGene_2651;Oryza_sativa_new…
MSTRG.7714.1	gene-LOC4345126;gene-LOC4341595;gene-LOC4342105;gene-LOC4348741;gene-LOC112938741;gene-LOC4343525;gene-LOC9272328;gene-LOC4343550;gene-LOC4338767;gene-LOC4334324;gene-LOC4338208;gene-LOC4325657;gene-LOC9269432;gene-LOC4345833;gene-LOC4333014;gene-LOC4339886;gene-LOC4348049;gene-LOC4324330;gene-LOC4337266;gene-LOC4345789;gene-LOC4350779;gene-LOC4331717;Oryza_sativa_newGene_718;gene-LOC4339843;gene…
MSTRG.16140.2	gene-LOC112936904;gene-LOC4349136;gene-LOC107280007;gene-LOC4341383;Oryza_sativa_newGene_1937;gene-LOC112937012;gene-LOC107280785;Oryza_sativa_newGene_1689;gene-LOC9267797;gene-LOC107279018;gene-LOC9266969;Oryza_sativa_newGene_5388;gene-LOC112938810;gene-LOC4323850;gene-LOC112938366;gene-LOC107280591;gene-LOC107280624;Oryza_sativa_newGene_2752;gene-LOC107281749;gene-LOC107275993;gene-LOC9270993;O…
MSTRG.22645.1	gene-LOC4326752;gene-LOC4340641;Oryza_sativa_newGene_1870;gene-LOC4348740;gene-LOC112937018;gene-LOC112938281;gene-LOC107278210;gene-LOC112938299;Oryza_sativa_newGene_2841;Oryza_sativa_newGene_1841;Oryza_sativa_newGene_5033;gene-LOC4351203;gene-LOC4331542;gene-LOC9269956;Oryza_sativa_newGene_4394;gene-LOC107278743;gene-LOC112936609;Oryza_sativa_newGene_1343;Oryza_sativa_newGene_150;gene-LOC927174…
MSTRG.24122.1	gene-LOC107278919;Oryza_sativa_newGene_6042;gene-LOC112938772;gene-LOC4344741;gene-LOC4350984;Oryza_sativa_newGene_3186;Oryza_sativa_newGene_2223;Oryza_sativa_newGene_6410;Oryza_sativa_newGene_147;gene-LOC107276159;gene-LOC4339908;gene-LOC107280909;gene-LOC4343963;Oryza_sativa_newGene_4928;gene-LOC107278345;gene-LOC4341714;gene-LOC4337403
MSTRG.1028.3	gene-LOC4338335;gene-LOC4350740;gene-LOC4351926;gene-LOC4340585;gene-LOC4346659;gene-LOC4333244;gene-LOC4333795;gene-LOC4329978;gene-LOC4330595;Oryza_sativa_newGene_350;gene-LOC4345267;gene-LOC4347472;gene-LOC107278055;gene-LOC4342656;gene-LOC4335647;gene-LOC4335381;gene-LOC4337619;gene-LOC4326863;gene-LOC107275302;gene-LOC107276954;gene-LOC4342006;gene-LOC107280577
MSTRG.9865.1	gene-LOC4326752;Oryza_sativa_newGene_1870;gene-LOC4347429;Oryza_sativa_newGene_1735;gene-LOC4352621;gene-LOC112937018;gene-LOC112938281;gene-LOC4339964;gene-LOC112938299;Oryza_sativa_newGene_2841;Oryza_sativa_newGene_1841;Oryza_sativa_newGene_5033;gene-LOC4331542;gene-LOC9267887;gene-LOC4343453;Oryza_sativa_newGene_6837;gene-LOC107280678;gene-LOC107278743;gene-LOC112936609;gene-LOC9271745;gene-LO…
MSTRG.8793.1	gene-LOC112936574;gene-LOC112939653;Oryza_sativa_newGene_2633;gene-LOC4350038;Oryza_sativa_newGene_5387;Oryza_sativa_newGene_5035;gene-LOC107281735;gene-LOC112936367;gene-LOC112936360;gene-LOC107281655;gene-LOC4330449;gene-LOC4336845;gene-LOC4333723;gene-LOC107277308;gene-LOC107278464;Oryza_sativa_newGene_3709;Oryza_sativa_newGene_606;Oryza_sativa_newGene_3626;gene-LOC4342864;Oryza_sativa_newGene…
MSTRG.26743.19	gene-LOC107280785;Oryza_sativa_newGene_6985;Oryza_sativa_newGene_2072;gene-LOC4342974;gene-LOC4328189;gene-LOC112937862;gene-LOC107278637;Oryza_sativa_newGene_754;gene-LOC4346354;gene-LOC4347066;Oryza_sativa_newGene_4337;gene-LOC4345999;gene-LOC4348735;Oryza_sativa_newGene_1183;gene-LOC107276774;Oryza_sativa_newGene_3480;gene-LOC107279473;gene-LOC9267017;Oryza_sativa_newGene_6242;gene-LOC4330399;…
MSTRG.6354.4	Oryza_sativa_newGene_33;gene-LOC4336355;gene-LOC4335112;gene-LOC4326482;gene-LOC107275904;Oryza_sativa_newGene_919;gene-LOC107277856;Oryza_sativa_newGene_6007;gene-LOC4342273;gene-LOC107276873;Oryza_sativa_newGene_579;gene-LOC4348180;Oryza_sativa_newGene_365;gene-LOC107275894;gene-LOC4341947;Oryza_sativa_newGene_5840;gene-LOC107276120;gene-LOC4345306;gene-LOC4328923;gene-LOC107280013;Oryza_sativa…
MSTRG.29860.1	gene-LOC4339143;Oryza_sativa_newGene_5387;gene-LOC4336307;gene-LOC4348460;gene-LOC4347736;gene-LOC4343194;gene-LOC107280155;gene-LOC107281813;Oryza_sativa_newGene_6418;gene-LOC112936822;gene-LOC107275675;gene-LOC4331812;Oryza_sativa_newGene_658;Oryza_sativa_newGene_1133;gene-LOC9268514;Oryza_sativa_newGene_1672;Oryza_sativa_newGene_5745;gene-LOC9270043;Oryza_sativa_newGene_534;Oryza_sativa_newGen…
MSTRG.21647.1	gene-LOC4338059;gene-LOC4344582;gene-LOC107276358;gene-LOC4350109;gene-LOC4330644;gene-LOC9270245;gene-LOC4347483;gene-LOC4352337;gene-LOC4349414;gene-LOC4346948;gene-LOC4337186;gene-LOC4350215;gene-LOC4332596;gene-LOC4348647;gene-LOC4336652;gene-LOC4336657;gene-LOC4331024;gene-LOC4325552;gene-LOC4343249;gene-LOC4344567;gene-LOC4335702;gene-LOC4331549;gene-LOC4336117;gene-LOC9270267;gene-LOC43269…
MSTRG.16242.5	gene-LOC4327153;gene-LOC112936007;gene-LOC4326820;gene-LOC4339918;gene-LOC107276644;gene-LOC9270019;gene-LOC107279914;gene-LOC4344829;gene-LOC112938795;gene-LOC4352305;gene-LOC9266280;Oryza_sativa_newGene_3981;gene-LOC4348539;gene-LOC9272098;gene-LOC107279112;Oryza_sativa_newGene_2930;gene-LOC4334026;gene-LOC112939685;gene-LOC112939723;gene-LOC4348617;Oryza_sativa_newGene_4403;gene-LOC4351651;gen…
MSTRG.25711.9	Oryza_sativa_newGene_6138;gene-LOC4331972;gene-LOC4352784;gene-LOC4346967;gene-LOC9267109;gene-LOC4342102;gene-LOC4337048;gene-LOC107279134;gene-LOC4342181;gene-LOC4334043;gene-LOC112937845;Oryza_sativa_newGene_4217;Oryza_sativa_newGene_6824;Oryza_sativa_newGene_3202;gene-LOC4352143;Oryza_sativa_newGene_1904;gene-LOC9272128;gene-LOC4347615;gene-LOC4343132;Oryza_sativa_newGene_3330;gene-LOC4324776…
MSTRG.20608.12	gene-LOC4339871;Oryza_sativa_newGene_2263
MSTRG.23140.1	Oryza_sativa_newGene_1922;Oryza_sativa_newGene_4070;Oryza_sativa_newGene_4411;Oryza_sativa_newGene_6939;Oryza_sativa_newGene_775;Oryza_sativa_newGene_3979;Oryza_sativa_newGene_3105
MSTRG.21247.1	gene-LOC9271655;gene-LOC4346943;gene-LOC4346348;gene-LOC4331683;Oryza_sativa_newGene_4072;Oryza_sativa_newGene_5039;gene-LOC107276374;gene-LOC4328942;gene-LOC9269957;gene-LOC112938816;gene-LOC107277840;gene-LOC107276505;gene-LOC107280598;gene-LOC4325228;gene-LOC4326755;gene-LOC9267926;gene-LOC4341038;gene-LOC9269794;Oryza_sativa_newGene_1968;Oryza_sativa_newGene_2720;gene-LOC107275957;gene-LOC926…
MSTRG.20640.3	Oryza_sativa_newGene_2883;gene-LOC112936852;gene-LOC4348962;gene-LOC4338724;Oryza_sativa_newGene_369;gene-LOC4335408;gene-LOC9268705;gene-LOC4324319;gene-LOC4332219;gene-LOC4335731;gene-LOC4352131;gene-LOC9270913
MSTRG.6554.1	gene-LOC107281567;gene-LOC107281735;Oryza_sativa_newGene_1889;gene-LOC4335116;gene-LOC112936367;gene-LOC112936360;gene-LOC107281655;gene-LOC112936574;Oryza_sativa_newGene_1969;gene-LOC4343901;gene-LOC107277778;gene-LOC4338243;gene-LOC107275325;gene-LOC107275541;gene-LOC107279812;gene-LOC107281649;gene-LOC4347841;gene-LOC112937840;gene-LOC107275493;Oryza_sativa_newGene_374;gene-LOC107276857;gene-L…
MSTRG.20942.1	gene-LOC4336963;gene-LOC4346331;gene-LOC9271189
MSTRG.22755.7	gene-LOC4335701;gene-LOC112936705;Oryza_sativa_newGene_3818;gene-LOC4350862;gene-LOC4341067;gene-LOC4350841;Oryza_sativa_newGene_1450;Oryza_sativa_newGene_1458;gene-LOC4336449;Oryza_sativa_newGene_4298;gene-LOC4342274;gene-LOC4339473;gene-LOC107276401;gene-LOC4341567;Oryza_sativa_newGene_1974;Oryza_sativa_newGene_4550;gene-LOC107279124;gene-LOC4330769;gene-LOC4341220
MSTRG.24512.1	gene-LOC4325228;gene-LOC4326755;gene-LOC4325387;gene-LOC9267926;gene-LOC4341032;gene-LOC4341038;gene-LOC9269794;Oryza_sativa_newGene_3696;gene-LOC112937005;gene-LOC112938290;gene-LOC4351275;gene-LOC107276691;gene-LOC4324478;gene-LOC107276551;Oryza_sativa_newGene_4072;Oryza_sativa_newGene_2893;Oryza_sativa_newGene_5039;gene-LOC9269957;gene-LOC112938816;gene-LOC107277840;gene-LOC107276505;gene-LOC1…
MSTRG.9852.1	gene-LOC107281212;gene-LOC112938301;gene-LOC4342249;gene-LOC4331723;gene-LOC4337187;gene-LOC4332848;gene-LOC107275355;gene-LOC4336656;gene-LOC4351606;Oryza_sativa_newGene_3766;gene-LOC107277846;Oryza_sativa_newGene_1297;Oryza_sativa_newGene_1292;Oryza_sativa_newGene_5997;gene-LOC107276500;Oryza_sativa_newGene_553;Oryza_sativa_newGene_550;gene-LOC4348533;gene-LOC107281975;gene-LOC107281976;gene-LO…
MSTRG.27876.1	gene-LOC4350107;gene-LOC4337180;Oryza_sativa_newGene_3828;Oryza_sativa_newGene_5033;gene-LOC4351203;gene-LOC4331542;gene-LOC9269956;gene-LOC4328165;Oryza_sativa_newGene_1294;gene-LOC4343453;gene-LOC4326752;gene-LOC4340641;Oryza_sativa_newGene_1870;gene-LOC4348740;gene-LOC112937018;gene-LOC112938281;gene-LOC4346849;Oryza_sativa_newGene_4062;gene-LOC107279153;gene-LOC4341847;gene-LOC4344977;gene-LO…
MSTRG.22186.1	gene-LOC4329576;gene-LOC4346767;gene-LOC4347143;Oryza_sativa_newGene_1872;gene-LOC4342108;gene-LOC4352426;gene-LOC4333698;gene-LOC112937977;gene-LOC4330542;gene-LOC4346153;gene-LOC107280797;gene-LOC4324995;Oryza_sativa_newGene_3841;gene-LOC4345829;Oryza_sativa_newGene_3699;gene-LOC4342631;Oryza_sativa_newGene_6421;gene-LOC4334321;gene-LOC4350286;gene-LOC107275468;gene-LOC9271001;gene-LOC9269437;g…
MSTRG.8012.1	gene-LOC4335216;Oryza_sativa_newGene_1103;gene-LOC4352059;gene-LOC4328524;gene-LOC4341966;gene-LOC4338238;gene-LOC4326596;gene-LOC4345821;Oryza_sativa_newGene_1698;gene-LOC9269780;gene-LOC4327659;gene-LOC4348543;gene-LOC4338047;gene-LOC4333010;gene-LOC4333019;gene-LOC107275630;gene-LOC107280582;gene-LOC4349406;gene-LOC4340914;Oryza_sativa_newGene_2891;gene-LOC4332080;gene-LOC4347955;gene-LOC92690…
MSTRG.15673.1	gene-LOC4348060;gene-LOC4328221;gene-LOC4335216;gene-LOC4329681;gene-LOC107276624;gene-LOC4330195;gene-LOC4327489;gene-LOC4332905;gene-LOC4347141;gene-LOC4336741;gene-LOC4351776;gene-LOC4347428;gene-LOC9267023;gene-LOC9267024;gene-LOC107282078;gene-LOC4331787;gene-LOC9271214;gene-LOC4327836;gene-LOC4346173;Oryza_sativa_newGene_37;Oryza_sativa_newGene_39;gene-LOC4326829;gene-LOC4340387;gene-LOC433…
MSTRG.20541.1	gene-LOC112936904;gene-LOC107280007;Oryza_sativa_newGene_1937;gene-LOC112937012;gene-LOC107280785;Oryza_sativa_newGene_1689;gene-LOC9267797;gene-LOC107279018;Oryza_sativa_newGene_5388;gene-LOC112938810;gene-LOC4323850;gene-LOC112938366;gene-LOC107280591;gene-LOC107280624;Oryza_sativa_newGene_2752;gene-LOC107275993;gene-LOC9270993;Oryza_sativa_newGene_643;gene-LOC4333164;gene-LOC107275902;gene-LOC…
MSTRG.9608.12	gene-LOC107278983;gene-LOC4352314
MSTRG.30424.2	gene-LOC107279934;gene-LOC107277262;gene-LOC107276225;gene-LOC107279893;Oryza_sativa_newGene_198;gene-LOC107278348
MSTRG.17974.1	gene-LOC107275356;Oryza_sativa_newGene_7085;gene-LOC107279703;gene-LOC107277202;gene-LOC9270469;gene-LOC107275606
MSTRG.5867.4	gene-LOC107276086;Oryza_sativa_newGene_4441;gene-LOC112936143;gene-LOC4337999;gene-LOC9270218;Oryza_sativa_newGene_2986;Oryza_sativa_newGene_5745;gene-LOC107276345;gene-LOC4351829;Oryza_sativa_newGene_4136
MSTRG.30786.2	gene-LOC4337585;gene-LOC4337398;Oryza_sativa_newGene_4394;gene-LOC107278250;gene-LOC4323860;gene-LOC107280402;gene-LOC4323847;gene-LOC4351038;gene-LOC4342966;gene-LOC107280904;Oryza_sativa_newGene_681;gene-LOC4343020;gene-LOC4345696;gene-LOC4332625;Oryza_sativa_newGene_2315;Oryza_sativa_newGene_5191;Oryza_sativa_newGene_3155;gene-LOC4327129;gene-LOC4335644;gene-LOC9272622;Oryza_sativa_newGene_458…
MSTRG.11593.1	gene-LOC4344581;gene-LOC4352416;Oryza_sativa_newGene_1702;gene-LOC4345188;gene-LOC4335766;gene-LOC4351262;gene-LOC9272106;gene-LOC9270249;gene-LOC112938302;gene-LOC4331252;gene-LOC107278492;gene-LOC4337583;gene-LOC4326436;gene-LOC4327744;gene-LOC4327743;gene-LOC4345965;gene-LOC4350004;Oryza_sativa_newGene_4243;gene-LOC9269774;gene-LOC9267736;gene-LOC107276523;gene-LOC4337768;gene-LOC4337766;Oryza…
MSTRG.30852.15	gene-LOC4336956;gene-LOC112938285;gene-LOC4339010;gene-LOC9270355;gene-LOC9266709;gene-LOC4337934;Oryza_sativa_newGene_4849;gene-LOC4329974;gene-LOC107277906;gene-LOC9269545;gene-LOC4328216;gene-LOC4338770;Oryza_sativa_newGene_2603;Oryza_sativa_newGene_6452;gene-LOC4342426
MSTRG.1583.6	Oryza_sativa_newGene_5232;gene-LOC107276497;gene-LOC107280155;gene-LOC112936822;gene-LOC9270218;gene-LOC4336248;Oryza_sativa_newGene_1954;gene-LOC107276345;gene-LOC4351829
MSTRG.28526.7	gene-LOC4348886;gene-LOC9269614;Oryza_sativa_newGene_6229;Oryza_sativa_newGene_4176;gene-LOC4330546;gene-LOC4340218;gene-LOC4350586;gene-LOC4329794;gene-LOC4350232;gene-LOC4341627;gene-LOC107275292;Oryza_sativa_newGene_4443;gene-LOC4342558;gene-LOC4326034;gene-LOC112936152;gene-LOC4334012;gene-LOC107277409;gene-LOC4344208;gene-LOC4325274;gene-LOC107278461;Oryza_sativa_newGene_3375;gene-LOC4331846…
MSTRG.18497.2	gene-LOC4347144;gene-LOC107275446;gene-LOC9268247;gene-LOC4324626;gene-LOC4351489;gene-LOC9268043;gene-LOC107279621
MSTRG.4885.10	Oryza_sativa_newGene_842;gene-LOC4338041;Oryza_sativa_newGene_1722;gene-LOC4345940;Oryza_sativa_newGene_711;gene-LOC4346850;Oryza_sativa_newGene_1310;gene-LOC4349578;Oryza_sativa_newGene_2609;gene-LOC4334685;gene-LOC107276723;Oryza_sativa_newGene_5646;gene-LOC4335978;gene-LOC9266801;gene-LOC107279872;Oryza_sativa_newGene_1669;gene-LOC4336960;Oryza_sativa_newGene_4363;gene-LOC4345936;Oryza_sativa_…
MSTRG.8624.5	gene-LOC112939095;gene-LOC9269328;gene-LOC4335374;gene-LOC4348510;gene-LOC4338051;gene-LOC107279316;gene-LOC4334605;gene-LOC4342222;gene-LOC107275812;gene-LOC4324446;Oryza_sativa_newGene_924;gene-LOC4337377;gene-LOC107275996;gene-LOC107280897;gene-LOC9268150;gene-LOC4329894;Oryza_sativa_newGene_5583;Oryza_sativa_newGene_1072;gene-LOC4327967;gene-LOC107276128;gene-LOC112938180;Oryza_sativa_newGene…
MSTRG.30424.7	gene-LOC107276511;gene-LOC4340705;gene-LOC112937000;gene-LOC4344149;Oryza_sativa_newGene_5741;Oryza_sativa_newGene_6004
MSTRG.1930.1	gene-LOC107277553;gene-LOC4324112;gene-LOC107278916;gene-LOC107276191;gene-LOC107281369;gene-LOC9266280;Oryza_sativa_newGene_3981;Oryza_sativa_newGene_712;gene-LOC4348539;gene-LOC9272098;gene-LOC4327153;gene-LOC4326820;gene-LOC4352624;gene-LOC4339918;gene-LOC107276644;gene-LOC9270019;gene-LOC107279914;Oryza_sativa_newGene_3527;gene-LOC4346842;gene-LOC4324846;gene-LOC4330112;gene-LOC107276244;gene…
MSTRG.12595.5	gene-LOC107277107;gene-LOC4340292;Oryza_sativa_newGene_1874;Oryza_sativa_newGene_6112;gene-LOC9271436;gene-LOC4335671;gene-LOC4333091;gene-LOC107279701;gene-LOC4347105;gene-LOC4334512;Oryza_sativa_newGene_6311;Oryza_sativa_newGene_3461;gene-LOC4336426;gene-LOC4344730
MSTRG.23005.1	Oryza_sativa_newGene_3288;Oryza_sativa_newGene_4535;Oryza_sativa_newGene_362
MSTRG.4392.2	gene-LOC107277553;gene-LOC4324112;gene-LOC107278916;gene-LOC107276191;gene-LOC107281369;gene-LOC9266280;Oryza_sativa_newGene_3981;gene-LOC4348539;gene-LOC9272098;gene-LOC4327153;gene-LOC4326820;gene-LOC4339918;gene-LOC107276644;gene-LOC9270019;gene-LOC107279914;gene-LOC4335166;Oryza_sativa_newGene_3527;gene-LOC4346842;gene-LOC4324846;gene-LOC4330112;gene-LOC107276244;gene-LOC107280997;gene-LOC432…
MSTRG.12117.3	gene-LOC112939443;gene-LOC9270332;gene-LOC4324436;gene-LOC4335697;gene-LOC107280262;Oryza_sativa_newGene_3758;gene-LOC4347078;gene-LOC107279455;gene-LOC9268104;Oryza_sativa_newGene_186;gene-LOC4327960;gene-LOC107275485;gene-LOC112938873;gene-LOC4329157;Oryza_sativa_newGene_6340;gene-LOC4327909;gene-LOC107278834;gene-LOC107280724;Oryza_sativa_newGene_4116
MSTRG.13770.1	gene-LOC107280566;gene-LOC4338706;gene-LOC4350787;Oryza_sativa_newGene_2346;Oryza_sativa_newGene_2936;gene-LOC4332107;gene-LOC4326236;gene-LOC4349938;gene-LOC107276195;gene-LOC4349690;Oryza_sativa_newGene_3961;Oryza_sativa_newGene_4359;Oryza_sativa_newGene_4884;gene-LOC112938757;gene-LOC4349138;gene-LOC107279696;gene-LOC4333575;gene-LOC4342775;gene-LOC4334576;gene-LOC4329734;gene-LOC9270914
MSTRG.1824.4	gene-LOC4344580;gene-LOC107278496;gene-LOC4324873;gene-LOC4328142;gene-LOC107281286;gene-LOC9269566;Oryza_sativa_newGene_739;gene-LOC4326189;gene-LOC4352139;Oryza_sativa_newGene_2772;gene-LOC4342003;gene-LOC4350216;Oryza_sativa_newGene_3225;gene-LOC4325557;gene-LOC9267882;Oryza_sativa_newGene_3751;gene-LOC107275748;Oryza_sativa_newGene_3076;gene-LOC107278437;gene-LOC4349612;gene-LOC4330970;gene-L…
MSTRG.18715.1	gene-LOC4351198;gene-LOC4336175;gene-LOC4344179;gene-LOC4329203;gene-LOC4347565;gene-LOC4350213;gene-LOC4339856;gene-LOC4352843;gene-LOC4346747;gene-LOC4345946;gene-LOC4327568;gene-LOC4332825;gene-LOC4340643;gene-LOC4334504;gene-LOC4334338;gene-LOC9269894;gene-LOC112936056;gene-LOC4340025;gene-LOC4339191;gene-LOC4335556;gene-LOC4329499;gene-LOC4325690;gene-LOC4346066;gene-LOC4331221;gene-LOC10727…
MSTRG.11954.4	gene-LOC9269429;Oryza_sativa_newGene_6772;gene-LOC4343753;gene-LOC107280588;gene-LOC4346665;Oryza_sativa_newGene_2401;gene-LOC4341247;gene-LOC4336030;gene-LOC107277550;gene-LOC4331271;gene-LOC4335738;gene-LOC4333626;gene-LOC4334749;gene-LOC107277042;Oryza_sativa_newGene_6684;Oryza_sativa_newGene_3446;gene-LOC4330231;gene-LOC4342654;gene-LOC112936014;gene-LOC107276663;gene-LOC4341847;gene-LOC43288…
MSTRG.12144.15	gene-LOC4328221;gene-LOC4328228;gene-LOC4349338;gene-LOC4349333;gene-LOC4329681;gene-LOC4330195;gene-LOC4330191;gene-LOC9268179;gene-LOC4332904;gene-LOC4332905;gene-LOC4347149;gene-LOC4347141;gene-LOC4348269;gene-LOC4336741;gene-LOC4345452;gene-LOC4345455;gene-LOC4351776;gene-LOC4344444;gene-LOC4333524;gene-LOC4348741;gene-LOC9270939;gene-LOC9267023;gene-LOC9267024;gene-LOC107282078;gene-LOC43317…
MSTRG.3416.1	gene-LOC107279914;gene-LOC4328169;Oryza_sativa_newGene_6360;Oryza_sativa_newGene_5655;Oryza_sativa_newGene_2519;gene-LOC4333796;gene-LOC112936982;gene-LOC112938661;gene-LOC107277202;gene-LOC4347476;Oryza_sativa_newGene_1911;Oryza_sativa_newGene_4027;gene-LOC107282021;gene-LOC4340086;gene-LOC107279342;gene-LOC107279703;gene-LOC4325491;Oryza_sativa_newGene_7070;gene-LOC4344596;Oryza_sativa_newGene_…
MSTRG.2255.1	gene-LOC4351177;gene-LOC4329578;gene-LOC4333521;gene-LOC4343528;Oryza_sativa_newGene_2244;gene-LOC4348323;gene-LOC4329019;gene-LOC4350744;gene-LOC107277410;gene-LOC4345211;gene-LOC107281820;gene-LOC4333770;gene-LOC4330809;gene-LOC4346769;gene-LOC4338005;gene-LOC4330178;gene-LOC4351247;gene-LOC4332924;Oryza_sativa_newGene_592;Oryza_sativa_newGene_4650;gene-LOC107276948;Oryza_sativa_newGene_2904;ge…
MSTRG.15561.1	Oryza_sativa_newGene_4759;gene-LOC9266089;gene-LOC9266087;Oryza_sativa_newGene_6226;gene-LOC4350414;gene-LOC4343954;gene-LOC4344859;gene-LOC4332952;gene-LOC4324184;gene-LOC107281440;gene-LOC107277561;gene-LOC4328998;Oryza_sativa_newGene_4389;gene-LOC4339855;gene-LOC4332083;gene-LOC4332082;gene-LOC4325722;gene-LOC4332294;gene-LOC4324130;gene-LOC4350239;gene-LOC4341625;Oryza_sativa_newGene_4412;gen…
MSTRG.15912.1	gene-LOC4352416;gene-LOC9272106;gene-LOC4350109;gene-LOC4327426;gene-LOC4331259;gene-LOC4342474;gene-LOC4331255;gene-LOC4349121;gene-LOC4328149;gene-LOC4346539;Oryza_sativa_newGene_1542;gene-LOC4343473;gene-LOC4339284;gene-LOC4338625;gene-LOC4344791;gene-LOC4331937;gene-LOC4342791;gene-LOC4332270;gene-LOC9269774;gene-LOC4331729;gene-LOC4326631;gene-LOC4346347;gene-LOC4328555;gene-LOC4327585;gene-…
MSTRG.20307.3	gene-LOC4329576;gene-LOC4346767;gene-LOC4347143;Oryza_sativa_newGene_1872;gene-LOC4348261;gene-LOC107282079;gene-LOC4326125;gene-LOC112937977;gene-LOC4331422;gene-LOC4330542;gene-LOC4338235;gene-LOC107280797;gene-LOC4337905;gene-LOC4324995;gene-LOC4328641;Oryza_sativa_newGene_6421;gene-LOC4350286;gene-LOC107275468;gene-LOC9271001;gene-LOC107276276;gene-LOC4328673;gene-LOC9269437;Oryza_sativa_newG…
MSTRG.26039.2	gene-LOC9267926;Oryza_sativa_newGene_6760;gene-LOC4330063;gene-LOC9269794;gene-LOC112937005;gene-LOC112938290;gene-LOC4351187;gene-LOC107276691;gene-LOC4330218;gene-LOC107276551;Oryza_sativa_newGene_4072;gene-LOC107276374;gene-LOC9269957;gene-LOC112938816;gene-LOC107276505;gene-LOC9268927;gene-LOC4325152;Oryza_sativa_newGene_1865;Oryza_sativa_newGene_6987;gene-LOC107278515;gene-LOC9270662;gene-LO…
MSTRG.9489.1	gene-LOC4326148;gene-LOC4324083;gene-LOC107281059;gene-LOC112939353;gene-LOC4351322;gene-LOC107277945;gene-LOC4326475;gene-LOC4345751;gene-LOC107275457;gene-LOC9271297;gene-LOC4333351;gene-LOC4325553;gene-LOC4334765;gene-LOC4336860;Oryza_sativa_newGene_2411;gene-LOC107278121
MSTRG.26587.1	gene-LOC107276264;Oryza_sativa_newGene_6635;gene-LOC4340022;Oryza_sativa_newGene_1131;gene-LOC4345728;Oryza_sativa_newGene_2457;Oryza_sativa_newGene_2635;Oryza_sativa_newGene_1403
MSTRG.12595.8	gene-LOC4345717;Oryza_sativa_newGene_7098
MSTRG.16856.5	gene-LOC4327153;gene-LOC112936007;gene-LOC4326820;gene-LOC4339918;gene-LOC107276644;gene-LOC9270019;gene-LOC107279914;gene-LOC4344829;gene-LOC112938795;gene-LOC4352305;gene-LOC9266280;Oryza_sativa_newGene_3981;gene-LOC4348539;gene-LOC9272098;gene-LOC107279112;Oryza_sativa_newGene_2930;gene-LOC4334026;gene-LOC112939685;gene-LOC112939723;gene-LOC4348617;Oryza_sativa_newGene_4403;gene-LOC4351651;gen…
MSTRG.1889.1	gene-LOC4341960;gene-LOC4350580;gene-LOC9268622;gene-LOC4339299;gene-LOC4330624;gene-LOC4329015;Oryza_sativa_newGene_6834;gene-LOC4350247;gene-LOC4351882;gene-LOC4350125;gene-LOC4326070;gene-LOC9269121;gene-LOC4339773;gene-LOC112936154;gene-LOC4337417;gene-LOC4339864;gene-LOC4340881;gene-LOC4328035;Oryza_sativa_newGene_5756;gene-LOC4348481;gene-LOC4330385;gene-LOC4332957;gene-LOC4336218;gene-LOC4…
MSTRG.22546.1	gene-LOC107277530;gene-LOC4332779;gene-LOC4352785;gene-LOC107276505;Oryza_sativa_newGene_2111;gene-LOC9272259;gene-LOC9271062;Oryza_sativa_newGene_4603;gene-LOC4333992;gene-LOC4324616;gene-LOC4325168;gene-LOC4326385;gene-LOC4327470;gene-LOC4330282;gene-LOC4333891;gene-LOC4330128;gene-LOC4344697;Oryza_sativa_newGene_1188;gene-LOC4348090;gene-LOC4351215;gene-LOC9266043;gene-LOC107279330;gene-LOC926…
MSTRG.8106.1	gene-LOC4327832;gene-LOC4343959;gene-LOC4352636;gene-LOC4343466;gene-LOC4340269;gene-LOC4352786;gene-LOC4326615;gene-LOC107281979;Oryza_sativa_newGene_257;gene-LOC4344042;gene-LOC4350821;gene-LOC4345353;gene-LOC4331134;gene-LOC4352155;gene-LOC4346296;Oryza_sativa_newGene_3983;gene-LOC107279304;gene-LOC4332288;Oryza_sativa_newGene_2746;Oryza_sativa_newGene_3069;gene-LOC4324678;gene-LOC9266875;Oryz…
MSTRG.19064.1	gene-LOC9266123;gene-LOC4332046;gene-LOC4342472;gene-LOC4326755;Oryza_sativa_newGene_6229;gene-LOC4341038;Oryza_sativa_newGene_2241;gene-LOC107277702;gene-LOC107279016;gene-LOC4350586;gene-LOC4334159;gene-LOC4324478;gene-LOC4343468;gene-LOC9272704;gene-LOC4324654;gene-LOC4343246;gene-LOC107276375;gene-LOC4349020;gene-LOC4348121;gene-LOC4342266;gene-LOC4349235;gene-LOC4339621;gene-LOC4350232;gene-…
MSTRG.18922.1	gene-LOC4324463;gene-LOC4349991;gene-LOC107277290;gene-LOC4344556;Oryza_sativa_newGene_6518;gene-LOC4324024
MSTRG.5167.1	gene-LOC112936007;gene-LOC4352624;Oryza_sativa_newGene_5864;gene-LOC107275741;gene-LOC4333190;Oryza_sativa_newGene_5656;gene-LOC112939723;gene-LOC4331342;gene-LOC4334017;gene-LOC4328472;Oryza_sativa_newGene_3176;gene-LOC107278463;gene-LOC4348217;gene-LOC4344438;gene-LOC4332792;Oryza_sativa_newGene_3592;gene-LOC4333244;gene-LOC112939312;gene-LOC9268348;Oryza_sativa_newGene_4436;gene-LOC4344921;gen…
MSTRG.30653.1	gene-LOC4348060;gene-LOC4335216;gene-LOC4329681;gene-LOC107276624;gene-LOC4330195;gene-LOC4330191;gene-LOC4327489;gene-LOC4332905;gene-LOC4347141;gene-LOC4328524;gene-LOC4336741;gene-LOC4351776;gene-LOC4351777;gene-LOC9266089;gene-LOC4344444;gene-LOC9267023;gene-LOC9267024;gene-LOC107282078;gene-LOC4331787;gene-LOC9271214;gene-LOC4327836;gene-LOC4324712;gene-LOC4346173;Oryza_sativa_newGene_37;Ory…
MSTRG.819.2	Oryza_sativa_newGene_279;Oryza_sativa_newGene_319;gene-LOC4326826;gene-LOC107281903;gene-LOC112937594;Oryza_sativa_newGene_5484;gene-LOC107280699;gene-LOC4324107;gene-LOC4348179;gene-LOC4347927;gene-LOC4352314;gene-LOC9266533;gene-LOC4340442;Oryza_sativa_newGene_3144;gene-LOC4328776;gene-LOC4350904;gene-LOC4348674;gene-LOC4345901;gene-LOC4340801;gene-LOC4342639;gene-LOC4329024;gene-LOC112939446;g…
MSTRG.26684.1	gene-LOC9272427;Oryza_sativa_newGene_2249;gene-LOC4331088;Oryza_sativa_newGene_1525;gene-LOC112936980;gene-LOC4350863;gene-LOC107278523;gene-LOC4324446;Oryza_sativa_newGene_924;Oryza_sativa_newGene_3298;gene-LOC107280897;Oryza_sativa_newGene_1231;gene-LOC4327967;gene-LOC4334954;gene-LOC4328020;gene-LOC112936067;Oryza_sativa_newGene_6484;gene-LOC4350061;gene-LOC4336423;gene-LOC107276171;gene-LOC10…
MSTRG.13827.2	gene-LOC112936572;gene-LOC4347424;gene-LOC4338598;gene-LOC4336952;gene-LOC4344009;gene-LOC4327074;gene-LOC4338051;gene-LOC4343195;Oryza_sativa_newGene_7071;gene-LOC4347679;gene-LOC4330634;gene-LOC107279242;gene-LOC107275812;gene-LOC4343045;gene-LOC4338783;gene-LOC4333625;gene-LOC4332315;gene-LOC107278000;gene-LOC9267362;gene-LOC4339685;gene-LOC9272154;gene-LOC4326724;gene-LOC9266238;gene-LOC43487…
MSTRG.4817.1	gene-LOC4327153;gene-LOC112936007;gene-LOC4326820;gene-LOC4339918;gene-LOC107276644;gene-LOC9270019;gene-LOC107279914;gene-LOC4344829;gene-LOC112938795;gene-LOC4352305;gene-LOC9266280;Oryza_sativa_newGene_3981;gene-LOC4348539;gene-LOC9272098;gene-LOC107279112;Oryza_sativa_newGene_2930;gene-LOC4334026;gene-LOC112939685;gene-LOC112939723;gene-LOC4348617;Oryza_sativa_newGene_4403;gene-LOC4351651;gen…
MSTRG.23884.1	gene-LOC4345126;gene-LOC4351177;gene-LOC4336462;gene-LOC9269613;gene-LOC4348049;gene-LOC4331717;gene-LOC107275779;gene-LOC9269039;gene-LOC4326220;gene-LOC9272037;gene-LOC4326528;gene-LOC107276824;gene-LOC4337444;gene-LOC4332650;gene-LOC4325990;Oryza_sativa_newGene_5668;gene-LOC9267355;gene-LOC4337430;gene-LOC4348474;gene-LOC4328848;gene-LOC9270112;gene-LOC4347491;gene-LOC4334423;gene-LOC4334748;g…
MSTRG.22997.1	gene-LOC9272616;Oryza_sativa_newGene_1735;gene-LOC4347077;gene-LOC4343453;Oryza_sativa_newGene_6052;gene-LOC4341627;gene-LOC4346613;gene-LOC4326538;gene-LOC107275732;Oryza_sativa_newGene_6810;gene-LOC4345628;gene-LOC107276753;gene-LOC4326918;Oryza_sativa_newGene_1810;gene-LOC4327920;gene-LOC4347070;gene-LOC107275620;gene-LOC4331270;gene-LOC4324817;gene-LOC107279951;gene-LOC9270381;Oryza_sativa_ne…
MSTRG.24296.5	Oryza_sativa_newGene_3242;Oryza_sativa_newGene_6023;gene-LOC4343234;gene-LOC107278873;gene-LOC4347740
MSTRG.23231.1	gene-LOC4344052;gene-LOC4351690;Oryza_sativa_newGene_3035;gene-LOC4345058;gene-LOC9268232;gene-LOC107281711;gene-LOC4329195;Oryza_sativa_newGene_3004;Oryza_sativa_newGene_1371;gene-LOC107275337;gene-LOC4334639;gene-LOC112938956;gene-LOC112936589;gene-LOC107276283;gene-LOC4342843
MSTRG.28326.1	gene-LOC4348060;gene-LOC4335216;gene-LOC4329681;gene-LOC107276624;gene-LOC4330195;gene-LOC4330191;gene-LOC4327489;gene-LOC4332905;gene-LOC4347141;gene-LOC4328524;gene-LOC4336741;gene-LOC4351776;gene-LOC4351777;gene-LOC9266089;gene-LOC4344444;gene-LOC9267023;gene-LOC9267024;gene-LOC107282078;gene-LOC4331787;gene-LOC9271214;gene-LOC4327836;gene-LOC4324712;gene-LOC4346173;Oryza_sativa_newGene_37;Ory…
MSTRG.5619.9	gene-LOC4338059;gene-LOC4344581;gene-LOC4344582;gene-LOC4338581;gene-LOC4331989;gene-LOC107276358;gene-LOC107276351;gene-LOC4350109;gene-LOC4327426;gene-LOC4338149;gene-LOC4331259;gene-LOC4331250;gene-LOC107278492;Oryza_sativa_newGene_5104;gene-LOC9269561;gene-LOC4349880;gene-LOC4350004;gene-LOC4352337;gene-LOC4344798;gene-LOC4345227;gene-LOC4332277;gene-LOC4332274;gene-LOC9267736;gene-LOC4346347…
MSTRG.15562.1	gene-LOC112938306;gene-LOC4351012;gene-LOC4346348;gene-LOC9271418;gene-LOC4347560;gene-LOC4328375;gene-LOC4331025;gene-LOC4324654;gene-LOC4343246;Oryza_sativa_newGene_5039;gene-LOC4324859;gene-LOC4349020;gene-LOC4335713;Oryza_sativa_newGene_5173;gene-LOC107276505;gene-LOC4336831;gene-LOC4336824;gene-LOC4349235;gene-LOC4350232;gene-LOC4342472;gene-LOC4325141;gene-LOC4348886;gene-LOC4341038;gene-LO…
MSTRG.5047.3	gene-LOC4346177;gene-LOC4341968;gene-LOC4334335;gene-LOC4325641;gene-LOC4327657;gene-LOC4336837;gene-LOC4328132;gene-LOC112939257;gene-LOC4346611;gene-LOC4338169;gene-LOC4331186;gene-LOC4342516;gene-LOC4334878;gene-LOC9269361;gene-LOC4336668;gene-LOC4335157;gene-LOC4332864;gene-LOC4327080;gene-LOC4352551;gene-LOC4352121;gene-LOC4330092;gene-LOC4348601;gene-LOC107281646;gene-LOC4332016;gene-LOC926…
MSTRG.1685.10	Oryza_sativa_newGene_6448;gene-LOC112936571;gene-LOC4342107;gene-LOC4344199;gene-LOC4327831;gene-LOC4327647;gene-LOC4325650;gene-LOC107279011;gene-LOC4349081;Oryza_sativa_newGene_3453;Oryza_sativa_newGene_5122;gene-LOC4349522;gene-LOC4332116;gene-LOC9267700;gene-LOC107277649;gene-LOC4338792;gene-LOC9266665;gene-LOC107276491;gene-LOC4327072;gene-LOC107277184;gene-LOC4343839;gene-LOC4337209;gene-LO…
MSTRG.9779.1	gene-LOC112936574;gene-LOC107276472;gene-LOC112939653;Oryza_sativa_newGene_2633;Oryza_sativa_newGene_1557;gene-LOC4350038;Oryza_sativa_newGene_5387;Oryza_sativa_newGene_5035;gene-LOC107281735;gene-LOC112936367;gene-LOC112936360;gene-LOC107281655;gene-LOC4349572;gene-LOC4330449;gene-LOC4336845;Oryza_sativa_newGene_2064;gene-LOC4333723;gene-LOC4348583;gene-LOC107277308;gene-LOC107278464;Oryza_sativ…
MSTRG.11954.16	gene-LOC107280563;gene-LOC9267496;gene-LOC4329110;gene-LOC4334153;gene-LOC4349872;gene-LOC107276915;gene-LOC4344774;gene-LOC4344836;gene-LOC9270227;gene-LOC107275371;gene-LOC4325423;Oryza_sativa_newGene_1982;gene-LOC4348097;gene-LOC107277512;gene-LOC9268329;gene-LOC4347925;gene-LOC4340131;gene-LOC4342760;Oryza_sativa_newGene_5964;Oryza_sativa_newGene_5965;gene-LOC4334573;gene-LOC4331600;gene-LOC4…
MSTRG.24984.1	gene-LOC4329573;gene-LOC4329576;gene-LOC4346767;gene-LOC4347143;Oryza_sativa_newGene_1872;gene-LOC4333698;gene-LOC112937977;gene-LOC4326828;gene-LOC4330542;gene-LOC107280797;gene-LOC4352635;Oryza_sativa_newGene_3699;gene-LOC4342631;Oryza_sativa_newGene_6421;gene-LOC4350286;gene-LOC107275468;gene-LOC9271001;gene-LOC4351188;gene-LOC107275584;Oryza_sativa_newGene_3766;Oryza_sativa_newGene_1297;Oryza…
MSTRG.5658.8	gene-LOC107277553;gene-LOC4324112;gene-LOC107278916;gene-LOC107276191;gene-LOC9266280;Oryza_sativa_newGene_3981;gene-LOC4327153;gene-LOC4326820;gene-LOC4339918;gene-LOC107276644;gene-LOC9270019;gene-LOC4328393;gene-LOC4346842;gene-LOC107276146;gene-LOC4324846;gene-LOC4330112;gene-LOC107276244;Oryza_sativa_newGene_7085;gene-LOC107280997;Oryza_sativa_newGene_2953;gene-LOC107280713;Oryza_sativa_newG…
MSTRG.28802.4	gene-LOC112936904;gene-LOC4349136;gene-LOC107280007;Oryza_sativa_newGene_1937;gene-LOC112937012;gene-LOC107280785;Oryza_sativa_newGene_1689;gene-LOC9267797;gene-LOC107279018;gene-LOC9266969;Oryza_sativa_newGene_5388;gene-LOC112938810;gene-LOC4323850;gene-LOC112938366;gene-LOC107280591;gene-LOC107280624;Oryza_sativa_newGene_2752;gene-LOC107281749;gene-LOC107275993;gene-LOC9270993;gene-LOC107278746…
MSTRG.15934.6	Oryza_sativa_newGene_3439;gene-LOC4350008;gene-LOC4347005;Oryza_sativa_newGene_5033;gene-LOC4331542;gene-LOC9269956;Oryza_sativa_newGene_1294;gene-LOC4343453;gene-LOC4326752;Oryza_sativa_newGene_1870;Oryza_sativa_newGene_1735;gene-LOC112937018;gene-LOC112938281;gene-LOC4346849;gene-LOC107279153;gene-LOC4344977;gene-LOC4328447;gene-LOC107279363;Oryza_sativa_newGene_6810;gene-LOC107281942;Oryza_sat…
MSTRG.20608.1	Oryza_sativa_newGene_4244;Oryza_sativa_newGene_1909;Oryza_sativa_newGene_5582;gene-LOC107279934;gene-LOC112936914;gene-LOC107276225;gene-LOC4325019;gene-LOC4331578;gene-LOC4335837;gene-LOC4331816
MSTRG.19003.1	gene-LOC4342107;gene-LOC4346262;gene-LOC4342013;gene-LOC4325830;gene-LOC4325232;gene-LOC9270927;gene-LOC9271230;gene-LOC107279011;gene-LOC4328991;gene-LOC4350036;gene-LOC4346854;gene-LOC4326460;gene-LOC4330241;gene-LOC4326509;gene-LOC4345894;gene-LOC4335485;gene-LOC9270906;gene-LOC4343839;gene-LOC4342310;gene-LOC4335430;gene-LOC9272673;gene-LOC4344471;gene-LOC4336049;gene-LOC4335369;gene-LOC43424…
MSTRG.18064.2	gene-LOC4330978;gene-LOC4341796;Oryza_sativa_newGene_5642;gene-LOC4330268;gene-LOC4324452;gene-LOC4343431;Oryza_sativa_newGene_5159;gene-LOC107275426;gene-LOC4334676;gene-LOC107276924;Oryza_sativa_newGene_6867;gene-LOC4327565;gene-LOC107276670;gene-LOC107281656;gene-LOC4351333;gene-LOC107275841;gene-LOC107279287;gene-LOC4334951;gene-LOC4345917;gene-LOC4334576;gene-LOC107277185;gene-LOC4347854;gen…
MSTRG.28662.1	gene-LOC107275480;Oryza_sativa_newGene_4256;Oryza_sativa_newGene_994;gene-LOC9270778;gene-LOC4352820
MSTRG.16251.1	gene-LOC107282074;gene-LOC107279078;Oryza_sativa_newGene_1874;gene-LOC112937816;Oryza_sativa_newGene_3215;gene-LOC4340796;gene-LOC9272143;Oryza_sativa_newGene_4590;Oryza_sativa_newGene_4;gene-LOC107275470;gene-LOC107276924;Oryza_sativa_newGene_193;gene-LOC4344030;gene-LOC107281243;gene-LOC112939671;gene-LOC107281840;gene-LOC4324590;gene-LOC107277185
MSTRG.8129.1	gene-LOC4350107;gene-LOC4337180;Oryza_sativa_newGene_3828;Oryza_sativa_newGene_5033;gene-LOC4351203;gene-LOC4331542;gene-LOC9269956;gene-LOC4328165;Oryza_sativa_newGene_1294;gene-LOC4343453;gene-LOC4326752;gene-LOC4340641;Oryza_sativa_newGene_1870;gene-LOC4348740;gene-LOC112937018;gene-LOC112938281;gene-LOC4346849;Oryza_sativa_newGene_4062;gene-LOC107279153;gene-LOC4341847;gene-LOC4344977;gene-LO…
MSTRG.12622.1	gene-LOC4328221;gene-LOC4328228;gene-LOC4349338;gene-LOC4349333;gene-LOC4335219;gene-LOC4330195;gene-LOC9268179;gene-LOC9270447;gene-LOC4332905;gene-LOC4347149;Oryza_sativa_newGene_6195;gene-LOC4348269;gene-LOC4336741;gene-LOC4345452;gene-LOC4345455;gene-LOC4346370;gene-LOC4344444;gene-LOC9270939;gene-LOC9267023;gene-LOC107282078;gene-LOC4331787;gene-LOC9272429;gene-LOC9271214;gene-LOC4327833;gen…
MSTRG.7131.5	gene-LOC107276624;gene-LOC4330198;gene-LOC4326283;Oryza_sativa_newGene_4759;gene-LOC9266089;gene-LOC4344444;gene-LOC9266087;Oryza_sativa_newGene_6226;gene-LOC4324718;Oryza_sativa_newGene_3682;gene-LOC107276471;gene-LOC107279563;gene-LOC9269891;gene-LOC4332952;Oryza_sativa_newGene_7160;gene-LOC9269428;gene-LOC4345821;gene-LOC4345820;gene-LOC4345822;gene-LOC4324184;gene-LOC4338765;Oryza_sativa_newG…
MSTRG.2068.2	Oryza_sativa_newGene_5019;Oryza_sativa_newGene_3526;Oryza_sativa_newGene_4063;Oryza_sativa_newGene_4460;gene-LOC112936432;Oryza_sativa_newGene_6860;Oryza_sativa_newGene_4624;Oryza_sativa_newGene_3185;gene-LOC112936210;Oryza_sativa_newGene_3745;Oryza_sativa_newGene_6808;gene-LOC107275402;gene-LOC112939697;gene-LOC107276038;Oryza_sativa_newGene_795;Oryza_sativa_newGene_2930;Oryza_sativa_newGene_707…
MSTRG.28434.4	gene-LOC4326754;gene-LOC112937620;Oryza_sativa_newGene_6224;gene-LOC107276858;gene-LOC107275411;gene-LOC107280790;Oryza_sativa_newGene_628;gene-LOC9271004;gene-LOC107280250;gene-LOC107276697;gene-LOC107275639;Oryza_sativa_newGene_3767;Oryza_sativa_newGene_5037;gene-LOC4339061;gene-LOC107280629;Oryza_sativa_newGene_5942;Oryza_sativa_newGene_3851;Oryza_sativa_newGene_5716;gene-LOC9271148;Oryza_sati…
MSTRG.7165.2	gene-LOC4342936;gene-LOC4351061;Oryza_sativa_newGene_5928;Oryza_sativa_newGene_3245;gene-LOC4331592;gene-LOC4330076;gene-LOC4350585;Oryza_sativa_newGene_3112;gene-LOC4340458;gene-LOC4341866;gene-LOC107278720;gene-LOC4352837;gene-LOC4339473;Oryza_sativa_newGene_1974;gene-LOC4348111;gene-LOC107279124;Oryza_sativa_newGene_258;gene-LOC107278742;gene-LOC4345399
MSTRG.13333.1	gene-LOC4344587;gene-LOC4338075;gene-LOC4332739;gene-LOC4332736;gene-LOC4336119;gene-LOC4324440;gene-LOC9267658;Oryza_sativa_newGene_3340;gene-LOC4326127;gene-LOC4326595;gene-LOC4328508;gene-LOC4346065;gene-LOC4350497;gene-LOC4342397;gene-LOC4349930;gene-LOC107276955;Oryza_sativa_newGene_1900;gene-LOC107281489;gene-LOC9269556;gene-LOC4345952;gene-LOC4336218;Oryza_sativa_newGene_6113;gene-LOC43248…
MSTRG.10148.1	gene-LOC112936904;gene-LOC4349136;gene-LOC107280007;gene-LOC4341383;Oryza_sativa_newGene_1937;gene-LOC112937012;gene-LOC107280785;Oryza_sativa_newGene_1689;gene-LOC9267797;gene-LOC107279018;gene-LOC9266969;Oryza_sativa_newGene_5388;gene-LOC112938810;gene-LOC4323850;gene-LOC112938366;gene-LOC107280591;gene-LOC107280624;Oryza_sativa_newGene_2752;gene-LOC107281749;gene-LOC107275993;gene-LOC9270993;O…
MSTRG.24944.1	Oryza_sativa_newGene_3340;gene-LOC112938744;gene-LOC112938289;gene-LOC4348833;gene-LOC107281290;gene-LOC4338078;gene-LOC4334867;gene-LOC4344042;Oryza_sativa_newGene_4444;gene-LOC4349523;Oryza_sativa_newGene_3998;gene-LOC4339410;gene-LOC4341469;gene-LOC4333397;gene-LOC4346496;Oryza_sativa_newGene_7100;gene-LOC112939904;Oryza_sativa_newGene_4264;gene-LOC4334821;gene-LOC4349559;gene-LOC4332288;gene-…
MSTRG.26335.5	gene-LOC112936006;gene-LOC4338601;gene-LOC4324143;gene-LOC4332350;Oryza_sativa_newGene_6417;gene-LOC4334900;Oryza_sativa_newGene_5139;gene-LOC4345734;gene-LOC9270958;Oryza_sativa_newGene_5746;gene-LOC112937484;gene-LOC4326203;gene-LOC9272513;gene-LOC4349609;gene-LOC4331720
MSTRG.20373.3	gene-LOC4349665;gene-LOC9269956;gene-LOC107279424;Oryza_sativa_newGene_6837;gene-LOC4326526;gene-LOC4331734;gene-LOC9272622;Oryza_sativa_newGene_4581;gene-LOC4327801;Oryza_sativa_newGene_4487;Oryza_sativa_newGene_1999;gene-LOC4339128;Oryza_sativa_newGene_3895;Oryza_sativa_newGene_896;Oryza_sativa_newGene_5856;gene-LOC107276567;gene-LOC9266884;gene-LOC4343602;Oryza_sativa_newGene_4705;gene-LOC4336…
MSTRG.19225.1	gene-LOC4338401;gene-LOC4343626;Oryza_sativa_newGene_6393;gene-LOC4330775;gene-LOC4336633;gene-LOC9272643;gene-LOC107275514;gene-LOC4323991;gene-LOC9266455;gene-LOC4332579;gene-LOC9271584;Oryza_sativa_newGene_5495;Oryza_sativa_newGene_2155;gene-LOC9271540;gene-LOC4341612;Oryza_sativa_newGene_310
MSTRG.4951.2	Oryza_sativa_newGene_2587;gene-LOC107276475;gene-LOC4333479;gene-LOC4331170;Oryza_sativa_newGene_2077;Oryza_sativa_newGene_3110;gene-LOC4335488;gene-LOC4332378;gene-LOC9270602;Oryza_sativa_newGene_2359;Oryza_sativa_newGene_3270;Oryza_sativa_newGene_253;gene-LOC107277159;gene-LOC4346807
MSTRG.28588.12	gene-LOC112936574;gene-LOC107276472;gene-LOC112939653;Oryza_sativa_newGene_2633;Oryza_sativa_newGene_1557;Oryza_sativa_newGene_5387;Oryza_sativa_newGene_5035;gene-LOC107281735;gene-LOC112936367;gene-LOC112936360;gene-LOC107281655;gene-LOC4330449;gene-LOC4336845;Oryza_sativa_newGene_335;gene-LOC4333150;gene-LOC4333723;gene-LOC107277308;gene-LOC107278464;Oryza_sativa_newGene_3709;Oryza_sativa_newGe…
MSTRG.11418.1	gene-LOC107275741;gene-LOC112936007;gene-LOC4352624;gene-LOC4335166;gene-LOC112939272;gene-LOC4340134;Oryza_sativa_newGene_3109;gene-LOC112939723;gene-LOC4331342;gene-LOC107275772;gene-LOC107276187;Oryza_sativa_newGene_6723;gene-LOC9267852;gene-LOC9268895;gene-LOC112936477;gene-LOC4348769;Oryza_sativa_newGene_5864;gene-LOC4348074;gene-LOC107281108;Oryza_sativa_newGene_3592;Oryza_sativa_newGene_44…
MSTRG.5672.1	Oryza_sativa_newGene_2249;gene-LOC4331088;gene-LOC112939095;gene-LOC9269328;gene-LOC4335374;gene-LOC9268587;gene-LOC4348510;gene-LOC4338051;gene-LOC107277172;gene-LOC107279316;gene-LOC4334605;gene-LOC107275546;gene-LOC4324446;gene-LOC107277835;Oryza_sativa_newGene_924;gene-LOC9267362;Oryza_sativa_newGene_3469;gene-LOC107281642;gene-LOC107280897;gene-LOC4341576;gene-LOC4329894;Oryza_sativa_newGene…
MSTRG.28662.11	gene-LOC107281567;gene-LOC107281735;Oryza_sativa_newGene_1889;gene-LOC112936367;gene-LOC112936360;gene-LOC107281655;gene-LOC4349572;gene-LOC112936574;gene-LOC107276472;Oryza_sativa_newGene_1969;gene-LOC4343901;gene-LOC4338243;gene-LOC107275325;gene-LOC107275541;gene-LOC107279812;gene-LOC107281649;gene-LOC4347841;gene-LOC112937840;gene-LOC107275493;Oryza_sativa_newGene_374;gene-LOC107276857;gene-L…
MSTRG.31359.1	gene-LOC4350107;gene-LOC4337180;Oryza_sativa_newGene_3828;Oryza_sativa_newGene_5033;gene-LOC4351203;gene-LOC4331542;gene-LOC9269956;gene-LOC4328165;Oryza_sativa_newGene_1294;gene-LOC4343453;gene-LOC4326752;gene-LOC4340641;Oryza_sativa_newGene_1870;gene-LOC4348740;gene-LOC112937018;gene-LOC112938281;gene-LOC4346849;Oryza_sativa_newGene_4062;gene-LOC107279153;gene-LOC4341847;gene-LOC4344977;gene-LO…
MSTRG.23007.1	gene-LOC4329573;gene-LOC4347420;gene-LOC4333698;gene-LOC4337258;gene-LOC107275829;gene-LOC4333437;gene-LOC4329309;gene-LOC112939072;gene-LOC112937475;gene-LOC107276813;gene-LOC4342308;gene-LOC4344832;gene-LOC9268976;gene-LOC4335824;gene-LOC4330012;gene-LOC4338851;gene-LOC4350978;gene-LOC4338021;gene-LOC4336126;gene-LOC112937608;gene-LOC4345471;Oryza_sativa_newGene_6318;gene-LOC4325163;gene-LOC434…
MSTRG.26374.7	gene-LOC9268005;gene-LOC107277246;gene-LOC4346767;gene-LOC4342381;gene-LOC4326828;gene-LOC4330386;Oryza_sativa_newGene_1273;gene-LOC107276186;gene-LOC4343214;gene-LOC107275625;gene-LOC107278488;gene-LOC107276944;Oryza_sativa_newGene_585;gene-LOC4340527;gene-LOC4331202;gene-LOC4339237;gene-LOC9269307;gene-LOC4325232;gene-LOC4331741;gene-LOC4332128;gene-LOC107276465;gene-LOC4351188;gene-LOC4344618;…
MSTRG.8394.3	gene-LOC9267386;gene-LOC4329682;gene-LOC107279718;Oryza_sativa_newGene_23;gene-LOC4326856;gene-LOC9269799;gene-LOC4343292;gene-LOC4326401;Oryza_sativa_newGene_725;Oryza_sativa_newGene_2899;gene-LOC4338072;Oryza_sativa_newGene_5039;gene-LOC4329014;gene-LOC4328942;gene-LOC4326614;gene-LOC4326610;gene-LOC107276505;gene-LOC9268926;gene-LOC107281970;gene-LOC9267611;gene-LOC4349575;gene-LOC4330133;gene…
MSTRG.29890.1	gene-LOC107278490;gene-LOC4339742;gene-LOC4338601;gene-LOC107275326;Oryza_sativa_newGene_5630;gene-LOC107281355;gene-LOC4348779;gene-LOC4330208;gene-LOC107278035;Oryza_sativa_newGene_5805;Oryza_sativa_newGene_5391;gene-LOC4348806;gene-LOC9271635;gene-LOC4330615;gene-LOC107275698;gene-LOC9270833;gene-LOC107279173;gene-LOC107278589;gene-LOC112936021;gene-LOC4346258;gene-LOC4343598;Oryza_sativa_newG…
MSTRG.18754.1	Oryza_sativa_newGene_2921;gene-LOC9266733
MSTRG.28028.2	gene-LOC4335216;gene-LOC4351776;gene-LOC9267024;gene-LOC4327836;Oryza_sativa_newGene_37;gene-LOC4349589;Oryza_sativa_newGene_1698;gene-LOC107276270;gene-LOC4346972;gene-LOC9269780;gene-LOC4324539;gene-LOC107276550;gene-LOC4343249;gene-LOC9270100;gene-LOC9266150;gene-LOC4333864;gene-LOC4339218;gene-LOC4342703;gene-LOC9267432;Oryza_sativa_newGene_2609;gene-LOC107279397;gene-LOC107278708;gene-LOC434…
MSTRG.24631.1	gene-LOC4348060;gene-LOC4335216;gene-LOC4329681;gene-LOC107276624;gene-LOC4330195;gene-LOC4330191;gene-LOC4327489;gene-LOC4332905;gene-LOC4347141;gene-LOC4328524;gene-LOC4336741;gene-LOC4351776;gene-LOC4351777;gene-LOC9266089;gene-LOC4344444;gene-LOC9267023;gene-LOC9267024;gene-LOC107282078;gene-LOC4331787;gene-LOC9271214;gene-LOC4327836;gene-LOC4324712;gene-LOC4346173;Oryza_sativa_newGene_37;Ory…
MSTRG.24777.1	gene-LOC107278919;Oryza_sativa_newGene_2843;gene-LOC107275589;Oryza_sativa_newGene_6042;gene-LOC4325793;gene-LOC107278590;gene-LOC4350984;Oryza_sativa_newGene_6291;Oryza_sativa_newGene_3186;Oryza_sativa_newGene_254;gene-LOC107279454;gene-LOC4335346;gene-LOC4341253;gene-LOC4339754;gene-LOC107276159;Oryza_sativa_newGene_2695;Oryza_sativa_newGene_5849;Oryza_sativa_newGene_221;gene-LOC107276223;gene-…
MSTRG.9830.1	gene-LOC9272428;gene-LOC4340391;gene-LOC4340921;Oryza_sativa_newGene_6581;gene-LOC4342395;gene-LOC9268392;gene-LOC4339395;gene-LOC107277951;gene-LOC4352565;gene-LOC112939841;gene-LOC4335581;gene-LOC4329191;gene-LOC4343441;gene-LOC107277258;gene-LOC4329393;gene-LOC107280389;gene-LOC4335794;gene-LOC4328906;Oryza_sativa_newGene_7147;gene-LOC4350853;gene-LOC4335826;gene-LOC4325526;gene-LOC112936999;O…
MSTRG.1822.4	gene-LOC4352688;gene-LOC4349432;gene-LOC4350746;gene-LOC9268920;gene-LOC4348268;gene-LOC4330483;gene-LOC107277239;gene-LOC107277196;gene-LOC4335668;Oryza_sativa_newGene_7087;gene-LOC4325563;gene-LOC4347770;gene-LOC4335770;gene-LOC4350595;gene-LOC9269286;gene-LOC4342962;gene-LOC4333146;gene-LOC4339611;gene-LOC107277427;gene-LOC4331331;gene-LOC4339574;gene-LOC9270804;gene-LOC107278219;gene-LOC43402…
MSTRG.19053.1	Oryza_sativa_newGene_2793;gene-LOC4343942;gene-LOC4348531;gene-LOC4351961;gene-LOC4343865;Oryza_sativa_newGene_108;Oryza_sativa_newGene_1039;gene-LOC107278015;Oryza_sativa_newGene_2884;Oryza_sativa_newGene_546;gene-LOC4324572;gene-LOC4338371;gene-LOC4332125;gene-LOC4352284;gene-LOC4349384;gene-LOC4350057;gene-LOC4344941;gene-LOC4342522;Oryza_sativa_newGene_5418;gene-LOC4326730;gene-LOC4349014;gen…
MSTRG.29481.23	gene-LOC4338401;gene-LOC107277190;gene-LOC4349079;gene-LOC4338424;gene-LOC4346242;gene-LOC4333792;Oryza_sativa_newGene_743;Oryza_sativa_newGene_5967;gene-LOC9272191;gene-LOC4351753;gene-LOC4332513;gene-LOC9266563;gene-LOC4350583;gene-LOC4333605;Oryza_sativa_newGene_5475;gene-LOC9271597;gene-LOC4346192;Oryza_sativa_newGene_6217;gene-LOC4327183;gene-LOC4326517;gene-LOC4351579;gene-LOC107277007;gene…
MSTRG.29527.14	gene-LOC107278235;Oryza_sativa_newGene_1324;gene-LOC4329523;gene-LOC4340086;Oryza_sativa_newGene_4962;gene-LOC4338090
MSTRG.15800.1	gene-LOC4349135;Oryza_sativa_newGene_7162;gene-LOC4336276;gene-LOC4332418;gene-LOC4338504;gene-LOC107280211;gene-LOC4335553;gene-LOC4331394;Oryza_sativa_newGene_1336;gene-LOC107276016;gene-LOC4330124;gene-LOC107275717;gene-LOC9270770;gene-LOC4332235;gene-LOC4337966;gene-LOC4334630;gene-LOC107279041;Oryza_sativa_newGene_780;Oryza_sativa_newGene_2518;gene-LOC4337453;gene-LOC112938359;gene-LOC107280…
MSTRG.15912.2	gene-LOC4350107;gene-LOC4337180;Oryza_sativa_newGene_3828;Oryza_sativa_newGene_5033;gene-LOC4351203;gene-LOC4331542;gene-LOC9269956;gene-LOC4328165;Oryza_sativa_newGene_1294;gene-LOC4343453;gene-LOC4326752;gene-LOC4340641;Oryza_sativa_newGene_1870;gene-LOC4348740;gene-LOC112937018;gene-LOC112938281;gene-LOC4346849;Oryza_sativa_newGene_4062;gene-LOC107279153;gene-LOC4341847;gene-LOC4344977;gene-LO…
MSTRG.1822.6	gene-LOC4329035;gene-LOC4346949;gene-LOC4338624;gene-LOC4344178;gene-LOC4327589;gene-LOC4326392;gene-LOC4338070;gene-LOC4329013;gene-LOC4352846;gene-LOC4345200;gene-LOC4336833;gene-LOC107278731;gene-LOC4352115;gene-LOC4332822;gene-LOC4334996;gene-LOC4328227;gene-LOC4351174;gene-LOC4352058;gene-LOC4345453;gene-LOC9270933;gene-LOC4329190;Oryza_sativa_newGene_6201;gene-LOC4330061;gene-LOC9271919;gen…
MSTRG.28802.3	Oryza_sativa_newGene_4757;Oryza_sativa_newGene_1697;gene-LOC4341407;Oryza_sativa_newGene_4394;gene-LOC4326988;gene-LOC4327519;gene-LOC9271745;gene-LOC4336802;gene-LOC4333771;gene-LOC9271891;Oryza_sativa_newGene_252;gene-LOC4340793;gene-LOC4337371;gene-LOC4346140;gene-LOC107279949;gene-LOC4328633;Oryza_sativa_newGene_4155;Oryza_sativa_newGene_2487;gene-LOC4334907;gene-LOC4339027;gene-LOC4344395;Or…
MSTRG.3211.3	gene-LOC107279560;gene-LOC9267496;gene-LOC4329110;gene-LOC4349872;gene-LOC4352735;gene-LOC4344011;gene-LOC4340435;gene-LOC107276915;gene-LOC4328328;Oryza_sativa_newGene_5076;gene-LOC4334820;gene-LOC107275371;gene-LOC4328904;gene-LOC4335469;gene-LOC4352533;gene-LOC4351611;gene-LOC4336659;gene-LOC4350359;gene-LOC4327260;gene-LOC9268329;Oryza_sativa_newGene_1953;gene-LOC4342760;gene-LOC4343745;Oryza…
MSTRG.352.2	Oryza_sativa_newGene_6319;gene-LOC4340149;Oryza_sativa_newGene_5931;gene-LOC9266716
MSTRG.24331.1	gene-LOC4338059;gene-LOC4344581;gene-LOC4338581;gene-LOC4352416;gene-LOC4334495;gene-LOC4334142;gene-LOC9272106;gene-LOC4327426;gene-LOC4338149;gene-LOC4334611;gene-LOC4331259;gene-LOC4331252;gene-LOC4331255;gene-LOC107278492;gene-LOC4346539;gene-LOC4327743;gene-LOC9269561;gene-LOC4350004;gene-LOC4343473;gene-LOC4344798;gene-LOC4344791;gene-LOC4345227;gene-LOC4342791;gene-LOC4332277;gene-LOC43322…
MSTRG.24813.15	gene-LOC107278437;gene-LOC4328526;gene-LOC4349612;gene-LOC4330970;gene-LOC107281086;Oryza_sativa_newGene_6768;gene-LOC4335063;gene-LOC4335069;Oryza_sativa_newGene_5868;gene-LOC107280532;gene-LOC9267500;gene-LOC107280424;Oryza_sativa_newGene_4258;gene-LOC9267882;gene-LOC112936617;gene-LOC107275293;Oryza_sativa_newGene_2060;Oryza_sativa_newGene_4446;gene-LOC9267171;gene-LOC9267434;Oryza_sativa_newG…
MSTRG.19032.2	gene-LOC4326431;gene-LOC4327747;gene-LOC4327741;gene-LOC4332279;gene-LOC4327955;gene-LOC9269196;gene-LOC4343248;gene-LOC4349666;gene-LOC4332424;gene-LOC4328161;gene-LOC4328545;gene-LOC9270106;gene-LOC4347202;gene-LOC4349435;gene-LOC4331747;gene-LOC4336785;gene-LOC4347509;gene-LOC4331828;gene-LOC4326280;gene-LOC4345712;gene-LOC4331166;gene-LOC4330785;gene-LOC4352627;gene-LOC4337014;gene-LOC4331332…
MSTRG.4631.2	gene-LOC9272107;gene-LOC9272734;gene-LOC107275762;gene-LOC4330080;gene-LOC4340788;gene-LOC4330627;gene-LOC4341466;gene-LOC4341623;gene-LOC4347420;gene-LOC4350416;gene-LOC4336059;gene-LOC4343010;gene-LOC4352857;gene-LOC9267894;gene-LOC4323865;gene-LOC4342338;gene-LOC4342336;gene-LOC4350737;gene-LOC4347757;gene-LOC4336727;gene-LOC4351550;gene-LOC4344338;gene-LOC107275988;gene-LOC9266450;gene-LOC433…
MSTRG.15032.1	gene-LOC112936904;gene-LOC4349136;gene-LOC107280007;gene-LOC4341383;Oryza_sativa_newGene_1937;gene-LOC112937012;gene-LOC107280785;Oryza_sativa_newGene_1689;gene-LOC9267797;gene-LOC107279018;gene-LOC9270742;gene-LOC4342250;Oryza_sativa_newGene_5388;gene-LOC112938810;gene-LOC4323850;gene-LOC112938366;gene-LOC107280591;gene-LOC107280624;Oryza_sativa_newGene_2752;gene-LOC4339760;gene-LOC9272097;gene-…
MSTRG.8698.3	gene-LOC9269614;Oryza_sativa_newGene_4176;gene-LOC4341963;gene-LOC9269789;gene-LOC4340218;gene-LOC4347907;gene-LOC4347077;gene-LOC107278147;gene-LOC4352116;gene-LOC4347501;gene-LOC4349576;gene-LOC4328136;gene-LOC4331188;gene-LOC107278749;gene-LOC4349050;gene-LOC4348794;gene-LOC4331752;gene-LOC4344046;gene-LOC4341661;gene-LOC4332354;gene-LOC4334012;gene-LOC107277409;gene-LOC4348760;gene-LOC1072784…
MSTRG.28917.2	gene-LOC9269908;Oryza_sativa_newGene_949;gene-LOC4340149;Oryza_sativa_newGene_649
MSTRG.6761.2	gene-LOC4329578;gene-LOC4330677;gene-LOC4348323;gene-LOC4344566;gene-LOC4345211;gene-LOC4345610;gene-LOC4331352;gene-LOC9271899;Oryza_sativa_newGene_1517;gene-LOC9267513;Oryza_sativa_newGene_5520;gene-LOC9267704;gene-LOC4346985;gene-LOC4343702;gene-LOC107276071;gene-LOC107278618;gene-LOC107278369;Oryza_sativa_newGene_4932;gene-LOC4339540;gene-LOC4350443;gene-LOC4337461;gene-LOC4348135;gene-LOC434…
MSTRG.10163.1	gene-LOC4336230;gene-LOC107280262;Oryza_sativa_newGene_3109;gene-LOC4324436;gene-LOC4335697;gene-LOC107275373;gene-LOC4327909;Oryza_sativa_newGene_1005;gene-LOC107276556;Oryza_sativa_newGene_4276;gene-LOC107280724;gene-LOC4338536;Oryza_sativa_newGene_3592;Oryza_sativa_newGene_1491;Oryza_sativa_newGene_1971;Oryza_sativa_newGene_1851
MSTRG.1563.2	gene-LOC4337783;gene-LOC107277702;gene-LOC4350893;gene-LOC4348839;Oryza_sativa_newGene_5898;gene-LOC4348842;gene-LOC4340157;gene-LOC9272225;gene-LOC107281429;gene-LOC4336869;Oryza_sativa_newGene_284;gene-LOC4328583;gene-LOC4344588;Oryza_sativa_newGene_7105;gene-LOC4325333;gene-LOC9268439;gene-LOC4349672;gene-LOC4342959;gene-LOC4332370;gene-LOC4345051;gene-LOC4343806;gene-LOC4324455;gene-LOC433927…
MSTRG.26085.2	gene-LOC107275415;gene-LOC4334416
MSTRG.17260.4	Oryza_sativa_newGene_3753;gene-LOC4350696;gene-LOC4340017;gene-LOC107277460;gene-LOC112939655;Oryza_sativa_newGene_4437;gene-LOC4343149;gene-LOC4331734;gene-LOC4349815;gene-LOC107276292;gene-LOC107280287;Oryza_sativa_newGene_4090;gene-LOC9268325;Oryza_sativa_newGene_2482
MSTRG.20503.1	gene-LOC107280434;gene-LOC4325553;Oryza_sativa_newGene_1889;gene-LOC4349572;gene-LOC112937592;gene-LOC107275541;gene-LOC112937840;gene-LOC112936350;gene-LOC112939030;gene-LOC4342579;gene-LOC4351474;gene-LOC4338510;gene-LOC107275641;gene-LOC107281380;Oryza_sativa_newGene_2633;gene-LOC4339660;Oryza_sativa_newGene_3626;gene-LOC4348583;gene-LOC107277945;gene-LOC4324557;Oryza_sativa_newGene_4618;gene-…
MSTRG.20007.1	gene-LOC107279853;gene-LOC4324857;gene-LOC4326471;gene-LOC4335561;Oryza_sativa_newGene_2465;gene-LOC4339945;gene-LOC4344766
MSTRG.22722.26	gene-LOC4344581;gene-LOC4334495;gene-LOC4327426;gene-LOC4338149;gene-LOC9270866;gene-LOC107278492;gene-LOC9269561;gene-LOC4344798;gene-LOC4345227;gene-LOC4342790;gene-LOC4332277;gene-LOC4332274;gene-LOC9269774;gene-LOC9267736;gene-LOC4342247;gene-LOC4337181;Oryza_sativa_newGene_6078;gene-LOC112936341;Oryza_sativa_newGene_3822;gene-LOC4342004;gene-LOC4349927;gene-LOC4347568;gene-LOC4339747;Oryza_s…
MSTRG.20608.5	gene-LOC4331980;gene-LOC4331982;gene-LOC4335763;gene-LOC4338876;gene-LOC107276688;gene-LOC4328336;gene-LOC9270248;gene-LOC4331065;gene-LOC9267538;gene-LOC4324303;gene-LOC9267532;Oryza_sativa_newGene_4243;gene-LOC4352332;gene-LOC4336372;gene-LOC4331934;gene-LOC4332270;gene-LOC4334849;gene-LOC4326631;gene-LOC4328555;gene-LOC4327585;gene-LOC4341323;gene-LOC4352686;Oryza_sativa_newGene_1089;gene-LOC4…
MSTRG.22760.1	gene-LOC107275356;Oryza_sativa_newGene_5031;gene-LOC4323907;gene-LOC4344596;gene-LOC112936982;gene-LOC112936580;gene-LOC107279703;Oryza_sativa_newGene_4767;gene-LOC112938738;gene-LOC107280188;gene-LOC9270335;Oryza_sativa_newGene_2900;Oryza_sativa_newGene_975;gene-LOC112938661;Oryza_sativa_newGene_2519;gene-LOC107277202;gene-LOC4325798;Oryza_sativa_newGene_5118;gene-LOC107279122;gene-LOC107279324;…
MSTRG.22856.2	gene-LOC4337618;gene-LOC4340075;gene-LOC4348661;gene-LOC107277204;gene-LOC4337397;gene-LOC4341913;Oryza_sativa_newGene_1915;gene-LOC9271608;gene-LOC9271600;gene-LOC4349699;gene-LOC4334057;Oryza_sativa_newGene_5210;gene-LOC9266605;gene-LOC4344610
MSTRG.20026.1	Oryza_sativa_newGene_1836;Oryza_sativa_newGene_1620;gene-LOC112936394;Oryza_sativa_newGene_2788;gene-LOC112936585;Oryza_sativa_newGene_3149
MSTRG.28727.1	gene-LOC4326752;gene-LOC4340641;Oryza_sativa_newGene_1870;gene-LOC4348740;gene-LOC112937018;gene-LOC112938281;gene-LOC107278210;Oryza_sativa_newGene_6772;Oryza_sativa_newGene_1697;gene-LOC112937006;gene-LOC112938299;Oryza_sativa_newGene_2841;Oryza_sativa_newGene_1841;Oryza_sativa_newGene_5033;gene-LOC4351203;gene-LOC4331542;gene-LOC9269956;gene-LOC4328165;Oryza_sativa_newGene_1294;gene-LOC4343453…
MSTRG.1227.2	gene-LOC4326431;gene-LOC4328558;gene-LOC4341327;gene-LOC4351565;gene-LOC4342847;gene-LOC4331239;gene-LOC4336353;gene-LOC4332314;gene-LOC107276627;gene-LOC4332905;gene-LOC4341591;gene-LOC4347428;gene-LOC4325649;gene-LOC107276919;gene-LOC4337361;gene-LOC4337468;gene-LOC4343379;gene-LOC4336318;gene-LOC4324798;gene-LOC4350801;gene-LOC4349070;gene-LOC4345218;gene-LOC9269040;Oryza_sativa_newGene_560;ge…
MSTRG.30964.1	Oryza_sativa_newGene_4159;gene-LOC107277454;Oryza_sativa_newGene_4124
MSTRG.10601.1	gene-LOC107280560;Oryza_sativa_newGene_3761;gene-LOC4347957;gene-LOC107278746;gene-LOC4351887;Oryza_sativa_newGene_6986;Oryza_sativa_newGene_3045;gene-LOC107275913;Oryza_sativa_newGene_2723;gene-LOC4343258;gene-LOC112939688;gene-LOC112937862;gene-LOC107275724;Oryza_sativa_newGene_5546;Oryza_sativa_newGene_754;gene-LOC9267670;Oryza_sativa_newGene_3493;Oryza_sativa_newGene_6898;Oryza_sativa_newGene…
MSTRG.26283.3	gene-LOC4329576;gene-LOC4346767;gene-LOC4347143;Oryza_sativa_newGene_1872;gene-LOC4342108;gene-LOC4352426;gene-LOC4333698;gene-LOC112937977;gene-LOC4330542;gene-LOC4346153;gene-LOC107280797;gene-LOC4324995;Oryza_sativa_newGene_3841;gene-LOC4345829;Oryza_sativa_newGene_3699;gene-LOC4342631;Oryza_sativa_newGene_6421;gene-LOC4334321;gene-LOC4350286;gene-LOC107275468;gene-LOC9271001;gene-LOC9269437;g…
MSTRG.13939.1	Oryza_sativa_newGene_2843;Oryza_sativa_newGene_6042;gene-LOC107278353;gene-LOC107278590;gene-LOC4350984;Oryza_sativa_newGene_6291;Oryza_sativa_newGene_6065;gene-LOC4331947;gene-LOC4344519;gene-LOC107276159;Oryza_sativa_newGene_383;Oryza_sativa_newGene_964;gene-LOC107280909;gene-LOC4341287;gene-LOC4333352;gene-LOC107275764;gene-LOC9266098
MSTRG.3949.1	gene-LOC4338059;gene-LOC4344581;gene-LOC9272106;gene-LOC4327426;gene-LOC107277554;gene-LOC4338149;gene-LOC4331250;gene-LOC107278492;gene-LOC4346539;Oryza_sativa_newGene_5104;gene-LOC9269561;gene-LOC4344798;gene-LOC4332277;gene-LOC9269774;gene-LOC9267736;gene-LOC4346347;gene-LOC4337181;Oryza_sativa_newGene_6078;gene-LOC112936341;Oryza_sativa_newGene_3822;gene-LOC4342004;gene-LOC4349927;Oryza_sativ…
MSTRG.4324.1	gene-LOC107276355;gene-LOC107277083;gene-LOC107281280;gene-LOC4335131;gene-LOC4335136;gene-LOC107275768;gene-LOC107281568;gene-LOC112936349;gene-LOC107278681;Oryza_sativa_newGene_5388;gene-LOC112938810;gene-LOC4323850;gene-LOC112938366;gene-LOC107280591;gene-LOC107280624;Oryza_sativa_newGene_2752;gene-LOC112936904;gene-LOC4349136;gene-LOC107280007;gene-LOC4341383;Oryza_sativa_newGene_1937;gene-LO…
MSTRG.20508.7	gene-LOC107278437;gene-LOC4336747;gene-LOC4349612;gene-LOC4330970;gene-LOC4337235;gene-LOC107281086;gene-LOC4335063;gene-LOC4335069;gene-LOC4329422;Oryza_sativa_newGene_5590;Oryza_sativa_newGene_5868;gene-LOC107280532;gene-LOC4349632;gene-LOC9267500;gene-LOC107280424;gene-LOC4345978;Oryza_sativa_newGene_4258;gene-LOC4352848;gene-LOC9267882;gene-LOC4324855;gene-LOC107275748;gene-LOC107276060;gene-…
MSTRG.12423.1	gene-LOC4337180;Oryza_sativa_newGene_5994;Oryza_sativa_newGene_5355;Oryza_sativa_newGene_1864;gene-LOC4347753;gene-LOC107279801;gene-LOC107276672;gene-LOC9267759;Oryza_sativa_newGene_93;Oryza_sativa_newGene_1950;Oryza_sativa_newGene_6213
MSTRG.16970.1	gene-LOC4329576;gene-LOC4346767;gene-LOC4347143;Oryza_sativa_newGene_1872;gene-LOC4342108;gene-LOC4352426;gene-LOC4333698;gene-LOC112937977;gene-LOC4330542;gene-LOC4346153;gene-LOC107280797;gene-LOC4324995;Oryza_sativa_newGene_3841;gene-LOC4345829;Oryza_sativa_newGene_3699;gene-LOC4342631;Oryza_sativa_newGene_6421;gene-LOC4334321;gene-LOC4350286;gene-LOC107275468;gene-LOC9271001;gene-LOC9269437;g…
MSTRG.27088.1	Oryza_sativa_newGene_4071;gene-LOC4332085;Oryza_sativa_newGene_5898;gene-LOC4348842;Oryza_sativa_newGene_4195;gene-LOC4328583;Oryza_sativa_newGene_7105;gene-LOC4326574;gene-LOC4343902;gene-LOC4341893;gene-LOC4350250;gene-LOC4337846;gene-LOC4337871;gene-LOC9270828;gene-LOC107276074;Oryza_sativa_newGene_2073;Oryza_sativa_newGene_52;gene-LOC4329645;gene-LOC4344412;gene-LOC4350359;gene-LOC4324399;gen…
MSTRG.29561.9	gene-LOC107276353;gene-LOC107281042;gene-LOC107275627;Oryza_sativa_newGene_88;gene-LOC4326375;gene-LOC4327104;gene-LOC4338688
MSTRG.29527.13	gene-LOC4343013;gene-LOC4338489;gene-LOC107279367;gene-LOC4340063;gene-LOC4338808;Oryza_sativa_newGene_1452;gene-LOC4333684;gene-LOC4325639;gene-LOC4345139;gene-LOC112936914;gene-LOC4348273;gene-LOC4325019;Oryza_sativa_newGene_5932;gene-LOC4342261;gene-LOC107276662;Oryza_sativa_newGene_3936;gene-LOC4339705
MSTRG.10073.7	gene-LOC4340014;gene-LOC9272719;gene-LOC107277282
MSTRG.28081.17	gene-LOC4344332;gene-LOC107280641;gene-LOC112936825
MSTRG.5611.2	gene-LOC9267386;gene-LOC4329682;gene-LOC9270447;gene-LOC107279718;gene-LOC4340248;gene-LOC4325141;gene-LOC4348262;gene-LOC4334509;gene-LOC4342109;gene-LOC4337254;gene-LOC4343952;gene-LOC107277700;gene-LOC9270012;Oryza_sativa_newGene_3545;gene-LOC4326856;gene-LOC107278219;gene-LOC4352631;gene-LOC9269799;gene-LOC4335699;gene-LOC9271005;gene-LOC4343292;gene-LOC4352406;gene-LOC4335753;gene-LOC4350638…
MSTRG.9879.1	gene-LOC4330195;gene-LOC4347141;gene-LOC4348741;gene-LOC4324712;gene-LOC4326826;gene-LOC4337011;gene-LOC4346156;gene-LOC9269891;gene-LOC4345824;gene-LOC4342639;gene-LOC4347045;gene-LOC107280538;gene-LOC4351276;gene-LOC4345973;Oryza_sativa_newGene_729;gene-LOC4350552;Oryza_sativa_newGene_718;Oryza_sativa_newGene_5172;gene-LOC4334869;Oryza_sativa_newGene_1314;gene-LOC4342063;gene-LOC4346614;gene-LO…
MSTRG.29053.1	Oryza_sativa_newGene_4147;gene-LOC4345594;gene-LOC4334566;gene-LOC4335458;gene-LOC4337353;Oryza_sativa_newGene_2462
MSTRG.18252.3	gene-LOC107279780;gene-LOC4336729;gene-LOC4349538;gene-LOC107278250;gene-LOC4323860;gene-LOC4333626;gene-LOC107275428;gene-LOC4345696;gene-LOC4349119;gene-LOC4337883;gene-LOC4337690;Oryza_sativa_newGene_4930;gene-LOC107280402;gene-LOC4347965;gene-LOC4325052;gene-LOC4342966;gene-LOC4343334
MSTRG.30363.1	gene-LOC4327489;gene-LOC4351776;gene-LOC9266089;gene-LOC4333524;gene-LOC107282078;Oryza_sativa_newGene_5227;gene-LOC4349589;gene-LOC9269891;gene-LOC4326596;gene-LOC4327648;gene-LOC4345820;gene-LOC4341049;gene-LOC4350287;gene-LOC4332560;gene-LOC4348707;gene-LOC107279902;gene-LOC4340742;Oryza_sativa_newGene_1712;gene-LOC4351276;gene-LOC107275630;gene-LOC4328997;Oryza_sativa_newGene_729;gene-LOC1072…
MSTRG.24813.10	gene-LOC112937625;Oryza_sativa_newGene_893;gene-LOC4340280;Oryza_sativa_newGene_2373;Oryza_sativa_newGene_2964;gene-LOC9269147;gene-LOC9270038
MSTRG.30953.1	gene-LOC4326754;gene-LOC112937620;Oryza_sativa_newGene_6224;gene-LOC107276858;gene-LOC107275411;gene-LOC107280790;Oryza_sativa_newGene_628;gene-LOC107276697;gene-LOC107275639;Oryza_sativa_newGene_3767;Oryza_sativa_newGene_5037;gene-LOC4339061;gene-LOC107280629;Oryza_sativa_newGene_5942;Oryza_sativa_newGene_3851;gene-LOC9271148;Oryza_sativa_newGene_2023;gene-LOC107276725;Oryza_sativa_newGene_2641;…
MSTRG.25770.2	gene-LOC9266552;gene-LOC4326982;gene-LOC107276725;Oryza_sativa_newGene_2887;Oryza_sativa_newGene_6871;gene-LOC107281273;gene-LOC112937309;gene-LOC9269391;gene-LOC112937615;Oryza_sativa_newGene_5441;Oryza_sativa_newGene_5823;gene-LOC9270359;gene-LOC4331676;Oryza_sativa_newGene_1050;gene-LOC107278836;Oryza_sativa_newGene_5671;gene-LOC107279732
MSTRG.9090.1	gene-LOC4335761;gene-LOC9269203;gene-LOC9271655;gene-LOC4352388;Oryza_sativa_newGene_6071;gene-LOC4328630;gene-LOC4352686;Oryza_sativa_newGene_1089;gene-LOC4349923;gene-LOC4331025;gene-LOC4330370;gene-LOC4350929;Oryza_sativa_newGene_2899;Oryza_sativa_newGene_5039;gene-LOC4350559;gene-LOC4329014;gene-LOC4328942;gene-LOC4326614;gene-LOC107276505;gene-LOC9268926;gene-LOC107281970;Oryza_sativa_newGen…
MSTRG.22875.1	gene-LOC4326752;gene-LOC4340641;Oryza_sativa_newGene_1870;gene-LOC4348740;gene-LOC112937018;gene-LOC112938281;gene-LOC107278210;Oryza_sativa_newGene_6772;Oryza_sativa_newGene_1697;gene-LOC112937006;gene-LOC112938299;Oryza_sativa_newGene_2841;Oryza_sativa_newGene_1841;Oryza_sativa_newGene_5033;gene-LOC4351203;gene-LOC4331542;gene-LOC9269956;gene-LOC4328165;Oryza_sativa_newGene_1294;gene-LOC4343453…
MSTRG.29106.1	gene-LOC4328551;gene-LOC4336657;gene-LOC4351201;Oryza_sativa_newGene_5174;gene-LOC4352118;gene-LOC4343858;gene-LOC4349614;gene-LOC4324997;Oryza_sativa_newGene_4733;Oryza_sativa_newGene_3435;gene-LOC4332174;gene-LOC4332430;gene-LOC107277437;gene-LOC4342317;gene-LOC4335330;gene-LOC4351413;gene-LOC4348001;gene-LOC4324100;Oryza_sativa_newGene_7028;gene-LOC4337327;gene-LOC4326326;gene-LOC4339075;gene-…
MSTRG.3745.1	gene-LOC4327153;gene-LOC112936007;gene-LOC4326820;gene-LOC4339918;gene-LOC107276644;gene-LOC9270019;gene-LOC107279914;gene-LOC4344829;gene-LOC112938795;gene-LOC4352305;gene-LOC9266280;Oryza_sativa_newGene_3981;gene-LOC4348539;gene-LOC9272098;gene-LOC107279112;Oryza_sativa_newGene_2930;gene-LOC4334026;gene-LOC112939685;gene-LOC112939723;gene-LOC4348617;Oryza_sativa_newGene_4403;gene-LOC4351651;gen…
MSTRG.12595.2	gene-LOC4331977;gene-LOC107276374;gene-LOC107280563;gene-LOC9267496;gene-LOC107276915;gene-LOC4328328;gene-LOC4333100;gene-LOC4348113;gene-LOC4331692;gene-LOC4332032;gene-LOC4327333;gene-LOC107277326;gene-LOC4344189;gene-LOC112936143;gene-LOC107278368;gene-LOC4351782;gene-LOC112938704;Oryza_sativa_newGene_6575;Oryza_sativa_newGene_2650;Oryza_sativa_newGene_4975
MSTRG.19362.1	gene-LOC4333433;gene-LOC107278358;gene-LOC4343512;gene-LOC107277135
MSTRG.10674.1	gene-LOC107278437;gene-LOC4349612;gene-LOC4330970;gene-LOC4337235;gene-LOC107281086;Oryza_sativa_newGene_6768;gene-LOC4335063;gene-LOC4335069;Oryza_sativa_newGene_5868;gene-LOC4340921;gene-LOC107280532;gene-LOC9267500;gene-LOC107280424;gene-LOC4345978;Oryza_sativa_newGene_4258;gene-LOC4332267;gene-LOC4342786;gene-LOC4350771;gene-LOC9267882;Oryza_sativa_newGene_3751;gene-LOC107275748;Oryza_sativa_…
MSTRG.19313.2	gene-LOC4336963;gene-LOC9267761;Oryza_sativa_newGene_1240;Oryza_sativa_newGene_3886;Oryza_sativa_newGene_2603
MSTRG.12595.1	Oryza_sativa_newGene_2770;gene-LOC4345121;gene-LOC4327698;gene-LOC4351382;Oryza_sativa_newGene_2645;gene-LOC4328912;gene-LOC4327861;gene-LOC4345989;gene-LOC4347611;Oryza_sativa_newGene_6261;gene-LOC4329477;gene-LOC4346787;gene-LOC4345995;gene-LOC4328932;gene-LOC4339209;gene-LOC4347266;gene-LOC4332446;gene-LOC107281450;gene-LOC4330399;gene-LOC4338498;gene-LOC9268195;gene-LOC4347806
MSTRG.13043.2	Oryza_sativa_newGene_165;gene-LOC4347420;gene-LOC4336468;gene-LOC4339156;gene-LOC9268477;gene-LOC4332763;gene-LOC4335759;gene-LOC4334831;gene-LOC4333973;gene-LOC4350771;gene-LOC4340788;gene-LOC4330627;gene-LOC4341466;gene-LOC4349785;Oryza_sativa_newGene_554;gene-LOC4330130;gene-LOC4352520;gene-LOC4338946;gene-LOC112938327;gene-LOC107280269;gene-LOC4335371;gene-LOC4348874;gene-LOC4350737;gene-LOC4…
MSTRG.18298.4	gene-LOC9267990;gene-LOC4328325;gene-LOC4343768
MSTRG.20119.2	gene-LOC4348060;gene-LOC4328221;gene-LOC4328228;gene-LOC4335216;gene-LOC4329681;gene-LOC4330195;gene-LOC9268172;gene-LOC4327489;gene-LOC4332905;gene-LOC4347149;gene-LOC4336741;gene-LOC4343852;gene-LOC4351776;gene-LOC4351777;gene-LOC4344440;gene-LOC9266089;gene-LOC4344444;gene-LOC4333524;gene-LOC4348741;gene-LOC9267023;gene-LOC9267024;gene-LOC4331163;gene-LOC107282078;gene-LOC4331787;gene-LOC92712…
MSTRG.23884.2	gene-LOC4337254;gene-LOC4337259;gene-LOC112936005;gene-LOC4343522;gene-LOC107280796;gene-LOC4335699;gene-LOC4332564;gene-LOC4352406;gene-LOC4336380;gene-LOC4338072;gene-LOC4352785;gene-LOC4345946;gene-LOC4335877;gene-LOC4344043;gene-LOC107280190;gene-LOC4351386;gene-LOC4347733;gene-LOC4342391;gene-LOC4342396;gene-LOC9266494;gene-LOC4336728;gene-LOC4325077;gene-LOC107277304;gene-LOC4347135;gene-LO…
MSTRG.23833.1	gene-LOC9266123;gene-LOC4332044;gene-LOC4342472;gene-LOC4327482;gene-LOC4332902;gene-LOC4325141;gene-LOC4348262;gene-LOC4334509;gene-LOC4351772;gene-LOC107278775;gene-LOC4341387;gene-LOC4341032;gene-LOC4344602;gene-LOC4332570;gene-LOC9270012;gene-LOC4337900;gene-LOC4330066;gene-LOC107278219;gene-LOC4343292;gene-LOC4340210;gene-LOC4336804;gene-LOC9268625;gene-LOC4349873;gene-LOC4350034;gene-LOC432…
MSTRG.11571.1	gene-LOC9271655;gene-LOC4346943;gene-LOC4346348;gene-LOC4331683;Oryza_sativa_newGene_4072;Oryza_sativa_newGene_5039;gene-LOC107276374;gene-LOC4328942;gene-LOC9269957;gene-LOC112938816;gene-LOC107277840;gene-LOC107276505;gene-LOC107280598;gene-LOC4325228;gene-LOC4326755;gene-LOC9267926;gene-LOC4341038;gene-LOC9269794;Oryza_sativa_newGene_1968;Oryza_sativa_newGene_2720;gene-LOC107275957;gene-LOC926…
MSTRG.20508.8	Oryza_sativa_newGene_6207;gene-LOC4331083;gene-LOC4328394;gene-LOC4350580;gene-LOC4349872;gene-LOC4348844;gene-LOC4331750;gene-LOC4335089;gene-LOC112936154;gene-LOC107276020;gene-LOC4329507;gene-LOC4340029;gene-LOC4333799;gene-LOC4333612;gene-LOC4328317;Oryza_sativa_newGene_6062;Oryza_sativa_newGene_3294;gene-LOC4350578;gene-LOC9267917;gene-LOC9271541;gene-LOC4345906;gene-LOC4350086;gene-LOC43335…
MSTRG.18437.2	gene-LOC4338059;gene-LOC4344581;gene-LOC4338581;gene-LOC4352416;gene-LOC4334495;gene-LOC4334142;gene-LOC9272106;gene-LOC4327426;gene-LOC4338149;gene-LOC4334611;gene-LOC4331259;gene-LOC4331252;gene-LOC4331255;gene-LOC107278492;gene-LOC4346539;gene-LOC4327743;gene-LOC9269561;gene-LOC4350004;gene-LOC4343473;gene-LOC4344798;gene-LOC4344791;gene-LOC4345227;gene-LOC4342791;gene-LOC4332277;gene-LOC43322…
MSTRG.11951.1	Oryza_sativa_newGene_1964;Oryza_sativa_newGene_5130;gene-LOC4324057;gene-LOC9268141;gene-LOC107280899;gene-LOC4328055;Oryza_sativa_newGene_465;Oryza_sativa_newGene_2220
MSTRG.23067.1	gene-LOC4326752;gene-LOC4340641;Oryza_sativa_newGene_1870;gene-LOC112937018;gene-LOC112938281;gene-LOC4338838;gene-LOC107278210;Oryza_sativa_newGene_1697;gene-LOC112937006;gene-LOC112938299;Oryza_sativa_newGene_2841;Oryza_sativa_newGene_1841;Oryza_sativa_newGene_5033;gene-LOC4351203;gene-LOC4331542;gene-LOC9269956;gene-LOC107278743;gene-LOC112936609;Oryza_sativa_newGene_1343;gene-LOC9271745;gene-…
MSTRG.19451.1	gene-LOC4324479;gene-LOC4333659;gene-LOC112937468;gene-LOC4342395;gene-LOC4346306;gene-LOC9271572;gene-LOC9268630;gene-LOC4344519;gene-LOC4343986;gene-LOC4343709;gene-LOC4348317;gene-LOC4340625;gene-LOC4347395;gene-LOC4345663;gene-LOC4327985;gene-LOC9268845;Oryza_sativa_newGene_6893;gene-LOC4346604;Oryza_sativa_newGene_2875;gene-LOC107276646;gene-LOC4351076;gene-LOC4343070;gene-LOC4345044;gene-LO…
MSTRG.6419.1	gene-LOC4324465;gene-LOC4341453;gene-LOC4340919;gene-LOC4349787;gene-LOC107280598;gene-LOC4325462;gene-LOC4325572;gene-LOC4341032;gene-LOC107276474;gene-LOC4333342;gene-LOC4332439;gene-LOC4330702;gene-LOC4343652;Oryza_sativa_newGene_4922;gene-LOC4344232;gene-LOC107278293;gene-LOC4347661;gene-LOC4345067;gene-LOC4346790;gene-LOC4333618;gene-LOC4332899;gene-LOC4329949;gene-LOC9267157;gene-LOC4342467…
MSTRG.13545.1	Oryza_sativa_newGene_5563;gene-LOC4325462;gene-LOC107275903;gene-LOC4326073;Oryza_sativa_newGene_6633;gene-LOC9271783;gene-LOC4344232;Oryza_sativa_newGene_6479;gene-LOC4334195;gene-LOC4343806;gene-LOC4351811;gene-LOC107278411;gene-LOC112936181;gene-LOC9267281;gene-LOC4343219;gene-LOC107276405;Oryza_sativa_newGene_6664;gene-LOC4326542;gene-LOC4337531;gene-LOC4323979;gene-LOC9267161;Oryza_sativa_ne…
MSTRG.16856.4	gene-LOC4335923;gene-LOC107276499;gene-LOC4326048;gene-LOC9269583;gene-LOC4336151;gene-LOC107280263;gene-LOC107275778;Oryza_sativa_newGene_6557;gene-LOC9267759
MSTRG.3661.1	gene-LOC4328229;gene-LOC9269780;gene-LOC4324539;Oryza_sativa_newGene_1722;gene-LOC4349578;gene-LOC4349777;gene-LOC4347539;gene-LOC4340547;gene-LOC107276723;gene-LOC4349045;Oryza_sativa_newGene_5646;gene-LOC9266801;Oryza_sativa_newGene_6243;Oryza_sativa_newGene_7102;Oryza_sativa_newGene_918;Oryza_sativa_newGene_4844;gene-LOC4342224;gene-LOC4346233;gene-LOC4349228;Oryza_sativa_newGene_3835;gene-LOC…
MSTRG.25220.5	gene-LOC107281313;gene-LOC4325000;gene-LOC107280516;gene-LOC4331940;Oryza_sativa_newGene_3297;gene-LOC4348994;gene-LOC107277695
MSTRG.20007.2	gene-LOC107276261;Oryza_sativa_newGene_7104;gene-LOC107276912;gene-LOC4329105;gene-LOC9267373;gene-LOC4344869;gene-LOC9271601;gene-LOC4341486;gene-LOC107277907;Oryza_sativa_newGene_1012;gene-LOC4333663
MSTRG.2595.2	Oryza_sativa_newGene_713;gene-LOC4333659;gene-LOC9270922;gene-LOC9271971;Oryza_sativa_newGene_3778;gene-LOC4350143;gene-LOC9267938;Oryza_sativa_newGene_2201
MSTRG.26419.11	gene-LOC4350454;gene-LOC4350321;gene-LOC4341082;Oryza_sativa_newGene_1511;gene-LOC4346704;gene-LOC112939845;Oryza_sativa_newGene_954;gene-LOC4334964;Oryza_sativa_newGene_2493;gene-LOC9271291;Oryza_sativa_newGene_476
MSTRG.6508.1	gene-LOC4343856;gene-LOC4340927;gene-LOC107281310;gene-LOC9270781;gene-LOC4342347;gene-LOC4348932;gene-LOC4334735;Oryza_sativa_newGene_442;gene-LOC4333026;gene-LOC4349629;gene-LOC4350622;gene-LOC4333774;gene-LOC4347016;gene-LOC4337079;gene-LOC4348825;gene-LOC107280448;gene-LOC4338674;Oryza_sativa_newGene_4275;gene-LOC4328619;gene-LOC9267420;gene-LOC107276393;gene-LOC4330022;Oryza_sativa_newGene_3…
MSTRG.10009.3	gene-LOC4332905;gene-LOC4347149;gene-LOC4348269;gene-LOC9270939;gene-LOC107282078;gene-LOC4327833;Oryza_sativa_newGene_37;Oryza_sativa_newGene_39;Oryza_sativa_newGene_5227;gene-LOC4337014;gene-LOC9269891;gene-LOC9266542;gene-LOC4331086;gene-LOC4328391;gene-LOC4324990;gene-LOC4325645;gene-LOC4326592;gene-LOC4327648;gene-LOC9269428;gene-LOC4345822;gene-LOC4341049;gene-LOC4342632;gene-LOC4343945;gen…
MSTRG.19159.2	gene-LOC4326752;gene-LOC4340641;Oryza_sativa_newGene_1870;gene-LOC4348740;gene-LOC112937018;gene-LOC112938281;gene-LOC107278210;Oryza_sativa_newGene_6772;Oryza_sativa_newGene_1697;gene-LOC112937006;gene-LOC112938299;Oryza_sativa_newGene_2841;Oryza_sativa_newGene_1841;Oryza_sativa_newGene_5033;gene-LOC4351203;gene-LOC4331542;gene-LOC9269956;gene-LOC4328165;Oryza_sativa_newGene_1294;gene-LOC4343453…
MSTRG.8266.6	gene-LOC4348060;gene-LOC4335216;gene-LOC4329681;gene-LOC4330195;gene-LOC4330191;gene-LOC4327489;gene-LOC4332905;gene-LOC4347141;gene-LOC4352059;gene-LOC4328524;gene-LOC4336741;gene-LOC4351776;gene-LOC4351777;gene-LOC9266089;gene-LOC4344444;gene-LOC9267023;gene-LOC9267024;gene-LOC107282078;gene-LOC4331787;gene-LOC9271214;gene-LOC4327836;gene-LOC4324712;gene-LOC4346173;Oryza_sativa_newGene_37;Oryza…
MSTRG.12546.3	gene-LOC107275465;Oryza_sativa_newGene_4458;Oryza_sativa_newGene_893;gene-LOC4328969;gene-LOC107280462;gene-LOC4324092;gene-LOC4340280;Oryza_sativa_newGene_3142;Oryza_sativa_newGene_2373;gene-LOC112936012;Oryza_sativa_newGene_3887;gene-LOC4328968
MSTRG.12993.1	gene-LOC4352052;gene-LOC4325641;gene-LOC4338766;gene-LOC4346716;gene-LOC4344162;gene-LOC4347038;gene-LOC4352784;gene-LOC4350234;Oryza_sativa_newGene_6824;gene-LOC112936453;gene-LOC9269583;gene-LOC107277149;gene-LOC4334835;gene-LOC4352561;gene-LOC4339463;gene-LOC107275590;gene-LOC4332256;gene-LOC4352555;gene-LOC4334850;gene-LOC4341494;gene-LOC4341368;gene-LOC4338726;gene-LOC4330573;gene-LOC4333570…
MSTRG.10012.17	gene-LOC4338059;gene-LOC4344582;gene-LOC4338581;gene-LOC4331989;gene-LOC4327426;gene-LOC4338149;gene-LOC4334611;gene-LOC9270245;gene-LOC107278492;Oryza_sativa_newGene_5104;gene-LOC9269561;gene-LOC4349880;gene-LOC4332277;gene-LOC9267736;gene-LOC4346347;gene-LOC4337181;Oryza_sativa_newGene_6078;gene-LOC112936341;Oryza_sativa_newGene_3822;gene-LOC4349927;gene-LOC4350215;Oryza_sativa_newGene_3017;gen…
MSTRG.22641.1	gene-LOC4336748;gene-LOC4329684;gene-LOC4342386;gene-LOC4342106;gene-LOC4342100;gene-LOC4344190;gene-LOC4331162;gene-LOC4326146;gene-LOC4324714;gene-LOC4338776;gene-LOC4335906;Oryza_sativa_newGene_2245;gene-LOC107280799;gene-LOC4324993;gene-LOC9269795;gene-LOC4326593;gene-LOC4341952;gene-LOC4339966;gene-LOC9266054;gene-LOC4342096;gene-LOC4345757;gene-LOC4326305;gene-LOC4346714;gene-LOC4339310;gen…
MSTRG.8639.1	gene-LOC9267088;gene-LOC107278736;gene-LOC4334585;gene-LOC4341418;gene-LOC112936452;gene-LOC4339090;gene-LOC107277274;gene-LOC4324860;gene-LOC9268348;gene-LOC9270528;Oryza_sativa_newGene_6306;gene-LOC4340188;Oryza_sativa_newGene_4638;Oryza_sativa_newGene_4256;gene-LOC107275612;gene-LOC4332916;gene-LOC4333244;Oryza_sativa_newGene_6592;gene-LOC4347496;gene-LOC107275947;gene-LOC4328939;gene-LOC43254…
MSTRG.29461.6	gene-LOC9271004;gene-LOC107275589;gene-LOC107276514;Oryza_sativa_newGene_254;gene-LOC107279454;gene-LOC4339754;gene-LOC4327007;gene-LOC4351379;Oryza_sativa_newGene_365;Oryza_sativa_newGene_2695;Oryza_sativa_newGene_5849;gene-LOC107276223;gene-LOC4324057;Oryza_sativa_newGene_2868;gene-LOC4326119;Oryza_sativa_newGene_5100;gene-LOC9269012;gene-LOC112939540;gene-LOC112938624;gene-LOC107281536;gene-LO…
MSTRG.29051.2	gene-LOC4326282;gene-LOC4347144;gene-LOC4342633;Oryza_sativa_newGene_2270;gene-LOC4351184;gene-LOC4327757;gene-LOC4332771;gene-LOC4340917;gene-LOC4351204;gene-LOC4332318;gene-LOC4332314;gene-LOC4338942;gene-LOC4327516;gene-LOC4327131;gene-LOC4336809;gene-LOC4350245;gene-LOC4334238;gene-LOC4333157;gene-LOC4324480;gene-LOC4346663;gene-LOC4328581;gene-LOC4332412;gene-LOC4329567;gene-LOC4342214;gene-…
MSTRG.14073.1	Oryza_sativa_newGene_3828;Oryza_sativa_newGene_5033;gene-LOC4331542;Oryza_sativa_newGene_1294;gene-LOC4326752;Oryza_sativa_newGene_1870;gene-LOC4349583;gene-LOC112937018;gene-LOC112938281;gene-LOC107279153;gene-LOC4341847;gene-LOC4328050;gene-LOC4344977;gene-LOC4328447;gene-LOC107279363;gene-LOC4334871;gene-LOC107281942;Oryza_sativa_newGene_3563;gene-LOC107277270;gene-LOC4346026;gene-LOC112937920…
MSTRG.16856.3	gene-LOC112936904;gene-LOC4349136;gene-LOC107280007;Oryza_sativa_newGene_1937;gene-LOC112937012;Oryza_sativa_newGene_1689;gene-LOC9267797;gene-LOC107279018;gene-LOC9266969;Oryza_sativa_newGene_4381;Oryza_sativa_newGene_5388;gene-LOC112938810;gene-LOC4323850;gene-LOC112938366;gene-LOC107280591;gene-LOC107280624;Oryza_sativa_newGene_2752;gene-LOC107281749;gene-LOC107275993;gene-LOC9270993;Oryza_sat…
MSTRG.30286.1	gene-LOC4328524;gene-LOC4351776;gene-LOC4331164;gene-LOC4325381;gene-LOC4327836;Oryza_sativa_newGene_37;gene-LOC4341966;gene-LOC4338238;Oryza_sativa_newGene_1698;gene-LOC4332560;Oryza_sativa_newGene_3710;gene-LOC4338047;gene-LOC4333019;gene-LOC4349638;gene-LOC4334156;gene-LOC107275630;gene-LOC4343750;gene-LOC4345976;gene-LOC4328023;gene-LOC4344788;gene-LOC107280582;gene-LOC4349406;Oryza_sativa_ne…
MSTRG.489.1	gene-LOC4327153;gene-LOC112936007;gene-LOC4326820;gene-LOC4339918;gene-LOC107276644;gene-LOC9270019;gene-LOC107279914;gene-LOC4344829;gene-LOC112938795;gene-LOC4352305;gene-LOC9266280;Oryza_sativa_newGene_3981;gene-LOC4348539;gene-LOC9272098;gene-LOC107279112;Oryza_sativa_newGene_2930;gene-LOC4334026;gene-LOC112939685;gene-LOC112939723;gene-LOC4348617;Oryza_sativa_newGene_4403;gene-LOC4351651;gen…
MSTRG.31628.3	gene-LOC4332905;gene-LOC112937622;gene-LOC4347428;gene-LOC4336460;gene-LOC9271214;gene-LOC4324717;Oryza_sativa_newGene_39;gene-LOC4338771;gene-LOC4352627;gene-LOC4337014;gene-LOC4324990;Oryza_sativa_newGene_4142;gene-LOC4339962;gene-LOC4346972;gene-LOC4326503;gene-LOC4347044;gene-LOC4338592;gene-LOC4327757;gene-LOC4340917;gene-LOC4347032;gene-LOC4330629;gene-LOC4329017;gene-LOC9267885;gene-LOC432…
MSTRG.5879.6	gene-LOC4329031;gene-LOC4348824;gene-LOC4338815;gene-LOC107278734;gene-LOC4344056;gene-LOC4338416;gene-LOC4330316;gene-LOC4336298;Oryza_sativa_newGene_2242;gene-LOC4331085;gene-LOC4347677;gene-LOC4327738;gene-LOC4349099;gene-LOC4345939;Oryza_sativa_newGene_831;gene-LOC4352505;gene-LOC9271721;Oryza_sativa_newGene_6650;gene-LOC107277912;gene-LOC4350243;gene-LOC4329411;gene-LOC9266142;gene-LOC435214…
MSTRG.24296.9	gene-LOC4331981;Oryza_sativa_newGene_1541;gene-LOC107278092;Oryza_sativa_newGene_1293;gene-LOC4348067;gene-LOC4341123;Oryza_sativa_newGene_1514;gene-LOC4337116;Oryza_sativa_newGene_3242;gene-LOC107276163;gene-LOC9267751;gene-LOC4333016;gene-LOC107276742;Oryza_sativa_newGene_1484;gene-LOC4330535;Oryza_sativa_newGene_6645;Oryza_sativa_newGene_3133;gene-LOC4350291;gene-LOC4337601;gene-LOC4336993;Ory…
MSTRG.20160.3	gene-LOC4326982;gene-LOC9270359;Oryza_sativa_newGene_1050;gene-LOC4352909
MSTRG.30385.1	gene-LOC4331756;gene-LOC9269908;Oryza_sativa_newGene_2710;gene-LOC4347432;Oryza_sativa_newGene_2275;Oryza_sativa_newGene_2254;gene-LOC4347066;gene-LOC107278855;gene-LOC4333621;gene-LOC112937936;gene-LOC4329746;gene-LOC107278637
MSTRG.24557.1	gene-LOC4326754;gene-LOC112937620;Oryza_sativa_newGene_6224;gene-LOC107276858;gene-LOC107275411;gene-LOC107280790;Oryza_sativa_newGene_628;gene-LOC107280250;gene-LOC107276697;gene-LOC107275639;Oryza_sativa_newGene_3725;Oryza_sativa_newGene_3767;Oryza_sativa_newGene_5037;gene-LOC4339061;gene-LOC107280629;Oryza_sativa_newGene_5942;Oryza_sativa_newGene_3851;gene-LOC4349526;Oryza_sativa_newGene_5716;…
MSTRG.26475.2	gene-LOC107281567;Oryza_sativa_newGene_5387;Oryza_sativa_newGene_5035;gene-LOC107281735;gene-LOC112936367;gene-LOC112936360;gene-LOC107281655;gene-LOC4349572;gene-LOC112936574;gene-LOC107276472;gene-LOC107279467;Oryza_sativa_newGene_1969;gene-LOC4343901;gene-LOC107277778;gene-LOC4338243;gene-LOC107275325;gene-LOC107280155;Oryza_sativa_newGene_5106;gene-LOC107279812;gene-LOC107281649;gene-LOC43478…
MSTRG.7595.15	Oryza_sativa_newGene_6195;gene-LOC4327407;gene-LOC4348269;gene-LOC4334506;Oryza_sativa_newGene_3545;gene-LOC4326850;gene-LOC112937004;gene-LOC4345839;gene-LOC4328094;gene-LOC4340216;gene-LOC4340250;gene-LOC4338074;gene-LOC9270106;gene-LOC4331745;gene-LOC9268920;gene-LOC4344051;gene-LOC4347865;gene-LOC9272035;gene-LOC4329338;gene-LOC4334259;gene-LOC4336807;gene-LOC4342051;gene-LOC107279587;gene-LO…
MSTRG.23901.1	gene-LOC107281212;gene-LOC112938301;gene-LOC4342249;gene-LOC4331723;gene-LOC4337187;gene-LOC4332848;gene-LOC107275355;gene-LOC4336656;gene-LOC4351606;Oryza_sativa_newGene_3766;gene-LOC107277846;Oryza_sativa_newGene_1297;Oryza_sativa_newGene_1292;Oryza_sativa_newGene_5997;gene-LOC107276500;Oryza_sativa_newGene_553;Oryza_sativa_newGene_550;gene-LOC4348533;gene-LOC107281975;gene-LOC107281976;gene-LO…
MSTRG.19857.5	gene-LOC4335922;gene-LOC4328221;gene-LOC4349336;gene-LOC4335219;gene-LOC4330195;gene-LOC9268172;gene-LOC9268179;gene-LOC4328761;gene-LOC107278438;gene-LOC4348888;gene-LOC4342106;gene-LOC4343852;gene-LOC4346375;gene-LOC4347423;gene-LOC4347421;gene-LOC9266089;gene-LOC9266087;gene-LOC4333528;gene-LOC4348741;gene-LOC4352279;gene-LOC4331163;gene-LOC9270395;gene-LOC4324718;gene-LOC4340382;gene-LOC43526…
MSTRG.7327.1	gene-LOC4352624;gene-LOC9269328;gene-LOC4335374;gene-LOC4327074;gene-LOC4343115;gene-LOC4348510;gene-LOC4346662;gene-LOC112937326;gene-LOC107276411;gene-LOC4347679;Oryza_sativa_newGene_3527;gene-LOC4342222;gene-LOC107275812;Oryza_sativa_newGene_5318;gene-LOC4337377;gene-LOC4339685;gene-LOC4326724;gene-LOC4347476;gene-LOC107280897;gene-LOC4328542;gene-LOC9268150;gene-LOC4329894;gene-LOC4326381;Ory…
MSTRG.5102.32	gene-LOC4350038;Oryza_sativa_newGene_1886;Oryza_sativa_newGene_482;gene-LOC107276497;gene-LOC107280155;gene-LOC107277288;gene-LOC112936822;gene-LOC4348117;gene-LOC9270218;gene-LOC4336248;Oryza_sativa_newGene_2300;gene-LOC107277512;gene-LOC107280698;Oryza_sativa_newGene_2624;gene-LOC4352467;Oryza_sativa_newGene_2543;Oryza_sativa_newGene_4136;gene-LOC107278125
MSTRG.20417.1	gene-LOC107281212;gene-LOC107279261;gene-LOC4339041;gene-LOC112938301;gene-LOC4342249;gene-LOC4331723;gene-LOC4334261;gene-LOC4337187;Oryza_sativa_newGene_3018;gene-LOC107275355;Oryza_sativa_newGene_1297;Oryza_sativa_newGene_1292;Oryza_sativa_newGene_5997;gene-LOC4329720;gene-LOC107276500;Oryza_sativa_newGene_553;Oryza_sativa_newGene_550;Oryza_sativa_newGene_554;gene-LOC4348533;gene-LOC107281975;…
MSTRG.18286.1	gene-LOC4352416;Oryza_sativa_newGene_1702;gene-LOC4335766;gene-LOC4334142;gene-LOC9270249;gene-LOC4331252;gene-LOC4349121;gene-LOC4328143;gene-LOC4327744;gene-LOC4345965;gene-LOC4350004;gene-LOC4343477;Oryza_sativa_newGene_4243;gene-LOC4346945;gene-LOC4337768;gene-LOC4337766;gene-LOC107278282;gene-LOC4352130;gene-LOC9269734;gene-LOC4341454;gene-LOC107277248;gene-LOC4347032;gene-LOC4343795;gene-LO…
MSTRG.16556.2	gene-LOC4324712;gene-LOC4351276;gene-LOC4348049;gene-LOC4346693;gene-LOC4331717;Oryza_sativa_newGene_718;Oryza_sativa_newGene_5172;gene-LOC9269039;Oryza_sativa_newGene_1314;gene-LOC4349234;gene-LOC4338160;gene-LOC107279350;gene-LOC4341980;gene-LOC4333162;gene-LOC9271142;gene-LOC4343235;gene-LOC4325916;gene-LOC107276026;gene-LOC4332359;gene-LOC4344466;gene-LOC4348587;gene-LOC4343327;gene-LOC433744…
MSTRG.29051.8	gene-LOC4336463;gene-LOC4337780;gene-LOC4345941;gene-LOC4347503;gene-LOC4330409;gene-LOC4352733;gene-LOC4349284;gene-LOC112939907;gene-LOC4337983;gene-LOC107276761;gene-LOC4324129;gene-LOC9269728;Oryza_sativa_newGene_5310;Oryza_sativa_newGene_1349;gene-LOC4326375;gene-LOC112936025;gene-LOC4324778;gene-LOC9268512;gene-LOC4330514;Oryza_sativa_newGene_4372;Oryza_sativa_newGene_1204;gene-LOC4327351;O…
MSTRG.1823.1	gene-LOC4332595;gene-LOC107276199;gene-LOC4324857;gene-LOC9268927;gene-LOC107279853;gene-LOC4330063;gene-LOC9268430;gene-LOC4334442;gene-LOC112938224;Oryza_sativa_newGene_7082;gene-LOC107275774;gene-LOC4335576;Oryza_sativa_newGene_1563;gene-LOC4345988;Oryza_sativa_newGene_4450;gene-LOC107276944;gene-LOC107279170;gene-LOC107276287;gene-LOC4335880;gene-LOC4348252;gene-LOC4337791;gene-LOC4338211;gen…
MSTRG.6656.1	gene-LOC4351198;gene-LOC4344564;gene-LOC4346747;gene-LOC4352580;gene-LOC107277115;gene-LOC4331167;gene-LOC4334338;gene-LOC4337906;gene-LOC107275828;Oryza_sativa_newGene_1033;gene-LOC4330634;gene-LOC9271893;gene-LOC4336103;gene-LOC4330172;gene-LOC4328051;gene-LOC4328052;gene-LOC4331473;Oryza_sativa_newGene_2044;gene-LOC4324249;gene-LOC4340300;gene-LOC4351321;gene-LOC4324914;gene-LOC112939724;gene-…
MSTRG.7891.1	gene-LOC107281567;gene-LOC107278042;Oryza_sativa_newGene_5387;gene-LOC107281735;gene-LOC4335116;gene-LOC112936367;gene-LOC112936360;gene-LOC107281655;gene-LOC112936574;gene-LOC107276472;Oryza_sativa_newGene_1969;gene-LOC4343901;gene-LOC107277778;gene-LOC4338243;gene-LOC107275325;gene-LOC107276140;gene-LOC107280155;gene-LOC107275546;Oryza_sativa_newGene_5106;gene-LOC107279812;gene-LOC107281649;gen…
MSTRG.15987.1	gene-LOC4339156;gene-LOC4338209;Oryza_sativa_newGene_554;gene-LOC4325751;gene-LOC4346617;gene-LOC4335371;gene-LOC4348874;Oryza_sativa_newGene_766;gene-LOC4350737;gene-LOC4332796;gene-LOC4331138;gene-LOC4328853;gene-LOC112938193;Oryza_sativa_newGene_1036;gene-LOC4338247;gene-LOC4331535;gene-LOC4342360;Oryza_sativa_newGene_4701;gene-LOC107279225;gene-LOC4347225;gene-LOC4352677;gene-LOC4343988;Oryza…
MSTRG.26058.1	gene-LOC4335920;gene-LOC4335110;Oryza_sativa_newGene_4413;gene-LOC107277643;gene-LOC107277888;Oryza_sativa_newGene_2405;gene-LOC4334286;gene-LOC107279878;gene-LOC4323862;gene-LOC107278698;gene-LOC9269185;gene-LOC4349761;gene-LOC4345294;gene-LOC4339225;gene-LOC107276920;gene-LOC4348327;Oryza_sativa_newGene_3639;gene-LOC4324018;gene-LOC4326731;gene-LOC4325670;gene-LOC4324311;gene-LOC9268136;gene-LO…
MSTRG.2177.3	gene-LOC4326754;gene-LOC112937620;Oryza_sativa_newGene_6224;gene-LOC107276858;gene-LOC107275411;gene-LOC107280790;Oryza_sativa_newGene_628;gene-LOC9271004;gene-LOC107280250;gene-LOC107276697;gene-LOC107275639;Oryza_sativa_newGene_3767;Oryza_sativa_newGene_5037;gene-LOC4339061;gene-LOC107280629;Oryza_sativa_newGene_5942;Oryza_sativa_newGene_3851;Oryza_sativa_newGene_5716;gene-LOC9271148;Oryza_sati…
MSTRG.15164.1	gene-LOC4350107;gene-LOC4337180;Oryza_sativa_newGene_3828;Oryza_sativa_newGene_5033;gene-LOC4351203;gene-LOC4331542;gene-LOC9269956;gene-LOC4328165;Oryza_sativa_newGene_1294;gene-LOC4343453;gene-LOC4326752;gene-LOC4340641;Oryza_sativa_newGene_1870;gene-LOC4348740;gene-LOC112937018;gene-LOC112938281;gene-LOC4346849;Oryza_sativa_newGene_4062;gene-LOC107279153;gene-LOC4341847;gene-LOC4344977;gene-LO…
MSTRG.11920.1	Oryza_sativa_newGene_6988;Oryza_sativa_newGene_2029;gene-LOC4343350;gene-LOC4349733;Oryza_sativa_newGene_4547;Oryza_sativa_newGene_2782;Oryza_sativa_newGene_6014;gene-LOC4338219;gene-LOC4338364;gene-LOC4327565;gene-LOC4331178;gene-LOC4338100;gene-LOC107275770
MSTRG.23941.2	gene-LOC4326754;gene-LOC112937620;Oryza_sativa_newGene_6224;gene-LOC107276858;gene-LOC107275411;gene-LOC107280790;Oryza_sativa_newGene_628;gene-LOC9271004;gene-LOC107280250;gene-LOC107276697;gene-LOC107275639;Oryza_sativa_newGene_3767;Oryza_sativa_newGene_5037;gene-LOC4339061;gene-LOC107280629;Oryza_sativa_newGene_5942;Oryza_sativa_newGene_3851;Oryza_sativa_newGene_5716;gene-LOC9271148;Oryza_sati…
MSTRG.19466.10	gene-LOC4352412;Oryza_sativa_newGene_5985;Oryza_sativa_newGene_2635;gene-LOC4346602;gene-LOC9269469;Oryza_sativa_newGene_2819
MSTRG.24257.2	gene-LOC4326752;gene-LOC4340641;Oryza_sativa_newGene_1870;gene-LOC4348740;gene-LOC112937018;gene-LOC112938281;gene-LOC107278210;Oryza_sativa_newGene_6772;Oryza_sativa_newGene_1697;gene-LOC112937006;gene-LOC112938299;Oryza_sativa_newGene_2841;Oryza_sativa_newGene_1841;Oryza_sativa_newGene_5033;gene-LOC4351203;gene-LOC4331542;gene-LOC9269956;gene-LOC4328165;Oryza_sativa_newGene_1294;gene-LOC4343453…
MSTRG.15269.1	gene-LOC4338624;gene-LOC107278731;gene-LOC4350236;gene-LOC4330465;gene-LOC4344688;gene-LOC4327353;gene-LOC4325164;gene-LOC4332367;gene-LOC4330356;Oryza_sativa_newGene_2842;gene-LOC4351356;gene-LOC4338229;gene-LOC107275806;gene-LOC4344147;gene-LOC4332388;gene-LOC4336962;gene-LOC4329997;gene-LOC4341606;gene-LOC4332803;gene-LOC4347726;gene-LOC4349026;gene-LOC4339625;gene-LOC4330091;Oryza_sativa_newG…
MSTRG.26739.14	gene-LOC107281567;Oryza_sativa_newGene_5387;Oryza_sativa_newGene_5035;gene-LOC107281735;gene-LOC112936367;gene-LOC112936360;gene-LOC107281655;gene-LOC4349572;gene-LOC112936574;gene-LOC107276472;gene-LOC107279467;Oryza_sativa_newGene_1969;gene-LOC4343901;gene-LOC107277778;gene-LOC4338243;gene-LOC107275325;gene-LOC107280155;Oryza_sativa_newGene_5106;gene-LOC107279812;gene-LOC107281649;gene-LOC43478…
MSTRG.26137.8	gene-LOC4331742;gene-LOC107276912;gene-LOC4329105;gene-LOC9272454;Oryza_sativa_newGene_1012;gene-LOC9270759;gene-LOC4342027;Oryza_sativa_newGene_2262;Oryza_sativa_newGene_474;gene-LOC4341486;Oryza_sativa_newGene_3861;gene-LOC9270348;Oryza_sativa_newGene_4440;gene-LOC107277689;gene-LOC107275430;Oryza_sativa_newGene_7072;Oryza_sativa_newGene_4105;Oryza_sativa_newGene_4685;Oryza_sativa_newGene_6163
MSTRG.17139.2	gene-LOC107281567;gene-LOC107278042;Oryza_sativa_newGene_5387;gene-LOC107281735;gene-LOC4335116;gene-LOC112936367;gene-LOC112936360;gene-LOC107281655;gene-LOC112936574;gene-LOC107276472;Oryza_sativa_newGene_1969;gene-LOC4343901;gene-LOC107277778;gene-LOC4338243;gene-LOC107275325;gene-LOC107276140;gene-LOC107275546;Oryza_sativa_newGene_5106;gene-LOC107279812;gene-LOC107281649;gene-LOC4347841;gene-…
MSTRG.12144.1	gene-LOC9267623
MSTRG.13326.1	gene-LOC4343929;Oryza_sativa_newGene_937;Oryza_sativa_newGene_2318;Oryza_sativa_newGene_3420
MSTRG.20064.1	gene-LOC4326754;gene-LOC112937620;Oryza_sativa_newGene_6224;gene-LOC107276858;gene-LOC107275411;gene-LOC107280790;Oryza_sativa_newGene_628;gene-LOC9271004;gene-LOC107280250;gene-LOC107276697;gene-LOC107275639;Oryza_sativa_newGene_3767;Oryza_sativa_newGene_5037;gene-LOC4339061;gene-LOC107280629;Oryza_sativa_newGene_5942;Oryza_sativa_newGene_3851;Oryza_sativa_newGene_5716;gene-LOC9271148;Oryza_sati…
MSTRG.28028.3	gene-LOC4327153;gene-LOC4326820;gene-LOC4339918;gene-LOC107276644;gene-LOC9270019;gene-LOC4344829;gene-LOC112938795;gene-LOC4352305;gene-LOC9266280;gene-LOC9270263;Oryza_sativa_newGene_3981;gene-LOC107279112;gene-LOC4334026;gene-LOC112939685;Oryza_sativa_newGene_6635;gene-LOC4348617;Oryza_sativa_newGene_4403;gene-LOC4351651;gene-LOC107277039;gene-LOC107279663;gene-LOC4348937;gene-LOC4342832;gene-…
MSTRG.9629.1	gene-LOC107278437;gene-LOC4349612;gene-LOC4330970;gene-LOC4337235;gene-LOC107281086;Oryza_sativa_newGene_6768;gene-LOC4335063;gene-LOC4335069;Oryza_sativa_newGene_5868;gene-LOC4340921;gene-LOC107280532;gene-LOC9267500;gene-LOC107280424;gene-LOC4345978;Oryza_sativa_newGene_4258;gene-LOC4332267;gene-LOC4342786;gene-LOC4350771;gene-LOC9267882;Oryza_sativa_newGene_3751;gene-LOC107275748;Oryza_sativa_…
MSTRG.22856.1	gene-LOC107282058;gene-LOC4335182;Oryza_sativa_newGene_2763;gene-LOC107277095;Oryza_sativa_newGene_6936;gene-LOC9271637;Oryza_sativa_newGene_1158;gene-LOC107278423;gene-LOC4341947;Oryza_sativa_newGene_2929;gene-LOC107280429;Oryza_sativa_newGene_5060;Oryza_sativa_newGene_7104;Oryza_sativa_newGene_301;gene-LOC107279611;Oryza_sativa_newGene_1846;gene-LOC4349699;Oryza_sativa_newGene_6784;gene-LOC1072…
MSTRG.19362.3	gene-LOC4350107;gene-LOC4337180;Oryza_sativa_newGene_3828;Oryza_sativa_newGene_5033;gene-LOC4351203;gene-LOC4331542;gene-LOC9269956;gene-LOC4328165;Oryza_sativa_newGene_1294;gene-LOC4343453;gene-LOC4326752;gene-LOC4340641;Oryza_sativa_newGene_1870;gene-LOC4348740;gene-LOC112937018;gene-LOC112938281;gene-LOC4346849;Oryza_sativa_newGene_4062;gene-LOC107279153;gene-LOC4341847;gene-LOC4344977;gene-LO…
MSTRG.25415.1	gene-LOC4342472;gene-LOC4325141;gene-LOC4348886;gene-LOC4341032;gene-LOC4341038;gene-LOC4331335;gene-LOC107279016;gene-LOC4351275;gene-LOC4334159;gene-LOC112938316;gene-LOC4326401;gene-LOC9269577;Oryza_sativa_newGene_725;gene-LOC4350034;gene-LOC4324478;Oryza_sativa_newGene_2899;Oryza_sativa_newGene_5039;gene-LOC4328942;gene-LOC9269958;gene-LOC4324859;gene-LOC4339260;gene-LOC4335713;gene-LOC433365…
MSTRG.11901.1	Oryza_sativa_newGene_2797;gene-LOC4345799;gene-LOC4329509;gene-LOC4335683;Oryza_sativa_newGene_2339;gene-LOC107278778;gene-LOC4331059;gene-LOC107279231;gene-LOC4331101
MSTRG.29590.1	Oryza_sativa_newGene_3751;gene-LOC4333363;gene-LOC112936600;gene-LOC4335333;gene-LOC107276823;gene-LOC4350369;Oryza_sativa_newGene_6303;gene-LOC4324847;Oryza_sativa_newGene_3987;Oryza_sativa_newGene_6065;gene-LOC4329393;gene-LOC9266937;gene-LOC9267636;Oryza_sativa_newGene_1658;gene-LOC107276079;gene-LOC107280826;gene-LOC4346594;gene-LOC4324983;gene-LOC4326586;Oryza_sativa_newGene_225;gene-LOC1072…
MSTRG.4620.1	gene-LOC4332767;gene-LOC4346195
MSTRG.25242.1	gene-LOC4327153;gene-LOC112936007;gene-LOC4326820;gene-LOC4339918;gene-LOC107276644;gene-LOC9270019;gene-LOC107279914;gene-LOC4344829;gene-LOC112938795;gene-LOC4352305;gene-LOC9266280;Oryza_sativa_newGene_3981;gene-LOC4348539;gene-LOC9272098;gene-LOC107279112;Oryza_sativa_newGene_2930;gene-LOC4334026;gene-LOC112939685;gene-LOC112939723;gene-LOC4348617;Oryza_sativa_newGene_4403;gene-LOC4351651;gen…
MSTRG.11478.1	gene-LOC4339146;gene-LOC9267675;gene-LOC4351951;gene-LOC4325462;gene-LOC107275903;gene-LOC4344232;gene-LOC4334195;gene-LOC4339622;Oryza_sativa_newGene_4280;gene-LOC4343806;gene-LOC107276928;gene-LOC4345992;gene-LOC107276405;Oryza_sativa_newGene_6664;gene-LOC4336247;Oryza_sativa_newGene_1745;Oryza_sativa_newGene_6707;gene-LOC4326712;gene-LOC4324917;Oryza_sativa_newGene_1440;Oryza_sativa_newGene_63…
MSTRG.26710.1	gene-LOC9271654;gene-LOC9269550;Oryza_sativa_newGene_4356;Oryza_sativa_newGene_6679;gene-LOC4329465;gene-LOC9268186;gene-LOC4333130;gene-LOC9270791;gene-LOC9272625
MSTRG.20353.4	Oryza_sativa_newGene_1871;gene-LOC4327280;gene-LOC4342286;gene-LOC4344559;gene-LOC4344166;gene-LOC4337473;Oryza_sativa_newGene_4457;gene-LOC4325402;gene-LOC9272259;Oryza_sativa_newGene_2495;gene-LOC112937315;gene-LOC4344292
MSTRG.12190.2	gene-LOC4335858;gene-LOC9267881;gene-LOC4325183;gene-LOC4342267;gene-LOC107281355;Oryza_sativa_newGene_6542;gene-LOC4334992;gene-LOC4350174;Oryza_sativa_newGene_1236;gene-LOC107277066;gene-LOC4327888;gene-LOC4328124;Oryza_sativa_newGene_4081;gene-LOC4345039;gene-LOC4343238;gene-LOC4346275;gene-LOC4339699
MSTRG.29514.1	gene-LOC9268285;gene-LOC4336742;gene-LOC112939314;gene-LOC107275737;Oryza_sativa_newGene_5809;gene-LOC4351031;Oryza_sativa_newGene_581;gene-LOC4333012;gene-LOC4328264;gene-LOC4346116;gene-LOC4342734;gene-LOC4335618;gene-LOC4347931;gene-LOC4331948;gene-LOC4339809;gene-LOC107278615;gene-LOC4332003;gene-LOC4334780;gene-LOC9269265;gene-LOC107275856;gene-LOC4338275;gene-LOC4338169;gene-LOC4325203;gene…
MSTRG.26513.1	gene-LOC4328393;Oryza_sativa_newGene_5382;gene-LOC107277038;gene-LOC107276146;gene-LOC9271980;gene-LOC4348769;gene-LOC107277507;Oryza_sativa_newGene_4570;gene-LOC107275484;gene-LOC4327668;gene-LOC107275606;Oryza_sativa_newGene_7085;Oryza_sativa_newGene_2953;gene-LOC107276975;gene-LOC107275573;Oryza_sativa_newGene_3117;gene-LOC107279728;gene-LOC4343840;gene-LOC9269469
MSTRG.18437.1	gene-LOC4338059;gene-LOC4344581;gene-LOC4338581;gene-LOC4352416;gene-LOC4334495;gene-LOC4334142;gene-LOC9272106;gene-LOC4327426;gene-LOC4338149;gene-LOC4334611;gene-LOC4331259;gene-LOC4331252;gene-LOC4331255;gene-LOC107278492;gene-LOC4346539;gene-LOC4327743;gene-LOC9269561;gene-LOC4350004;gene-LOC4343473;gene-LOC4344798;gene-LOC4344791;gene-LOC4345227;gene-LOC4342791;gene-LOC4332277;gene-LOC43322…
MSTRG.302.3	gene-LOC4328228;gene-LOC4335219;gene-LOC4330195;gene-LOC4330198;gene-LOC4328761;gene-LOC4347149;Oryza_sativa_newGene_6196;gene-LOC4343852;gene-LOC4347421;gene-LOC9266089;gene-LOC4344444;gene-LOC9266087;gene-LOC107280562;gene-LOC4333528;gene-LOC4348741;gene-LOC4324718;gene-LOC4324712;gene-LOC4342601;gene-LOC4337011;gene-LOC107279563;gene-LOC4332952;gene-LOC9269793;gene-LOC9269428;gene-LOC4345822;g…
MSTRG.12047.1	gene-LOC4345964;gene-LOC4328449;gene-LOC4335758;gene-LOC4352652;Oryza_sativa_newGene_3199;gene-LOC4343533;gene-LOC4329816;gene-LOC107279800;gene-LOC4336731;gene-LOC4324022;gene-LOC4343315;gene-LOC9269873;gene-LOC4326215
MSTRG.15721.1	Oryza_sativa_newGene_6840;gene-LOC9266987;gene-LOC4350677;Oryza_sativa_newGene_3242;Oryza_sativa_newGene_5374;gene-LOC4346844;gene-LOC4352068;gene-LOC9267523;Oryza_sativa_newGene_1541
MSTRG.10225.1	Oryza_sativa_newGene_4129;gene-LOC107279078;gene-LOC4337758;Oryza_sativa_newGene_5642;Oryza_sativa_newGene_1461;gene-LOC4345238;gene-LOC4348966;gene-LOC4343431;Oryza_sativa_newGene_5159;Oryza_sativa_newGene_6032;gene-LOC107275426;gene-LOC4334676;gene-LOC107276924;gene-LOC107279094;gene-LOC107276670;gene-LOC107281656;Oryza_sativa_newGene_6173;gene-LOC107275841;gene-LOC112939671;gene-LOC9272536;gen…
MSTRG.26542.1	gene-LOC4330198;gene-LOC4327489;gene-LOC4343852;gene-LOC4351776;gene-LOC9266089;gene-LOC107275286;gene-LOC107282078;Oryza_sativa_newGene_6226;gene-LOC4324718;Oryza_sativa_newGene_39;gene-LOC4341966;gene-LOC107276471;gene-LOC4337011;gene-LOC4337017;gene-LOC107279563;gene-LOC9269891;gene-LOC4332952;gene-LOC4326596;gene-LOC4327648;gene-LOC9269428;gene-LOC4345820;gene-LOC4345822;gene-LOC4341049;gene-…
MSTRG.16856.1	gene-LOC4351963;gene-LOC107275736;gene-LOC9266309;gene-LOC4348691;gene-LOC4350011;Oryza_sativa_newGene_6330;gene-LOC112936113;Oryza_sativa_newGene_7134
MSTRG.21028.1	gene-LOC4327566;gene-LOC4346704;gene-LOC112939845;gene-LOC4333949;gene-LOC112936899;gene-LOC4332803;gene-LOC4348957;gene-LOC4334857;gene-LOC4334964;gene-LOC4324030;gene-LOC4334901;gene-LOC107278614;gene-LOC4351727;gene-LOC4327546;gene-LOC4350453;gene-LOC4337944;gene-LOC4328784;gene-LOC4343741;gene-LOC107281144;gene-LOC4352662;gene-LOC4342852;gene-LOC4346214
MSTRG.28850.1	gene-LOC107282058;gene-LOC107280429;gene-LOC4340226;gene-LOC4327943;gene-LOC107278018;gene-LOC4344345;Oryza_sativa_newGene_4837;Oryza_sativa_newGene_5527;gene-LOC107279611;Oryza_sativa_newGene_6133;gene-LOC4338883;Oryza_sativa_newGene_4685;Oryza_sativa_newGene_4033;gene-LOC4338173;gene-LOC107278193;Oryza_sativa_newGene_2929;Oryza_sativa_newGene_3322;Oryza_sativa_newGene_5200;gene-LOC107280115;gen…
MSTRG.22811.1	gene-LOC4343015;gene-LOC9270657;gene-LOC4336949;gene-LOC4346979;gene-LOC9270681;gene-LOC107276368;Oryza_sativa_newGene_4771;gene-LOC9270547;Oryza_sativa_newGene_55;gene-LOC4325768;Oryza_sativa_newGene_5139;Oryza_sativa_newGene_3845;gene-LOC4334321;gene-LOC4345763;Oryza_sativa_newGene_3110;gene-LOC107275971;gene-LOC4332378;gene-LOC4347729;gene-LOC4352328;gene-LOC4324084;gene-LOC4332350;Oryza_sativ…
MSTRG.30196.23	gene-LOC4343512;gene-LOC4344142;Oryza_sativa_newGene_6344
MSTRG.11885.2	gene-LOC107277606;Oryza_sativa_newGene_1706;gene-LOC4343415;Oryza_sativa_newGene_6612;gene-LOC4325434;gene-LOC9268811
MSTRG.7205.1	gene-LOC4352620;Oryza_sativa_newGene_2790;Oryza_sativa_newGene_4988;gene-LOC4349500;gene-LOC4336189;gene-LOC4335211;gene-LOC4335932;gene-LOC107276617;gene-LOC4333537;gene-LOC4331002;gene-LOC9267354;gene-LOC4344714;gene-LOC9266701;gene-LOC4338199;gene-LOC4325418;gene-LOC4324049
MSTRG.17111.1	gene-LOC4326988;gene-LOC4349288;gene-LOC4333771;Oryza_sativa_newGene_3116;gene-LOC4331059;gene-LOC4323847;gene-LOC4333936;Oryza_sativa_newGene_7057;gene-LOC4327734;gene-LOC4350963;gene-LOC4339027;gene-LOC4340145;gene-LOC4332417;Oryza_sativa_newGene_4284;Oryza_sativa_newGene_3068;Oryza_sativa_newGene_5360;gene-LOC4344504;gene-LOC4342440;gene-LOC4349810;gene-LOC4326359;gene-LOC4337371;gene-LOC43356…
MSTRG.22450.1	gene-LOC107277256;gene-LOC4352352;gene-LOC107280230
MSTRG.7165.6	gene-LOC9268856;gene-LOC4324848;gene-LOC112939078;gene-LOC9271295;gene-LOC4351419;gene-LOC107276047;gene-LOC4336862;gene-LOC107281471;gene-LOC4329715;gene-LOC4350151;gene-LOC107279685;gene-LOC4335227;gene-LOC4350369;gene-LOC4333080;gene-LOC107278384;gene-LOC9267726;gene-LOC4331947;gene-LOC4348346;Oryza_sativa_newGene_964;gene-LOC9271054;gene-LOC4334792;gene-LOC4339874;gene-LOC4336484;gene-LOC4330…
MSTRG.8406.1	gene-LOC4325228;gene-LOC4326755;gene-LOC9267926;gene-LOC4341038;gene-LOC9269794;Oryza_sativa_newGene_3696;gene-LOC112937005;gene-LOC112938290;gene-LOC107279016;gene-LOC4338594;gene-LOC107276691;gene-LOC4324478;gene-LOC107276551;Oryza_sativa_newGene_4072;Oryza_sativa_newGene_5039;gene-LOC107276374;gene-LOC4328942;gene-LOC9269957;gene-LOC112938816;gene-LOC107277840;gene-LOC107276505;gene-LOC1072805…
MSTRG.30852.6	gene-LOC4329576;gene-LOC4347143;Oryza_sativa_newGene_1872;gene-LOC112937977;gene-LOC4330542;gene-LOC107280797;gene-LOC4342631;Oryza_sativa_newGene_6421;gene-LOC4334321;gene-LOC4350286;gene-LOC107275468;gene-LOC9271001;gene-LOC9269437;gene-LOC107275584;Oryza_sativa_newGene_1297;Oryza_sativa_newGene_5997;gene-LOC107276500;Oryza_sativa_newGene_553;Oryza_sativa_newGene_550;gene-LOC107281975;gene-LOC1…
MSTRG.1563.1	gene-LOC4346527;gene-LOC4347005;gene-LOC4325727;gene-LOC4344008;gene-LOC4346878;gene-LOC9271816;gene-LOC4343121;gene-LOC4336036;gene-LOC4351496;gene-LOC4327121;Oryza_sativa_newGene_6064;gene-LOC4333846;gene-LOC4343238;gene-LOC4351223;gene-LOC9270025;gene-LOC4352691;gene-LOC4331891;gene-LOC4342085;Oryza_sativa_newGene_6083;Oryza_sativa_newGene_5083;gene-LOC4324297;gene-LOC4336915;gene-LOC107275933…
MSTRG.8833.1	gene-LOC112936904;gene-LOC4349136;gene-LOC107280007;gene-LOC4341383;Oryza_sativa_newGene_1937;gene-LOC112937012;gene-LOC107280785;Oryza_sativa_newGene_1689;gene-LOC9267797;gene-LOC107279018;Oryza_sativa_newGene_5388;gene-LOC112938810;gene-LOC4323850;gene-LOC112938366;gene-LOC107280591;gene-LOC107280624;Oryza_sativa_newGene_2752;gene-LOC107281749;gene-LOC107275993;gene-LOC9270993;Oryza_sativa_newG…
MSTRG.1583.4	gene-LOC4352274;Oryza_sativa_newGene_6126;gene-LOC4328328;gene-LOC9272123;gene-LOC4334820;gene-LOC4348957;gene-LOC107276702;gene-LOC4330513;gene-LOC107280607;gene-LOC4324202
MSTRG.28818.1	gene-LOC112936574;gene-LOC112939653;Oryza_sativa_newGene_2633;Oryza_sativa_newGene_5387;Oryza_sativa_newGene_5035;gene-LOC107281735;gene-LOC112936367;gene-LOC112936360;gene-LOC107281655;gene-LOC107279078;gene-LOC4330449;gene-LOC4336845;Oryza_sativa_newGene_4519;Oryza_sativa_newGene_5642;gene-LOC4333723;gene-LOC107277308;gene-LOC107278464;Oryza_sativa_newGene_3709;gene-LOC4342864;Oryza_sativa_newG…
MSTRG.21304.1	gene-LOC9267386;Oryza_sativa_newGene_6195;gene-LOC4348269;gene-LOC4325388;gene-LOC9272429;gene-LOC4343952;gene-LOC4330540;gene-LOC4333225;gene-LOC112937004;gene-LOC4344673;gene-LOC4333565;gene-LOC4350702;gene-LOC4338615;gene-LOC4340216;gene-LOC4331715;gene-LOC4343248;gene-LOC4330629;gene-LOC4330628;gene-LOC4325189;gene-LOC9268920;Oryza_sativa_newGene_3075;gene-LOC4349575;gene-LOC4329856;gene-LOC9…
MSTRG.17001.1	Oryza_sativa_newGene_5238;gene-LOC4344489;gene-LOC4332089;gene-LOC4336116;gene-LOC4338460;gene-LOC107278255;gene-LOC4333296;gene-LOC107277236;gene-LOC9270759;gene-LOC4341511;gene-LOC9266155;gene-LOC107276874;gene-LOC4349277;gene-LOC4331894;gene-LOC4350476;gene-LOC4327859;gene-LOC4333878;gene-LOC4337133;Oryza_sativa_newGene_6962;gene-LOC4349814;gene-LOC9272243;gene-LOC4335015;gene-LOC4331189;gene-…
MSTRG.28483.1	gene-LOC9271219;gene-LOC4346064;Oryza_sativa_newGene_2576;gene-LOC9269535;gene-LOC107279132;gene-LOC9270353;gene-LOC4338796;gene-LOC4334644;gene-LOC4340469;Oryza_sativa_newGene_5526;gene-LOC4342034;Oryza_sativa_newGene_2910;gene-LOC4324926;gene-LOC4350892;Oryza_sativa_newGene_4285;gene-LOC4337302;gene-LOC4343382;gene-LOC4350137;gene-LOC4340083;gene-LOC4349644;gene-LOC4333569;Oryza_sativa_newGene_…
MSTRG.15125.1	gene-LOC107279207;gene-LOC4340253;gene-LOC9267888;gene-LOC4349583;gene-LOC4328951;gene-LOC4328871;gene-LOC4336751;gene-LOC112936014;Oryza_sativa_newGene_2263;gene-LOC4327723;gene-LOC4346706;gene-LOC4343753;Oryza_sativa_newGene_1226;gene-LOC4349191;Oryza_sativa_newGene_4487;gene-LOC4330337;gene-LOC4333626;gene-LOC9272270;Oryza_sativa_newGene_6785;gene-LOC4347464;gene-LOC107276907;gene-LOC4330398;g…
MSTRG.22382.1	gene-LOC4326752;gene-LOC4340641;Oryza_sativa_newGene_1870;gene-LOC4348740;gene-LOC112937018;gene-LOC112938281;gene-LOC107278210;gene-LOC112937006;gene-LOC112938299;Oryza_sativa_newGene_2841;Oryza_sativa_newGene_1841;Oryza_sativa_newGene_5033;gene-LOC4351203;gene-LOC4331542;gene-LOC9269956;gene-LOC4340253;gene-LOC4332152;gene-LOC107278743;gene-LOC112936609;gene-LOC9271745;gene-LOC107280193;gene-LO…
MSTRG.9908.1	gene-LOC4348060;gene-LOC4335216;gene-LOC4329681;gene-LOC107276624;gene-LOC4330195;gene-LOC4330191;gene-LOC4327489;gene-LOC4332905;gene-LOC4347141;gene-LOC4328524;gene-LOC4336741;gene-LOC4351776;gene-LOC4351777;gene-LOC9266089;gene-LOC4344444;gene-LOC9267023;gene-LOC9267024;gene-LOC107282078;gene-LOC4331787;gene-LOC9271214;gene-LOC4327836;gene-LOC4324712;gene-LOC4346173;Oryza_sativa_newGene_37;Ory…
MSTRG.18981.1	gene-LOC4348067;gene-LOC107276620;gene-LOC4328160;Oryza_sativa_newGene_5658;gene-LOC107277854;gene-LOC4339519;gene-LOC9267358;Oryza_sativa_newGene_2746;Oryza_sativa_newGene_3830;gene-LOC107278574;gene-LOC4348343;Oryza_sativa_newGene_4017;gene-LOC4342289;gene-LOC107275724;Oryza_sativa_newGene_5546;gene-LOC9271894;Oryza_sativa_newGene_366;gene-LOC112938330;Oryza_sativa_newGene_636;Oryza_sativa_newG…
MSTRG.26756.2	gene-LOC107276355;gene-LOC107277083;gene-LOC107281280;gene-LOC4335131;gene-LOC4335136;gene-LOC107275768;gene-LOC107281568;gene-LOC112936349;gene-LOC107278681;Oryza_sativa_newGene_5388;gene-LOC112938810;gene-LOC4323850;gene-LOC112938366;gene-LOC107280591;gene-LOC107280624;Oryza_sativa_newGene_2752;gene-LOC112936904;gene-LOC4349136;gene-LOC107280007;gene-LOC4341383;Oryza_sativa_newGene_1937;gene-LO…
MSTRG.20093.2	Oryza_sativa_newGene_4838;gene-LOC9270227;Oryza_sativa_newGene_4003;gene-LOC4352609;gene-LOC4346866;gene-LOC4339438;gene-LOC4352233;gene-LOC4331313
MSTRG.15577.1	gene-LOC4332270;gene-LOC4334845;gene-LOC4328555;gene-LOC4341323;gene-LOC4330370;gene-LOC4344566;gene-LOC4345943;gene-LOC4344051;gene-LOC4325229;gene-LOC4329578;gene-LOC4327407;gene-LOC4333521;gene-LOC4337785;Oryza_sativa_newGene_4172;gene-LOC4351517;gene-LOC9271899;gene-LOC4337461;gene-LOC4347276;gene-LOC4331479;Oryza_sativa_newGene_5737;gene-LOC4331674;gene-LOC4333719;gene-LOC4338614;gene-LOC434…
MSTRG.14338.2	gene-LOC9271219;gene-LOC4331165;gene-LOC4330469;Oryza_sativa_newGene_568;Oryza_sativa_newGene_5526;gene-LOC4343271;gene-LOC4349751;gene-LOC4326765;gene-LOC4324388;gene-LOC4328128;Oryza_sativa_newGene_7143;gene-LOC4333604;gene-LOC4345810;Oryza_sativa_newGene_4285;gene-LOC4337302;gene-LOC4334597;gene-LOC4344844;gene-LOC4344890;Oryza_sativa_newGene_4951;gene-LOC107281313;gene-LOC107277137;gene-LOC43…
MSTRG.6462.1	gene-LOC107281044;gene-LOC9269956;gene-LOC107279424;gene-LOC107277236;Oryza_sativa_newGene_896;gene-LOC4329387;Oryza_sativa_newGene_2956;gene-LOC4342015;Oryza_sativa_newGene_6546;gene-LOC4350505;gene-LOC107275508;gene-LOC107276938;Oryza_sativa_newGene_5808;Oryza_sativa_newGene_5856;gene-LOC107276567;gene-LOC9266884;gene-LOC4345564;Oryza_sativa_newGene_2080;gene-LOC4347237;Oryza_sativa_newGene_292…
MSTRG.24622.1	Oryza_sativa_newGene_1873;gene-LOC4344194;gene-LOC112939626;gene-LOC4340929;Oryza_sativa_newGene_243;gene-LOC4327755;Oryza_sativa_newGene_2893;gene-LOC107277840;gene-LOC4328351;gene-LOC4332348;gene-LOC4342358;gene-LOC4330808;gene-LOC107277951;gene-LOC9271987;gene-LOC4341510;Oryza_sativa_newGene_2679;gene-LOC107276804;gene-LOC4343441;gene-LOC9271404;gene-LOC4336446;gene-LOC107275872;gene-LOC112936…
MSTRG.409.1	gene-LOC4352628;gene-LOC9268856;gene-LOC4330076;gene-LOC4330077;gene-LOC4336835;gene-LOC9271471;gene-LOC107276067;gene-LOC4346932;gene-LOC107279581;gene-LOC4339637;gene-LOC4326522;gene-LOC4343016;gene-LOC4327921;gene-LOC9272531;gene-LOC4337569;gene-LOC4336667;gene-LOC4351496;gene-LOC4334196;Oryza_sativa_newGene_6937;gene-LOC4337701;gene-LOC4344097;gene-LOC4346437;gene-LOC4325110;gene-LOC4325785;g…
MSTRG.22757.14	gene-LOC107277344;Oryza_sativa_newGene_2594;gene-LOC107275953;gene-LOC4339150;gene-LOC107276009;gene-LOC4331622;gene-LOC112936937
MSTRG.23124.8	gene-LOC4326752;gene-LOC4340641;Oryza_sativa_newGene_1870;gene-LOC4348740;gene-LOC112937018;gene-LOC112938281;gene-LOC107278210;Oryza_sativa_newGene_6772;Oryza_sativa_newGene_1697;gene-LOC112937006;gene-LOC112938299;Oryza_sativa_newGene_2841;Oryza_sativa_newGene_1841;Oryza_sativa_newGene_5033;gene-LOC4351203;gene-LOC4331542;gene-LOC9269956;gene-LOC4328165;Oryza_sativa_newGene_1294;gene-LOC4343453…
MSTRG.6493.1	gene-LOC4342478;gene-LOC4331827;Oryza_sativa_newGene_4753;gene-LOC4337905;gene-LOC4350919;gene-LOC4349876;gene-LOC4341136;gene-LOC4324440;gene-LOC4336787;gene-LOC4342542;gene-LOC9266849;gene-LOC4346612;gene-LOC4343395;Oryza_sativa_newGene_4190;gene-LOC4349523;gene-LOC4352593;gene-LOC4351966;gene-LOC112938635;gene-LOC4324262;Oryza_sativa_newGene_7100;Oryza_sativa_newGene_5827;gene-LOC4325998;gene-…
MSTRG.20381.2	gene-LOC9269956;gene-LOC4326537;gene-LOC4336803;gene-LOC112936454;gene-LOC4327801;gene-LOC4329506;Oryza_sativa_newGene_4487;Oryza_sativa_newGene_1999;Oryza_sativa_newGene_4906;Oryza_sativa_newGene_7051;Oryza_sativa_newGene_3217;gene-LOC107276219;gene-LOC9268592;gene-LOC4339119;gene-LOC4350964;gene-LOC4325829;gene-LOC4329917;Oryza_sativa_newGene_6546;gene-LOC4350505;gene-LOC4332625;gene-LOC1129361…
MSTRG.20524.4	gene-LOC4352682;gene-LOC4340422;Oryza_sativa_newGene_1587
MSTRG.4770.2	gene-LOC4341591;gene-LOC4328524;Oryza_sativa_newGene_3682;gene-LOC4327659;gene-LOC4348543;gene-LOC4326647;gene-LOC4339262;gene-LOC9268251;Oryza_sativa_newGene_6459;Oryza_sativa_newGene_5651;gene-LOC4332112;gene-LOC4335862;gene-LOC4330852;gene-LOC4334287;gene-LOC4337166;gene-LOC4329625;gene-LOC9266754;gene-LOC9270671;gene-LOC4347319;gene-LOC4327625;gene-LOC4333298;gene-LOC4341126;gene-LOC4332722;g…
MSTRG.22914.1	gene-LOC4350768;Oryza_sativa_newGene_5816;gene-LOC4332290;gene-LOC4344021;Oryza_sativa_newGene_4348;gene-LOC107281483;gene-LOC4344598;gene-LOC4336218;Oryza_sativa_newGene_6113;gene-LOC4342221;gene-LOC4326660;gene-LOC4342489;gene-LOC9267667;Oryza_sativa_newGene_5756;gene-LOC107276766;Oryza_sativa_newGene_961;gene-LOC4339434;gene-LOC107278460;gene-LOC4328589;gene-LOC107277493;gene-LOC4329064
MSTRG.1008.4	gene-LOC4344580;gene-LOC107278496;gene-LOC4324873;gene-LOC4328142;gene-LOC9269566;gene-LOC4352139;Oryza_sativa_newGene_2772;gene-LOC4342003;gene-LOC4350216;gene-LOC107275352;gene-LOC9267882;gene-LOC107278437;gene-LOC4349612;gene-LOC4330970;gene-LOC9272428;gene-LOC4337235;gene-LOC107281086;gene-LOC4335063;gene-LOC4335069;gene-LOC4351067;gene-LOC4349281;gene-LOC112939313;gene-LOC107280264;gene-LOC9…
MSTRG.12010.1	gene-LOC4328428;gene-LOC4328039;Oryza_sativa_newGene_4653;gene-LOC4347169;gene-LOC4333838;gene-LOC4332782;gene-LOC107281896;gene-LOC4335648;gene-LOC4337963;gene-LOC4333380
MSTRG.29758.1	gene-LOC9267658;gene-LOC112937972;gene-LOC112936006;Oryza_sativa_newGene_6769;gene-LOC4324853;gene-LOC4325183;gene-LOC4338601;gene-LOC4344009;gene-LOC107281355;gene-LOC9270411;gene-LOC4328005;gene-LOC4340424;gene-LOC4334440;gene-LOC4340077;gene-LOC4351394;gene-LOC4331613;gene-LOC107277363;gene-LOC9272047;gene-LOC4345998;gene-LOC107276674;gene-LOC4348729;gene-LOC4337545;gene-LOC112937484;gene-LOC4…
MSTRG.18309.11	gene-LOC112937598;Oryza_sativa_newGene_561;Oryza_sativa_newGene_2644;gene-LOC9271971;Oryza_sativa_newGene_1738;Oryza_sativa_newGene_595;Oryza_sativa_newGene_6711;Oryza_sativa_newGene_4794;gene-LOC4330180;gene-LOC9266886;Oryza_sativa_newGene_242;gene-LOC107280570;gene-LOC107276737;Oryza_sativa_newGene_1200;gene-LOC4327235
MSTRG.26846.1	gene-LOC4345188;gene-LOC9267607;gene-LOC4334610;gene-LOC4324302;gene-LOC4345965;gene-LOC4341327;gene-LOC4352685;gene-LOC4351565;gene-LOC4347561;gene-LOC9266659;gene-LOC4341792;gene-LOC4350749;gene-LOC4324137;gene-LOC4338417;gene-LOC107276627;gene-LOC9270448;gene-LOC4344603;gene-LOC4340026;gene-LOC4345047;Oryza_sativa_newGene_6739;gene-LOC4326898;Oryza_sativa_newGene_1039;gene-LOC4336665;gene-LOC4…
MSTRG.5153.1	gene-LOC4347422;gene-LOC4339143;Oryza_sativa_newGene_5387;gene-LOC4348843;gene-LOC4339261;gene-LOC4336307;gene-LOC9272265;gene-LOC4347736;gene-LOC4333150;gene-LOC4343194;gene-LOC107277778;gene-LOC107281813;gene-LOC4344224;Oryza_sativa_newGene_6418;gene-LOC107276068;gene-LOC112938346;Oryza_sativa_newGene_884;gene-LOC4325610;gene-LOC107275675;Oryza_sativa_newGene_658;gene-LOC4339572;gene-LOC4339573…
MSTRG.6584.1	gene-LOC4348060;gene-LOC4335216;gene-LOC4329681;gene-LOC4330195;gene-LOC4327489;gene-LOC4332905;gene-LOC4347141;gene-LOC4328524;gene-LOC4336741;gene-LOC4351776;gene-LOC4351777;gene-LOC9266089;gene-LOC4344444;gene-LOC4333524;gene-LOC9267023;gene-LOC9267024;gene-LOC107282078;gene-LOC4331787;gene-LOC9271214;gene-LOC4327836;gene-LOC4324712;gene-LOC4346173;Oryza_sativa_newGene_37;Oryza_sativa_newGene_…
MSTRG.13486.1	gene-LOC4325228;gene-LOC4326755;gene-LOC9267926;gene-LOC4341038;gene-LOC9269794;Oryza_sativa_newGene_3696;gene-LOC112937005;gene-LOC112938290;gene-LOC107279016;gene-LOC4338594;gene-LOC107276691;gene-LOC4324478;gene-LOC107276551;Oryza_sativa_newGene_4072;Oryza_sativa_newGene_5039;gene-LOC107276374;gene-LOC4328942;gene-LOC9269957;gene-LOC112938816;gene-LOC107277840;gene-LOC107276505;gene-LOC1072805…
MSTRG.28338.6	gene-LOC107276355;gene-LOC107277083;gene-LOC107281280;gene-LOC4335131;gene-LOC4335136;gene-LOC107275768;gene-LOC107281568;gene-LOC112936349;gene-LOC107278681;Oryza_sativa_newGene_5388;gene-LOC112938810;gene-LOC4323850;gene-LOC112938366;gene-LOC107280591;gene-LOC107280624;Oryza_sativa_newGene_2752;gene-LOC112936904;gene-LOC4349136;gene-LOC107280007;gene-LOC4341383;Oryza_sativa_newGene_1937;gene-LO…
MSTRG.9494.1	gene-LOC112936007;Oryza_sativa_newGene_4179;gene-LOC4352624;Oryza_sativa_newGene_5864;gene-LOC4339315;gene-LOC107275741;gene-LOC4333190;gene-LOC4333193;Oryza_sativa_newGene_5656;gene-LOC112939723;gene-LOC4331342;gene-LOC4334017;gene-LOC4328472;Oryza_sativa_newGene_3176;gene-LOC107278463;gene-LOC4348217;gene-LOC4344438;gene-LOC4332792;Oryza_sativa_newGene_3592;gene-LOC4333244;Oryza_sativa_newGene_…
MSTRG.18590.1	gene-LOC4325228;gene-LOC4351775;gene-LOC9267926;gene-LOC9269794;gene-LOC4350895;gene-LOC112937005;gene-LOC112938290;Oryza_sativa_newGene_2893;gene-LOC112938816;gene-LOC4326481;Oryza_sativa_newGene_2477;Oryza_sativa_newGene_6987;gene-LOC9269825;Oryza_sativa_newGene_3814;gene-LOC107278515;gene-LOC107276815;gene-LOC107280311;gene-LOC112938607;gene-LOC107275914;Oryza_sativa_newGene_1493;Oryza_sativa_…
MSTRG.9059.1	gene-LOC4338059;gene-LOC4344581;gene-LOC4338581;gene-LOC4352416;gene-LOC4334495;gene-LOC4334142;gene-LOC9272106;gene-LOC4327426;gene-LOC4338149;gene-LOC4334611;gene-LOC4331259;gene-LOC4331252;gene-LOC4331255;gene-LOC107278492;gene-LOC4346539;gene-LOC4327743;gene-LOC9269561;gene-LOC4350004;gene-LOC4343473;gene-LOC4344798;gene-LOC4344791;gene-LOC4345227;gene-LOC4342791;gene-LOC4332277;gene-LOC43322…
MSTRG.15016.1	gene-LOC107276698;gene-LOC9268759;gene-LOC107281637;Oryza_sativa_newGene_4485;gene-LOC9267529;gene-LOC4324626;gene-LOC9272143;Oryza_sativa_newGene_4590;gene-LOC107275470;gene-LOC107276790;gene-LOC107281243;gene-LOC4332643;gene-LOC107279681;gene-LOC4333266;gene-LOC107278457
MSTRG.11470.5	gene-LOC107279853;gene-LOC4350583;gene-LOC4343631;gene-LOC4332578;gene-LOC9269825;gene-LOC4338424;gene-LOC4343126;Oryza_sativa_newGene_3172;gene-LOC9266172;gene-LOC4344432;gene-LOC9271597;gene-LOC4331517;gene-LOC4327183;Oryza_sativa_newGene_3123;gene-LOC4332025;gene-LOC4340484;gene-LOC4333792;gene-LOC4333793;gene-LOC4345988;gene-LOC4336391;gene-LOC4326517;gene-LOC4351579;gene-LOC9266143;gene-LOC9…
MSTRG.28826.1	Oryza_sativa_newGene_2583;Oryza_sativa_newGene_5281;gene-LOC4333791;gene-LOC4351579;gene-LOC4339877;gene-LOC107277049;gene-LOC4330164;gene-LOC9271039;Oryza_sativa_newGene_5207;gene-LOC4348658;gene-LOC112938796;gene-LOC107277007;gene-LOC107275532;gene-LOC107278150;Oryza_sativa_newGene_4099;gene-LOC107281034;gene-LOC4346242;gene-LOC107275669;gene-LOC107275332;gene-LOC107277190;Oryza_sativa_newGene_…
MSTRG.1247.1	gene-LOC4337862;gene-LOC9270748;gene-LOC4339297;gene-LOC4349403;gene-LOC4328077;gene-LOC4331993;gene-LOC4340329;gene-LOC107277418;gene-LOC4332585;gene-LOC4345640;Oryza_sativa_newGene_6512;gene-LOC4336870;gene-LOC4349356;gene-LOC4349809;gene-LOC4329703;gene-LOC9266563;Oryza_sativa_newGene_3006;gene-LOC4345664;gene-LOC4334793;gene-LOC4342690;gene-LOC4341262;gene-LOC9270090;Oryza_sativa_newGene_3975…
MSTRG.10213.1	gene-LOC4341620;gene-LOC4346373;gene-LOC4351545;gene-LOC4336329;gene-LOC4348022;gene-LOC4324195;gene-LOC4334566;gene-LOC112936645;Oryza_sativa_newGene_3418;gene-LOC4344355;gene-LOC9272164;gene-LOC4332346;Oryza_sativa_newGene_2193;gene-LOC4341928;gene-LOC9268325;gene-LOC4347816
MSTRG.13087.1	gene-LOC4325227;gene-LOC4342103;gene-LOC9269616;gene-LOC4352808;gene-LOC9272321;gene-LOC9269424;gene-LOC4343296;gene-LOC4343298;gene-LOC4350580;gene-LOC4331503;gene-LOC4324565;gene-LOC4349787;Oryza_sativa_newGene_6834;gene-LOC4340579;gene-LOC4326481;gene-LOC9266843;gene-LOC4344701;gene-LOC4349486;gene-LOC4350829;gene-LOC107275739;gene-LOC4339773;gene-LOC9270785;gene-LOC4351417;gene-LOC4325277;gen…
MSTRG.21317.1	gene-LOC4334953;gene-LOC4333549;gene-LOC4339594;gene-LOC4339907;gene-LOC4329993;gene-LOC4340551;gene-LOC4328473;Oryza_sativa_newGene_3420;gene-LOC4333158;gene-LOC4350351;Oryza_sativa_newGene_925;gene-LOC4343582;Oryza_sativa_newGene_2112
MSTRG.25220.2	gene-LOC4345594;gene-LOC107277857;gene-LOC4349362;gene-LOC4339391;gene-LOC4348776
MSTRG.22961.1	gene-LOC4350883;Oryza_sativa_newGene_2277;gene-LOC4328428;gene-LOC4347825;gene-LOC107280215;gene-LOC4345934;gene-LOC4328933;Oryza_sativa_newGene_5836;gene-LOC107276442;Oryza_sativa_newGene_5706;gene-LOC4337963;gene-LOC112939883;gene-LOC4343893
MSTRG.12198.1	gene-LOC112936904;gene-LOC4349136;gene-LOC107280007;gene-LOC4341383;Oryza_sativa_newGene_1937;gene-LOC112937012;gene-LOC107280785;Oryza_sativa_newGene_1689;gene-LOC9267797;gene-LOC107279018;gene-LOC9266969;Oryza_sativa_newGene_5388;gene-LOC112938810;gene-LOC4323850;gene-LOC112938366;gene-LOC107280591;gene-LOC107280624;Oryza_sativa_newGene_2752;gene-LOC107281749;gene-LOC107275993;gene-LOC9270993;O…
MSTRG.31350.1	gene-LOC112938365;Oryza_sativa_newGene_3602;gene-LOC4340306;Oryza_sativa_newGene_3972;gene-LOC107276939;gene-LOC9266576;gene-LOC107279923;gene-LOC4324810;gene-LOC9267266;Oryza_sativa_newGene_3876;gene-LOC9271205;Oryza_sativa_newGene_699;gene-LOC4346114;Oryza_sativa_newGene_3219;Oryza_sativa_newGene_4990;gene-LOC107280684;gene-LOC9267625;gene-LOC112936676;gene-LOC4351153;gene-LOC4331126
MSTRG.26039.1	gene-LOC4344580;gene-LOC107278496;gene-LOC4324873;gene-LOC4328142;gene-LOC107281286;gene-LOC9269566;Oryza_sativa_newGene_739;gene-LOC4326189;gene-LOC4352139;Oryza_sativa_newGene_2772;gene-LOC4342003;gene-LOC4350216;Oryza_sativa_newGene_3225;gene-LOC4325557;gene-LOC9267882;Oryza_sativa_newGene_3751;gene-LOC107275748;Oryza_sativa_newGene_3076;gene-LOC107278437;gene-LOC4349612;gene-LOC4330970;gene-L…
MSTRG.19043.2	gene-LOC4346746;gene-LOC4326034;gene-LOC4336778;Oryza_sativa_newGene_6598;gene-LOC107275676;gene-LOC4352026;Oryza_sativa_newGene_5581;Oryza_sativa_newGene_3730;gene-LOC107277940;Oryza_sativa_newGene_676;gene-LOC4333554;gene-LOC107279699;gene-LOC4332404
MSTRG.21780.30	Oryza_sativa_newGene_2569;gene-LOC4325641;gene-LOC4335730;gene-LOC4338905;gene-LOC4331290;gene-LOC4352121;gene-LOC4324620;gene-LOC4334752;gene-LOC4350407;gene-LOC107276950;gene-LOC4342516
MSTRG.14742.1	gene-LOC4336464;gene-LOC9267812;Oryza_sativa_newGene_1513;gene-LOC4343704;gene-LOC107276415;Oryza_sativa_newGene_3436;gene-LOC107277219;Oryza_sativa_newGene_2392;gene-LOC4342596
MSTRG.13971.1	gene-LOC4327153;gene-LOC112936007;gene-LOC4326820;gene-LOC4339918;gene-LOC107276644;gene-LOC9270019;gene-LOC107279914;gene-LOC4344829;gene-LOC112938795;gene-LOC4352305;gene-LOC9266280;Oryza_sativa_newGene_3981;gene-LOC4348539;gene-LOC9272098;gene-LOC107279112;Oryza_sativa_newGene_2930;gene-LOC4334026;gene-LOC112939685;gene-LOC112939723;gene-LOC4348617;Oryza_sativa_newGene_4403;gene-LOC4351651;gen…
MSTRG.28081.9	gene-LOC4332638;gene-LOC4342516;gene-LOC4344900;gene-LOC4350336;gene-LOC4335979;gene-LOC4337416;gene-LOC4338905;Oryza_sativa_newGene_7063;gene-LOC4336668;gene-LOC4336638;gene-LOC4337986;gene-LOC4352121;gene-LOC4348601;gene-LOC4345929;gene-LOC4347782;gene-LOC107275618;gene-LOC4332244;Oryza_sativa_newGene_4473;gene-LOC4333680;gene-LOC4340003;gene-LOC4349005;gene-LOC4347936;gene-LOC4338392;gene-LOC4…
MSTRG.20525.2	Oryza_sativa_newGene_4159;Oryza_sativa_newGene_949
MSTRG.8282.1	gene-LOC4336744;gene-LOC9270448;gene-LOC4332906;gene-LOC4352563;gene-LOC4349130;gene-LOC4351779;gene-LOC4344192;gene-LOC4333522;gene-LOC4348745;gene-LOC4341380;gene-LOC4332639;gene-LOC4343955;gene-LOC4343942;gene-LOC4344827;gene-LOC4330673;gene-LOC107277562;gene-LOC9269236;gene-LOC4333609;gene-LOC4342251;gene-LOC4326648;gene-LOC4324650;gene-LOC4332084;gene-LOC4331547;gene-LOC4324442;gene-LOC43497…
MSTRG.19892.1	gene-LOC107276682;gene-LOC4328631;gene-LOC9272421;Oryza_sativa_newGene_1734;gene-LOC9269422;gene-LOC4326892;Oryza_sativa_newGene_4838;gene-LOC4341419;gene-LOC4342948;gene-LOC4338425;gene-LOC4339091;gene-LOC107278054;gene-LOC9270227;Oryza_sativa_newGene_4003;Oryza_sativa_newGene_5140;gene-LOC9271447;Oryza_sativa_newGene_6123;gene-LOC4333784;gene-LOC4346866;gene-LOC4340418;gene-LOC4352902;gene-LOC4…
MSTRG.10730.3	gene-LOC107281567;Oryza_sativa_newGene_5387;Oryza_sativa_newGene_5035;gene-LOC107281735;gene-LOC112936367;gene-LOC112936360;gene-LOC107281655;gene-LOC4349572;gene-LOC112936574;gene-LOC107276472;gene-LOC107279467;Oryza_sativa_newGene_1969;gene-LOC4343901;gene-LOC107277778;gene-LOC4338243;gene-LOC107275325;gene-LOC107280155;gene-LOC107275546;Oryza_sativa_newGene_5106;gene-LOC107279812;gene-LOC10728…
MSTRG.15096.1	gene-LOC4326189;gene-LOC4349430;gene-LOC107277430;gene-LOC4338384;gene-LOC112937468;gene-LOC4340704;gene-LOC4329294;gene-LOC4335470;gene-LOC4324207;Oryza_sativa_newGene_3227;gene-LOC107280826;gene-LOC4346594;gene-LOC4342732;gene-LOC4338202;gene-LOC4334300;gene-LOC4326586;Oryza_sativa_newGene_225;Oryza_sativa_newGene_3948;gene-LOC4326745;gene-LOC4350369;Oryza_sativa_newGene_4433;Oryza_sativa_newGe…
MSTRG.389.3	gene-LOC107278437;gene-LOC4349612;gene-LOC4330970;gene-LOC4337235;gene-LOC107281086;Oryza_sativa_newGene_6768;gene-LOC4335063;gene-LOC4335069;Oryza_sativa_newGene_5868;gene-LOC107280532;gene-LOC4335759;gene-LOC9267500;gene-LOC107280424;gene-LOC4345978;Oryza_sativa_newGene_4258;gene-LOC4332267;gene-LOC4342786;gene-LOC4350771;gene-LOC4326641;gene-LOC4340788;gene-LOC9267882;gene-LOC107275748;gene-LO…
MSTRG.26448.2	gene-LOC107276355;gene-LOC107277083;gene-LOC107281280;gene-LOC4335131;gene-LOC4335136;gene-LOC107275768;gene-LOC107281568;gene-LOC112936349;gene-LOC107278681;Oryza_sativa_newGene_5388;gene-LOC112938810;gene-LOC4323850;gene-LOC112938366;gene-LOC107280591;gene-LOC107280624;Oryza_sativa_newGene_2752;gene-LOC112936904;gene-LOC4349136;gene-LOC107280007;gene-LOC4341383;Oryza_sativa_newGene_1937;gene-LO…
MSTRG.27434.1	gene-LOC4329576;gene-LOC4346767;gene-LOC4347143;Oryza_sativa_newGene_1872;gene-LOC4342108;gene-LOC4352426;gene-LOC4333698;gene-LOC112937977;gene-LOC4330542;gene-LOC4346153;gene-LOC107280797;gene-LOC4324995;Oryza_sativa_newGene_3841;gene-LOC4345829;Oryza_sativa_newGene_3699;gene-LOC4342631;Oryza_sativa_newGene_6421;gene-LOC4334321;gene-LOC4350286;gene-LOC107275468;gene-LOC9271001;gene-LOC9269437;g…
MSTRG.29853.1	gene-LOC4325228;gene-LOC4326755;gene-LOC9267926;gene-LOC4341038;gene-LOC9269794;Oryza_sativa_newGene_3696;gene-LOC112937005;gene-LOC112938290;gene-LOC107279016;gene-LOC4338594;gene-LOC107276691;gene-LOC4324478;gene-LOC107276551;Oryza_sativa_newGene_4072;Oryza_sativa_newGene_5039;gene-LOC107276374;gene-LOC4328942;gene-LOC9269957;gene-LOC112938816;gene-LOC107277840;gene-LOC107276505;gene-LOC1072805…
MSTRG.16520.1	gene-LOC4326752;gene-LOC4340641;Oryza_sativa_newGene_1870;gene-LOC4348740;gene-LOC112937018;gene-LOC112938281;gene-LOC107278210;Oryza_sativa_newGene_6772;Oryza_sativa_newGene_1697;gene-LOC112937006;gene-LOC112938299;Oryza_sativa_newGene_2841;Oryza_sativa_newGene_1841;Oryza_sativa_newGene_5033;gene-LOC4351203;gene-LOC4331542;gene-LOC9269956;gene-LOC4328165;Oryza_sativa_newGene_1294;gene-LOC4343453…
MSTRG.22519.1	Oryza_sativa_newGene_6518;Oryza_sativa_newGene_5209;Oryza_sativa_newGene_4375;gene-LOC4348644;gene-LOC4328268
MSTRG.31460.1	gene-LOC4325089;gene-LOC4329577;gene-LOC9269420;gene-LOC4346264;gene-LOC4346269;gene-LOC4350802;gene-LOC4349204;gene-LOC107280071;gene-LOC4334620;gene-LOC4339510;gene-LOC4327090;Oryza_sativa_newGene_2664;gene-LOC4327491;gene-LOC4333538;Oryza_sativa_newGene_1896;Oryza_sativa_newGene_5477;gene-LOC4348198;Oryza_sativa_newGene_308;gene-LOC112938344;gene-LOC9270694;Oryza_sativa_newGene_4612;gene-LOC10…
MSTRG.15575.1	gene-LOC107280003;gene-LOC4341085;gene-LOC107280215;Oryza_sativa_newGene_3815;gene-LOC4328428;Oryza_sativa_newGene_5824;gene-LOC4342974;Oryza_sativa_newGene_4653;gene-LOC107276774;gene-LOC4352541;gene-LOC107276489;gene-LOC4332427;gene-LOC4340676;gene-LOC4344333;gene-LOC107275720;gene-LOC112939883;gene-LOC112939257;gene-LOC4345350;gene-LOC4327813;gene-LOC107279473;gene-LOC107278048
MSTRG.24296.6	gene-LOC107277679;gene-LOC4336189;gene-LOC107275754;gene-LOC107277783
MSTRG.21009.1	gene-LOC9271655;gene-LOC4346943;gene-LOC4346348;gene-LOC4331683;Oryza_sativa_newGene_4072;Oryza_sativa_newGene_5039;gene-LOC107276374;gene-LOC4328942;gene-LOC9269957;gene-LOC112938816;gene-LOC107277840;gene-LOC107276505;gene-LOC107280598;gene-LOC4325228;gene-LOC4326755;gene-LOC9267926;gene-LOC4341038;gene-LOC9269794;Oryza_sativa_newGene_1968;Oryza_sativa_newGene_2720;gene-LOC107275957;gene-LOC926…
MSTRG.26675.1	gene-LOC107276086;gene-LOC107275775;gene-LOC9271595;Oryza_sativa_newGene_2135;gene-LOC4346433;gene-LOC4336335;gene-LOC107276424;Oryza_sativa_newGene_2266;gene-LOC107276445;Oryza_sativa_newGene_5179;Oryza_sativa_newGene_2986;Oryza_sativa_newGene_5745;gene-LOC107281897;Oryza_sativa_newGene_3315;Oryza_sativa_newGene_1748;Oryza_sativa_newGene_6913;gene-LOC9271488;gene-LOC107276176;Oryza_sativa_newGen…
MSTRG.19670.1	gene-LOC4333235;gene-LOC4349668;gene-LOC4325383;gene-LOC4330463;gene-LOC4329837;gene-LOC4329838;gene-LOC4351323;gene-LOC4330852;gene-LOC112938713;gene-LOC4332502;gene-LOC4337549;gene-LOC4340273;gene-LOC4351217;gene-LOC4345797;gene-LOC4325843;gene-LOC4347161;gene-LOC4336584;gene-LOC4342030;gene-LOC4343079;gene-LOC4347230;gene-LOC4325068;gene-LOC4325102;gene-LOC4348242;gene-LOC4339578;gene-LOC43462…
MSTRG.2305.5	gene-LOC4338059;gene-LOC4344581;gene-LOC4338585;gene-LOC4352416;Oryza_sativa_newGene_1702;gene-LOC4331989;gene-LOC4335763;gene-LOC4334142;gene-LOC9272106;gene-LOC4327426;gene-LOC4336179;gene-LOC4331259;gene-LOC4331252;gene-LOC107278492;gene-LOC4349121;gene-LOC4326436;gene-LOC4327744;gene-LOC4350004;gene-LOC4338625;Oryza_sativa_newGene_4243;gene-LOC4344791;gene-LOC4332277;gene-LOC9267736;gene-LOC1…
MSTRG.11470.4	gene-LOC4338838;gene-LOC107278210;Oryza_sativa_newGene_1697;Oryza_sativa_newGene_5994;gene-LOC4336802;Oryza_sativa_newGene_6824;gene-LOC4332445;Oryza_sativa_newGene_3417;gene-LOC4335005;Oryza_sativa_newGene_4906;Oryza_sativa_newGene_4062;Oryza_sativa_newGene_3035;gene-LOC107276219;gene-LOC4347363;gene-LOC4328633;Oryza_sativa_newGene_4155;Oryza_sativa_newGene_6250;Oryza_sativa_newGene_2487;gene-LO…
MSTRG.13950.1	gene-LOC4342478;gene-LOC4329570;gene-LOC4349613;gene-LOC4341960;gene-LOC4328645;gene-LOC4331333;gene-LOC4338763;gene-LOC4350285;gene-LOC4338056;gene-LOC4328675;gene-LOC4325653;gene-LOC4334481;gene-LOC4327412;gene-LOC4339265;gene-LOC4339267;gene-LOC4347204;gene-LOC4350745;gene-LOC4326619;gene-LOC4348626;gene-LOC9267109;gene-LOC4351620;gene-LOC9272095;gene-LOC4346612;Oryza_sativa_newGene_3457;gene-…
MSTRG.10012.2	gene-LOC4327489;Oryza_sativa_newGene_4144;gene-LOC4347045;gene-LOC107280538;gene-LOC4334485;Oryza_sativa_newGene_729;gene-LOC4332737;Oryza_sativa_newGene_1291;gene-LOC9271333;gene-LOC4334218;gene-LOC4347860;gene-LOC4346976;gene-LOC4334254;gene-LOC4327558;gene-LOC4342839;Oryza_sativa_newGene_6696;gene-LOC107277177;Oryza_sativa_newGene_608;gene-LOC4324260;gene-LOC4342316;gene-LOC4352270;Oryza_sativ…
MSTRG.28434.3	gene-LOC107278437;gene-LOC4349612;gene-LOC4330970;gene-LOC4337235;gene-LOC107281086;Oryza_sativa_newGene_6768;gene-LOC4335063;gene-LOC4335069;Oryza_sativa_newGene_5868;gene-LOC107280532;gene-LOC9267500;gene-LOC107280424;Oryza_sativa_newGene_4258;gene-LOC9267882;Oryza_sativa_newGene_3751;Oryza_sativa_newGene_3076;gene-LOC4333363;gene-LOC107275293;Oryza_sativa_newGene_2060;Oryza_sativa_newGene_4446…
MSTRG.20961.8	Oryza_sativa_newGene_5018;gene-LOC4329037;gene-LOC4324874;gene-LOC4331393;gene-LOC4348829;gene-LOC4343476;gene-LOC4351017;gene-LOC4326180;gene-LOC4327588;gene-LOC4324117;gene-LOC107279888;gene-LOC4332593;gene-LOC4348648;gene-LOC107276192;gene-LOC4351605;gene-LOC9269735;gene-LOC4340912;gene-LOC4340269;gene-LOC4352783;gene-LOC4335701;gene-LOC4328946;gene-LOC4326984;gene-LOC9270104;gene-LOC4339268;g…
MSTRG.10098.2	gene-LOC107278437;gene-LOC4349612;gene-LOC4330970;gene-LOC4337235;gene-LOC107281086;Oryza_sativa_newGene_6768;gene-LOC4335063;gene-LOC4335069;Oryza_sativa_newGene_5868;gene-LOC107280532;gene-LOC9267500;gene-LOC107280424;Oryza_sativa_newGene_4258;gene-LOC4332267;gene-LOC4342786;gene-LOC4350771;gene-LOC9267882;Oryza_sativa_newGene_3751;gene-LOC4349430;gene-LOC107275748;gene-LOC112936617;Oryza_sativ…
MSTRG.5301.1	gene-LOC4326752;gene-LOC4340641;Oryza_sativa_newGene_1870;gene-LOC112937018;gene-LOC112938281;gene-LOC107278210;gene-LOC112937006;gene-LOC112938299;Oryza_sativa_newGene_2841;Oryza_sativa_newGene_1841;Oryza_sativa_newGene_5033;gene-LOC4351203;gene-LOC4331542;gene-LOC9269956;Oryza_sativa_newGene_4394;gene-LOC4328165;gene-LOC4343453;gene-LOC107278743;gene-LOC112936609;Oryza_sativa_newGene_1343;gene-…
MSTRG.31131.1	Oryza_sativa_newGene_719;gene-LOC107277920;gene-LOC4340501;Oryza_sativa_newGene_3517;gene-LOC107279909;gene-LOC4350258;Oryza_sativa_newGene_868
MSTRG.18503.4	gene-LOC4341616;gene-LOC9268205;Oryza_sativa_newGene_4784
MSTRG.26069.4	gene-LOC4348060;gene-LOC4335216;gene-LOC4329681;gene-LOC107276624;gene-LOC4330195;gene-LOC4330191;gene-LOC4327489;gene-LOC4332905;gene-LOC4347141;gene-LOC4328524;gene-LOC4336741;gene-LOC4351776;gene-LOC4351777;gene-LOC9266089;gene-LOC4344444;gene-LOC9267023;gene-LOC9267024;gene-LOC107282078;gene-LOC4331787;gene-LOC9271214;gene-LOC4327836;gene-LOC4324712;gene-LOC4346173;Oryza_sativa_newGene_37;Ory…
MSTRG.30196.14	gene-LOC4336290;gene-LOC4341133;gene-LOC4335708;gene-LOC4332578;gene-LOC9269046;gene-LOC9266709;gene-LOC4351846;gene-LOC4330264;gene-LOC4330639;gene-LOC4340163;gene-LOC4341914;gene-LOC4345581;gene-LOC4329520;gene-LOC4334906;gene-LOC4332123;gene-LOC4326846;gene-LOC4337697;gene-LOC4347980;Oryza_sativa_newGene_3191;Oryza_sativa_newGene_5062;gene-LOC4331484;gene-LOC4330753;gene-LOC4325117;gene-LOC432…
MSTRG.7165.8	gene-LOC4339068;gene-LOC9272427;Oryza_sativa_newGene_4171;gene-LOC4331088;gene-LOC107277729;gene-LOC4327393;gene-LOC4326944;gene-LOC4350311;gene-LOC4335610;Oryza_sativa_newGene_2165;Oryza_sativa_newGene_4319;gene-LOC4349284;gene-LOC4328020;gene-LOC4350660;gene-LOC4352233;gene-LOC9267455
MSTRG.7165.10	gene-LOC4344705;Oryza_sativa_newGene_2386;Oryza_sativa_newGene_4608;gene-LOC4327715;gene-LOC4338859;gene-LOC9268423;gene-LOC4336261;gene-LOC112939407;gene-LOC112939674;gene-LOC4352811;gene-LOC4341529;gene-LOC4336246;gene-LOC4327040;gene-LOC107280805;gene-LOC4334807;gene-LOC107281728;gene-LOC4326860;gene-LOC107276900;gene-LOC4329384;gene-LOC4329310;gene-LOC107278642;Oryza_sativa_newGene_6718;gene-…
MSTRG.20186.1	gene-LOC4347091;gene-LOC4347105;gene-LOC107281725;gene-LOC107278566;gene-LOC9272659
MSTRG.2272.2	gene-LOC4326752;gene-LOC4340641;Oryza_sativa_newGene_1870;gene-LOC4348740;gene-LOC112937018;gene-LOC112938281;gene-LOC107278210;gene-LOC112937006;gene-LOC112938299;Oryza_sativa_newGene_2841;Oryza_sativa_newGene_1841;Oryza_sativa_newGene_5033;gene-LOC4351203;gene-LOC4331542;gene-LOC9269956;gene-LOC4343453;Oryza_sativa_newGene_557;gene-LOC4346933;gene-LOC107280678;gene-LOC107278743;gene-LOC11293660…
MSTRG.20800.1	Oryza_sativa_newGene_6041;gene-LOC107279795;gene-LOC107281072;gene-LOC107276115;gene-LOC4344142;Oryza_sativa_newGene_6788;Oryza_sativa_newGene_6976;gene-LOC107275897;gene-LOC107276458
MSTRG.18215.1	gene-LOC4329576;gene-LOC4346767;gene-LOC4347143;Oryza_sativa_newGene_1872;gene-LOC4342108;gene-LOC4352426;gene-LOC4333698;gene-LOC112937977;gene-LOC4330542;gene-LOC4346153;gene-LOC107280797;gene-LOC4324995;Oryza_sativa_newGene_3841;gene-LOC4345829;Oryza_sativa_newGene_3699;gene-LOC4342631;Oryza_sativa_newGene_6421;gene-LOC4334321;gene-LOC4350286;gene-LOC107275468;gene-LOC9271001;gene-LOC9269437;g…
MSTRG.14994.14	gene-LOC107276355;gene-LOC107277083;gene-LOC107281280;gene-LOC4335131;gene-LOC107275768;gene-LOC112936349;gene-LOC107278681;Oryza_sativa_newGene_3761;gene-LOC112938810;gene-LOC4323850;gene-LOC112938366;gene-LOC107280591;gene-LOC107280624;Oryza_sativa_newGene_2752;gene-LOC112936904;gene-LOC4349136;gene-LOC107280007;Oryza_sativa_newGene_1937;gene-LOC112937012;gene-LOC107279469;Oryza_sativa_newGene_…
MSTRG.11704.11	Oryza_sativa_newGene_166;gene-LOC4331453;gene-LOC4351232;gene-LOC112938323;gene-LOC9272625;gene-LOC9270982
MSTRG.8637.3	gene-LOC107276972;gene-LOC4329882;Oryza_sativa_newGene_1235;Oryza_sativa_newGene_4981;gene-LOC4344243;gene-LOC4332965
MSTRG.18064.1	Oryza_sativa_newGene_4834;gene-LOC107278098;gene-LOC4326098
MSTRG.10451.1	gene-LOC4335216;gene-LOC107276624;gene-LOC4330198;gene-LOC4326283;gene-LOC4340644;gene-LOC4352059;gene-LOC4328524;Oryza_sativa_newGene_4759;gene-LOC4351776;gene-LOC4344444;gene-LOC9267024;gene-LOC107282078;gene-LOC4331787;gene-LOC9271214;gene-LOC4331423;Oryza_sativa_newGene_6226;Oryza_sativa_newGene_39;gene-LOC4338771;gene-LOC107276471;gene-LOC4337017;gene-LOC107279563;gene-LOC4346156;gene-LOC433…
MSTRG.27647.3	gene-LOC4346348;gene-LOC4331683;Oryza_sativa_newGene_4072;Oryza_sativa_newGene_2893;Oryza_sativa_newGene_5039;gene-LOC107276374;gene-LOC4328942;gene-LOC9269957;gene-LOC112938816;gene-LOC107277840;gene-LOC107276505;gene-LOC107280598;gene-LOC4325228;gene-LOC4326755;gene-LOC9267926;gene-LOC4341038;gene-LOC9269794;Oryza_sativa_newGene_1968;Oryza_sativa_newGene_2720;gene-LOC107275957;gene-LOC9266599;g…
MSTRG.11850.9	Oryza_sativa_newGene_1549;gene-LOC112938360;gene-LOC4343453;gene-LOC107276082;gene-LOC107275410;gene-LOC107279058;Oryza_sativa_newGene_333;gene-LOC9272455;Oryza_sativa_newGene_2559;gene-LOC4345919;gene-LOC4346583;Oryza_sativa_newGene_6021;gene-LOC4332392;gene-LOC4335018;Oryza_sativa_newGene_3331;gene-LOC4346108;gene-LOC9268155;gene-LOC4332923;gene-LOC4344342;gene-LOC9270806;Oryza_sativa_newGene_3…
MSTRG.24392.1	Oryza_sativa_newGene_6448;Oryza_sativa_newGene_5189;gene-LOC4325650;gene-LOC4330679;gene-LOC4349081;Oryza_sativa_newGene_2175;gene-LOC4336787;gene-LOC4335099;gene-LOC4349484;gene-LOC9270995;gene-LOC4349522;gene-LOC4348795;gene-LOC9271403;gene-LOC4339196;gene-LOC107275488;gene-LOC4329006;gene-LOC4336156;gene-LOC4323892;gene-LOC4334553;gene-LOC4326010;gene-LOC4350688;gene-LOC4327545;Oryza_sativa_ne…
MSTRG.24232.6	gene-LOC4351201;Oryza_sativa_newGene_1291;gene-LOC9271312;gene-LOC107277977;Oryza_sativa_newGene_1794;gene-LOC107276284;gene-LOC4341685;gene-LOC9270493;gene-LOC4342630;gene-LOC4334834;gene-LOC4326748;gene-LOC4351130;gene-LOC107279873;Oryza_sativa_newGene_4943
MSTRG.6789.1	gene-LOC4338059;gene-LOC4344581;gene-LOC4338581;gene-LOC4352416;gene-LOC4334495;gene-LOC4334142;gene-LOC9272106;gene-LOC4327426;gene-LOC4338149;gene-LOC4334611;gene-LOC4331259;gene-LOC4331252;gene-LOC4331255;gene-LOC107278492;gene-LOC4346539;gene-LOC4327743;gene-LOC9269561;gene-LOC4350004;gene-LOC4343473;gene-LOC4344798;gene-LOC4344791;gene-LOC4345227;gene-LOC4342791;gene-LOC4332277;gene-LOC43322…
MSTRG.11615.2	gene-LOC4325228;gene-LOC4326755;gene-LOC9267926;gene-LOC4341038;gene-LOC9269794;Oryza_sativa_newGene_3696;gene-LOC112937005;gene-LOC112938290;gene-LOC107279016;gene-LOC4338594;gene-LOC107276691;gene-LOC4324478;gene-LOC107276551;Oryza_sativa_newGene_4072;Oryza_sativa_newGene_5039;gene-LOC107276374;gene-LOC4328942;gene-LOC9269957;gene-LOC112938816;gene-LOC107277840;gene-LOC107276505;gene-LOC1072805…
MSTRG.31415.1	gene-LOC4326433;Oryza_sativa_newGene_1087;gene-LOC4350219;Oryza_sativa_newGene_5381;gene-LOC4336354;gene-LOC4350748;gene-LOC4352421;gene-LOC4344448;gene-LOC4325710;gene-LOC4342056;gene-LOC4349978;gene-LOC112938609;gene-LOC4337724;Oryza_sativa_newGene_5252;gene-LOC9270751;gene-LOC4337701;gene-LOC4337794;gene-LOC4340190;gene-LOC4328907;gene-LOC4327651;gene-LOC4341294;gene-LOC4326296;Oryza_sativa_ne…
MSTRG.20608.20	gene-LOC107276086;gene-LOC4339889;gene-LOC107275775;Oryza_sativa_newGene_3999;Oryza_sativa_newGene_3839;gene-LOC4324083;Oryza_sativa_newGene_7020;gene-LOC4343564;gene-LOC112939353;gene-LOC112936012;Oryza_sativa_newGene_76;gene-LOC107276176;Oryza_sativa_newGene_6525;gene-LOC4324871;Oryza_sativa_newGene_4799;gene-LOC4338562
MSTRG.90.1	gene-LOC4336231;gene-LOC4336355;gene-LOC4337745;gene-LOC4335924;gene-LOC4331162;gene-LOC4351068;gene-LOC4331223;Oryza_sativa_newGene_4349;gene-LOC4349203;gene-LOC4330307;gene-LOC4326035;gene-LOC9266492;gene-LOC4328369;gene-LOC4331243;gene-LOC4340955;gene-LOC9269221;gene-LOC4340045;Oryza_sativa_newGene_2004;gene-LOC9269387;gene-LOC4330322;gene-LOC4328267;gene-LOC4334707;gene-LOC4335017;gene-LOC432…
MSTRG.18888.1	gene-LOC4352684;gene-LOC4334864;gene-LOC4336787;Oryza_sativa_newGene_5189;gene-LOC4326124;gene-LOC4333712;gene-LOC4348795;gene-LOC4335698;gene-LOC4345623;gene-LOC4325429;gene-LOC4346220;gene-LOC4350629;gene-LOC4328150;gene-LOC4325734;gene-LOC4336156;gene-LOC4345799;gene-LOC9270535;gene-LOC4343899;gene-LOC4350713;gene-LOC4343619;gene-LOC4336988;gene-LOC9268140;gene-LOC4345100;Oryza_sativa_newGene_…
MSTRG.4392.1	gene-LOC4330623;gene-LOC4324859;gene-LOC4336831;gene-LOC4342109;gene-LOC4333435;gene-LOC4337562;Oryza_sativa_newGene_2884;gene-LOC4335637;Oryza_sativa_newGene_7088;gene-LOC4341435;gene-LOC107279699;gene-LOC4350304;gene-LOC107275736;gene-LOC4349205;gene-LOC4352738;Oryza_sativa_newGene_5511;gene-LOC4328363;gene-LOC4346248;gene-LOC9266571;gene-LOC4349344;gene-LOC4340227;gene-LOC4341515;Oryza_sativa_…
MSTRG.25874.1	gene-LOC107276620;gene-LOC4336051;gene-LOC4350910;gene-LOC107277307;Oryza_sativa_newGene_2347;gene-LOC107277856;gene-LOC4350870;Oryza_sativa_newGene_4536;gene-LOC9272503;gene-LOC4328843;gene-LOC4342273;gene-LOC107276873;gene-LOC4347978;gene-LOC4348180;gene-LOC4341817;gene-LOC107275894;gene-LOC112936028;gene-LOC4341947;gene-LOC4339485;gene-LOC4337994;gene-LOC107276120;gene-LOC107281234;gene-LOC432…
MSTRG.13852.1	Oryza_sativa_newGene_2933;gene-LOC4344129;gene-LOC107276273;Oryza_sativa_newGene_1072;gene-LOC4350061;gene-LOC4336423;gene-LOC107278497
MSTRG.24813.24	gene-LOC4339281;Oryza_sativa_newGene_6220;gene-LOC107277975;gene-LOC4325911;Oryza_sativa_newGene_953;gene-LOC9270940;gene-LOC4337890;gene-LOC4329053;gene-LOC4339510;gene-LOC4331705;gene-LOC4340171;Oryza_sativa_newGene_2924;gene-LOC4329881;gene-LOC107281299;gene-LOC4324477;gene-LOC4328715;Oryza_sativa_newGene_1245;gene-LOC9272197;Oryza_sativa_newGene_2665;gene-LOC4344266;gene-LOC4330719;gene-LOC43…
MSTRG.8637.5	gene-LOC107279467;gene-LOC4333649;Oryza_sativa_newGene_2644;Oryza_sativa_newGene_3775;gene-LOC107276942;gene-LOC4348671;gene-LOC4350850;Oryza_sativa_newGene_5232;gene-LOC107277790;Oryza_sativa_newGene_3709;gene-LOC107280760;Oryza_sativa_newGene_1624
MSTRG.26115.1	gene-LOC4344580;gene-LOC107278496;gene-LOC4324873;gene-LOC4328142;gene-LOC107281286;gene-LOC9269566;Oryza_sativa_newGene_739;gene-LOC4326189;gene-LOC4352139;Oryza_sativa_newGene_2772;gene-LOC4342003;gene-LOC4350216;Oryza_sativa_newGene_3225;gene-LOC4325557;gene-LOC9267882;Oryza_sativa_newGene_3751;gene-LOC107275748;Oryza_sativa_newGene_3076;gene-LOC107278437;gene-LOC4349612;gene-LOC4330970;gene-L…
MSTRG.11104.1	gene-LOC4331190;gene-LOC4336837;gene-LOC112939257;gene-LOC107277606;gene-LOC4328100;gene-LOC4341085;gene-LOC4335157;gene-LOC4351031;gene-LOC107276489;gene-LOC4327080;gene-LOC4352551;Oryza_sativa_newGene_5045;gene-LOC4333959;gene-LOC107275618;gene-LOC4329367;gene-LOC4338091;Oryza_sativa_newGene_238;gene-LOC4350667;gene-LOC9266585;Oryza_sativa_newGene_6791;gene-LOC4349315
MSTRG.12863.2	gene-LOC4351775;gene-LOC4350895;gene-LOC4326481;Oryza_sativa_newGene_2477;Oryza_sativa_newGene_6987;gene-LOC9269825;gene-LOC107280311;gene-LOC107275914;gene-LOC107275782;Oryza_sativa_newGene_3554;gene-LOC112936053;gene-LOC4348481;Oryza_sativa_newGene_892;gene-LOC4345985;Oryza_sativa_newGene_4651;gene-LOC107275402;Oryza_sativa_newGene_3154;Oryza_sativa_newGene_1828;gene-LOC4351008;gene-LOC4326964;…
MSTRG.28650.1	gene-LOC4345457;gene-LOC4337395;gene-LOC9267717;gene-LOC107275747;gene-LOC4344958;gene-LOC4342070;gene-LOC4331961;Oryza_sativa_newGene_3784;gene-LOC107276013;gene-LOC4334108;gene-LOC4331492;gene-LOC4350453;gene-LOC107277787;Oryza_sativa_newGene_1708;Oryza_sativa_newGene_6401
MSTRG.11954.10	gene-LOC107278437;gene-LOC4349612;gene-LOC4330970;gene-LOC4337235;gene-LOC107281086;Oryza_sativa_newGene_6768;gene-LOC4335063;gene-LOC4335069;Oryza_sativa_newGene_5868;gene-LOC107280532;gene-LOC4335759;gene-LOC9267500;gene-LOC107280424;gene-LOC4345978;gene-LOC4350037;Oryza_sativa_newGene_4258;gene-LOC4332267;gene-LOC4342786;gene-LOC4350771;gene-LOC4326641;gene-LOC4340788;gene-LOC4330627;gene-LOC4…
MSTRG.19865.1	gene-LOC4344580;gene-LOC107278496;gene-LOC4324873;gene-LOC4328142;gene-LOC107281286;gene-LOC9269566;Oryza_sativa_newGene_739;gene-LOC4326189;gene-LOC4352139;Oryza_sativa_newGene_2772;gene-LOC4342003;gene-LOC4350216;Oryza_sativa_newGene_3225;gene-LOC4325557;gene-LOC9267882;Oryza_sativa_newGene_3751;gene-LOC107275748;Oryza_sativa_newGene_3076;gene-LOC107278437;gene-LOC4349612;gene-LOC4330970;gene-L…
MSTRG.1195.4	gene-LOC4329576;gene-LOC112936908;gene-LOC4346767;gene-LOC4347143;Oryza_sativa_newGene_1872;gene-LOC4342108;gene-LOC4352426;gene-LOC4333698;gene-LOC112937977;gene-LOC4330542;gene-LOC4346153;gene-LOC107280797;Oryza_sativa_newGene_3841;Oryza_sativa_newGene_3699;gene-LOC4342631;Oryza_sativa_newGene_6421;gene-LOC4334321;gene-LOC4350286;gene-LOC107275468;gene-LOC9271001;gene-LOC9269437;gene-LOC4334484…
MSTRG.23426.1	gene-LOC4325727;gene-LOC4352105;gene-LOC4337325;gene-LOC4340073;gene-LOC4326664;gene-LOC4331946;gene-LOC4333846;gene-LOC4343499;gene-LOC4328758;gene-LOC4347467;gene-LOC4344733;Oryza_sativa_newGene_1658
MSTRG.15048.1	gene-LOC4326752;gene-LOC4340641;Oryza_sativa_newGene_1870;gene-LOC4348740;gene-LOC112937018;gene-LOC112938281;gene-LOC107278210;Oryza_sativa_newGene_6772;Oryza_sativa_newGene_1697;gene-LOC112937006;gene-LOC112938299;Oryza_sativa_newGene_2841;Oryza_sativa_newGene_1841;Oryza_sativa_newGene_5033;gene-LOC4351203;gene-LOC4331542;gene-LOC9269956;gene-LOC4328165;Oryza_sativa_newGene_1294;gene-LOC4343453…
MSTRG.29051.1	Oryza_sativa_newGene_1179;gene-LOC107278523;Oryza_sativa_newGene_5345;Oryza_sativa_newGene_6484
MSTRG.23124.17	gene-LOC4336232;gene-LOC4332756;gene-LOC4351262;gene-LOC4334495;gene-LOC4326431;gene-LOC4327741;gene-LOC4327743;gene-LOC9271389;gene-LOC9268285;gene-LOC4352336;gene-LOC4332274;gene-LOC4342248;gene-LOC4335134;gene-LOC4334269;gene-LOC4327586;gene-LOC4341327;gene-LOC4351565;gene-LOC4351566;gene-LOC4339747;gene-LOC4329421;gene-LOC4330375;gene-LOC4330379;gene-LOC4327955;gene-LOC4349668;gene-LOC4338812…
MSTRG.15047.1	gene-LOC4325228;gene-LOC4326755;gene-LOC9267926;gene-LOC4341038;gene-LOC9269794;Oryza_sativa_newGene_3696;gene-LOC112937005;gene-LOC112938290;gene-LOC107279016;gene-LOC4338594;gene-LOC107276691;gene-LOC4324478;gene-LOC107276551;Oryza_sativa_newGene_4072;Oryza_sativa_newGene_5039;gene-LOC107276374;gene-LOC4328942;gene-LOC9269957;gene-LOC112938816;gene-LOC107277840;gene-LOC107276505;gene-LOC1072805…
MSTRG.30424.4	gene-LOC9271971;Oryza_sativa_newGene_2624;gene-LOC112936134;gene-LOC9269269;gene-LOC107276452
MSTRG.10684.19	gene-LOC4350107;Oryza_sativa_newGene_3828;Oryza_sativa_newGene_5033;gene-LOC4331542;gene-LOC9269956;Oryza_sativa_newGene_1294;gene-LOC4343453;gene-LOC4326752;gene-LOC4340641;Oryza_sativa_newGene_1870;gene-LOC112937018;gene-LOC112938281;gene-LOC4346849;gene-LOC107279153;gene-LOC4341847;gene-LOC4344977;gene-LOC4328447;gene-LOC9270095;gene-LOC107279363;Oryza_sativa_newGene_2363;gene-LOC4336803;gene-…
MSTRG.23475.3	Oryza_sativa_newGene_4356;Oryza_sativa_newGene_2692
MSTRG.7099.1	gene-LOC112936902;gene-LOC9266969;gene-LOC107281749;gene-LOC107278747;gene-LOC112937985;Oryza_sativa_newGene_5281;gene-LOC4343258;gene-LOC4333794;gene-LOC4352123;gene-LOC4351579;gene-LOC107277049;gene-LOC4330164;gene-LOC9271039;Oryza_sativa_newGene_5207;gene-LOC107281550;gene-LOC4339174;gene-LOC112939045;gene-LOC112938796;gene-LOC4333139;gene-LOC4331362;Oryza_sativa_newGene_6968;gene-LOC107277007…
MSTRG.21457.1	Oryza_sativa_newGene_2882;gene-LOC4342564;Oryza_sativa_newGene_2214;Oryza_sativa_newGene_5052;gene-LOC4325434;Oryza_sativa_newGene_6616;gene-LOC9268811;Oryza_sativa_newGene_1154;gene-LOC4327994
MSTRG.5103.1	gene-LOC4351203;gene-LOC4328165;Oryza_sativa_newGene_5355;gene-LOC112937006;Oryza_sativa_newGene_1864;gene-LOC4347753
MSTRG.9578.10	gene-LOC4334491;gene-LOC4345965;gene-LOC4352130;gene-LOC4341454;gene-LOC4332083;gene-LOC4334179;gene-LOC4349678;gene-LOC4324130;gene-LOC4352110;gene-LOC4352586;gene-LOC4331781;gene-LOC4330780;gene-LOC4339914;gene-LOC4344859;gene-LOC4347672;gene-LOC9268297;gene-LOC4330030;gene-LOC4337569;gene-LOC4336667;gene-LOC9269942;gene-LOC4335455;Oryza_sativa_newGene_3632;gene-LOC9268465;gene-LOC4337754;Oryza…
MSTRG.10375.2	gene-LOC4344679;Oryza_sativa_newGene_3850;gene-LOC4331913;gene-LOC9271328;gene-LOC4346255;gene-LOC4344531;gene-LOC4330121;gene-LOC107275863;gene-LOC4352172;gene-LOC112936585
MSTRG.17820.1	gene-LOC107276270;gene-LOC4341796;Oryza_sativa_newGene_4527;Oryza_sativa_newGene_1874;gene-LOC112937816;gene-LOC4340796;gene-LOC4343041;gene-LOC9272143;Oryza_sativa_newGene_4590;gene-LOC107275470;gene-LOC4327565;gene-LOC107276790;gene-LOC4325376;gene-LOC112939671;gene-LOC4339420;gene-LOC4324590;gene-LOC4333266;gene-LOC107278457
MSTRG.7595.12	gene-LOC4326754;gene-LOC112937620;Oryza_sativa_newGene_6224;gene-LOC107276858;gene-LOC107275411;gene-LOC107280790;Oryza_sativa_newGene_628;gene-LOC9271004;gene-LOC107280250;gene-LOC107276697;gene-LOC107275639;Oryza_sativa_newGene_3767;Oryza_sativa_newGene_5037;gene-LOC4339061;gene-LOC107280629;Oryza_sativa_newGene_5942;Oryza_sativa_newGene_3851;Oryza_sativa_newGene_5716;gene-LOC9271148;Oryza_sati…
MSTRG.8266.2	Oryza_sativa_newGene_3078;gene-LOC9266323
MSTRG.6595.1	gene-LOC4343528;Oryza_sativa_newGene_33;Oryza_sativa_newGene_5812;gene-LOC4341137;gene-LOC4331649;gene-LOC9272209;Oryza_sativa_newGene_1560;gene-LOC107275755;gene-LOC4347643;gene-LOC107275656;gene-LOC4341748;gene-LOC4330494;gene-LOC4332216;Oryza_sativa_newGene_4868;gene-LOC4336170;gene-LOC4324469;gene-LOC4351449;Oryza_sativa_newGene_4424;gene-LOC112937432
MSTRG.2162.3	gene-LOC4340272;gene-LOC4348049;gene-LOC4346693;Oryza_sativa_newGene_5172;gene-LOC107279350;gene-LOC4333162;gene-LOC4332359;gene-LOC4344466;gene-LOC4337444;gene-LOC4332650;gene-LOC4352186;gene-LOC4332527;gene-LOC4351494;Oryza_sativa_newGene_590;Oryza_sativa_newGene_3037;gene-LOC4328180;gene-LOC4340698;gene-LOC4347491;gene-LOC4324421;gene-LOC9269058;Oryza_sativa_newGene_200;gene-LOC4330924;gene-LO…
MSTRG.16537.1	gene-LOC107277113;gene-LOC4339856;Oryza_sativa_newGene_4197;gene-LOC112937984;gene-LOC112939724;gene-LOC107278517;gene-LOC112935994;gene-LOC4348050;gene-LOC9269025;gene-LOC112936931;gene-LOC9267472;gene-LOC107278254;Oryza_sativa_newGene_1033;gene-LOC4336606;gene-LOC4336335;Oryza_sativa_newGene_2235;gene-LOC4327022;gene-LOC4327885;gene-LOC107280930;gene-LOC4340018;Oryza_sativa_newGene_6865;gene-LO…
MSTRG.18902.1	gene-LOC4339889;gene-LOC107275322;Oryza_sativa_newGene_2763;gene-LOC107279701;gene-LOC112939412;Oryza_sativa_newGene_6627;gene-LOC107278767;gene-LOC4324560
MSTRG.201.1	gene-LOC4338044;gene-LOC107280316;gene-LOC4351782;gene-LOC107276915;gene-LOC4328328;gene-LOC4334820;gene-LOC112936143;gene-LOC107275873;gene-LOC4331692;Oryza_sativa_newGene_4306;gene-LOC112938704;Oryza_sativa_newGene_6575
MSTRG.2144.1	gene-LOC4328220;gene-LOC4342471;gene-LOC4330192;gene-LOC9267040;gene-LOC4327482;gene-LOC4327486;gene-LOC4327159;gene-LOC4340248;gene-LOC4332902;gene-LOC4348262;gene-LOC4351772;gene-LOC4332742;gene-LOC4333696;gene-LOC9270930;gene-LOC4345711;gene-LOC4352279;gene-LOC4331786;gene-LOC112936002;gene-LOC4341387;gene-LOC107277700;gene-LOC107277707;gene-LOC4337900;gene-LOC9266548;gene-LOC4330066;gene-LOC4…
MSTRG.6922.14	gene-LOC4324871;gene-LOC107279467;gene-LOC4333649;Oryza_sativa_newGene_1738;Oryza_sativa_newGene_5862;gene-LOC107280300;Oryza_sativa_newGene_1624;gene-LOC4327235
MSTRG.30726.1	gene-LOC107277554;gene-LOC4342474;gene-LOC4331255;gene-LOC4346539;gene-LOC4344791;gene-LOC4332330;gene-LOC4340260;gene-LOC4352436;gene-LOC4349080;gene-LOC4331238;gene-LOC4347506;Oryza_sativa_newGene_4416;gene-LOC4342543;gene-LOC4328228;Oryza_sativa_newGene_5227;gene-LOC4327648;gene-LOC4344374;gene-LOC107276149;gene-LOC9269723;gene-LOC4351086;gene-LOC4342768;gene-LOC107277977;Oryza_sativa_newGene_…
MSTRG.17049.3	gene-LOC4338059;gene-LOC4332756;gene-LOC4344581;gene-LOC4338581;gene-LOC4352416;gene-LOC4334495;gene-LOC4334142;gene-LOC9272106;gene-LOC4327426;gene-LOC4338149;gene-LOC4334611;gene-LOC4331259;gene-LOC4331252;gene-LOC107278492;gene-LOC4346539;gene-LOC4327743;gene-LOC9269561;gene-LOC4350004;gene-LOC4344798;gene-LOC4345227;gene-LOC4342791;gene-LOC4332277;gene-LOC4332274;gene-LOC9269774;gene-LOC92677…
MSTRG.25190.1	Oryza_sativa_newGene_3341;gene-LOC4347429;gene-LOC4344607;gene-LOC4332570;gene-LOC4339964;gene-LOC4340210;gene-LOC4352300;gene-LOC4343246;gene-LOC4330623;gene-LOC9266289;gene-LOC9267887;gene-LOC4331231;gene-LOC4348121;Oryza_sativa_newGene_6837;gene-LOC4341620;gene-LOC4328133;gene-LOC4341512;gene-LOC4350826;gene-LOC4333169;gene-LOC4334027;gene-LOC112939686;gene-LOC4352773;Oryza_sativa_newGene_5988…
MSTRG.18946.1	gene-LOC4348262;gene-LOC4334509;gene-LOC4342109;gene-LOC4348743;Oryza_sativa_newGene_5222;gene-LOC9270012;gene-LOC4352631;gene-LOC4340210;gene-LOC4336225;gene-LOC4350034;gene-LOC4336380;gene-LOC4347030;gene-LOC107276373;gene-LOC4326985;gene-LOC4324859;gene-LOC4324854;gene-LOC4336831;gene-LOC9268091;Oryza_sativa_newGene_4192;gene-LOC107276769;gene-LOC9271741;Oryza_sativa_newGene_5988;gene-LOC43429…
MSTRG.5649.39	gene-LOC4335131;gene-LOC107281568;gene-LOC4349136;gene-LOC9270193;gene-LOC4343113;gene-LOC107275364;Oryza_sativa_newGene_6756;Oryza_sativa_newGene_5395;gene-LOC112936587;gene-LOC4337671;Oryza_sativa_newGene_6104;Oryza_sativa_newGene_2638;Oryza_sativa_newGene_6235;Oryza_sativa_newGene_2905;gene-LOC4344142;gene-LOC4347138;gene-LOC107280508;gene-LOC4325702;Oryza_sativa_newGene_573;Oryza_sativa_newGe…
MSTRG.3295.3	gene-LOC4344256;Oryza_sativa_newGene_6215;Oryza_sativa_newGene_3965;gene-LOC4345950;gene-LOC4348976;gene-LOC4338499;gene-LOC4331862
MSTRG.16903.1	gene-LOC4335925;Oryza_sativa_newGene_6448;gene-LOC4327835;gene-LOC112937978;gene-LOC4346170;gene-LOC4338773;gene-LOC4327647;gene-LOC4341958;gene-LOC4338764;gene-LOC4325650;gene-LOC4332766;gene-LOC4338652;gene-LOC4349081;gene-LOC107277847;gene-LOC4335651;gene-LOC4349481;Oryza_sativa_newGene_3858;gene-LOC4350194;gene-LOC4336343;gene-LOC9267700;gene-LOC4330403;gene-LOC112939724;gene-LOC4349979;gene-…
MSTRG.5536.2	gene-LOC4328227;gene-LOC107275928;gene-LOC4345453;gene-LOC4342103;gene-LOC9270933;gene-LOC4324711;gene-LOC4338776;gene-LOC112938289;gene-LOC4342091;gene-LOC4326303;gene-LOC4350581;gene-LOC4324804;gene-LOC9271623;gene-LOC4336833;gene-LOC4344297;gene-LOC4352115;gene-LOC4344057;gene-LOC9267105;gene-LOC4336300;gene-LOC4333368;gene-LOC9270377;gene-LOC4340584;gene-LOC4345353;gene-LOC4334076;gene-LOC434…
MSTRG.19147.1	gene-LOC4352583;gene-LOC112936644;gene-LOC4344579;gene-LOC4351038;gene-LOC4332866;Oryza_sativa_newGene_3155;Oryza_sativa_newGene_6311;gene-LOC4337883;gene-LOC4339997;gene-LOC4343364;Oryza_sativa_newGene_1272
MSTRG.30800.1	Oryza_sativa_newGene_1877;gene-LOC4348744;Oryza_sativa_newGene_5551;gene-LOC112936644;Oryza_sativa_newGene_62;gene-LOC107278250;Oryza_sativa_newGene_7051;gene-LOC4333626;gene-LOC4351703;gene-LOC4345696;gene-LOC4349119;Oryza_sativa_newGene_681;gene-LOC4325829;gene-LOC4330942;gene-LOC107279100;gene-LOC4338559;gene-LOC4345773;gene-LOC107280402;Oryza_sativa_newGene_4005;gene-LOC4338589;gene-LOC435176…
MSTRG.29782.1	gene-LOC112936980;Oryza_sativa_newGene_2930;Oryza_sativa_newGene_1179;gene-LOC112939697;gene-LOC4343510;Oryza_sativa_newGene_1005;Oryza_sativa_newGene_6860;gene-LOC9266535;Oryza_sativa_newGene_2318;Oryza_sativa_newGene_4276;gene-LOC112939246;gene-LOC107275840;Oryza_sativa_newGene_4460;gene-LOC9270612;Oryza_sativa_newGene_4134
MSTRG.30056.1	gene-LOC9270359;gene-LOC4334346;gene-LOC4345836;Oryza_sativa_newGene_4456;gene-LOC112936382
MSTRG.30722.1	gene-LOC4348060;gene-LOC4327489;gene-LOC4351776;gene-LOC4351777;gene-LOC9266089;gene-LOC4333524;gene-LOC9267024;gene-LOC107282078;gene-LOC4324712;gene-LOC4346173;gene-LOC4341966;Oryza_sativa_newGene_5227;gene-LOC4349589;gene-LOC4337017;gene-LOC9269891;gene-LOC9266542;gene-LOC4324990;gene-LOC4326596;gene-LOC4327648;gene-LOC4345820;gene-LOC4345822;gene-LOC4341049;gene-LOC4343945;gene-LOC4350288;gen…
MSTRG.3473.2	gene-LOC4336460;gene-LOC4325388;gene-LOC4325654;gene-LOC4339317;gene-LOC4338590;gene-LOC9272700;gene-LOC9267885;gene-LOC4330317;gene-LOC4339216;gene-LOC4346566;Oryza_sativa_newGene_3815;gene-LOC4347732;gene-LOC4339413;gene-LOC107276535;gene-LOC4332440;gene-LOC9270425;gene-LOC107279317;gene-LOC4350989;gene-LOC4336547;gene-LOC4326683;Oryza_sativa_newGene_6293;gene-LOC4345934;gene-LOC4326655;gene-LO…
MSTRG.22995.1	gene-LOC4347429;gene-LOC4352621;gene-LOC4339964;gene-LOC9266289;gene-LOC9267887;gene-LOC4343453;Oryza_sativa_newGene_6837;gene-LOC4328133;gene-LOC4336803;gene-LOC107275732;Oryza_sativa_newGene_6810;gene-LOC4349205;gene-LOC4339092;gene-LOC4326526;gene-LOC4345158;Oryza_sativa_newGene_284;gene-LOC4329759;Oryza_sativa_newGene_4484;gene-LOC4331353;gene-LOC4324546;gene-LOC4346849;gene-LOC4352447;gene-L…
MSTRG.9793.2	gene-LOC112936904;gene-LOC107280560;gene-LOC107280007;Oryza_sativa_newGene_1937;gene-LOC112937012;Oryza_sativa_newGene_1689;gene-LOC9267797;gene-LOC107279018;Oryza_sativa_newGene_3761;Oryza_sativa_newGene_5388;gene-LOC4347957;gene-LOC112938810;gene-LOC4323850;gene-LOC112938366;gene-LOC107280591;gene-LOC107280624;Oryza_sativa_newGene_2752;gene-LOC9272097;gene-LOC107281749;gene-LOC107275993;gene-LO…
MSTRG.8041.3	gene-LOC4349889;gene-LOC4329171;gene-LOC9271679;gene-LOC4351770;gene-LOC4332575;gene-LOC4341282;gene-LOC4339011;Oryza_sativa_newGene_834;Oryza_sativa_newGene_3607;gene-LOC4336807;gene-LOC4349454;gene-LOC4340065;gene-LOC4341334;gene-LOC4342010;gene-LOC9266625;gene-LOC4330018;gene-LOC4348571;gene-LOC4345045;Oryza_sativa_newGene_5963;gene-LOC9269066;gene-LOC4336976;gene-LOC4338517;gene-LOC4330954;ge…
MSTRG.5078.3	Oryza_sativa_newGene_2543;gene-LOC4352733;gene-LOC9267815;Oryza_sativa_newGene_2146;gene-LOC107276363;Oryza_sativa_newGene_5076;gene-LOC4326654;Oryza_sativa_newGene_5521;Oryza_sativa_newGene_5964;gene-LOC4327752;Oryza_sativa_newGene_722;gene-LOC4337780;gene-LOC4331600;gene-LOC4343836;gene-LOC112939907;Oryza_sativa_newGene_2019;Oryza_sativa_newGene_5914;gene-LOC4338688;gene-LOC112937649;gene-LOC10…
MSTRG.15032.2	gene-LOC4326752;gene-LOC4340641;Oryza_sativa_newGene_1870;gene-LOC112937018;gene-LOC112938281;gene-LOC107278210;Oryza_sativa_newGene_6772;gene-LOC112937006;gene-LOC112938299;Oryza_sativa_newGene_2841;Oryza_sativa_newGene_1841;Oryza_sativa_newGene_5033;gene-LOC4331542;gene-LOC9269956;gene-LOC4340253;gene-LOC9267888;Oryza_sativa_newGene_1294;gene-LOC4343453;gene-LOC107278743;gene-LOC4331453;gene-LO…
MSTRG.20242.2	gene-LOC4332089;gene-LOC4339060;gene-LOC4338401;Oryza_sativa_newGene_5402;gene-LOC4329643;gene-LOC4341806;Oryza_sativa_newGene_310;gene-LOC4324196;gene-LOC9266563;gene-LOC107281201;gene-LOC4333605;gene-LOC4346192;gene-LOC107276018;gene-LOC4350786;gene-LOC4330775;gene-LOC4333878;Oryza_sativa_newGene_6031;gene-LOC4346075;gene-LOC4350823;gene-LOC4339786;Oryza_sativa_newGene_205
MSTRG.20489.1	Oryza_sativa_newGene_4381;gene-LOC4328500;gene-LOC4342552;gene-LOC4351554;gene-LOC4333555;gene-LOC4325353;gene-LOC4340531;Oryza_sativa_newGene_3546;gene-LOC4341611;Oryza_sativa_newGene_1335;gene-LOC4345101;gene-LOC4342452;gene-LOC4350707;gene-LOC9272112;gene-LOC4343768;gene-LOC4331521;gene-LOC4336962;gene-LOC4343802;gene-LOC4324784;gene-LOC4325927;gene-LOC4329363;Oryza_sativa_newGene_4017;gene-LO…
MSTRG.7470.1	gene-LOC4346377;Oryza_sativa_newGene_6828;gene-LOC4347798;gene-LOC4325775;Oryza_sativa_newGene_6798;gene-LOC4329882;Oryza_sativa_newGene_1243;gene-LOC107279872;gene-LOC4333623;Oryza_sativa_newGene_1786;gene-LOC4350459;gene-LOC4333353;gene-LOC112937644
MSTRG.10846.7	gene-LOC4332754;gene-LOC4324441;Oryza_sativa_newGene_6013;gene-LOC4348185;gene-LOC4328392;gene-LOC4343784;gene-LOC4335863;Oryza_sativa_newGene_3560;gene-LOC4345279;gene-LOC4333627;gene-LOC4332767;gene-LOC4332761;gene-LOC4349400;gene-LOC4329042;gene-LOC4344261;gene-LOC4350098;Oryza_sativa_newGene_323;gene-LOC4325282;gene-LOC4336397;Oryza_sativa_newGene_5697
MSTRG.10516.1	gene-LOC4334996;gene-LOC4336294;gene-LOC4328227;gene-LOC4331827;gene-LOC4329684;gene-LOC4326757;gene-LOC4352058;gene-LOC4352587;gene-LOC4330971;gene-LOC9270933;gene-LOC4331162;gene-LOC4331161;gene-LOC4326125;gene-LOC4326124;gene-LOC4327837;gene-LOC4331422;gene-LOC4326146;gene-LOC4324714;gene-LOC4337638;gene-LOC4329190;gene-LOC4341961;gene-LOC4335906;Oryza_sativa_newGene_2245;gene-LOC4334331;gene-…
MSTRG.24486.1	gene-LOC4336748;gene-LOC4329684;gene-LOC4326757;gene-LOC4327520;gene-LOC4327159;gene-LOC4348888;gene-LOC4342106;gene-LOC4347423;gene-LOC4332742;gene-LOC4345710;gene-LOC9268868;gene-LOC4331168;gene-LOC9270395;gene-LOC4326146;gene-LOC4324714;gene-LOC4337638;gene-LOC4340382;gene-LOC4343958;gene-LOC4346157;Oryza_sativa_newGene_6201;gene-LOC9268443;gene-LOC4341959;gene-LOC4326857;gene-LOC4338767;gene-…
MSTRG.14505.1	gene-LOC4339146;gene-LOC112938314;gene-LOC4333860;gene-LOC4348954;gene-LOC4343178;gene-LOC107280261;gene-LOC107277071;Oryza_sativa_newGene_5848;gene-LOC107278580;Oryza_sativa_newGene_3606;gene-LOC107279720
MSTRG.8698.1	gene-LOC4332044;gene-LOC4328220;gene-LOC9267386;gene-LOC4330192;gene-LOC4327482;gene-LOC9270447;gene-LOC107279718;gene-LOC4340248;gene-LOC4332902;gene-LOC4325141;gene-LOC4348262;gene-LOC4334509;gene-LOC4333696;gene-LOC4348743;gene-LOC4345711;gene-LOC4336469;gene-LOC4341387;gene-LOC4343952;gene-LOC4332024;gene-LOC107277700;gene-LOC9270012;gene-LOC9266548;gene-LOC4326594;Oryza_sativa_newGene_23;gen…
MSTRG.9753.1	gene-LOC4329033;gene-LOC4326439;gene-LOC4334841;gene-LOC4346949;gene-LOC4334265;gene-LOC4333466;gene-LOC4331975;gene-LOC4341453;gene-LOC4340919;gene-LOC4347952;gene-LOC4328168;gene-LOC4338418;gene-LOC4349574;gene-LOC4334996;gene-LOC4351772;gene-LOC4346374;gene-LOC9272420;gene-LOC4341387;gene-LOC4337900;gene-LOC4325647;Oryza_sativa_newGene_7068;gene-LOC4343900;gene-LOC4343250;Oryza_sativa_newGene_…
MSTRG.19829.2	Oryza_sativa_newGene_43;gene-LOC107276203;Oryza_sativa_newGene_626
MSTRG.10073.5	gene-LOC4327153;gene-LOC112936007;gene-LOC4326820;gene-LOC4339918;gene-LOC107276644;gene-LOC9270019;gene-LOC4344829;gene-LOC112938795;gene-LOC4352305;gene-LOC9266280;Oryza_sativa_newGene_3981;gene-LOC4348539;gene-LOC9272098;gene-LOC107279112;Oryza_sativa_newGene_2930;gene-LOC4334026;gene-LOC112939685;gene-LOC112939723;gene-LOC4348617;Oryza_sativa_newGene_4403;gene-LOC4351651;gene-LOC107277039;gen…
MSTRG.19240.1	gene-LOC4345121;gene-LOC4351540;Oryza_sativa_newGene_3214;gene-LOC4350727;gene-LOC107277100;gene-LOC4341730;gene-LOC4349296;gene-LOC9266052;gene-LOC4352503;gene-LOC9266478;gene-LOC4351803
MSTRG.13333.3	gene-LOC4344587;gene-LOC4334496;gene-LOC4327748;gene-LOC9271389;gene-LOC4324462;gene-LOC4343479;gene-LOC4344825;gene-LOC4352335;gene-LOC4335134;gene-LOC9266653;gene-LOC4332333;Oryza_sativa_newGene_5816;gene-LOC4332736;gene-LOC4351204;gene-LOC4339265;gene-LOC4347204;gene-LOC4336352;gene-LOC4326619;gene-LOC4348626;gene-LOC4351620;gene-LOC4330310;gene-LOC4342477;gene-LOC4329570;gene-LOC4326281;gene-…
MSTRG.17156.1	gene-LOC4347504;gene-LOC4349573;gene-LOC4344208;Oryza_sativa_newGene_3418;Oryza_sativa_newGene_2231;gene-LOC4348765;gene-LOC4327383;Oryza_sativa_newGene_2827;gene-LOC4339534;Oryza_sativa_newGene_7073;gene-LOC4340271;Oryza_sativa_newGene_6481;gene-LOC4348136;gene-LOC107276328;gene-LOC4346343;gene-LOC4337764;gene-LOC4336329;Oryza_sativa_newGene_126;gene-LOC4339347
MSTRG.4739.1	gene-LOC4336742;Oryza_sativa_newGene_3345;gene-LOC107276755;gene-LOC4350781;gene-LOC4352927;gene-LOC4342882;gene-LOC4341893;gene-LOC9270828;Oryza_sativa_newGene_4102;Oryza_sativa_newGene_4591;gene-LOC9268514;gene-LOC4333851;gene-LOC112936083
MSTRG.22354.2	gene-LOC4326757;gene-LOC4351772;gene-LOC9272420;gene-LOC9266559;gene-LOC4349637;gene-LOC4347909;gene-LOC4347952;gene-LOC4335870;gene-LOC4334682;gene-LOC4342551;Oryza_sativa_newGene_3995;gene-LOC9272054;gene-LOC4329441;gene-LOC107279667;gene-LOC4348586;gene-LOC112938635;gene-LOC4340880;gene-LOC4327808;gene-LOC4332381;gene-LOC9268719;gene-LOC4345848;gene-LOC4333435;gene-LOC4335294;gene-LOC9272710;g…
MSTRG.31422.1	gene-LOC9272097;gene-LOC4331349;gene-LOC4338249;gene-LOC4343251;gene-LOC4324847;Oryza_sativa_newGene_6829;gene-LOC4349971;gene-LOC4350862;gene-LOC4335333;gene-LOC4337325;Oryza_sativa_newGene_4268;gene-LOC107280905;gene-LOC4328309;gene-LOC107280567;gene-LOC112937394;gene-LOC4350841;gene-LOC4350840;gene-LOC4336511;gene-LOC112938999;gene-LOC4341742;gene-LOC107276079;Oryza_sativa_newGene_5592;gene-LO…
MSTRG.24296.2	Oryza_sativa_newGene_1725;Oryza_sativa_newGene_1530;gene-LOC4332989;gene-LOC4338448;gene-LOC4335510;Oryza_sativa_newGene_2124
MSTRG.20279.2	gene-LOC4338059;gene-LOC4338581;gene-LOC4335762;gene-LOC4330644;gene-LOC4338149;gene-LOC4334611;gene-LOC4342474;gene-LOC107278492;gene-LOC9269561;gene-LOC4333632;gene-LOC4342791;gene-LOC4332274;gene-LOC9267736;Oryza_sativa_newGene_6078;gene-LOC112936341;gene-LOC4349927;Oryza_sativa_newGene_3017;gene-LOC4332599;gene-LOC4332330;Oryza_sativa_newGene_5813;gene-LOC4340917;Oryza_sativa_newGene_5036;gen…
MSTRG.4695.1	gene-LOC4347563;gene-LOC107278042;gene-LOC9269190;Oryza_sativa_newGene_2249;gene-LOC4334605;gene-LOC107275546;gene-LOC107276240;gene-LOC107281645;gene-LOC112936085;gene-LOC9268587;gene-LOC4348510;Oryza_sativa_newGene_1072;gene-LOC4327967;Oryza_sativa_newGene_828;gene-LOC4349542;gene-LOC4325939;Oryza_sativa_newGene_5673;gene-LOC107278674;gene-LOC4329894;Oryza_sativa_newGene_5583;gene-LOC107280897;…
MSTRG.379.1	gene-LOC4335927;gene-LOC9268175;gene-LOC4330977;gene-LOC4344190;gene-LOC4326593;gene-LOC4343293;gene-LOC4350631;gene-LOC4347195;gene-LOC4343466;gene-LOC4344160;gene-LOC4336217;gene-LOC4349402;gene-LOC4352783;gene-LOC4326617;gene-LOC4339408;gene-LOC4341675;gene-LOC9272063;gene-LOC4331999;gene-LOC4352102;gene-LOC4339416;gene-LOC4345614;gene-LOC4339608;gene-LOC4339863;gene-LOC4346446;gene-LOC4352833…
MSTRG.26250.1	gene-LOC4348743;Oryza_sativa_newGene_5222;gene-LOC4352631;gene-LOC4336225;gene-LOC4330623;gene-LOC4336831;Oryza_sativa_newGene_4192;gene-LOC107276769;gene-LOC4337615;gene-LOC107275736;Oryza_sativa_newGene_563;gene-LOC4343232;gene-LOC4342944;gene-LOC4351780;gene-LOC4323916;gene-LOC4348691;Oryza_sativa_newGene_1387;gene-LOC4333435;gene-LOC4336601;Oryza_sativa_newGene_2884;gene-LOC9266560;Oryza_sati…
MSTRG.23303.1	gene-LOC107277553;gene-LOC4324112;gene-LOC107278916;gene-LOC107276191;gene-LOC9266280;Oryza_sativa_newGene_3981;gene-LOC4327153;gene-LOC112936007;gene-LOC4326820;gene-LOC4339918;gene-LOC107276644;gene-LOC9270019;gene-LOC4346842;gene-LOC107280262;gene-LOC4324846;gene-LOC4330112;Oryza_sativa_newGene_6340;gene-LOC107276244;gene-LOC107280713;Oryza_sativa_newGene_1446;Oryza_sativa_newGene_2362;Oryza_s…
MSTRG.4865.1	gene-LOC4326754;gene-LOC112937620;Oryza_sativa_newGene_6224;gene-LOC107276858;gene-LOC107275411;gene-LOC107280790;Oryza_sativa_newGene_628;gene-LOC9271004;gene-LOC107280250;gene-LOC107276697;gene-LOC107275639;Oryza_sativa_newGene_3767;Oryza_sativa_newGene_5037;gene-LOC4339061;gene-LOC107280629;Oryza_sativa_newGene_5942;Oryza_sativa_newGene_3851;Oryza_sativa_newGene_5716;gene-LOC9271148;Oryza_sati…
MSTRG.9755.1	gene-LOC4339091;gene-LOC4338696;Oryza_sativa_newGene_6248;gene-LOC4329462;gene-LOC4347728;gene-LOC4343233;Oryza_sativa_newGene_3249;gene-LOC9272269;gene-LOC4344362;gene-LOC4328301;gene-LOC4350212;gene-LOC4346866;gene-LOC9271886;Oryza_sativa_newGene_6617;gene-LOC4335941
MSTRG.11450.11	gene-LOC4326752;Oryza_sativa_newGene_1870;gene-LOC112937018;gene-LOC112938281;gene-LOC4338838;gene-LOC107278210;gene-LOC112937006;gene-LOC112938299;Oryza_sativa_newGene_2841;gene-LOC4331508;Oryza_sativa_newGene_1841;Oryza_sativa_newGene_5033;gene-LOC4331542;gene-LOC9269956;gene-LOC4343453;gene-LOC107278743;gene-LOC112936609;gene-LOC9271745;gene-LOC107280193;gene-LOC112939683;Oryza_sativa_newGene_…
MSTRG.22518.1	gene-LOC107281212;gene-LOC112938301;gene-LOC4342249;gene-LOC4331723;gene-LOC4337187;gene-LOC4332848;gene-LOC107275355;gene-LOC4336656;gene-LOC4351606;Oryza_sativa_newGene_3766;gene-LOC107277846;Oryza_sativa_newGene_1297;Oryza_sativa_newGene_1292;Oryza_sativa_newGene_5997;gene-LOC107276500;Oryza_sativa_newGene_553;Oryza_sativa_newGene_550;gene-LOC4348533;gene-LOC107281975;gene-LOC107281976;gene-LO…
MSTRG.1993.2	Oryza_sativa_newGene_2270;gene-LOC107276519;gene-LOC107275328;gene-LOC4332966;Oryza_sativa_newGene_4032;gene-LOC112936028;gene-LOC4348825;Oryza_sativa_newGene_4275;gene-LOC112939087;gene-LOC9267420;gene-LOC112936099;Oryza_sativa_newGene_1158;Oryza_sativa_newGene_879
MSTRG.31409.3	gene-LOC4325228;gene-LOC107280563;gene-LOC9267926;gene-LOC4341038;gene-LOC9267496;gene-LOC9269794;gene-LOC112937005;gene-LOC112938290;gene-LOC4338594;gene-LOC107276691;gene-LOC9267506;Oryza_sativa_newGene_4072;Oryza_sativa_newGene_5039;gene-LOC107276374;gene-LOC4328942;gene-LOC9269957;gene-LOC112938816;gene-LOC107276505;gene-LOC4326481;gene-LOC4325152;Oryza_sativa_newGene_6987;Oryza_sativa_newGen…
MSTRG.20274.1	gene-LOC4331251;gene-LOC4344170;gene-LOC4346940;gene-LOC4324676;gene-LOC4339063;gene-LOC4342163;gene-LOC4352441;gene-LOC4326614;gene-LOC4326610;gene-LOC4349901;gene-LOC4326123;gene-LOC107276474;gene-LOC107276918;gene-LOC4335552;gene-LOC4340132;gene-LOC9271299;gene-LOC4336948;gene-LOC9270090;gene-LOC4326511;Oryza_sativa_newGene_3975;gene-LOC4338799;gene-LOC4344041;gene-LOC4337711;gene-LOC4337691;g…
MSTRG.26138.6	gene-LOC4342101;gene-LOC4333457;Oryza_sativa_newGene_829;gene-LOC107278637;gene-LOC9272310;Oryza_sativa_newGene_4641;Oryza_sativa_newGene_2254;gene-LOC107278670;gene-LOC4325326;gene-LOC4347386;gene-LOC4345956;gene-LOC4351287;Oryza_sativa_newGene_6973
MSTRG.17410.6	gene-LOC4336051;Oryza_sativa_newGene_1899;Oryza_sativa_newGene_6589;gene-LOC4330771;gene-LOC107277557;Oryza_sativa_newGene_2347;gene-LOC4331926;gene-LOC107277856;Oryza_sativa_newGene_6118;gene-LOC4335151;gene-LOC4350870;gene-LOC4344143;gene-LOC4346954;Oryza_sativa_newGene_1095;gene-LOC112936212;Oryza_sativa_newGene_698;gene-LOC107277095;Oryza_sativa_newGene_3021;gene-LOC4338895;gene-LOC107280726
MSTRG.12110.1	Oryza_sativa_newGene_6138;Oryza_sativa_newGene_3828;Oryza_sativa_newGene_5033;gene-LOC4331542;gene-LOC9269956;gene-LOC4343453;Oryza_sativa_newGene_557;gene-LOC4326752;gene-LOC4340641;Oryza_sativa_newGene_1870;gene-LOC112937018;gene-LOC112938281;gene-LOC4346849;gene-LOC4341782;gene-LOC107279153;gene-LOC4344977;gene-LOC4328447;gene-LOC9270095;gene-LOC107279363;gene-LOC107275732;Oryza_sativa_newGene…
MSTRG.28554.1	gene-LOC9271420;gene-LOC4334822;gene-LOC4326367;gene-LOC4332481;gene-LOC4331008;gene-LOC4331901;gene-LOC4326507;gene-LOC4348546;gene-LOC4325636;gene-LOC4340309;Oryza_sativa_newGene_4538;gene-LOC4351072;gene-LOC107278343;gene-LOC4336540;gene-LOC4327301;gene-LOC107276200;gene-LOC4343714;Oryza_sativa_newGene_5059;gene-LOC4334117
MSTRG.8266.3	Oryza_sativa_newGene_4877;gene-LOC4337746;Oryza_sativa_newGene_7065;gene-LOC107278012;gene-LOC4341353;gene-LOC4332850;Oryza_sativa_newGene_923;Oryza_sativa_newGene_4207;Oryza_sativa_newGene_515;Oryza_sativa_newGene_4630;gene-LOC107276953;gene-LOC9268455;gene-LOC9270574;gene-LOC107276661;Oryza_sativa_newGene_1195
MSTRG.30014.1	Oryza_sativa_newGene_2543;gene-LOC9267086;Oryza_sativa_newGene_5387;gene-LOC4349332;gene-LOC107280155;gene-LOC4348460;gene-LOC107276497;gene-LOC4352735;gene-LOC9267815;Oryza_sativa_newGene_2146;Oryza_sativa_newGene_4991;gene-LOC107276363;gene-LOC4326654;gene-LOC4329947;Oryza_sativa_newGene_5964;gene-LOC107276273;Oryza_sativa_newGene_658;gene-LOC4327752;gene-LOC4352048;gene-LOC4344188;gene-LOC1129…
MSTRG.29108.1	gene-LOC9267926;gene-LOC4341038;gene-LOC9269794;gene-LOC112937005;gene-LOC112938290;gene-LOC107279016;gene-LOC4338594;gene-LOC4351275;gene-LOC112938316;Oryza_sativa_newGene_725;gene-LOC4328942;gene-LOC9269957;gene-LOC112938816;gene-LOC107276505;gene-LOC9267611;Oryza_sativa_newGene_2477;gene-LOC4343631;gene-LOC4332578;gene-LOC4325152;Oryza_sativa_newGene_6987;gene-LOC9269825;Oryza_sativa_newGene_3…
MSTRG.24932.1	gene-LOC4344782;gene-LOC4333197;gene-LOC4336561;gene-LOC4327078;gene-LOC4344435;gene-LOC4344376;gene-LOC4331535;gene-LOC4348374;gene-LOC4338403;gene-LOC4331939;gene-LOC4348864;Oryza_sativa_newGene_3658;Oryza_sativa_newGene_2106;gene-LOC4352537;gene-LOC4344148;Oryza_sativa_newGene_4125;Oryza_sativa_newGene_5290;Oryza_sativa_newGene_5367;gene-LOC4339209;gene-LOC4326735;gene-LOC4327933;gene-LOC10728…
MSTRG.27726.2	gene-LOC9272522;gene-LOC4344176;gene-LOC9269193;gene-LOC4349081;Oryza_sativa_newGene_6448;Oryza_sativa_newGene_5189;gene-LOC4329649;gene-LOC4339196;gene-LOC4350701;gene-LOC9267700;gene-LOC107275625;gene-LOC4342034;gene-LOC9268149;gene-LOC4343551;gene-LOC4343546;gene-LOC4325650;gene-LOC4330679;gene-LOC9266683;gene-LOC4330055;gene-LOC4334657;gene-LOC4340098;gene-LOC4336990;gene-LOC4344471;gene-LOC4…
MSTRG.17524.3	gene-LOC9270263;gene-LOC4335167;Oryza_sativa_newGene_3284;Oryza_sativa_newGene_5631;gene-LOC4337754;gene-LOC4342949;gene-LOC4341166;gene-LOC107281800;gene-LOC4332627;gene-LOC9271191;gene-LOC4346839;gene-LOC4340420;gene-LOC112936858;gene-LOC112935995;Oryza_sativa_newGene_431;gene-LOC9267449;gene-LOC9269473
MSTRG.13732.1	gene-LOC4334507;gene-LOC107282070;Oryza_sativa_newGene_3689;gene-LOC4330548;gene-LOC4349631;gene-LOC4338760;gene-LOC4333563;gene-LOC9270748;gene-LOC4339807;gene-LOC4334838;gene-LOC4339215;gene-LOC4343582;gene-LOC4351962;gene-LOC4334250;gene-LOC107277647;gene-LOC4337656;gene-LOC4347088;gene-LOC4331628;gene-LOC4342270;gene-LOC4352740;gene-LOC9270417;gene-LOC4343777;gene-LOC4343862;Oryza_sativa_newG…
MSTRG.16089.1	gene-LOC4326754;gene-LOC112937620;Oryza_sativa_newGene_6224;gene-LOC107276858;gene-LOC107275411;gene-LOC107280790;Oryza_sativa_newGene_628;gene-LOC9271004;gene-LOC107280250;gene-LOC107276697;gene-LOC107275639;Oryza_sativa_newGene_3767;Oryza_sativa_newGene_5037;gene-LOC4339061;gene-LOC107280629;Oryza_sativa_newGene_5942;Oryza_sativa_newGene_3851;Oryza_sativa_newGene_5716;gene-LOC9271148;Oryza_sati…
MSTRG.6900.1	gene-LOC107275953;gene-LOC4348241;gene-LOC4339889;Oryza_sativa_newGene_4366;gene-LOC112937812;gene-LOC4335897;Oryza_sativa_newGene_76;gene-LOC4338562
MSTRG.6875.1	gene-LOC9271655;gene-LOC4346943;gene-LOC4346348;gene-LOC4331683;Oryza_sativa_newGene_4072;Oryza_sativa_newGene_5039;gene-LOC107276374;gene-LOC4328942;gene-LOC9269957;gene-LOC112938816;gene-LOC107277840;gene-LOC107276505;gene-LOC107280598;gene-LOC4325228;gene-LOC4326755;gene-LOC9267926;gene-LOC4341038;gene-LOC9269794;Oryza_sativa_newGene_1968;Oryza_sativa_newGene_2720;gene-LOC107275957;gene-LOC926…
MSTRG.26069.3	Oryza_sativa_newGene_5012;gene-LOC107275494;gene-LOC4343472;Oryza_sativa_newGene_3767;Oryza_sativa_newGene_5037;gene-LOC4339061;gene-LOC107280629;gene-LOC4326754;gene-LOC112937620;Oryza_sativa_newGene_6224;gene-LOC107276858;gene-LOC107275411;gene-LOC107280790;Oryza_sativa_newGene_628;gene-LOC9271004;gene-LOC4328502;gene-LOC107275322;gene-LOC112939317;Oryza_sativa_newGene_5108;Oryza_sativa_newGene…
MSTRG.24242.2	gene-LOC4350107;gene-LOC4332334;gene-LOC4343453;gene-LOC4347429;gene-LOC4352621;gene-LOC4338838;gene-LOC4337047;gene-LOC4346849;gene-LOC4341233;gene-LOC107279134;gene-LOC4336803;gene-LOC107275732;Oryza_sativa_newGene_6810;Oryza_sativa_newGene_1075;gene-LOC107277074;gene-LOC107275501;gene-LOC107275877;gene-LOC4329121;Oryza_sativa_newGene_4047;gene-LOC4323848;Oryza_sativa_newGene_2977;gene-LOC43515…
MSTRG.10012.8	Oryza_sativa_newGene_1735;Oryza_sativa_newGene_6052;gene-LOC4332319;gene-LOC107280676;gene-LOC4326538;gene-LOC4344046;gene-LOC4345628;gene-LOC4344018;gene-LOC107276753;gene-LOC4351468;gene-LOC4328210;gene-LOC4326918;Oryza_sativa_newGene_2834;gene-LOC4341778;gene-LOC4347187;gene-LOC4347070;gene-LOC4347918;gene-LOC4345795;gene-LOC9270381;Oryza_sativa_newGene_2903;gene-LOC4334691;gene-LOC107280149;g…
MSTRG.23010.3	gene-LOC4349136;Oryza_sativa_newGene_927;Oryza_sativa_newGene_6041;gene-LOC107279795;gene-LOC107275566;Oryza_sativa_newGene_3337;gene-LOC4341522;gene-LOC107281130;Oryza_sativa_newGene_2905;Oryza_sativa_newGene_6125;Oryza_sativa_newGene_6069;Oryza_sativa_newGene_3259;gene-LOC107278465;Oryza_sativa_newGene_3909;gene-LOC107276354;gene-LOC4343260;Oryza_sativa_newGene_2501;Oryza_sativa_newGene_6788;ge…
MSTRG.16975.1	gene-LOC107276355;gene-LOC107277083;gene-LOC107281280;gene-LOC4335131;gene-LOC4335136;gene-LOC107275768;gene-LOC107281568;gene-LOC112936349;gene-LOC107278681;Oryza_sativa_newGene_5388;gene-LOC112938810;gene-LOC4323850;gene-LOC112938366;gene-LOC107280591;gene-LOC107280624;Oryza_sativa_newGene_2752;gene-LOC112936904;gene-LOC4349136;gene-LOC107280007;gene-LOC4341383;Oryza_sativa_newGene_1937;gene-LO…
MSTRG.30196.2	Oryza_sativa_newGene_3697;gene-LOC107276375;gene-LOC4350541;gene-LOC4352521;gene-LOC4343091;gene-LOC4338463;gene-LOC4334762;gene-LOC4344018;Oryza_sativa_newGene_2721;gene-LOC4348962;gene-LOC107280149;gene-LOC4342676;Oryza_sativa_newGene_2481;Oryza_sativa_newGene_4035;gene-LOC107278545;gene-LOC4324105;Oryza_sativa_newGene_4646;Oryza_sativa_newGene_4376;gene-LOC4348257;Oryza_sativa_newGene_1730;gen…
MSTRG.11954.7	gene-LOC4350416;gene-LOC9269237;gene-LOC107275293;gene-LOC4341678;gene-LOC4331138;gene-LOC4341518;gene-LOC107279225;Oryza_sativa_newGene_6906;gene-LOC4325538;gene-LOC4352537;gene-LOC4338951;gene-LOC4338950;gene-LOC4341945;gene-LOC4330759;gene-LOC4331336;gene-LOC4326735;gene-LOC4327933;gene-LOC9269493;gene-LOC112936160;gene-LOC4349250;gene-LOC4342001;gene-LOC4346795;gene-LOC4333711;gene-LOC4333144…
MSTRG.14659.1	gene-LOC9269613;Oryza_sativa_newGene_2244;gene-LOC4334483;gene-LOC4330677;gene-LOC4330670;gene-LOC4347900;gene-LOC4324339;gene-LOC4329019;gene-LOC4351955;gene-LOC4344051;gene-LOC4334397;gene-LOC9272037;gene-LOC4340474;gene-LOC4331414;gene-LOC9266147;gene-LOC9268959;Oryza_sativa_newGene_5906;Oryza_sativa_newGene_3593;gene-LOC4348693;gene-LOC107276412;gene-LOC4329373;gene-LOC107281901;gene-LOC43263…
MSTRG.9999.1	gene-LOC4326752;gene-LOC4340641;Oryza_sativa_newGene_1870;gene-LOC4348740;gene-LOC112937018;gene-LOC112938281;gene-LOC107278210;Oryza_sativa_newGene_6772;Oryza_sativa_newGene_1697;gene-LOC112937006;gene-LOC112938299;Oryza_sativa_newGene_2841;Oryza_sativa_newGene_1841;Oryza_sativa_newGene_5033;gene-LOC4351203;gene-LOC4331542;gene-LOC9269956;gene-LOC4328165;Oryza_sativa_newGene_1294;gene-LOC4343453…
MSTRG.30196.7	gene-LOC112939626;gene-LOC4340929;gene-LOC4327755;Oryza_sativa_newGene_2893;gene-LOC107277840;gene-LOC4328351;gene-LOC4342358;gene-LOC9266035;gene-LOC4332127;gene-LOC107276606;gene-LOC112939858;Oryza_sativa_newGene_2983;gene-LOC4337006;gene-LOC107275868;Oryza_sativa_newGene_4329;gene-LOC9266544;gene-LOC4328877;gene-LOC4352411;Oryza_sativa_newGene_737;gene-LOC4352681;gene-LOC4346332;Oryza_sativa_n…
MSTRG.12491.1	gene-LOC9267047;gene-LOC4327801;Oryza_sativa_newGene_1999;Oryza_sativa_newGene_4906;gene-LOC4329638;Oryza_sativa_newGene_4705;gene-LOC107276219;gene-LOC4329917;gene-LOC4348557;Oryza_sativa_newGene_6546;gene-LOC4332625;Oryza_sativa_newGene_670;Oryza_sativa_newGene_5722;Oryza_sativa_newGene_4803;Oryza_sativa_newGene_2080;gene-LOC107278839;Oryza_sativa_newGene_4695;Oryza_sativa_newGene_1421
MSTRG.29481.20	Oryza_sativa_newGene_4385;Oryza_sativa_newGene_1292;gene-LOC4330314;gene-LOC4339775;gene-LOC4329972;gene-LOC4341604;gene-LOC4347993;gene-LOC9266065;gene-LOC4351552;gene-LOC4331962;gene-LOC9266216;Oryza_sativa_newGene_1200;gene-LOC4343645;gene-LOC4330180;gene-LOC4328646;Oryza_sativa_newGene_1894;gene-LOC4334637;gene-LOC9269698;gene-LOC9271936;gene-LOC4334847;gene-LOC4332336;Oryza_sativa_newGene_47…
MSTRG.27988.1	gene-LOC107278841;gene-LOC4341389;gene-LOC107276139;Oryza_sativa_newGene_2476;Oryza_sativa_newGene_2930;Oryza_sativa_newGene_1179;gene-LOC107280311;gene-LOC107275914;gene-LOC112939697;gene-LOC112936053;gene-LOC4340022;Oryza_sativa_newGene_3526;Oryza_sativa_newGene_3185;gene-LOC107275402;gene-LOC4343510;Oryza_sativa_newGene_6860;gene-LOC4342235;gene-LOC4347780;gene-LOC4332237;gene-LOC107275840;Ory…
MSTRG.29477.3	gene-LOC4348060;gene-LOC4335216;gene-LOC4329681;gene-LOC107276624;gene-LOC4330195;gene-LOC4330191;gene-LOC4327489;gene-LOC4332905;gene-LOC4347141;gene-LOC4328524;gene-LOC4336741;gene-LOC4351776;gene-LOC4351777;gene-LOC9266089;gene-LOC4344444;gene-LOC9267023;gene-LOC9267024;gene-LOC107282078;gene-LOC4331787;gene-LOC9271214;gene-LOC4327836;gene-LOC4324712;gene-LOC4346173;Oryza_sativa_newGene_37;Ory…
MSTRG.20473.16	gene-LOC107276526;gene-LOC9268007;gene-LOC107277773;gene-LOC4327403;gene-LOC4330826;gene-LOC9269167;gene-LOC4338982;gene-LOC9268394;gene-LOC4324580;gene-LOC4340602;gene-LOC4347589;gene-LOC4346615;gene-LOC4333168;gene-LOC9268211;gene-LOC4333619;gene-LOC9271182;gene-LOC4340890;gene-LOC4347804;gene-LOC4326552;Oryza_sativa_newGene_1037
MSTRG.25415.2	Oryza_sativa_newGene_4389;gene-LOC4348840;gene-LOC4341675;gene-LOC107276754;Oryza_sativa_newGene_4519;gene-LOC4327572;gene-LOC4343493;gene-LOC4330268;gene-LOC4336109;gene-LOC4345238;gene-LOC107276878;gene-LOC4332100;gene-LOC4334676;gene-LOC4332509;gene-LOC4351678;gene-LOC4337690;gene-LOC107278616;gene-LOC4340612;gene-LOC4336856;gene-LOC4333091;gene-LOC4329958;gene-LOC107275841;gene-LOC4347928;gen…
MSTRG.26419.10	gene-LOC4346556;gene-LOC112936391;gene-LOC4330632;gene-LOC9271980;gene-LOC9269558;gene-LOC4348769;Oryza_sativa_newGene_1906;gene-LOC4347765;gene-LOC4338777;gene-LOC4336959;Oryza_sativa_newGene_3117
MSTRG.15445.1	gene-LOC4327153;gene-LOC112936007;gene-LOC4326820;gene-LOC4339918;gene-LOC107276644;gene-LOC9270019;gene-LOC107279914;gene-LOC4344829;gene-LOC112938795;gene-LOC4352305;gene-LOC9266280;Oryza_sativa_newGene_3981;gene-LOC4348539;gene-LOC9272098;gene-LOC107279112;Oryza_sativa_newGene_2930;gene-LOC4334026;gene-LOC112939685;gene-LOC112939723;gene-LOC4348617;Oryza_sativa_newGene_4403;gene-LOC4351651;gen…
MSTRG.14141.1	gene-LOC9270263;gene-LOC4335166;Oryza_sativa_newGene_1518;gene-LOC4326098;gene-LOC4342521;gene-LOC4329603;gene-LOC9268646;gene-LOC4345314;gene-LOC112936858;gene-LOC107277419;gene-LOC4342832;gene-LOC4340086;Oryza_sativa_newGene_6635;Oryza_sativa_newGene_2304;gene-LOC9269473
MSTRG.20575.4	Oryza_sativa_newGene_258;gene-LOC9270379;gene-LOC4350729;gene-LOC4339473;gene-LOC107276401;Oryza_sativa_newGene_2092;gene-LOC4328093;gene-LOC4327255;Oryza_sativa_newGene_3112;gene-LOC4336860;gene-LOC4324738
MSTRG.22539.1	Oryza_sativa_newGene_5031;gene-LOC4352436;Oryza_sativa_newGene_6360;Oryza_sativa_newGene_2519;gene-LOC9270335;Oryza_sativa_newGene_2725;gene-LOC107276149;Oryza_sativa_newGene_975;gene-LOC112938661;gene-LOC4325798;gene-LOC107279703;Oryza_sativa_newGene_4767;gene-LOC112938738;gene-LOC4344596;gene-LOC4323907;gene-LOC112936580;gene-LOC107279122;gene-LOC107279324;gene-LOC107279325;gene-LOC107275356;ge…
MSTRG.1008.2	gene-LOC4350553;gene-LOC4333100;gene-LOC107279392;Oryza_sativa_newGene_2713;gene-LOC4344465;gene-LOC107279017;Oryza_sativa_newGene_1556;gene-LOC107277326;Oryza_sativa_newGene_4786;gene-LOC4351132;gene-LOC107276423
MSTRG.30391.1	gene-LOC9269203;gene-LOC9271655;gene-LOC4324465;gene-LOC4352388;Oryza_sativa_newGene_6071;Oryza_sativa_newGene_1089;gene-LOC4349923;gene-LOC4331025;Oryza_sativa_newGene_2899;Oryza_sativa_newGene_5039;gene-LOC4329014;gene-LOC4328942;Oryza_sativa_newGene_5173;gene-LOC4326614;gene-LOC107276505;gene-LOC9268926;gene-LOC107281970;gene-LOC107280598;gene-LOC4349575;gene-LOC4329578;gene-LOC4330192;gene-LO…
MSTRG.14501.2	gene-LOC4343952;gene-LOC4338615;gene-LOC4340216;Oryza_sativa_newGene_247;gene-LOC4331715;gene-LOC4343248;Oryza_sativa_newGene_4226;gene-LOC4331745;Oryza_sativa_newGene_3075;gene-LOC4328130;gene-LOC4340154;gene-LOC9266258;gene-LOC4340581;Oryza_sativa_newGene_567;gene-LOC4343232;Oryza_sativa_newGene_4457;Oryza_sativa_newGene_285;gene-LOC107278462;gene-LOC9272259;gene-LOC4338879;Oryza_sativa_newGene…
MSTRG.28452.1	gene-LOC4348644;gene-LOC107281840;gene-LOC9269813;gene-LOC4337758;Oryza_sativa_newGene_6655;gene-LOC4331965;gene-LOC107276924;gene-LOC112939653;gene-LOC4348966;gene-LOC107281656;Oryza_sativa_newGene_4519;Oryza_sativa_newGene_5642;gene-LOC107278933;gene-LOC107276670;gene-LOC4343431;Oryza_sativa_newGene_5159;Oryza_sativa_newGene_6032;gene-LOC4334636;Oryza_sativa_newGene_326;gene-LOC4326274;gene-LOC…
MSTRG.20524.3	gene-LOC9266245;Oryza_sativa_newGene_5222;gene-LOC112939655;gene-LOC4340212;gene-LOC4331755;gene-LOC4349659;Oryza_sativa_newGene_1460;Oryza_sativa_newGene_6298;gene-LOC9270421;Oryza_sativa_newGene_6924;gene-LOC4338197;gene-LOC4324195;Oryza_sativa_newGene_7026;gene-LOC4350620;Oryza_sativa_newGene_3730;gene-LOC107277940;gene-LOC9268325;gene-LOC9272164;gene-LOC107278013;Oryza_sativa_newGene_2194;gen…
MSTRG.11950.1	Oryza_sativa_newGene_4757;gene-LOC107278210;Oryza_sativa_newGene_4386;Oryza_sativa_newGene_2326;Oryza_sativa_newGene_4394;Oryza_sativa_newGene_1343;Oryza_sativa_newGene_3370;Oryza_sativa_newGene_6476;Oryza_sativa_newGene_3417;Oryza_sativa_newGene_4906;gene-LOC107281066;Oryza_sativa_newGene_4155;Oryza_sativa_newGene_2487;Oryza_sativa_newGene_3484;gene-LOC107277074;gene-LOC9268515;gene-LOC107279801…
MSTRG.21713.1	gene-LOC107278437;gene-LOC4349612;gene-LOC4330970;gene-LOC9272428;gene-LOC107281086;gene-LOC4335063;gene-LOC4335069;Oryza_sativa_newGene_5868;gene-LOC4340921;gene-LOC107280532;gene-LOC9267500;gene-LOC107280424;Oryza_sativa_newGene_4258;gene-LOC4332267;gene-LOC107275293;Oryza_sativa_newGene_2060;Oryza_sativa_newGene_4446;gene-LOC9267171;gene-LOC4333647;Oryza_sativa_newGene_1898;gene-LOC4337759;gen…
MSTRG.3263.1	Oryza_sativa_newGene_1693;gene-LOC4347209;Oryza_sativa_newGene_7100;Oryza_sativa_newGene_4233;Oryza_sativa_newGene_6878;gene-LOC4351752;gene-LOC4344616;gene-LOC9271569;gene-LOC4329980;gene-LOC107278589;Oryza_sativa_newGene_264;gene-LOC107275278;gene-LOC4346947;gene-LOC4335858
MSTRG.27398.1	gene-LOC107276620;gene-LOC4336051;gene-LOC4350910;gene-LOC9269955;gene-LOC9268250;gene-LOC107277414;gene-LOC107277307;Oryza_sativa_newGene_2180;Oryza_sativa_newGene_2347;gene-LOC107277856;Oryza_sativa_newGene_3572;gene-LOC4350870;Oryza_sativa_newGene_4536;gene-LOC4328843;gene-LOC4342273;gene-LOC107276873;gene-LOC4347978;gene-LOC9271894;gene-LOC4341817;gene-LOC107275894;gene-LOC112936028;gene-LOC4…
MSTRG.16262.1	gene-LOC9272662;gene-LOC4352924;Oryza_sativa_newGene_4366;gene-LOC4324779;Oryza_sativa_newGene_178;Oryza_sativa_newGene_6171;gene-LOC4339655;gene-LOC4334765;gene-LOC4331281;gene-LOC9272371
MSTRG.28081.43	gene-LOC4326754;gene-LOC112937620;Oryza_sativa_newGene_6224;gene-LOC107276858;gene-LOC107275411;gene-LOC107280790;Oryza_sativa_newGene_628;gene-LOC9271004;gene-LOC107280250;gene-LOC107276697;gene-LOC107275639;Oryza_sativa_newGene_3767;Oryza_sativa_newGene_5037;gene-LOC4339061;gene-LOC107280629;Oryza_sativa_newGene_5942;Oryza_sativa_newGene_3851;gene-LOC9271148;Oryza_sativa_newGene_2023;gene-LOC10…
MSTRG.20726.17	gene-LOC4348547;gene-LOC112937989;gene-LOC4347138;Oryza_sativa_newGene_1269;Oryza_sativa_newGene_6290;gene-LOC4325702;gene-LOC107275724;Oryza_sativa_newGene_5546;Oryza_sativa_newGene_3739;gene-LOC4343147;gene-LOC9267017;gene-LOC112938705;gene-LOC107281568;gene-LOC4341926
MSTRG.11236.10	Oryza_sativa_newGene_933;Oryza_sativa_newGene_2917;gene-LOC9267003;Oryza_sativa_newGene_849;gene-LOC4345408;Oryza_sativa_newGene_1269;Oryza_sativa_newGene_4103
MSTRG.9222.1	gene-LOC4331828;gene-LOC4349130;gene-LOC4330785;gene-LOC9271215;gene-LOC4332639;gene-LOC4348182;gene-LOC4339919;gene-LOC4338334;gene-LOC4331332;gene-LOC4341956;gene-LOC4328094;gene-LOC4330672;gene-LOC4330673;gene-LOC4339054;gene-LOC4345971;gene-LOC4344166;gene-LOC4337291;gene-LOC4331718;gene-LOC4326648;gene-LOC4350923;gene-LOC4339859;gene-LOC4349087;gene-LOC4331547;gene-LOC4328545;gene-LOC4345942…
MSTRG.8686.1	gene-LOC4347429;gene-LOC4352621;gene-LOC4339146;gene-LOC4343453;gene-LOC107280678;Oryza_sativa_newGene_150;gene-LOC4344006;gene-LOC9271745;gene-LOC4336803;Oryza_sativa_newGene_6810;Oryza_sativa_newGene_3202;Oryza_sativa_newGene_3370;gene-LOC4334535;gene-LOC4335005;gene-LOC4337047;gene-LOC4346849;gene-LOC4333431;gene-LOC4349672;Oryza_sativa_newGene_5857;Oryza_sativa_newGene_6099;gene-LOC4337846;Or…
MSTRG.24320.6	gene-LOC4328227;Oryza_sativa_newGene_3340;gene-LOC4352587;gene-LOC4345453;gene-LOC9270933;Oryza_sativa_newGene_4171;gene-LOC4329190;gene-LOC4335906;Oryza_sativa_newGene_2245;Oryza_sativa_newGene_6201;gene-LOC9269795;gene-LOC4339960;gene-LOC4324680;gene-LOC4339310;gene-LOC4339882;gene-LOC4350581;gene-LOC4334150;gene-LOC4324806;gene-LOC107281290;gene-LOC4345972;gene-LOC9271623;gene-LOC4337780;gene-…
MSTRG.28477.1	gene-LOC9268778;gene-LOC4340402;gene-LOC112937985;gene-LOC9268011;gene-LOC107281034;gene-LOC4346242;gene-LOC4333794;Oryza_sativa_newGene_3337;Oryza_sativa_newGene_5207;gene-LOC9266969;gene-LOC112937967;gene-LOC107278358;gene-LOC4337332;gene-LOC107277881;gene-LOC112938796;gene-LOC107277049;gene-LOC4330164;gene-LOC107275332;gene-LOC107281749;gene-LOC4349982;Oryza_sativa_newGene_6200;gene-LOC4346748…
MSTRG.7539.16	Oryza_sativa_newGene_4871;gene-LOC4335697;Oryza_sativa_newGene_1491;gene-LOC107281468;gene-LOC107280262;Oryza_sativa_newGene_3758;gene-LOC112938582;gene-LOC4323899;gene-LOC107279455;Oryza_sativa_newGene_186;gene-LOC4327960;gene-LOC4332627;gene-LOC107275485;Oryza_sativa_newGene_2112;Oryza_sativa_newGene_6340;Oryza_sativa_newGene_3109;gene-LOC4327909;gene-LOC107280724;gene-LOC9271191;Oryza_sativa_n…
MSTRG.13855.14	gene-LOC107275465;Oryza_sativa_newGene_4458;Oryza_sativa_newGene_893;gene-LOC4328969;gene-LOC107280462;gene-LOC4347411;gene-LOC4340280;Oryza_sativa_newGene_3142;Oryza_sativa_newGene_2373;Oryza_sativa_newGene_6947;gene-LOC112936012;Oryza_sativa_newGene_3887;gene-LOC112936831;gene-LOC4328968;gene-LOC112937666;gene-LOC9269147
MSTRG.31079.11	gene-LOC4350107;gene-LOC4337180;Oryza_sativa_newGene_3828;Oryza_sativa_newGene_5033;gene-LOC4351203;gene-LOC4331542;gene-LOC9269956;gene-LOC4328165;Oryza_sativa_newGene_1294;gene-LOC4343453;gene-LOC4326752;gene-LOC4340641;Oryza_sativa_newGene_1870;gene-LOC4348740;gene-LOC112937018;gene-LOC112938281;gene-LOC4346849;Oryza_sativa_newGene_4062;gene-LOC107279153;gene-LOC4341847;gene-LOC4344977;gene-LO…
MSTRG.22908.1	gene-LOC4332905;gene-LOC4347428;gene-LOC9271214;gene-LOC4324717;Oryza_sativa_newGene_37;Oryza_sativa_newGene_39;gene-LOC4338771;gene-LOC4324990;Oryza_sativa_newGene_1698;gene-LOC4346972;gene-LOC4326503;gene-LOC4347044;gene-LOC4338047;gene-LOC4333011;gene-LOC4351279;gene-LOC4351184;gene-LOC107276349;gene-LOC4343757;gene-LOC4333025;gene-LOC4332771;gene-LOC4349406;gene-LOC4342251;gene-LOC4340917;Ory…
MSTRG.24296.3	gene-LOC4331977;Oryza_sativa_newGene_1512;gene-LOC107277783;gene-LOC9269665;Oryza_sativa_newGene_1838;gene-LOC4351829
MSTRG.22369.1	gene-LOC107278437;gene-LOC4336747;gene-LOC4349612;gene-LOC4330970;gene-LOC4337235;gene-LOC107281086;Oryza_sativa_newGene_6768;Oryza_sativa_newGene_3687;gene-LOC4335063;gene-LOC4335069;Oryza_sativa_newGene_5590;Oryza_sativa_newGene_5868;gene-LOC107280532;gene-LOC9267500;gene-LOC107280424;Oryza_sativa_newGene_4258;gene-LOC4336388;gene-LOC4332267;gene-LOC4342786;gene-LOC9267882;gene-LOC4324855;gene-…
MSTRG.8709.2	gene-LOC4326754;gene-LOC112937620;Oryza_sativa_newGene_6224;gene-LOC107276858;gene-LOC107275411;gene-LOC107280790;Oryza_sativa_newGene_628;gene-LOC9271004;gene-LOC107280250;gene-LOC107276697;gene-LOC107275639;Oryza_sativa_newGene_3767;Oryza_sativa_newGene_5037;gene-LOC4339061;gene-LOC107280629;Oryza_sativa_newGene_5942;Oryza_sativa_newGene_3851;Oryza_sativa_newGene_5716;gene-LOC9271148;Oryza_sati…
MSTRG.4991.1	gene-LOC112936005;gene-LOC4335699;gene-LOC112938316;gene-LOC4328942;gene-LOC107276505;gene-LOC4335877;gene-LOC9267611;gene-LOC4336302;gene-LOC4336728;gene-LOC9270427;gene-LOC4339444;gene-LOC107278661;Oryza_sativa_newGene_3123;gene-LOC4332025;gene-LOC4332729;gene-LOC4336102;gene-LOC4333792;gene-LOC4336155;gene-LOC4349278;gene-LOC4351393;gene-LOC4327122;gene-LOC4326517;gene-LOC4339763;gene-LOC43502…
MSTRG.10493.1	Oryza_sativa_newGene_1553;gene-LOC4338654;gene-LOC4332779;gene-LOC4338007;gene-LOC9266421;Oryza_sativa_newGene_5995;gene-LOC4344158;gene-LOC4336800;gene-LOC4349759;gene-LOC4345024;gene-LOC4336728;Oryza_sativa_newGene_3379;gene-LOC4334467;gene-LOC4326170;gene-LOC4324541;gene-LOC4336158;gene-LOC4339498;gene-LOC4347512;gene-LOC4349641;gene-LOC4351482;Oryza_sativa_newGene_4951;gene-LOC9266030;gene-LO…
MSTRG.672.1	gene-LOC4342471;gene-LOC4326757;gene-LOC4327159;gene-LOC4341594;gene-LOC4351772;gene-LOC9272420;gene-LOC4344602;gene-LOC107277707;gene-LOC4332570;gene-LOC4337900;gene-LOC9268625;gene-LOC4352300;gene-LOC4342253;gene-LOC4340919;gene-LOC4325185;gene-LOC4349787;gene-LOC4326612;gene-LOC4335870;gene-LOC4338413;gene-LOC4336308;gene-LOC4342707;gene-LOC4336846;gene-LOC4333362;gene-LOC107279834;gene-LOC435…
MSTRG.30377.1	gene-LOC107276139;Oryza_sativa_newGene_2476;Oryza_sativa_newGene_2930;gene-LOC107275914;gene-LOC112939697;gene-LOC4340022;Oryza_sativa_newGene_3526;Oryza_sativa_newGene_3185;gene-LOC107275402;gene-LOC4343510;Oryza_sativa_newGene_3745;Oryza_sativa_newGene_6860;gene-LOC4347780;gene-LOC4332237;gene-LOC107275840;Oryza_sativa_newGene_4460;gene-LOC107276038;Oryza_sativa_newGene_4134
MSTRG.20119.18	gene-LOC4350891;gene-LOC4349632;gene-LOC9267882;gene-LOC112936617;Oryza_sativa_newGene_3076;gene-LOC4343638;gene-LOC4335083;Oryza_sativa_newGene_7101;gene-LOC107276305;gene-LOC4336159;gene-LOC4330358;gene-LOC4324401;gene-LOC112937609;gene-LOC107276112;Oryza_sativa_newGene_2784;gene-LOC107280684;gene-LOC9270642;gene-LOC9267625;gene-LOC9271205;gene-LOC4343963;gene-LOC4329538;gene-LOC107277398;gene-…
MSTRG.26283.4	gene-LOC107281567;Oryza_sativa_newGene_5387;Oryza_sativa_newGene_5035;gene-LOC107281735;gene-LOC112936367;gene-LOC112936360;gene-LOC107281655;gene-LOC4349572;gene-LOC112936574;gene-LOC107276472;gene-LOC107279467;Oryza_sativa_newGene_1969;gene-LOC4343901;gene-LOC107277778;gene-LOC4338243;gene-LOC107275325;gene-LOC107280155;Oryza_sativa_newGene_5106;gene-LOC107279812;gene-LOC107281649;gene-LOC43478…
MSTRG.12112.1	gene-LOC107276511;gene-LOC107276725;gene-LOC4340705;gene-LOC107280316;gene-LOC107275873;gene-LOC107281239;gene-LOC112937000
MSTRG.7857.1	gene-LOC4336836;gene-LOC107281503;gene-LOC107278701;gene-LOC112935994;gene-LOC112936931;gene-LOC112938223;gene-LOC107278254;Oryza_sativa_newGene_1033;Oryza_sativa_newGene_2408;Oryza_sativa_newGene_3187;Oryza_sativa_newGene_2483;gene-LOC107280930;gene-LOC4337716;gene-LOC107276183;gene-LOC107277001;Oryza_sativa_newGene_5603;gene-LOC107280272;gene-LOC4337939;gene-LOC4340306;gene-LOC4337096;gene-LOC4…
MSTRG.28616.1	gene-LOC112936904;gene-LOC4349136;gene-LOC107280007;gene-LOC4341383;Oryza_sativa_newGene_1937;gene-LOC112937012;gene-LOC107280785;Oryza_sativa_newGene_1689;gene-LOC9267797;gene-LOC107279018;gene-LOC9266969;Oryza_sativa_newGene_5388;gene-LOC112938810;gene-LOC4323850;gene-LOC112938366;gene-LOC107280591;gene-LOC107280624;Oryza_sativa_newGene_2752;gene-LOC107281749;gene-LOC107275993;gene-LOC9270993;O…
MSTRG.15374.2	gene-LOC107276620;gene-LOC4336051;gene-LOC4350910;gene-LOC107277307;Oryza_sativa_newGene_2347;gene-LOC107277856;Oryza_sativa_newGene_4536;gene-LOC9272503;gene-LOC4328843;gene-LOC4342273;gene-LOC107276873;gene-LOC4347978;gene-LOC4348180;gene-LOC4341817;gene-LOC107275894;gene-LOC112936028;gene-LOC4341947;gene-LOC4339485;gene-LOC4337994;gene-LOC107276120;gene-LOC107281234;gene-LOC4328923;gene-LOC112…
MSTRG.2958.1	gene-LOC107277559;gene-LOC4337180;Oryza_sativa_newGene_5994;gene-LOC4335923;gene-LOC4338838;Oryza_sativa_newGene_4062;gene-LOC4336802;gene-LOC4332445;gene-LOC4335571;gene-LOC4336151;Oryza_sativa_newGene_3035;Oryza_sativa_newGene_6557;gene-LOC112935989;gene-LOC107280263;gene-LOC4334907;gene-LOC107278210;Oryza_sativa_newGene_1697;gene-LOC4332070;Oryza_sativa_newGene_3417;gene-LOC4335005;Oryza_sativ…
MSTRG.22981.4	gene-LOC4332743;gene-LOC4333431;gene-LOC4330851;gene-LOC4323843;gene-LOC9272516;gene-LOC4346234;gene-LOC9271160;gene-LOC4349952;gene-LOC107281206;gene-LOC107278554;gene-LOC4337228;gene-LOC4329476;gene-LOC4349423;gene-LOC4330127;Oryza_sativa_newGene_4376;gene-LOC9268043;gene-LOC4324368;gene-LOC4327782;gene-LOC4345416
MSTRG.22182.1	gene-LOC9266081;gene-LOC4330548;gene-LOC112936059;gene-LOC4348155;gene-LOC4334190;gene-LOC4330460;gene-LOC4339428;gene-LOC4327321;gene-LOC4351962;gene-LOC4337656;gene-LOC4347389;gene-LOC4352619;gene-LOC4333422;gene-LOC107280459;gene-LOC9267772;gene-LOC4350714;gene-LOC4330424;gene-LOC4326167;gene-LOC4344932;gene-LOC4333948;gene-LOC4349117;gene-LOC4330142;gene-LOC4326239;gene-LOC4331427;gene-LOC927…
MSTRG.24144.1	gene-LOC4325389;gene-LOC4336224;gene-LOC4328461;gene-LOC4325408;gene-LOC9270629;gene-LOC9268718;gene-LOC4346845;gene-LOC4347940;gene-LOC4324329;gene-LOC4347094;gene-LOC4346000;gene-LOC4338014;gene-LOC4335446;gene-LOC4331463;gene-LOC4343381;gene-LOC4341556;gene-LOC4347173;gene-LOC4331550;gene-LOC4329092;gene-LOC4344482;gene-LOC4341072;gene-LOC112936080;gene-LOC107276978;Oryza_sativa_newGene_1193;g…
MSTRG.30412.2	gene-LOC4338059;gene-LOC4344581;gene-LOC4344582;gene-LOC4338581;gene-LOC4352416;gene-LOC4331989;gene-LOC9272106;gene-LOC4350109;gene-LOC4327426;gene-LOC4338149;gene-LOC4334611;gene-LOC4331259;gene-LOC4342474;gene-LOC4331252;gene-LOC4331255;gene-LOC107278492;gene-LOC4349121;gene-LOC4328149;gene-LOC4346539;Oryza_sativa_newGene_5104;gene-LOC9269561;gene-LOC4350004;gene-LOC4343473;gene-LOC4339284;gen…
MSTRG.20119.7	gene-LOC4326755;gene-LOC9267926;gene-LOC4341038;gene-LOC9269794;gene-LOC112937005;gene-LOC112938290;gene-LOC107279016;gene-LOC4351186;gene-LOC4326401;Oryza_sativa_newGene_725;gene-LOC4332779;gene-LOC107276551;Oryza_sativa_newGene_4072;Oryza_sativa_newGene_5039;gene-LOC4328942;gene-LOC9269957;gene-LOC112938816;gene-LOC107276505;gene-LOC9268927;gene-LOC4336824;gene-LOC4347504;gene-LOC9267611;gene-L…
MSTRG.11615.1	gene-LOC9272616;gene-LOC4326752;Oryza_sativa_newGene_1870;gene-LOC112937018;gene-LOC112938281;gene-LOC107278210;gene-LOC112937006;gene-LOC112938299;Oryza_sativa_newGene_2841;gene-LOC107276693;Oryza_sativa_newGene_1841;Oryza_sativa_newGene_5033;gene-LOC4331542;gene-LOC9269956;gene-LOC4328165;Oryza_sativa_newGene_1294;gene-LOC4343453;gene-LOC107278743;gene-LOC112936609;gene-LOC107280193;gene-LOC112…
MSTRG.7447.2	gene-LOC4344820;gene-LOC4329022;gene-LOC4326408;gene-LOC4347254;gene-LOC9269324;gene-LOC4351697;gene-LOC4347533;gene-LOC4340421;gene-LOC107281186;gene-LOC4346985;gene-LOC107276211;gene-LOC4342070;gene-LOC107276702;Oryza_sativa_newGene_4546;gene-LOC4333099;gene-LOC4344339;gene-LOC4336003;gene-LOC107275312;gene-LOC4331249;gene-LOC4344658;gene-LOC4344711;gene-LOC4346274;gene-LOC4340131;gene-LOC43475…
MSTRG.30196.22	gene-LOC4330198;gene-LOC4326283;Oryza_sativa_newGene_6196;Oryza_sativa_newGene_4759;gene-LOC9266087;Oryza_sativa_newGene_6226;gene-LOC4324718;Oryza_sativa_newGene_3682;gene-LOC4349585;gene-LOC107279563;gene-LOC4332952;Oryza_sativa_newGene_7160;gene-LOC4324184;gene-LOC4338765;gene-LOC4339963;gene-LOC107281440;gene-LOC4326300;gene-LOC107277561;gene-LOC4332083;gene-LOC4350552;gene-LOC4325722;gene-LO…
MSTRG.8394.5	gene-LOC4329682;gene-LOC107279718;Oryza_sativa_newGene_23;gene-LOC4326856;gene-LOC9269799;gene-LOC4343292;gene-LOC4326401;Oryza_sativa_newGene_725;Oryza_sativa_newGene_2899;gene-LOC4338072;Oryza_sativa_newGene_5039;gene-LOC4329014;gene-LOC4328942;gene-LOC4326614;gene-LOC4326610;gene-LOC107276505;gene-LOC9268926;gene-LOC107281970;gene-LOC9267611;gene-LOC4349575;gene-LOC4330133;gene-LOC4336302;gene…
MSTRG.5648.1	gene-LOC4340640;Oryza_sativa_newGene_3341;gene-LOC4346373;gene-LOC4352421;gene-LOC4348743;Oryza_sativa_newGene_5222;gene-LOC4352628;gene-LOC4349585;gene-LOC4344607;gene-LOC4332570;gene-LOC9270012;gene-LOC4324185;gene-LOC4350893;gene-LOC4338765;gene-LOC4339963;gene-LOC4339964;gene-LOC9268840;gene-LOC4325651;gene-LOC4350918;gene-LOC4340210;gene-LOC4330678;gene-LOC107275638;gene-LOC4349873;gene-LOC4…
MSTRG.12309.2	gene-LOC4327153;gene-LOC112936007;gene-LOC4326820;gene-LOC4339918;gene-LOC107276644;gene-LOC9270019;gene-LOC107279914;gene-LOC4344829;gene-LOC112938795;gene-LOC4352305;gene-LOC9266280;Oryza_sativa_newGene_3981;gene-LOC4348539;gene-LOC9272098;gene-LOC107279112;Oryza_sativa_newGene_2930;gene-LOC4334026;gene-LOC112939685;gene-LOC112939723;gene-LOC4348617;Oryza_sativa_newGene_4403;gene-LOC4351651;gen…
MSTRG.5801.1	gene-LOC9271004;gene-LOC107276811;gene-LOC4350127;Oryza_sativa_newGene_6465;gene-LOC112937666
MSTRG.20471.1	gene-LOC107281355;Oryza_sativa_newGene_2135;Oryza_sativa_newGene_5347
MSTRG.19247.1	gene-LOC4329576;gene-LOC4346767;gene-LOC4347143;Oryza_sativa_newGene_1872;gene-LOC4342108;gene-LOC4352426;gene-LOC4333698;gene-LOC112937977;gene-LOC4330542;gene-LOC4346153;gene-LOC107280797;gene-LOC4324995;Oryza_sativa_newGene_3841;gene-LOC4345829;Oryza_sativa_newGene_3699;gene-LOC4342631;Oryza_sativa_newGene_6421;gene-LOC4334321;gene-LOC4350286;gene-LOC107275468;gene-LOC9271001;gene-LOC9269437;g…
MSTRG.19476.1	gene-LOC9267495;gene-LOC4340391;Oryza_sativa_newGene_1927;gene-LOC4340921;gene-LOC4339395;gene-LOC107277951;gene-LOC4332652;gene-LOC9272476;gene-LOC112939841;gene-LOC4329393;Oryza_sativa_newGene_353;gene-LOC107280389;gene-LOC107280826;Oryza_sativa_newGene_7147;gene-LOC112936631;gene-LOC4341945;gene-LOC4325526;gene-LOC4328236;gene-LOC4327985;Oryza_sativa_newGene_6922;gene-LOC4327044;gene-LOC107275…
MSTRG.30781.1	gene-LOC107281567;Oryza_sativa_newGene_5387;Oryza_sativa_newGene_5035;gene-LOC107281735;gene-LOC112936367;gene-LOC112936360;gene-LOC107281655;gene-LOC4349572;gene-LOC112936574;gene-LOC107276472;gene-LOC107279467;Oryza_sativa_newGene_1969;gene-LOC4343901;gene-LOC107277778;gene-LOC4338243;gene-LOC107275325;gene-LOC107280155;Oryza_sativa_newGene_5106;gene-LOC107279812;gene-LOC107281649;gene-LOC43478…
MSTRG.30085.2	gene-LOC4339145;Oryza_sativa_newGene_1626;gene-LOC4344753;gene-LOC4349360;gene-LOC107275485
MSTRG.19262.1	gene-LOC4326148;gene-LOC4349572;gene-LOC112937592;gene-LOC4324083;gene-LOC107281059;gene-LOC112939353;gene-LOC4351322;gene-LOC107277945;gene-LOC4326475;gene-LOC4345751;gene-LOC107275457;gene-LOC9271297;gene-LOC4333351;gene-LOC4325553;gene-LOC4334765;Oryza_sativa_newGene_2411;gene-LOC107278121
MSTRG.4797.1	gene-LOC107278437;gene-LOC4349612;gene-LOC4330970;gene-LOC4337235;gene-LOC107281086;Oryza_sativa_newGene_6768;gene-LOC4335063;gene-LOC4335069;Oryza_sativa_newGene_5868;gene-LOC4340921;gene-LOC107280532;gene-LOC9267500;gene-LOC107280424;gene-LOC4345978;Oryza_sativa_newGene_4258;gene-LOC4332267;gene-LOC4342786;gene-LOC4350771;gene-LOC9267882;Oryza_sativa_newGene_3751;gene-LOC107275748;Oryza_sativa_…
MSTRG.23124.13	Oryza_sativa_newGene_1703;Oryza_sativa_newGene_3828;Oryza_sativa_newGene_5033;gene-LOC4331542;gene-LOC9269956;Oryza_sativa_newGene_557;gene-LOC4326752;gene-LOC4340641;Oryza_sativa_newGene_1870;gene-LOC9267029;gene-LOC112937018;gene-LOC112938281;gene-LOC4344345;gene-LOC107279153;gene-LOC4344977;gene-LOC4328447;gene-LOC9270095;gene-LOC107279363;gene-LOC107280588;gene-LOC107281942;Oryza_sativa_newGe…
MSTRG.10041.1	gene-LOC4327748;gene-LOC4343475;gene-LOC4326619;Oryza_sativa_newGene_163;gene-LOC112939314;Oryza_sativa_newGene_5827;gene-LOC4343377;Oryza_sativa_newGene_3146;gene-LOC107280637;gene-LOC4342552;gene-LOC4348943;gene-LOC4352484;gene-LOC4333555;gene-LOC4325353;gene-LOC4337262;gene-LOC9267254;gene-LOC107279795;Oryza_sativa_newGene_4264;gene-LOC4340040;gene-LOC4331773;Oryza_sativa_newGene_3103;gene-LOC…
MSTRG.2777.2	gene-LOC4336294;gene-LOC9267389;gene-LOC4331827;gene-LOC4329684;gene-LOC107278430;gene-LOC4341595;gene-LOC112936571;gene-LOC4349134;gene-LOC4342100;gene-LOC4330971;gene-LOC4344199;gene-LOC4331161;gene-LOC4330788;gene-LOC4327832;gene-LOC4324714;gene-LOC4337638;gene-LOC4341961;gene-LOC4341964;gene-LOC4338776;gene-LOC4335906;Oryza_sativa_newGene_2245;gene-LOC9270011;gene-LOC4337904;gene-LOC4324993;g…
MSTRG.27132.1	gene-LOC4336747;Oryza_sativa_newGene_4179;gene-LOC4350891;gene-LOC107275480;gene-LOC4336388;gene-LOC112936617;gene-LOC4333193;gene-LOC9271338;gene-LOC4343638;gene-LOC4333326;gene-LOC107281353;gene-LOC4347081;gene-LOC107276827;gene-LOC4351145;gene-LOC9268573;gene-LOC112938229;Oryza_sativa_newGene_6738;gene-LOC112939312;gene-LOC107276305;gene-LOC4324585;gene-LOC4349645;gene-LOC107276420;gene-LOC107…
MSTRG.16252.1	gene-LOC4331977;Oryza_sativa_newGene_4072;gene-LOC107276374;gene-LOC107276505;gene-LOC107279330;gene-LOC4347335;Oryza_sativa_newGene_2853;gene-LOC107276971;gene-LOC4332043;Oryza_sativa_newGene_2372;Oryza_sativa_newGene_2698;gene-LOC4336317;gene-LOC4338044;Oryza_sativa_newGene_4292;gene-LOC4324086;gene-LOC107278368;gene-LOC4350830;gene-LOC107275783;Oryza_sativa_newGene_2696;Oryza_sativa_newGene_14…
MSTRG.10730.1	Oryza_sativa_newGene_6298;Oryza_sativa_newGene_3753;Oryza_sativa_newGene_3569;Oryza_sativa_newGene_7026;gene-LOC4337130;Oryza_sativa_newGene_5324;gene-LOC4327176
MSTRG.28587.1	gene-LOC9270263;gene-LOC4352624;gene-LOC4335166;Oryza_sativa_newGene_1518;gene-LOC9270655;Oryza_sativa_newGene_2362;gene-LOC112939723;Oryza_sativa_newGene_6723;gene-LOC4329603;gene-LOC4352536;gene-LOC9266535;Oryza_sativa_newGene_3353;Oryza_sativa_newGene_6671;Oryza_sativa_newGene_4436;gene-LOC107276481;gene-LOC4346648;gene-LOC107277009;gene-LOC4342832;gene-LOC4332792;gene-LOC112938188;Oryza_sativ…
MSTRG.21152.8	gene-LOC4344580;gene-LOC107278496;gene-LOC4328142;Oryza_sativa_newGene_739;Oryza_sativa_newGene_2772;gene-LOC4350216;Oryza_sativa_newGene_3225;gene-LOC107278437;gene-LOC4349612;gene-LOC4330970;gene-LOC107281086;gene-LOC4335069;gene-LOC4330480;gene-LOC4349281;gene-LOC112939313;gene-LOC107280264;gene-LOC9270279;gene-LOC112938689;gene-LOC107281707;gene-LOC112936660;Oryza_sativa_newGene_668;gene-LOC1…
MSTRG.842.1	gene-LOC9266123;gene-LOC4332044;gene-LOC4342472;gene-LOC4330192;gene-LOC4327482;gene-LOC107279718;gene-LOC4325141;gene-LOC4348262;gene-LOC4341032;gene-LOC4341038;gene-LOC9270012;gene-LOC4330066;gene-LOC9269794;Oryza_sativa_newGene_23;gene-LOC112937005;gene-LOC112938290;gene-LOC107279016;gene-LOC4343292;gene-LOC4340210;gene-LOC112938316;gene-LOC4326401;gene-LOC4350034;gene-LOC4324478;gene-LOC43432…
MSTRG.19497.1	gene-LOC4325228;gene-LOC4326755;gene-LOC9267926;gene-LOC4341038;gene-LOC9269794;Oryza_sativa_newGene_3696;gene-LOC112937005;gene-LOC112938290;gene-LOC107279016;gene-LOC4338594;gene-LOC107276691;gene-LOC4324478;gene-LOC107276551;Oryza_sativa_newGene_4072;Oryza_sativa_newGene_5039;gene-LOC107276374;gene-LOC4328942;gene-LOC9269957;gene-LOC112938816;gene-LOC107277840;gene-LOC107276505;gene-LOC1072805…
MSTRG.15537.1	gene-LOC107278148;Oryza_sativa_newGene_6763;Oryza_sativa_newGene_4194;gene-LOC4332778;Oryza_sativa_newGene_1574;gene-LOC4348500;gene-LOC4351917;gene-LOC107277004;gene-LOC4340926;gene-LOC4344725;gene-LOC4342790;Oryza_sativa_newGene_2999
MSTRG.4803.1	Oryza_sativa_newGene_414;gene-LOC4334845;Oryza_sativa_newGene_4530;gene-LOC4344879;Oryza_sativa_newGene_4172;gene-LOC4345824;gene-LOC4334193;gene-LOC9271899;gene-LOC4331478;Oryza_sativa_newGene_5737;gene-LOC4333719;gene-LOC4329236;gene-LOC9270338;Oryza_sativa_newGene_6582;gene-LOC4344593;gene-LOC4337380;gene-LOC107278485;gene-LOC9269224;gene-LOC4346237;gene-LOC4340049;Oryza_sativa_newGene_6302;ge…
MSTRG.26388.1	gene-LOC107277553;gene-LOC4324112;gene-LOC107278916;gene-LOC107276191;gene-LOC9266280;Oryza_sativa_newGene_3981;gene-LOC4327153;gene-LOC4326820;gene-LOC4339918;gene-LOC107276644;gene-LOC9270019;gene-LOC4328393;gene-LOC4346842;gene-LOC107276146;gene-LOC4324846;gene-LOC4330112;gene-LOC107276244;Oryza_sativa_newGene_7085;Oryza_sativa_newGene_2953;gene-LOC107280713;Oryza_sativa_newGene_1446;gene-LOC4…
MSTRG.8266.8	gene-LOC107276620;gene-LOC4337908;gene-LOC4344671;gene-LOC4350910;gene-LOC4344160;gene-LOC4349402;gene-LOC9269955;gene-LOC4343458;gene-LOC4325753;gene-LOC9268250;gene-LOC107277414;Oryza_sativa_newGene_5658;gene-LOC4339416;gene-LOC107277307;Oryza_sativa_newGene_2180;gene-LOC9268397;gene-LOC4346446;Oryza_sativa_newGene_1463;gene-LOC107277856;gene-LOC4339519;Oryza_sativa_newGene_4536;gene-LOC9267358…
MSTRG.12253.1	gene-LOC4336641;Oryza_sativa_newGene_5606;Oryza_sativa_newGene_4635;gene-LOC4350155;Oryza_sativa_newGene_6035;gene-LOC107281314
MSTRG.27006.2	gene-LOC9267086;gene-LOC107281042;gene-LOC107281567;Oryza_sativa_newGene_5387;Oryza_sativa_newGene_5035;gene-LOC107281735;gene-LOC112936367;gene-LOC112936360;gene-LOC107281655;gene-LOC112936574;Oryza_sativa_newGene_1969;gene-LOC4343901;gene-LOC4338243;gene-LOC107275325;gene-LOC107280155;gene-LOC107279812;gene-LOC107281649;gene-LOC4347841;gene-LOC107275493;gene-LOC107276497;Oryza_sativa_newGene_37…
MSTRG.29212.1	gene-LOC9269019;gene-LOC9270393;Oryza_sativa_newGene_4347;gene-LOC4345544;gene-LOC4325525;gene-LOC9271852;Oryza_sativa_newGene_1327;gene-LOC4351752;gene-LOC4346788;gene-LOC9271569;gene-LOC4335954;Oryza_sativa_newGene_6243;Oryza_sativa_newGene_4700;Oryza_sativa_newGene_147;Oryza_sativa_newGene_3785;Oryza_sativa_newGene_631;gene-LOC4351734;gene-LOC4344400;gene-LOC4336891;gene-LOC107277486
MSTRG.6143.8	gene-LOC9266123;gene-LOC4342472;gene-LOC107278775;gene-LOC4341038;gene-LOC4344602;gene-LOC4334159;gene-LOC4324478;gene-LOC4343468;gene-LOC9272704;gene-LOC4343246;Oryza_sativa_newGene_4387;gene-LOC107276375;gene-LOC4349020;gene-LOC4348121;gene-LOC4342266;gene-LOC4349235;gene-LOC4339621;gene-LOC4332319;gene-LOC9270811;gene-LOC4328133;gene-LOC4340157;gene-LOC4352521;gene-LOC4330440;gene-LOC4328898;g…
MSTRG.27156.1	gene-LOC112936574;Oryza_sativa_newGene_2633;Oryza_sativa_newGene_5035;gene-LOC107281735;gene-LOC112936367;gene-LOC112936360;gene-LOC107281655;gene-LOC4332316;gene-LOC4330449;gene-LOC4336845;gene-LOC4333723;gene-LOC107277308;gene-LOC112936931;gene-LOC107278464;Oryza_sativa_newGene_3709;Oryza_sativa_newGene_606;Oryza_sativa_newGene_5287;gene-LOC107278660;gene-LOC4342864;Oryza_sativa_newGene_1969;Or…
MSTRG.20460.1	gene-LOC4325228;gene-LOC4326755;gene-LOC9267926;gene-LOC4341038;gene-LOC9269794;Oryza_sativa_newGene_3696;gene-LOC112937005;gene-LOC112938290;gene-LOC107279016;gene-LOC4338594;gene-LOC107276691;gene-LOC4324478;gene-LOC107276551;Oryza_sativa_newGene_4072;Oryza_sativa_newGene_5039;gene-LOC107276374;gene-LOC4328942;gene-LOC9269957;gene-LOC112938816;gene-LOC107277840;gene-LOC107276505;gene-LOC1072805…
MSTRG.14930.1	gene-LOC4326754;gene-LOC112937620;Oryza_sativa_newGene_6224;gene-LOC107276858;gene-LOC107275411;gene-LOC4336051;gene-LOC107280790;Oryza_sativa_newGene_628;Oryza_sativa_newGene_4145;gene-LOC107280250;gene-LOC107276697;gene-LOC107275639;Oryza_sativa_newGene_3767;Oryza_sativa_newGene_5037;gene-LOC4339061;gene-LOC107280629;Oryza_sativa_newGene_5942;Oryza_sativa_newGene_3851;Oryza_sativa_newGene_5716;…
MSTRG.20524.2	Oryza_sativa_newGene_5985;gene-LOC9267810;Oryza_sativa_newGene_5864;Oryza_sativa_newGene_6413
MSTRG.20119.20	gene-LOC4330641;gene-LOC107281212;gene-LOC9269201;gene-LOC107280433;gene-LOC9267535;gene-LOC112938301;gene-LOC4331723;gene-LOC4332848;gene-LOC107275355;gene-LOC4336656;gene-LOC4351606;Oryza_sativa_newGene_3766;gene-LOC4349083;gene-LOC107277846;Oryza_sativa_newGene_1297;Oryza_sativa_newGene_1292;Oryza_sativa_newGene_5997;gene-LOC107276500;Oryza_sativa_newGene_553;Oryza_sativa_newGene_550;gene-LOC1…
MSTRG.4019.2	gene-LOC107280262;gene-LOC107279455;gene-LOC4327909;gene-LOC107280724;gene-LOC107279342;Oryza_sativa_newGene_3231;gene-LOC112936825;gene-LOC4327994;gene-LOC4325491
MSTRG.4951.3	gene-LOC4350107;gene-LOC4337180;Oryza_sativa_newGene_3828;Oryza_sativa_newGene_5033;gene-LOC4351203;gene-LOC4331542;gene-LOC9269956;gene-LOC4328165;Oryza_sativa_newGene_1294;gene-LOC4343453;gene-LOC4326752;gene-LOC4340641;Oryza_sativa_newGene_1870;gene-LOC4348740;gene-LOC112937018;gene-LOC112938281;gene-LOC4346849;Oryza_sativa_newGene_4062;gene-LOC107279153;gene-LOC4341847;gene-LOC4344977;gene-LO…
MSTRG.29856.7	gene-LOC4330196;gene-LOC4334435;gene-LOC4345458;gene-LOC4345450;gene-LOC4325385;gene-LOC4337259;gene-LOC112936008;gene-LOC4324710;gene-LOC9268780;gene-LOC4345190;gene-LOC4324805;gene-LOC4342782;gene-LOC4341132;gene-LOC4352843;gene-LOC9267710;gene-LOC4334246;gene-LOC9269038;gene-LOC9272094;gene-LOC4339217;gene-LOC4344707;gene-LOC4328072;gene-LOC4346402;gene-LOC9269128;gene-LOC4329232;Oryza_sativa_…
MSTRG.20524.5	gene-LOC4336803;Oryza_sativa_newGene_6546;gene-LOC4337388;Oryza_sativa_newGene_2925;Oryza_sativa_newGene_5722;Oryza_sativa_newGene_1999;Oryza_sativa_newGene_4906;gene-LOC9267126;Oryza_sativa_newGene_670;gene-LOC107278839;Oryza_sativa_newGene_4695;gene-LOC9269933
MSTRG.11741.1	gene-LOC9270850;gene-LOC9267589;Oryza_sativa_newGene_3474;gene-LOC4351982;gene-LOC112939018
MSTRG.18271.4	gene-LOC4336505;gene-LOC4338239;gene-LOC112937002;gene-LOC4332562;gene-LOC4340218;gene-LOC4347907;gene-LOC9266724;gene-LOC4347077;gene-LOC4326409;gene-LOC4352116;gene-LOC9268026;gene-LOC107278749;gene-LOC4331752;gene-LOC4344046;gene-LOC4345024;gene-LOC4345628;gene-LOC107278461;gene-LOC4346304;gene-LOC4352923;gene-LOC4326918;gene-LOC4331846;Oryza_sativa_newGene_5017;gene-LOC4324062;gene-LOC4341778…
MSTRG.4029.1	gene-LOC107278437;gene-LOC4349612;gene-LOC4330970;gene-LOC107281086;gene-LOC4335069;Oryza_sativa_newGene_5868;Oryza_sativa_newGene_2843;gene-LOC107280532;gene-LOC9267500;Oryza_sativa_newGene_4258;gene-LOC9267882;Oryza_sativa_newGene_1883;Oryza_sativa_newGene_2060;Oryza_sativa_newGene_4446;gene-LOC9267171;Oryza_sativa_newGene_1898;gene-LOC4337759;Oryza_sativa_newGene_6042;gene-LOC112936829;Oryza_s…
MSTRG.19948.11	Oryza_sativa_newGene_6775;Oryza_sativa_newGene_5381;Oryza_sativa_newGene_2037;gene-LOC112938609;gene-LOC112935993;Oryza_sativa_newGene_1462;gene-LOC4334225;gene-LOC4329977;gene-LOC4338192;gene-LOC4334755;Oryza_sativa_newGene_3503;gene-LOC9270837;gene-LOC4336542;gene-LOC4326433;gene-LOC4332275;gene-LOC4350150;gene-LOC4344924
MSTRG.28316.2	gene-LOC107276087;gene-LOC4351177;gene-LOC4339815;gene-LOC4341593;gene-LOC4344197;gene-LOC4344445;gene-LOC4333521;gene-LOC4326141;gene-LOC107276463;gene-LOC9266964;gene-LOC4350912;gene-LOC4332761;gene-LOC9269043;gene-LOC4343759;gene-LOC9267508;gene-LOC4346520;gene-LOC4340226;gene-LOC4329019;gene-LOC4324441;gene-LOC107275779;gene-LOC4348786;gene-LOC4338600;gene-LOC4339843;gene-LOC9271479;gene-LOC4…
MSTRG.24116.2	Oryza_sativa_newGene_3683;Oryza_sativa_newGene_4830;gene-LOC107275923;gene-LOC4337810;Oryza_sativa_newGene_4650;gene-LOC4340175;gene-LOC107278383;gene-LOC107276559;gene-LOC4323876;gene-LOC112937457;gene-LOC4342352
MSTRG.27533.2	gene-LOC4329681;gene-LOC4332904;gene-LOC4332905;gene-LOC4328524;gene-LOC4351776;gene-LOC4347428;gene-LOC9267024;gene-LOC107282078;gene-LOC4331787;gene-LOC4327836;Oryza_sativa_newGene_37;Oryza_sativa_newGene_39;gene-LOC4341966;gene-LOC4349589;gene-LOC4334335;gene-LOC4337014;gene-LOC4346156;gene-LOC4338238;gene-LOC9269891;gene-LOC9266542;gene-LOC4331086;gene-LOC4324990;Oryza_sativa_newGene_4144;gen…
MSTRG.22516.1	gene-LOC4329576;gene-LOC4346767;gene-LOC4347143;Oryza_sativa_newGene_1872;gene-LOC4342108;gene-LOC4352426;gene-LOC4333698;gene-LOC112937977;gene-LOC4330542;gene-LOC4346153;gene-LOC107280797;gene-LOC4324995;Oryza_sativa_newGene_3841;gene-LOC4345829;Oryza_sativa_newGene_3699;gene-LOC4342631;Oryza_sativa_newGene_6421;gene-LOC4334321;gene-LOC4350286;gene-LOC107275468;gene-LOC9271001;gene-LOC9269437;g…
MSTRG.15197.8	gene-LOC9270263;gene-LOC4335167;Oryza_sativa_newGene_3284;Oryza_sativa_newGene_1518;Oryza_sativa_newGene_1131;gene-LOC4335588;gene-LOC4342521;gene-LOC112937367;gene-LOC4330140;gene-LOC9268646;gene-LOC107279298;gene-LOC4345314;gene-LOC112936858;gene-LOC107277419;gene-LOC9269391;Oryza_sativa_newGene_431;gene-LOC107275578;gene-LOC107276263;Oryza_sativa_newGene_6635;Oryza_sativa_newGene_1403;gene-LOC…
MSTRG.26443.1	Oryza_sativa_newGene_2543;Oryza_sativa_newGene_1886;gene-LOC107280155;Oryza_sativa_newGene_5106;gene-LOC107276497;gene-LOC4352735;gene-LOC9267815;gene-LOC4348117;Oryza_sativa_newGene_2146;gene-LOC107276363;gene-LOC4347925;Oryza_sativa_newGene_1064;gene-LOC107275371;gene-LOC4352467;Oryza_sativa_newGene_5964;gene-LOC4350038;gene-LOC9270218;gene-LOC107277288;Oryza_sativa_newGene_3063;gene-LOC4338406…
MSTRG.6922.7	gene-LOC4331267;gene-LOC107279424;gene-LOC4331734;Oryza_sativa_newGene_4581;gene-LOC4327801;gene-LOC4340320;gene-LOC4339128;Oryza_sativa_newGene_896;Oryza_sativa_newGene_5856;gene-LOC107276567;gene-LOC9266884;gene-LOC4343602;gene-LOC9267126;gene-LOC4327129;gene-LOC4336661;gene-LOC4340017;gene-LOC4334351;gene-LOC4350505;gene-LOC107275508;gene-LOC4332625;Oryza_sativa_newGene_2315;Oryza_sativa_newGe…
MSTRG.11323.3	gene-LOC4346696;Oryza_sativa_newGene_4440;gene-LOC112935997;gene-LOC107276144;gene-LOC4332850;Oryza_sativa_newGene_2262;gene-LOC4329961;gene-LOC4352598;gene-LOC107277689
MSTRG.23414.34	gene-LOC4334496;gene-LOC4325556;Oryza_sativa_newGene_5816;gene-LOC4332290;gene-LOC4349436;gene-LOC4348626;gene-LOC4325227;gene-LOC4329570;gene-LOC4326281;gene-LOC4328394;gene-LOC4328645;gene-LOC4325994;gene-LOC4347337;gene-LOC107276490;gene-LOC4347572;gene-LOC107278945;gene-LOC4344598;gene-LOC4332957;Oryza_sativa_newGene_5858;gene-LOC4335746;gene-LOC4328985;gene-LOC4341510;gene-LOC4333613;gene-LO…
MSTRG.21569.1	gene-LOC4329576;gene-LOC4347143;Oryza_sativa_newGene_1872;gene-LOC4352426;gene-LOC112937977;gene-LOC4330542;gene-LOC4346153;gene-LOC107280797;Oryza_sativa_newGene_3841;gene-LOC4342631;Oryza_sativa_newGene_6421;gene-LOC4334321;gene-LOC4350286;gene-LOC107275468;gene-LOC9271001;gene-LOC9269437;gene-LOC107275584;Oryza_sativa_newGene_3766;Oryza_sativa_newGene_1297;Oryza_sativa_newGene_5997;gene-LOC107…
MSTRG.3102.1	gene-LOC107276470;Oryza_sativa_newGene_4408;gene-LOC4330145;gene-LOC107276316;Oryza_sativa_newGene_5369;gene-LOC4337472;Oryza_sativa_newGene_1377;Oryza_sativa_newGene_5728;gene-LOC4324758;gene-LOC107281648;gene-LOC107280232;gene-LOC107279173;gene-LOC4336079
MSTRG.19313.1	gene-LOC4350107;gene-LOC107277559;gene-LOC4337180;Oryza_sativa_newGene_5033;gene-LOC4331542;gene-LOC9269956;Oryza_sativa_newGene_1294;gene-LOC4342545;gene-LOC4326752;gene-LOC4340641;Oryza_sativa_newGene_1870;gene-LOC112937018;gene-LOC112938281;gene-LOC4338838;Oryza_sativa_newGene_4062;gene-LOC107279153;gene-LOC4344977;gene-LOC4328447;gene-LOC107279363;Oryza_sativa_newGene_2363;gene-LOC4336803;gen…
MSTRG.30742.3	gene-LOC107275928;Oryza_sativa_newGene_6220;gene-LOC4333227;Oryza_sativa_newGene_3725;gene-LOC4333977;gene-LOC4348623;gene-LOC4348146;gene-LOC107281459;gene-LOC107277643;gene-LOC4349200;gene-LOC4349560;gene-LOC4344234;Oryza_sativa_newGene_2405;gene-LOC4326912;gene-LOC107276593;gene-LOC9272209;Oryza_sativa_newGene_4482;gene-LOC4325860;gene-LOC107277775;Oryza_sativa_newGene_919;gene-LOC4324520;gene…
MSTRG.24813.3	gene-LOC107281363;gene-LOC4336836;gene-LOC107278254;gene-LOC4340306;gene-LOC107276942;gene-LOC4348671;gene-LOC4339389;gene-LOC4338510;gene-LOC4331965;gene-LOC9267036;gene-LOC107280930;Oryza_sativa_newGene_4160;Oryza_sativa_newGene_3709;Oryza_sativa_newGene_606;Oryza_sativa_newGene_3626;gene-LOC107278660;gene-LOC4338406;gene-LOC4327056;Oryza_sativa_newGene_6565;Oryza_sativa_newGene_1373;gene-LOC11…
MSTRG.8477.1	gene-LOC107276106;gene-LOC4330663;gene-LOC4345644;gene-LOC4327007;Oryza_sativa_newGene_124;gene-LOC9270210;gene-LOC4344103;gene-LOC9269012;gene-LOC107281536
MSTRG.19924.6	Oryza_sativa_newGene_2034;gene-LOC9266128;Oryza_sativa_newGene_1133;Oryza_sativa_newGene_4981;gene-LOC4346730;gene-LOC4343194;Oryza_sativa_newGene_4366;gene-LOC4332965
MSTRG.28132.3	gene-LOC112939095;gene-LOC9269328;gene-LOC4335374;gene-LOC4348510;gene-LOC4338051;gene-LOC107279316;gene-LOC4334605;gene-LOC4342222;gene-LOC107275812;gene-LOC4324446;Oryza_sativa_newGene_924;gene-LOC4337377;gene-LOC107275996;gene-LOC107280897;gene-LOC9268150;gene-LOC4329894;Oryza_sativa_newGene_5583;Oryza_sativa_newGene_1072;gene-LOC4327967;gene-LOC107276128;gene-LOC112938180;Oryza_sativa_newGene…
MSTRG.26397.2	gene-LOC4330623;gene-LOC4333435;Oryza_sativa_newGene_2884;gene-LOC4335637;gene-LOC4326518;Oryza_sativa_newGene_563;gene-LOC4349205;gene-LOC4346248;gene-LOC9266571;gene-LOC4343895;Oryza_sativa_newGene_4791;gene-LOC107277624;gene-LOC4328112;gene-LOC4334478;gene-LOC4325764;gene-LOC107275700;gene-LOC4350851;gene-LOC9269925;gene-LOC4350057;gene-LOC4332249;Oryza_sativa_newGene_5752;Oryza_sativa_newGene…
MSTRG.11131.1	gene-LOC4326222;gene-LOC4344376;gene-LOC4346922;gene-LOC4340625;gene-LOC4329477;gene-LOC4330554;gene-LOC4352215;Oryza_sativa_newGene_4667;gene-LOC9268564;gene-LOC4329764;Oryza_sativa_newGene_6025;gene-LOC4333499
MSTRG.30148.1	gene-LOC4348060;gene-LOC4335216;gene-LOC4329681;gene-LOC107276624;gene-LOC4330195;gene-LOC4330191;gene-LOC4327489;gene-LOC4332905;gene-LOC4347141;gene-LOC4328524;gene-LOC4336741;gene-LOC4351776;gene-LOC4351777;gene-LOC9266089;gene-LOC4344444;gene-LOC9267023;gene-LOC9267024;gene-LOC107282078;gene-LOC4331787;gene-LOC9271214;gene-LOC4327836;gene-LOC4324712;gene-LOC4346173;Oryza_sativa_newGene_37;Ory…
MSTRG.1685.12	Oryza_sativa_newGene_4385;Oryza_sativa_newGene_4414;gene-LOC107280672;Oryza_sativa_newGene_3913;gene-LOC4325337;gene-LOC9270026;gene-LOC107278777;gene-LOC107278198;gene-LOC4339970;gene-LOC4331962;gene-LOC4340748;gene-LOC4342131;gene-LOC107277447;gene-LOC107275452;Oryza_sativa_newGene_908;gene-LOC9271936;gene-LOC4344063;gene-LOC4328601
MSTRG.7114.1	Oryza_sativa_newGene_24;Oryza_sativa_newGene_1727;gene-LOC107275297;gene-LOC4347534;gene-LOC4332681;gene-LOC4340672;gene-LOC4349735;gene-LOC4329999;gene-LOC9270078;gene-LOC4327695;gene-LOC4333026;gene-LOC4341891;gene-LOC4339820;gene-LOC4341588;Oryza_sativa_newGene_1017;gene-LOC4345961;gene-LOC4336285;gene-LOC4345370;gene-LOC4334700;gene-LOC4346339;gene-LOC4347801
MSTRG.18610.4	gene-LOC4347426;gene-LOC4349586;gene-LOC4341317;gene-LOC4327594;gene-LOC4349576;gene-LOC4336849;gene-LOC9268257;gene-LOC4325274;gene-LOC4340115;gene-LOC107277170;Oryza_sativa_newGene_1565;gene-LOC4343340;Oryza_sativa_newGene_2422;gene-LOC4352860;gene-LOC4325700;gene-LOC4329846;gene-LOC4340620;gene-LOC4343978;gene-LOC4341585;gene-LOC4351555;gene-LOC9266458;gene-LOC4348999;gene-LOC4349382;gene-LOC4…
MSTRG.15958.1	gene-LOC4346348;gene-LOC4331683;Oryza_sativa_newGene_4072;gene-LOC107276374;gene-LOC4328942;gene-LOC9269957;gene-LOC112938816;gene-LOC107276505;gene-LOC4326755;gene-LOC9267926;gene-LOC4341038;gene-LOC9269794;Oryza_sativa_newGene_1968;Oryza_sativa_newGene_2720;gene-LOC107275957;gene-LOC9266599;Oryza_sativa_newGene_6349;gene-LOC107279330;gene-LOC9270276;gene-LOC4328053;Oryza_sativa_newGene_660;Oryz…
MSTRG.23124.7	gene-LOC112935993;Oryza_sativa_newGene_6112;gene-LOC4347091;Oryza_sativa_newGene_6311;gene-LOC112939326;gene-LOC4340292;gene-LOC4347105;Oryza_sativa_newGene_4930;gene-LOC4333091;gene-LOC4336426;Oryza_sativa_newGene_3821;gene-LOC4334512;gene-LOC4335671;gene-LOC107281339
MSTRG.11954.2	gene-LOC4341969;gene-LOC4327414;gene-LOC4335865;gene-LOC4336307;gene-LOC4350869;gene-LOC4349454;gene-LOC107281116;gene-LOC4343194;gene-LOC9266412;gene-LOC9268634;gene-LOC4347522;gene-LOC4350878;gene-LOC4327087;gene-LOC4341354;gene-LOC4344516;gene-LOC9272318;gene-LOC4335791;Oryza_sativa_newGene_2488;gene-LOC4334206;gene-LOC4345669;gene-LOC4343156;gene-LOC4324824;gene-LOC4325426;gene-LOC4334799;gen…
MSTRG.11863.1	gene-LOC107277553;gene-LOC4324112;gene-LOC107278916;gene-LOC107276191;gene-LOC107281369;gene-LOC9266280;Oryza_sativa_newGene_3981;gene-LOC4348539;gene-LOC9272098;gene-LOC4327153;gene-LOC112936007;gene-LOC4326820;gene-LOC4339918;gene-LOC107276644;gene-LOC9270019;gene-LOC107279914;gene-LOC4335166;Oryza_sativa_newGene_3527;gene-LOC4346842;gene-LOC4324846;gene-LOC4330112;gene-LOC107276244;gene-LOC432…
MSTRG.29051.5	gene-LOC4334156;gene-LOC4343750;gene-LOC4328023;gene-LOC4333971;Oryza_sativa_newGene_2985;gene-LOC4333861;gene-LOC4343397;gene-LOC4338168;gene-LOC4333365;gene-LOC112939093;gene-LOC4324222;gene-LOC4345621;gene-LOC4344900;gene-LOC4337592;gene-LOC107276538;gene-LOC4348930;gene-LOC4349047;gene-LOC4328507;gene-LOC4331079;gene-LOC4352851;gene-LOC4335292;gene-LOC4350591;gene-LOC9272663;gene-LOC4327083;g…
MSTRG.12204.4	gene-LOC4338059;gene-LOC4344581;gene-LOC4338581;gene-LOC4352416;gene-LOC4334495;gene-LOC4334142;gene-LOC9272106;gene-LOC4327426;gene-LOC4338149;gene-LOC4334611;gene-LOC4331259;gene-LOC4331252;gene-LOC4331255;gene-LOC107278492;gene-LOC4346539;gene-LOC4327743;gene-LOC9269561;gene-LOC4350004;gene-LOC4343473;gene-LOC4344798;gene-LOC4344791;gene-LOC4345227;gene-LOC4342791;gene-LOC4332277;gene-LOC43322…
MSTRG.26198.9	gene-LOC4328220;gene-LOC4349333;gene-LOC9267386;gene-LOC4325229;gene-LOC4329578;gene-LOC4329682;gene-LOC4330192;gene-LOC9270447;gene-LOC107279718;gene-LOC4340248;gene-LOC4348269;gene-LOC4348262;gene-LOC4347427;gene-LOC9272357;gene-LOC4336469;gene-LOC4337785;gene-LOC9272429;gene-LOC4327833;gene-LOC4339919;gene-LOC4343952;gene-LOC107277700;gene-LOC4326594;gene-LOC4326856;gene-LOC107278219;gene-LOC9…
MSTRG.10089.1	gene-LOC4339856;Oryza_sativa_newGene_4928;gene-LOC107275499;gene-LOC112937984;gene-LOC4330306;gene-LOC107278517;Oryza_sativa_newGene_6865;gene-LOC107276183;gene-LOC4330893;gene-LOC4343963;gene-LOC107276939;gene-LOC107280272;gene-LOC4337939;Oryza_sativa_newGene_3186;Oryza_sativa_newGene_6026;gene-LOC4340018;gene-LOC107279960;gene-LOC112938339;Oryza_sativa_newGene_3355;gene-LOC4336504;gene-LOC43290…
MSTRG.9874.4	gene-LOC4352258;gene-LOC4351624;gene-LOC4332527;gene-LOC4351491;gene-LOC4351869;Oryza_sativa_newGene_5169;gene-LOC107275367;gene-LOC4331206;gene-LOC4331409;gene-LOC4325064;gene-LOC4331006;Oryza_sativa_newGene_4144;gene-LOC107276106;gene-LOC4347045;gene-LOC107277177;Oryza_sativa_newGene_601;Oryza_sativa_newGene_2011;gene-LOC4344291;gene-LOC4324035;gene-LOC4325092;gene-LOC9268042;gene-LOC4347588;ge…
MSTRG.29137.1	Oryza_sativa_newGene_6111;Oryza_sativa_newGene_4833;gene-LOC112936055;gene-LOC4333784;Oryza_sativa_newGene_2669;Oryza_sativa_newGene_4349;Oryza_sativa_newGene_4340;gene-LOC4337864
MSTRG.24821.3	gene-LOC4344609;gene-LOC4340398;gene-LOC4341503;gene-LOC4349404;gene-LOC4339856;gene-LOC107276262;Oryza_sativa_newGene_4197;gene-LOC4348904;gene-LOC112937984;gene-LOC4330306;gene-LOC107278517;Oryza_sativa_newGene_4521;gene-LOC112935994;gene-LOC4348050;gene-LOC9269025;gene-LOC112936931;gene-LOC9267472;gene-LOC112938223;gene-LOC107278254;gene-LOC4346066;gene-LOC4344906;gene-LOC4346438;gene-LOC10727…
MSTRG.8636.9	gene-LOC4348060;gene-LOC4335216;gene-LOC4329681;gene-LOC4330191;gene-LOC4332904;gene-LOC4332905;gene-LOC4340644;gene-LOC4347141;gene-LOC4352059;gene-LOC4328524;gene-LOC4336741;gene-LOC4351776;gene-LOC4344444;gene-LOC9267024;gene-LOC107282078;gene-LOC4331787;gene-LOC9271214;gene-LOC4327836;Oryza_sativa_newGene_37;Oryza_sativa_newGene_39;gene-LOC4341966;gene-LOC4341967;gene-LOC4326829;gene-LOC43403…
MSTRG.24296.4	gene-LOC112938717;gene-LOC4329595;gene-LOC112939914;gene-LOC4338896
MSTRG.30196.21	Oryza_sativa_newGene_3439;gene-LOC4329425;Oryza_sativa_newGene_4394;gene-LOC4332907;gene-LOC4348740;gene-LOC4341847;gene-LOC4334871;gene-LOC4334235;gene-LOC107275509;Oryza_sativa_newGene_6750;gene-LOC4343960;gene-LOC4325195;Oryza_sativa_newGene_252;Oryza_sativa_newGene_5535;gene-LOC9269491;gene-LOC9272514;gene-LOC9267660;gene-LOC4346340;gene-LOC4341277;gene-LOC9269413;gene-LOC9269340;Oryza_sativa…
MSTRG.11704.6	gene-LOC4342470;Oryza_sativa_newGene_5387;gene-LOC4348843;gene-LOC4348460;gene-LOC4347736;Oryza_sativa_newGene_4519;gene-LOC4326654;Oryza_sativa_newGene_5521;gene-LOC107281813;gene-LOC4339625;Oryza_sativa_newGene_6418;Oryza_sativa_newGene_6311;gene-LOC4330920;gene-LOC9271320;Oryza_sativa_newGene_5877;gene-LOC4337883;gene-LOC4327570;gene-LOC9270043;gene-LOC4338077;gene-LOC4342695;Oryza_sativa_newG…
MSTRG.27630.1	gene-LOC4327153;gene-LOC112936007;gene-LOC4326820;gene-LOC4339918;gene-LOC107276644;gene-LOC9270019;gene-LOC107279914;gene-LOC4344829;gene-LOC112938795;gene-LOC4352305;gene-LOC9266280;Oryza_sativa_newGene_3981;gene-LOC4348539;gene-LOC9272098;gene-LOC107279112;Oryza_sativa_newGene_2930;gene-LOC4334026;gene-LOC112939685;gene-LOC112939723;gene-LOC4348617;Oryza_sativa_newGene_4403;gene-LOC4351651;gen…
MSTRG.1685.4	gene-LOC4344589;gene-LOC4333634;gene-LOC4347567;gene-LOC4351605;gene-LOC4335707;gene-LOC9266421;gene-LOC4325182;gene-LOC9270984;gene-LOC4336359;Oryza_sativa_newGene_6830;gene-LOC4342939;gene-LOC4331953;Oryza_sativa_newGene_6194;gene-LOC4334502;gene-LOC4341963;gene-LOC4335907;gene-LOC4344600;gene-LOC4343957;gene-LOC4338335;gene-LOC4338239;gene-LOC9266540;gene-LOC4339750;gene-LOC4346888;gene-LOC435…
MSTRG.84.1	gene-LOC4331165;gene-LOC4325382;gene-LOC4346695;gene-LOC9267710;Oryza_sativa_newGene_6830;gene-LOC4332699;gene-LOC4342293;gene-LOC9271462;gene-LOC9267365;gene-LOC4341460;gene-LOC4324267;gene-LOC4333939;gene-LOC4338784;Oryza_sativa_newGene_4284;gene-LOC4335602;gene-LOC4345237;gene-LOC4345994;gene-LOC4323870;gene-LOC4349210;gene-LOC4332197;gene-LOC4326045;gene-LOC4339029;gene-LOC4351890;gene-LOC432…
MSTRG.359.1	gene-LOC4325228;gene-LOC4326755;gene-LOC9267926;gene-LOC4341038;gene-LOC9269794;Oryza_sativa_newGene_3696;gene-LOC112937005;gene-LOC112938290;gene-LOC107279016;gene-LOC4338594;gene-LOC107276691;gene-LOC4324478;gene-LOC107276551;Oryza_sativa_newGene_4072;Oryza_sativa_newGene_5039;gene-LOC107276374;gene-LOC4328942;gene-LOC9269957;gene-LOC112938816;gene-LOC107277840;gene-LOC107276505;gene-LOC1072805…
MSTRG.4176.1	gene-LOC4351190;gene-LOC4346682;gene-LOC4348452;gene-LOC4343453;gene-LOC4329721;gene-LOC4348065;gene-LOC9272616;Oryza_sativa_newGene_3897;gene-LOC107279058;Oryza_sativa_newGene_3028;gene-LOC4328050;gene-LOC4327943;gene-LOC107275732;gene-LOC107276160;gene-LOC4343507;gene-LOC4331270;gene-LOC107281682;gene-LOC9269053;gene-LOC4335018;Oryza_sativa_newGene_3331;gene-LOC9268155;Oryza_sativa_newGene_3329…
MSTRG.9003.2	Oryza_sativa_newGene_20;gene-LOC107281186;gene-LOC107277251;gene-LOC4342596
MSTRG.20119.11	gene-LOC4350773;gene-LOC4349088;Oryza_sativa_newGene_3379;gene-LOC4325700;Oryza_sativa_newGene_4951;gene-LOC4328128;Oryza_sativa_newGene_7143;gene-LOC107278294;gene-LOC112936114;gene-LOC4347062;gene-LOC9266130;gene-LOC112939627;gene-LOC4341413;gene-LOC4337972;Oryza_sativa_newGene_4889;gene-LOC4343162;gene-LOC4336373
MSTRG.23484.1	Oryza_sativa_newGene_737;gene-LOC4336376;gene-LOC107277840;gene-LOC4325227;gene-LOC112939626;gene-LOC107281709;Oryza_sativa_newGene_660;gene-LOC4337526;gene-LOC4350507;gene-LOC4352810;gene-LOC4344598;gene-LOC4348132;gene-LOC4342729;gene-LOC4332360;gene-LOC4332361;gene-LOC9266276;gene-LOC112936024;gene-LOC4327270;Oryza_sativa_newGene_5204;Oryza_sativa_newGene_5873;Oryza_sativa_newGene_3696;Oryza_s…
MSTRG.30584.1	gene-LOC112936908;Oryza_sativa_newGene_3714;gene-LOC4338866;gene-LOC9271629;gene-LOC4347258;Oryza_sativa_newGene_6580;gene-LOC4327285;gene-LOC4332350;Oryza_sativa_newGene_4514;gene-LOC107277171;gene-LOC4348806;gene-LOC9271635;gene-LOC107275819;Oryza_sativa_newGene_6595;Oryza_sativa_newGene_3985;gene-LOC107277363;gene-LOC107279615;Oryza_sativa_newGene_925;gene-LOC107277040;Oryza_sativa_newGene_504…
MSTRG.3818.1	gene-LOC4352439;gene-LOC4339845;Oryza_sativa_newGene_168;gene-LOC107275952;gene-LOC4334585;gene-LOC4325474;gene-LOC4334257;gene-LOC4342013;gene-LOC107277274;gene-LOC4338069;Oryza_sativa_newGene_4813;gene-LOC107278279;Oryza_sativa_newGene_4638;gene-LOC107276927;gene-LOC107275612;gene-LOC4345317;gene-LOC4344846;gene-LOC107281173;Oryza_sativa_newGene_2140;gene-LOC4339677;gene-LOC9266716
MSTRG.9867.4	gene-LOC4343528;Oryza_sativa_newGene_33;gene-LOC4329117;gene-LOC4350288;Oryza_sativa_newGene_5866;gene-LOC4338595;gene-LOC4341137;gene-LOC4335112;gene-LOC4328578;gene-LOC4348288;gene-LOC4327894;gene-LOC4337752;gene-LOC4326528;gene-LOC4331136;gene-LOC4330777;gene-LOC4328582;gene-LOC4346769;Oryza_sativa_newGene_919;gene-LOC4328988;gene-LOC4330256;gene-LOC4345179;gene-LOC4331736;gene-LOC107275753;ge…
MSTRG.14560.1	gene-LOC4326754;gene-LOC112937620;Oryza_sativa_newGene_6224;gene-LOC107276858;gene-LOC107275411;gene-LOC107280790;Oryza_sativa_newGene_628;gene-LOC9271004;gene-LOC107276697;gene-LOC107275639;Oryza_sativa_newGene_3767;Oryza_sativa_newGene_5037;gene-LOC4339061;gene-LOC107280629;Oryza_sativa_newGene_5942;Oryza_sativa_newGene_3851;gene-LOC4331649;gene-LOC9271148;Oryza_sativa_newGene_2023;gene-LOC1072…
MSTRG.28153.1	gene-LOC4346372;gene-LOC4347429;gene-LOC4332570;gene-LOC4339964;gene-LOC9272112;gene-LOC4344563;gene-LOC4338413;gene-LOC9271783;gene-LOC107281092;Oryza_sativa_newGene_3895;gene-LOC4335348;Oryza_sativa_newGene_4280;gene-LOC4337353;gene-LOC4338370;gene-LOC107275879;gene-LOC112939644;gene-LOC4329134;gene-LOC4329771;gene-LOC4324058;gene-LOC9267600;gene-LOC4343220;gene-LOC4344593;gene-LOC4332941;gene-…
MSTRG.19948.1	gene-LOC107278437;gene-LOC4349612;gene-LOC4330970;gene-LOC4337235;gene-LOC107281086;Oryza_sativa_newGene_6768;gene-LOC4335063;gene-LOC4335069;Oryza_sativa_newGene_5868;gene-LOC107280532;gene-LOC9267500;gene-LOC107280424;Oryza_sativa_newGene_4258;gene-LOC4342786;gene-LOC9267882;gene-LOC112936617;Oryza_sativa_newGene_3076;gene-LOC107276060;gene-LOC107275293;Oryza_sativa_newGene_2060;Oryza_sativa_ne…
MSTRG.30913.1	gene-LOC4329576;gene-LOC4346767;gene-LOC4347143;Oryza_sativa_newGene_1872;gene-LOC4342108;gene-LOC4352426;gene-LOC4333698;gene-LOC112937977;gene-LOC4330542;gene-LOC4346153;gene-LOC107280797;gene-LOC4324995;Oryza_sativa_newGene_3841;gene-LOC4345829;Oryza_sativa_newGene_3699;gene-LOC4342631;Oryza_sativa_newGene_6421;gene-LOC4334321;gene-LOC4350286;gene-LOC107275468;gene-LOC9271001;gene-LOC9269437;g…
MSTRG.22303.1	Oryza_sativa_newGene_1922;Oryza_sativa_newGene_1729;Oryza_sativa_newGene_286;Oryza_sativa_newGene_1763;Oryza_sativa_newGene_6939;gene-LOC4335683;gene-LOC107278772;gene-LOC107281549;Oryza_sativa_newGene_3979;gene-LOC112937853
MSTRG.20558.1	gene-LOC107281567;Oryza_sativa_newGene_5387;Oryza_sativa_newGene_5035;gene-LOC107281735;gene-LOC112936367;gene-LOC112936360;gene-LOC107281655;gene-LOC4349572;gene-LOC112936574;gene-LOC107276472;gene-LOC107279467;Oryza_sativa_newGene_1969;gene-LOC4343901;gene-LOC107277778;gene-LOC4338243;gene-LOC107275325;gene-LOC107280155;Oryza_sativa_newGene_5106;gene-LOC107279812;gene-LOC107281649;gene-LOC43478…
MSTRG.18069.1	gene-LOC4332758;gene-LOC4349881;gene-LOC4346949;gene-LOC4334267;gene-LOC4326181;gene-LOC4349258;gene-LOC4352846;gene-LOC4330318;gene-LOC4334996;gene-LOC4331827;gene-LOC4352058;gene-LOC4352587;gene-LOC4345453;gene-LOC9270933;gene-LOC112938744;gene-LOC4331161;gene-LOC4337638;gene-LOC4334331;Oryza_sativa_newGene_6201;gene-LOC4337958;gene-LOC4329920;gene-LOC4341127;gene-LOC4347946;gene-LOC9266414;gen…
MSTRG.24625.1	gene-LOC4328221;gene-LOC4328228;gene-LOC4349338;gene-LOC4349333;gene-LOC4335219;gene-LOC4329681;gene-LOC4330195;gene-LOC4330191;gene-LOC4328760;gene-LOC4332904;gene-LOC4332905;gene-LOC4347149;gene-LOC4347141;Oryza_sativa_newGene_6199;gene-LOC4352059;gene-LOC4348269;gene-LOC4336741;gene-LOC4345452;gene-LOC4345455;gene-LOC4351776;gene-LOC4346370;gene-LOC4344444;gene-LOC9272357;gene-LOC4333524;gene-…
30293;gene-LOC4330291;gene-LOC107278105;gene-LOC4330742;gene-LOC4325438;gene-LOC4329761;gene-LOC107281606;gene-LOC4326218;gene-LOC4324284;gene-LOC107280807;gene-LOC4341921;gene-LOC4341923;Oryza_sativa_newGene_2996;gene-LOC4340343;gene-LOC4338736;Oryza_sativa_newGene_5772;gene-LOC4345598;gene-LOC4351586;gene-LOC4350189;gene-LOC4333880;gene-LOC4339109;gene-LOC4333264;gene-LOC9266501;gene-LOC4324047…
MSTRG.6836.1	gene-LOC107280246;gene-LOC4352388;gene-LOC4352686;gene-LOC4330370;gene-LOC4324676;gene-LOC107281970;gene-LOC4349901;gene-LOC4349575;gene-LOC4329578;gene-LOC107279718;gene-LOC4337785;gene-LOC9270013;gene-LOC4330066;gene-LOC4349095;gene-LOC4349097;gene-LOC4341846;gene-LOC4333348;gene-LOC4328058;gene-LOC4339657;gene-LOC4327947;gene-LOC9269049;gene-LOC4352108;gene-LOC4351380;gene-LOC107279587;gene-LO…
MSTRG.19847.1	Oryza_sativa_newGene_2930;Oryza_sativa_newGene_6369;gene-LOC112939697;Oryza_sativa_newGene_6808;Oryza_sativa_newGene_3526;Oryza_sativa_newGene_3185;gene-LOC107275402;gene-LOC4343510;Oryza_sativa_newGene_3745;gene-LOC112936210;Oryza_sativa_newGene_6860;Oryza_sativa_newGene_7070;Oryza_sativa_newGene_4624;gene-LOC112936432;gene-LOC107276038;Oryza_sativa_newGene_795;gene-LOC112938768
MSTRG.26306.2	gene-LOC4348060;gene-LOC4328221;gene-LOC4335216;gene-LOC4329681;gene-LOC4330195;gene-LOC4330191;gene-LOC4326283;gene-LOC4332905;gene-LOC4347149;gene-LOC4347141;gene-LOC4348269;gene-LOC4336741;gene-LOC4345452;gene-LOC4345455;gene-LOC4351776;gene-LOC4347428;gene-LOC4344444;gene-LOC9266087;gene-LOC9270939;gene-LOC9267023;gene-LOC9267024;gene-LOC107282078;gene-LOC4331787;gene-LOC4337788;gene-LOC92712…
MSTRG.9657.2	gene-LOC9272427;gene-LOC4350038;Oryza_sativa_newGene_482;gene-LOC4330715;gene-LOC107277512;gene-LOC112936067;Oryza_sativa_newGene_2146;gene-LOC4324741;Oryza_sativa_newGene_5106;Oryza_sativa_newGene_3107;Oryza_sativa_newGene_2651;gene-LOC4350768;gene-LOC107277244;gene-LOC4352233;gene-LOC107278125
MSTRG.13625.1	gene-LOC4327094;gene-LOC4341504;Oryza_sativa_newGene_4825;gene-LOC107277741;gene-LOC4327188
MSTRG.15871.1	Oryza_sativa_newGene_5012;gene-LOC107275494;gene-LOC4343472;Oryza_sativa_newGene_3767;Oryza_sativa_newGene_5037;gene-LOC4339061;gene-LOC107280629;gene-LOC4326754;gene-LOC112937620;Oryza_sativa_newGene_6224;gene-LOC107276858;gene-LOC107275411;gene-LOC107280790;Oryza_sativa_newGene_628;gene-LOC9271004;gene-LOC4328502;gene-LOC107275322;gene-LOC107279050;gene-LOC112939317;Oryza_sativa_newGene_5100;ge…
MSTRG.23484.4	gene-LOC4351606;Oryza_sativa_newGene_2175;gene-LOC4335099;gene-LOC4343014;Oryza_sativa_newGene_5163;gene-LOC4325912;Oryza_sativa_newGene_6580;gene-LOC4333479;gene-LOC4327387;gene-LOC4325734;gene-LOC107276545;gene-LOC4350713;gene-LOC4343551;gene-LOC4350421;gene-LOC4350420;Oryza_sativa_newGene_5953;Oryza_sativa_newGene_2077;gene-LOC9271629;Oryza_sativa_newGene_6928;Oryza_sativa_newGene_3110;gene-LO…
MSTRG.21618.1	gene-LOC9271655;gene-LOC4346348;gene-LOC4349923;gene-LOC4331025;Oryza_sativa_newGene_4072;Oryza_sativa_newGene_5039;gene-LOC4328942;gene-LOC112938816;gene-LOC107276505;gene-LOC107281970;gene-LOC107279718;Oryza_sativa_newGene_4173;gene-LOC9269794;Oryza_sativa_newGene_2720;gene-LOC107275957;gene-LOC107279330;gene-LOC4329830;gene-LOC9270276;Oryza_sativa_newGene_329;Oryza_sativa_newGene_2195;gene-LOC…
MSTRG.9819.1	gene-LOC4324466;gene-LOC4349135;Oryza_sativa_newGene_7162;Oryza_sativa_newGene_5483;Oryza_sativa_newGene_2136;Oryza_sativa_newGene_5143;gene-LOC4330834;gene-LOC4330835;gene-LOC9267349;gene-LOC112936212;gene-LOC9271179;Oryza_sativa_newGene_6128;Oryza_sativa_newGene_3737;gene-LOC9269256;gene-LOC107277375;Oryza_sativa_newGene_2015;gene-LOC4341874;Oryza_sativa_newGene_3173;Oryza_sativa_newGene_2281;O…
MSTRG.16742.1	gene-LOC112936904;gene-LOC4349136;gene-LOC107280007;gene-LOC4341383;Oryza_sativa_newGene_1937;gene-LOC112937012;gene-LOC107280785;Oryza_sativa_newGene_1689;gene-LOC9267797;gene-LOC107279018;gene-LOC9266969;Oryza_sativa_newGene_5388;gene-LOC112938810;gene-LOC4323850;gene-LOC112938366;gene-LOC107280591;gene-LOC107280624;Oryza_sativa_newGene_2752;gene-LOC107281749;gene-LOC107275993;gene-LOC9270993;O…
MSTRG.8637.6	gene-LOC4344580;gene-LOC107278496;gene-LOC4324873;gene-LOC4328142;gene-LOC107281286;gene-LOC9269566;Oryza_sativa_newGene_739;gene-LOC4326189;gene-LOC4352139;Oryza_sativa_newGene_2772;gene-LOC4342003;gene-LOC4350216;Oryza_sativa_newGene_3225;gene-LOC4325557;gene-LOC9267882;Oryza_sativa_newGene_3751;gene-LOC107275748;Oryza_sativa_newGene_3076;gene-LOC107278437;gene-LOC4349612;gene-LOC4330970;gene-L…
MSTRG.24288.1	gene-LOC4332032;gene-LOC4350038;Oryza_sativa_newGene_1886;gene-LOC107276497;gene-LOC4352735;gene-LOC9267815;gene-LOC107280155;gene-LOC4344774;gene-LOC107275371;gene-LOC107277288;gene-LOC112936822;gene-LOC9270218;Oryza_sativa_newGene_1982;Oryza_sativa_newGene_961;gene-LOC107277512;Oryza_sativa_newGene_2146;gene-LOC107276363;gene-LOC4347925;gene-LOC4352467;Oryza_sativa_newGene_5964;Oryza_sativa_new…
MSTRG.21339.1	gene-LOC4340648;gene-LOC4349687;gene-LOC4332574;Oryza_sativa_newGene_6505;gene-LOC4345946;gene-LOC4327568;gene-LOC4328135;gene-LOC107278744;gene-LOC4343638;gene-LOC4352595;gene-LOC9269040;gene-LOC4350241;gene-LOC4325561;gene-LOC4326348;gene-LOC4331221;gene-LOC4342026;gene-LOC107278994;gene-LOC4352729;gene-LOC4334557;Oryza_sativa_newGene_4239;gene-LOC4334344;gene-LOC4328935;gene-LOC4325890;gene-LO…
MSTRG.24207.1	Oryza_sativa_newGene_6196;gene-LOC4346372;gene-LOC4348743;gene-LOC4352628;gene-LOC4349585;gene-LOC4332570;Oryza_sativa_newGene_27;gene-LOC4324185;gene-LOC4338765;gene-LOC4339963;gene-LOC9268840;gene-LOC4326300;gene-LOC4330678;gene-LOC107275638;gene-LOC4330623;Oryza_sativa_newGene_6837;gene-LOC4341620;gene-LOC4351284;gene-LOC4330137;gene-LOC107275294;gene-LOC4328076;gene-LOC4341512;gene-LOC4329335…
MSTRG.12245.1	gene-LOC9269566;Oryza_sativa_newGene_737;gene-LOC4352681;gene-LOC9272428;gene-LOC112939626;gene-LOC107277194;gene-LOC4328877;gene-LOC4350308;gene-LOC4342395;gene-LOC4335826;gene-LOC4325526;Oryza_sativa_newGene_4622;gene-LOC107276165;gene-LOC9269998;gene-LOC4338067;gene-LOC112939841;gene-LOC4335581;gene-LOC4340529;gene-LOC4343273;gene-LOC4326162;gene-LOC4330873;gene-LOC4331823;gene-LOC4332059;Oryz…
MSTRG.31597.1	Oryza_sativa_newGene_4385;Oryza_sativa_newGene_5738;Oryza_sativa_newGene_561;gene-LOC4331962;Oryza_sativa_newGene_1738;Oryza_sativa_newGene_6711;Oryza_sativa_newGene_5258;gene-LOC9271936;Oryza_sativa_newGene_4794;gene-LOC4330584;gene-LOC4330180;gene-LOC9266886;gene-LOC4347993;Oryza_sativa_newGene_242;gene-LOC107280570;gene-LOC107276737;gene-LOC4347708;Oryza_sativa_newGene_1200;gene-LOC4344715;gen…
MSTRG.16129.1	gene-LOC4326283;gene-LOC4344444;gene-LOC4348743;Oryza_sativa_newGene_5222;gene-LOC4349585;gene-LOC4344603;gene-LOC4328649;gene-LOC4338765;gene-LOC4334323;gene-LOC4330781;gene-LOC107275279;gene-LOC4336225;gene-LOC4330678;gene-LOC4344569;gene-LOC9266285;gene-LOC4349434;gene-LOC107278730;gene-LOC4326950;gene-LOC4325756;gene-LOC4326488;gene-LOC4349019;gene-LOC4338940;gene-LOC107275294;gene-LOC4334073…
MSTRG.11654.1	Oryza_sativa_newGene_4145;gene-LOC107280250;gene-LOC4336228;gene-LOC4326482;gene-LOC107276267;gene-LOC4347211;gene-LOC4326910;gene-LOC4325715;gene-LOC107275570;gene-LOC4347994;gene-LOC107278494;gene-LOC107275627;Oryza_sativa_newGene_4577;gene-LOC4333940;gene-LOC107276169;gene-LOC9272464;Oryza_sativa_newGene_7038;Oryza_sativa_newGene_4501;gene-LOC4343718;gene-LOC4341905
MSTRG.26198.11	gene-LOC107276355;gene-LOC107277083;gene-LOC107281280;gene-LOC4335131;gene-LOC4335136;gene-LOC107275768;gene-LOC107281568;gene-LOC112936349;gene-LOC107278681;Oryza_sativa_newGene_5388;gene-LOC112938810;gene-LOC4323850;gene-LOC112938366;gene-LOC107280591;gene-LOC107280624;Oryza_sativa_newGene_2752;gene-LOC112936904;gene-LOC4349136;gene-LOC107280007;gene-LOC4341383;Oryza_sativa_newGene_1937;gene-LO…
MSTRG.13429.1	gene-LOC4351195;gene-LOC107281212;gene-LOC112938301;gene-LOC4331723;gene-LOC107275355;gene-LOC4336656;Oryza_sativa_newGene_1297;Oryza_sativa_newGene_5997;gene-LOC4329720;gene-LOC4331195;gene-LOC107276500;Oryza_sativa_newGene_550;gene-LOC107281975;gene-LOC107281976;gene-LOC107281972;gene-LOC9268028;gene-LOC112936616;Oryza_sativa_newGene_4414;gene-LOC4347143;Oryza_sativa_newGene_1872;gene-LOC434826…
MSTRG.18331.1	gene-LOC112936931;Oryza_sativa_newGene_3709;Oryza_sativa_newGene_606;gene-LOC107278660;gene-LOC4336335;gene-LOC4332955;Oryza_sativa_newGene_7150;gene-LOC4350850;gene-LOC107280930;gene-LOC107280760;gene-LOC4331965;gene-LOC9267036;gene-LOC4345374;gene-LOC4348671;gene-LOC107281363;gene-LOC4339389;gene-LOC4331778
MSTRG.8974.2	gene-LOC107280919;gene-LOC107280996;Oryza_sativa_newGene_5149;gene-LOC107277262;Oryza_sativa_newGene_3622;gene-LOC107277400;gene-LOC4326350;Oryza_sativa_newGene_1973;gene-LOC4337051;gene-LOC107278348
MSTRG.24109.2	gene-LOC4325381;Oryza_sativa_newGene_2791;gene-LOC4326853;gene-LOC4349638;gene-LOC4334156;gene-LOC4352258;gene-LOC4336785;gene-LOC4332314;gene-LOC4351624;gene-LOC9266150;gene-LOC4343399;gene-LOC4343397;gene-LOC4349770;gene-LOC4324027;gene-LOC4325040;gene-LOC4345621;gene-LOC4338452;gene-LOC107276538;gene-LOC4347319;gene-LOC4329929;gene-LOC4331079;Oryza_sativa_newGene_918;gene-LOC4341126;gene-LOC43…
MSTRG.30751.4	gene-LOC107279914;gene-LOC4328169;Oryza_sativa_newGene_6360;Oryza_sativa_newGene_5655;Oryza_sativa_newGene_2519;gene-LOC9270335;gene-LOC112936982;gene-LOC112938661;gene-LOC107277202;gene-LOC107278098;Oryza_sativa_newGene_4027;gene-LOC107282021;gene-LOC4340086;gene-LOC107279342;gene-LOC107279703;gene-LOC4325491;Oryza_sativa_newGene_7070;gene-LOC4344596;gene-LOC4323907;gene-LOC112936580;gene-LOC107…
MSTRG.29813.1	gene-LOC4325656;Oryza_sativa_newGene_1837;gene-LOC4333199;Oryza_sativa_newGene_1117;gene-LOC9271601;Oryza_sativa_newGene_703;gene-LOC9272245;gene-LOC4336733;gene-LOC4331606;gene-LOC4344610
MSTRG.13547.1	Oryza_sativa_newGene_3688;gene-LOC4339316;gene-LOC9272062;gene-LOC112939058;gene-LOC107279890;gene-LOC4330602;gene-LOC4337375;gene-LOC9268663;gene-LOC4337517;gene-LOC4329165;gene-LOC9269285;gene-LOC4339928;gene-LOC4328364;gene-LOC4342264;gene-LOC4342160;gene-LOC4348972;gene-LOC107280863;gene-LOC9270292;Oryza_sativa_newGene_5197;gene-LOC4326169;gene-LOC4330760
MSTRG.16324.1	gene-LOC4348060;gene-LOC4335216;gene-LOC4329681;gene-LOC107276624;gene-LOC4330195;gene-LOC4330191;gene-LOC4327489;gene-LOC4332905;gene-LOC4347141;gene-LOC4328524;gene-LOC4336741;gene-LOC4351776;gene-LOC4351777;gene-LOC9266089;gene-LOC4344444;gene-LOC9267023;gene-LOC9267024;gene-LOC107282078;gene-LOC4331787;gene-LOC9271214;gene-LOC4327836;gene-LOC4324712;gene-LOC4346173;Oryza_sativa_newGene_37;Ory…
MSTRG.16310.1	gene-LOC4349586;gene-LOC107278745;gene-LOC4325696;gene-LOC4329437;gene-LOC4341814;gene-LOC9268777;Oryza_sativa_newGene_930;Oryza_sativa_newGene_1403;Oryza_sativa_newGene_853
MSTRG.8636.2	Oryza_sativa_newGene_3682;Oryza_sativa_newGene_7160;Oryza_sativa_newGene_27;gene-LOC4351284;gene-LOC4326950;Oryza_sativa_newGene_521;Oryza_sativa_newGene_5651;gene-LOC4339257;gene-LOC4335862;gene-LOC4333298;Oryza_sativa_newGene_4390;Oryza_sativa_newGene_4848;gene-LOC4327401;gene-LOC4344325;gene-LOC4335587;gene-LOC107280618;gene-LOC9272088;gene-LOC4347751;gene-LOC107280384;Oryza_sativa_newGene_571…
MSTRG.11685.1	gene-LOC4351775;gene-LOC4324478;gene-LOC4332779;gene-LOC4350773;Oryza_sativa_newGene_4072;gene-LOC107276505;gene-LOC9272228;gene-LOC4336508;gene-LOC107275783;Oryza_sativa_newGene_4292;Oryza_sativa_newGene_2970;gene-LOC4343198;Oryza_sativa_newGene_1968;gene-LOC9266599;gene-LOC4337365;Oryza_sativa_newGene_2853;Oryza_sativa_newGene_4651;gene-LOC4324212;gene-LOC4347526;gene-LOC107276804;gene-LOC43240…
MSTRG.29856.6	gene-LOC4333697;Oryza_sativa_newGene_1521;gene-LOC9266845;Oryza_sativa_newGene_1865;gene-LOC4342296;Oryza_sativa_newGene_1300;gene-LOC4336186;gene-LOC4336039;gene-LOC4343734;Oryza_sativa_newGene_4665;gene-LOC4343600;gene-LOC9268371;gene-LOC4335682;gene-LOC4348503;Oryza_sativa_newGene_3708;gene-LOC4333033;gene-LOC4332788;gene-LOC4331194;gene-LOC4331156;gene-LOC4343274;gene-LOC9268403;gene-LOC43300…
MSTRG.7867.1	gene-LOC107281212;gene-LOC112938301;gene-LOC4342249;gene-LOC4331723;gene-LOC4337187;gene-LOC4332848;gene-LOC107275355;gene-LOC4336656;gene-LOC4351606;Oryza_sativa_newGene_3766;gene-LOC107277846;Oryza_sativa_newGene_1297;Oryza_sativa_newGene_1292;Oryza_sativa_newGene_5997;gene-LOC107276500;Oryza_sativa_newGene_553;Oryza_sativa_newGene_550;gene-LOC4348533;gene-LOC107281975;gene-LOC107281976;gene-LO…
MSTRG.18531.1	gene-LOC107278437;gene-LOC4349612;gene-LOC4330970;gene-LOC4337235;gene-LOC107281086;Oryza_sativa_newGene_6768;gene-LOC4335063;gene-LOC4335069;Oryza_sativa_newGene_5868;gene-LOC4340921;gene-LOC107280532;gene-LOC9267500;gene-LOC107280424;gene-LOC4345978;Oryza_sativa_newGene_4258;gene-LOC4332267;gene-LOC4342786;gene-LOC4350771;gene-LOC9267882;Oryza_sativa_newGene_3751;gene-LOC107275748;Oryza_sativa_…
MSTRG.27141.2	gene-LOC4338235;gene-LOC4337905;gene-LOC4339312;Oryza_sativa_newGene_3766;gene-LOC4341136;gene-LOC107277846;gene-LOC4344708;gene-LOC4351966;gene-LOC107276019;Oryza_sativa_newGene_4683;gene-LOC4349568;gene-LOC4349011;gene-LOC4336725;gene-LOC4326047;gene-LOC4341467;Oryza_sativa_newGene_3171;gene-LOC4345156;gene-LOC112938635;gene-LOC107278465;gene-LOC4339808;gene-LOC9266706;gene-LOC107277927;gene-LO…
MSTRG.21899.2	gene-LOC4329576;gene-LOC4346767;gene-LOC4347143;Oryza_sativa_newGene_1872;gene-LOC4342108;gene-LOC4352426;gene-LOC4333698;gene-LOC112937977;gene-LOC4330542;gene-LOC4346153;gene-LOC107280797;gene-LOC4324995;Oryza_sativa_newGene_3841;gene-LOC4345829;Oryza_sativa_newGene_3699;gene-LOC4342631;Oryza_sativa_newGene_6421;gene-LOC4334321;gene-LOC4350286;gene-LOC107275468;gene-LOC9271001;gene-LOC9269437;g…
MSTRG.8221.1	gene-LOC4338059;gene-LOC4344581;gene-LOC4338581;gene-LOC4352416;Oryza_sativa_newGene_1702;gene-LOC4345188;gene-LOC4335762;gene-LOC4334495;gene-LOC4334142;gene-LOC9272106;gene-LOC4327426;gene-LOC4338149;gene-LOC4334611;gene-LOC9269978;gene-LOC9270249;gene-LOC9270866;gene-LOC4331259;gene-LOC4342474;gene-LOC4331252;gene-LOC4331255;gene-LOC107278492;gene-LOC4349121;gene-LOC4328149;gene-LOC4333803;gen…
MSTRG.20119.6	gene-LOC4335216;gene-LOC107276624;gene-LOC4330195;gene-LOC4330198;gene-LOC4326283;gene-LOC4332905;gene-LOC4352059;gene-LOC4328524;gene-LOC4336741;Oryza_sativa_newGene_4759;gene-LOC4343852;gene-LOC4351776;gene-LOC9266089;gene-LOC4344444;gene-LOC9266087;gene-LOC107275286;gene-LOC9267023;gene-LOC9267024;gene-LOC107282078;gene-LOC4331787;gene-LOC9271214;Oryza_sativa_newGene_6226;gene-LOC4324718;gene-…
MSTRG.26101.1	gene-LOC4348060;gene-LOC4335216;gene-LOC4329681;gene-LOC107276624;gene-LOC4330195;gene-LOC4330191;gene-LOC4327489;gene-LOC4332905;gene-LOC4347141;gene-LOC4328524;gene-LOC4336741;gene-LOC4351776;gene-LOC4351777;gene-LOC9266089;gene-LOC4344444;gene-LOC9267023;gene-LOC9267024;gene-LOC107282078;gene-LOC4331787;gene-LOC9271214;gene-LOC4327836;gene-LOC4324712;gene-LOC4346173;Oryza_sativa_newGene_37;Ory…
MSTRG.29885.6	gene-LOC4351197;Oryza_sativa_newGene_1036;gene-LOC9268430;gene-LOC4334442;Oryza_sativa_newGene_1273;gene-LOC112938224;gene-LOC107275774;gene-LOC4333968;Oryza_sativa_newGene_1563;gene-LOC107276944;gene-LOC4326663;gene-LOC4340527;gene-LOC107279170;gene-LOC4345471;gene-LOC4338211;gene-LOC4346592;Oryza_sativa_newGene_6420;gene-LOC9268479;gene-LOC9269572;gene-LOC4344618;gene-LOC107276096;gene-LOC11293…
MSTRG.30160.1	gene-LOC4334260;gene-LOC107276199;gene-LOC4343798;gene-LOC107281970;gene-LOC4349337;gene-LOC107279718;gene-LOC112936576;Oryza_sativa_newGene_7082;gene-LOC4351866;gene-LOC4336186;Oryza_sativa_newGene_3565;gene-LOC9266050;gene-LOC4333962;gene-LOC4337930;gene-LOC4329001;gene-LOC4336391;gene-LOC4347551;gene-LOC4330612;gene-LOC4325770;gene-LOC107276287;gene-LOC4336982;gene-LOC4348252;Oryza_sativa_newG…
MSTRG.26400.1	gene-LOC112936574;gene-LOC107276472;gene-LOC112939653;Oryza_sativa_newGene_2633;Oryza_sativa_newGene_1557;gene-LOC4350038;Oryza_sativa_newGene_5387;Oryza_sativa_newGene_5035;gene-LOC107281735;gene-LOC112936367;gene-LOC112936360;gene-LOC107281655;gene-LOC4349572;gene-LOC4330449;gene-LOC4336845;Oryza_sativa_newGene_2064;gene-LOC4333723;gene-LOC4348583;gene-LOC107277308;gene-LOC107278464;Oryza_sativ…
MSTRG.24344.5	gene-LOC107277554;gene-LOC107280430;gene-LOC4342474;gene-LOC4331255;gene-LOC4346539;gene-LOC4332330;gene-LOC4343248;gene-LOC4340260;gene-LOC4338819;gene-LOC107276377;gene-LOC107278730;gene-LOC4330260;gene-LOC4344374;gene-LOC4344577;gene-LOC4330631;gene-LOC9269723;Oryza_sativa_newGene_6342;Oryza_sativa_newGene_3431;gene-LOC4351086;gene-LOC4340858;Oryza_sativa_newGene_3603;Oryza_sativa_newGene_3607…
MSTRG.30701.1	gene-LOC4350107;gene-LOC4337180;Oryza_sativa_newGene_3828;Oryza_sativa_newGene_5033;gene-LOC4351203;gene-LOC4331542;gene-LOC9269956;gene-LOC4328165;Oryza_sativa_newGene_1294;gene-LOC4343453;gene-LOC4326752;gene-LOC4340641;Oryza_sativa_newGene_1870;gene-LOC4348740;gene-LOC112937018;gene-LOC112938281;gene-LOC4346849;Oryza_sativa_newGene_4062;gene-LOC107279153;gene-LOC4341847;gene-LOC4344977;gene-LO…
MSTRG.28134.1	gene-LOC4330197;gene-LOC107279782;Oryza_sativa_newGene_4255;Oryza_sativa_newGene_3076;gene-LOC4345351;Oryza_sativa_newGene_331;gene-LOC4341663;gene-LOC107277528;Oryza_sativa_newGene_959;Oryza_sativa_newGene_7111;gene-LOC107277103;gene-LOC4328702;gene-LOC107277398;Oryza_sativa_newGene_3886;gene-LOC9267230;gene-LOC107277972;gene-LOC4351424;Oryza_sativa_newGene_2449;gene-LOC4327532;gene-LOC107280659…
MSTRG.10108.2	gene-LOC4328220;gene-LOC4349333;gene-LOC9267386;gene-LOC4325229;gene-LOC4330192;gene-LOC9267040;gene-LOC4327482;gene-LOC4327486;gene-LOC9270447;gene-LOC4327159;gene-LOC4340248;gene-LOC4347149;gene-LOC4348262;gene-LOC4334509;gene-LOC4345455;gene-LOC4346370;gene-LOC4333696;gene-LOC9272357;gene-LOC4345711;gene-LOC4336469;gene-LOC4352279;gene-LOC4331786;gene-LOC4337785;gene-LOC4327833;gene-LOC1129360…
MSTRG.20622.1	gene-LOC4331683;gene-LOC4331953;gene-LOC4331335;gene-LOC4336102;gene-LOC107277190;gene-LOC4349079;gene-LOC107281553;gene-LOC4326428;gene-LOC4333792;gene-LOC4333793;gene-LOC112938353;Oryza_sativa_newGene_743;Oryza_sativa_newGene_5967;Oryza_sativa_newGene_3140;gene-LOC4351753;gene-LOC4332513;gene-LOC4350583;Oryza_sativa_newGene_5475;Oryza_sativa_newGene_2636;gene-LOC9271597;gene-LOC4337135;gene-LOC…
MSTRG.4890.1	gene-LOC4329595;gene-LOC112937903;gene-LOC112938873;Oryza_sativa_newGene_708;gene-LOC4336127;gene-LOC107277683
MSTRG.3442.1	gene-LOC4341343;gene-LOC4352883;gene-LOC4342211;gene-LOC4340256;gene-LOC4325710;Oryza_sativa_newGene_2718;gene-LOC9267724;gene-LOC4352348;gene-LOC4327745;Oryza_sativa_newGene_371;Oryza_sativa_newGene_3965;gene-LOC4348976;Oryza_sativa_newGene_1087;gene-LOC4347848;Oryza_sativa_newGene_6266
MSTRG.26726.2	gene-LOC4337789;gene-LOC107280003;gene-LOC4327657;gene-LOC4343748;gene-LOC4336837;gene-LOC4342937;gene-LOC112939257;gene-LOC107277606;Oryza_sativa_newGene_3815;gene-LOC4344333;gene-LOC4341085;gene-LOC4335157;gene-LOC4351032;Oryza_sativa_newGene_4459;gene-LOC107276489;gene-LOC4352551;Oryza_sativa_newGene_6848;gene-LOC107280484;gene-LOC107278261;gene-LOC107275720;gene-LOC107281646;Oryza_sativa_newG…
MSTRG.27648.4	gene-LOC112936574;gene-LOC107276472;gene-LOC112939653;Oryza_sativa_newGene_2633;Oryza_sativa_newGene_1557;gene-LOC4350038;Oryza_sativa_newGene_5387;Oryza_sativa_newGene_5035;gene-LOC107281735;gene-LOC112936367;gene-LOC112936360;gene-LOC107281655;gene-LOC4349572;gene-LOC4330449;gene-LOC4336845;gene-LOC4333723;gene-LOC4348583;gene-LOC107277308;gene-LOC107278464;Oryza_sativa_newGene_3709;Oryza_sativ…
MSTRG.1966.1	Oryza_sativa_newGene_5811;Oryza_sativa_newGene_6041;gene-LOC4332388;Oryza_sativa_newGene_927;gene-LOC4347002;gene-LOC107279156;gene-LOC4340487;gene-LOC9266148;Oryza_sativa_newGene_2501;gene-LOC107277524;gene-LOC107276354;Oryza_sativa_newGene_3337;gene-LOC4333284;gene-LOC107281130;gene-LOC4345270;Oryza_sativa_newGene_2995;gene-LOC9270051
MSTRG.30852.18	gene-LOC4326752;gene-LOC4340641;Oryza_sativa_newGene_1870;gene-LOC112937018;gene-LOC112938281;gene-LOC107278210;Oryza_sativa_newGene_1697;gene-LOC112937006;gene-LOC112938299;Oryza_sativa_newGene_2841;Oryza_sativa_newGene_1841;Oryza_sativa_newGene_5033;gene-LOC4331542;gene-LOC9269956;gene-LOC4328165;Oryza_sativa_newGene_1294;gene-LOC4343453;gene-LOC4342545;gene-LOC4326483;gene-LOC107278743;gene-LO…
MSTRG.930.12	gene-LOC112936904;gene-LOC107280007;Oryza_sativa_newGene_1937;gene-LOC112937012;gene-LOC107280785;Oryza_sativa_newGene_1689;gene-LOC9267797;gene-LOC107279018;gene-LOC9270742;Oryza_sativa_newGene_5388;gene-LOC112938810;gene-LOC4323850;gene-LOC112938366;gene-LOC107280591;gene-LOC107280624;Oryza_sativa_newGene_2752;gene-LOC107275993;gene-LOC9270993;Oryza_sativa_newGene_643;gene-LOC4333164;gene-LOC10…
MSTRG.4770.1	gene-LOC4346692;gene-LOC4331740;gene-LOC4338452;gene-LOC4336031;gene-LOC107276919;gene-LOC4346231;gene-LOC4346951;Oryza_sativa_newGene_142;gene-LOC107277488;gene-LOC4328083;gene-LOC4337511;gene-LOC4330346;gene-LOC4324354;gene-LOC4333851;gene-LOC9270168;gene-LOC4351878;gene-LOC4330533;Oryza_sativa_newGene_5600;gene-LOC4340237;gene-LOC4347617;gene-LOC9269785;gene-LOC9268245;gene-LOC4327483;gene-LOC…
MSTRG.468.1	gene-LOC107278289;Oryza_sativa_newGene_4390;gene-LOC107280699;gene-LOC4342683;gene-LOC4324430;gene-LOC9267520;gene-LOC9269173;Oryza_sativa_newGene_6955;Oryza_sativa_newGene_511;gene-LOC107280618;Oryza_sativa_newGene_1783;gene-LOC4336823;Oryza_sativa_newGene_1218;Oryza_sativa_newGene_521
MSTRG.26374.13	Oryza_sativa_newGene_5012;gene-LOC107275494;gene-LOC4343472;Oryza_sativa_newGene_3767;Oryza_sativa_newGene_5037;gene-LOC4339061;gene-LOC107280629;gene-LOC4326754;gene-LOC112937620;Oryza_sativa_newGene_6224;gene-LOC107276858;gene-LOC107275411;gene-LOC107280790;Oryza_sativa_newGene_628;gene-LOC9271004;gene-LOC4328502;gene-LOC107275322;gene-LOC107279050;gene-LOC112939317;Oryza_sativa_newGene_5100;ge…
MSTRG.1729.1	gene-LOC4325228;gene-LOC4326755;gene-LOC9267926;gene-LOC4341038;gene-LOC9269794;Oryza_sativa_newGene_3696;gene-LOC112937005;gene-LOC112938290;gene-LOC107279016;gene-LOC4338594;gene-LOC107276691;gene-LOC4324478;gene-LOC107276551;Oryza_sativa_newGene_4072;Oryza_sativa_newGene_5039;gene-LOC107276374;gene-LOC4328942;gene-LOC9269957;gene-LOC112938816;gene-LOC107277840;gene-LOC107276505;gene-LOC1072805…
MSTRG.6584.2	Oryza_sativa_newGene_6224;gene-LOC107276811;gene-LOC4326910;gene-LOC4328502;gene-LOC4326659;gene-LOC4335588;gene-LOC4340567;gene-LOC107275578;Oryza_sativa_newGene_1330;gene-LOC4339025;Oryza_sativa_newGene_6018;gene-LOC4332873;gene-LOC107277273;gene-LOC4335913;gene-LOC4324072;Oryza_sativa_newGene_6947;gene-LOC107281242;gene-LOC4343270;gene-LOC107279298;gene-LOC4328804;gene-LOC112937666;gene-LOC434…
MSTRG.9882.1	gene-LOC112936904;gene-LOC4349136;gene-LOC107280007;gene-LOC4341383;Oryza_sativa_newGene_1937;gene-LOC112937012;gene-LOC107280785;Oryza_sativa_newGene_1689;gene-LOC9267797;gene-LOC107279018;gene-LOC9266969;Oryza_sativa_newGene_5388;gene-LOC112938810;gene-LOC4323850;gene-LOC112938366;gene-LOC107280591;gene-LOC107280624;Oryza_sativa_newGene_2752;gene-LOC107281749;gene-LOC107275993;gene-LOC9270993;O…
MSTRG.30196.11	gene-LOC4348060;gene-LOC4329681;gene-LOC4327489;gene-LOC4332905;gene-LOC4351776;gene-LOC9267024;gene-LOC4327836;Oryza_sativa_newGene_37;Oryza_sativa_newGene_39;gene-LOC4349589;gene-LOC9269891;gene-LOC9266542;gene-LOC4324990;gene-LOC4326596;gene-LOC4345820;Oryza_sativa_newGene_1698;gene-LOC4343945;gene-LOC107276270;gene-LOC4346972;gene-LOC4332560;gene-LOC4348707;Oryza_sativa_newGene_3710;gene-LOC4…
MSTRG.26018.1	gene-LOC4325228;gene-LOC4351775;gene-LOC9267926;gene-LOC4341038;gene-LOC9269794;gene-LOC4350895;gene-LOC112937005;gene-LOC112938290;gene-LOC4324478;Oryza_sativa_newGene_2893;gene-LOC9269957;gene-LOC112938816;gene-LOC107276505;gene-LOC4326481;Oryza_sativa_newGene_2477;gene-LOC4325152;Oryza_sativa_newGene_6987;gene-LOC9269825;gene-LOC4335690;Oryza_sativa_newGene_3814;gene-LOC107278515;gene-LOC92706…
MSTRG.27188.1	Oryza_sativa_newGene_3225;gene-LOC112937468;gene-LOC9271572;gene-LOC4338867;Oryza_sativa_newGene_500;Oryza_sativa_newGene_3227;gene-LOC4346594;gene-LOC4326745;gene-LOC107278353;gene-LOC107278590;gene-LOC4324933;gene-LOC4338302;gene-LOC4335438;Oryza_sativa_newGene_137;gene-LOC4348527;gene-LOC4331569;gene-LOC4342137;gene-LOC4340603;gene-LOC4333352;gene-LOC4333363;gene-LOC4328834;gene-LOC4346819;gen…
MSTRG.28665.1	gene-LOC9272238;Oryza_sativa_newGene_3866;gene-LOC4351335;gene-LOC9269766
MSTRG.8082.1	gene-LOC107277038;gene-LOC107279159;gene-LOC4333968;gene-LOC107277348;gene-LOC107276196;Oryza_sativa_newGene_5891
MSTRG.20119.1	gene-LOC4348060;gene-LOC4328221;gene-LOC4335216;gene-LOC4329688;gene-LOC4330195;gene-LOC4327489;gene-LOC4347141;gene-LOC4351776;gene-LOC4351777;gene-LOC4344440;gene-LOC9266089;gene-LOC9267024;gene-LOC4331163;gene-LOC4331160;gene-LOC107282078;gene-LOC4331787;gene-LOC4327836;gene-LOC4346173;Oryza_sativa_newGene_37;Oryza_sativa_newGene_39;gene-LOC4341967;gene-LOC4326829;gene-LOC4349589;gene-LOC43350…
MSTRG.29481.17	Oryza_sativa_newGene_6714;gene-LOC112939653;gene-LOC4348843;gene-LOC107279078;gene-LOC4333150;Oryza_sativa_newGene_4519;Oryza_sativa_newGene_5642;gene-LOC4330268;gene-LOC4324645;gene-LOC4324452;Oryza_sativa_newGene_5159;gene-LOC107276924;gene-LOC4340292;gene-LOC4349469;gene-LOC9270043;gene-LOC107276670;gene-LOC107281656;gene-LOC4342695;gene-LOC4351333;Oryza_sativa_newGene_1189;gene-LOC107275841;g…
MSTRG.15065.1	gene-LOC4335920;gene-LOC4335924;gene-LOC4350917;gene-LOC4350032;gene-LOC4351466;gene-LOC4325401;gene-LOC107279878;gene-LOC9268316;gene-LOC4347208;gene-LOC107278698;Oryza_sativa_newGene_4974;Oryza_sativa_newGene_941;gene-LOC4330432;gene-LOC4330901;Oryza_sativa_newGene_3639;gene-LOC4337083;gene-LOC4324018;gene-LOC4352611;Oryza_sativa_newGene_4814;gene-LOC4324311;gene-LOC9268136;gene-LOC4338144;gene…
MSTRG.7029.1	gene-LOC4341343;Oryza_sativa_newGene_4419;gene-LOC4349131;gene-LOC4349978;gene-LOC4352738;gene-LOC4341515;gene-LOC4332927;Oryza_sativa_newGene_4791;gene-LOC4340699;gene-LOC4346801;gene-LOC4327745;gene-LOC9267724;gene-LOC4341352;gene-LOC4334750;gene-LOC4325747;gene-LOC4352883;gene-LOC107281092;gene-LOC9272173;gene-LOC4348976;gene-LOC4352239;Oryza_sativa_newGene_6266;gene-LOC4352660;Oryza_sativa_ne…
MSTRG.643.2	gene-LOC4334140;gene-LOC4336653;gene-LOC4335303;Oryza_sativa_newGene_2894;gene-LOC4332294;gene-LOC4351284;gene-LOC4326283;Oryza_sativa_newGene_6226;gene-LOC4334332;gene-LOC4343955;Oryza_sativa_newGene_7160;Oryza_sativa_newGene_4390;gene-LOC107276304;gene-LOC4330464;gene-LOC4329387;Oryza_sativa_newGene_2956;gene-LOC4339257;gene-LOC4334874;gene-LOC4331753;gene-LOC4335862;gene-LOC4338962;gene-LOC435…
MSTRG.20273.1	gene-LOC107276196;gene-LOC107276199;gene-LOC9268927;gene-LOC107279853;gene-LOC4334442;gene-LOC112938224;gene-LOC4351866;gene-LOC4324435;gene-LOC4333968;Oryza_sativa_newGene_1563;gene-LOC4345988;gene-LOC4345985;gene-LOC107276287;gene-LOC4335880;gene-LOC4348252;gene-LOC4338211;gene-LOC9267428;Oryza_sativa_newGene_6420;gene-LOC9268479;gene-LOC4351187;gene-LOC4351186;gene-LOC9269230;gene-LOC107276551…
MSTRG.25633.1	gene-LOC4336299;gene-LOC9266245;gene-LOC4352586;gene-LOC4331781;gene-LOC4330780;Oryza_sativa_newGene_5222;gene-LOC4352628;gene-LOC4328649;gene-LOC4334323;gene-LOC4335512;gene-LOC4330077;gene-LOC4329106;gene-LOC4350039;gene-LOC4334179;gene-LOC4352110;gene-LOC4332828;gene-LOC107275294;gene-LOC4344008;gene-LOC4326577;gene-LOC4333984;gene-LOC9270331;gene-LOC4342941;gene-LOC4334939;gene-LOC9267814;gen…
MSTRG.7432.1	gene-LOC9266123;gene-LOC4332046;gene-LOC4342472;gene-LOC4326755;gene-LOC4348886;Oryza_sativa_newGene_6229;gene-LOC4341038;gene-LOC9267494;gene-LOC107279016;gene-LOC4350586;gene-LOC4324332;gene-LOC4324478;gene-LOC4343468;gene-LOC4350773;gene-LOC4324654;gene-LOC4343246;gene-LOC107276375;gene-LOC4349020;gene-LOC4335713;gene-LOC4348121;gene-LOC4342266;gene-LOC4349235;gene-LOC4339621;gene-LOC4350232;g…
MSTRG.1186.4	gene-LOC4332044;gene-LOC4349337;gene-LOC107279718;gene-LOC112936576;Oryza_sativa_newGene_4173;gene-LOC4330071;Oryza_sativa_newGene_5039;gene-LOC107281970;gene-LOC4336186;gene-LOC4347821;gene-LOC107280774;gene-LOC107279790;Oryza_sativa_newGene_5571;gene-LOC4326355;gene-LOC4333285;gene-LOC4351354;gene-LOC9271155;gene-LOC4329342;gene-LOC4327450;gene-LOC4349169;gene-LOC4336432;gene-LOC9267002;gene-LO…
MSTRG.26486.1	gene-LOC4329784;Oryza_sativa_newGene_5811;gene-LOC4326122;gene-LOC107279913;Oryza_sativa_newGene_927;gene-LOC4347002;gene-LOC107279156;gene-LOC4333713;gene-LOC4340487;gene-LOC4345270;Oryza_sativa_newGene_6747;gene-LOC9267745;gene-LOC107281130;gene-LOC4326262;gene-LOC4332388;gene-LOC4349186;gene-LOC4352491;gene-LOC107276354;gene-LOC9266148;Oryza_sativa_newGene_2501;gene-LOC9270051;gene-LOC4342204;…
MSTRG.29922.1	gene-LOC4349972;gene-LOC112937659;gene-LOC4332752;Oryza_sativa_newGene_2948;gene-LOC4342372
MSTRG.28662.13	gene-LOC4335216;gene-LOC4345452;gene-LOC4337788;gene-LOC9271214;Oryza_sativa_newGene_6221;gene-LOC4338771;gene-LOC9266542;gene-LOC4324990;gene-LOC4326596;gene-LOC4345820;Oryza_sativa_newGene_1698;Oryza_sativa_newGene_1699;gene-LOC4343944;gene-LOC4343945;gene-LOC4346972;gene-LOC4330074;gene-LOC4324539;gene-LOC4347044;gene-LOC4333011;gene-LOC4338592;gene-LOC4346523;gene-LOC107276550;gene-LOC1072765…
MSTRG.11737.3	Oryza_sativa_newGene_6196;gene-LOC4331267;gene-LOC9272622;gene-LOC4327801;gene-LOC4340320;gene-LOC4339128;gene-LOC4336038;Oryza_sativa_newGene_2888;Oryza_sativa_newGene_896;Oryza_sativa_newGene_5856;gene-LOC107276567;gene-LOC9266884;gene-LOC4352314;gene-LOC4343602;Oryza_sativa_newGene_4705;gene-LOC4336661;gene-LOC4350385;Oryza_sativa_newGene_6955;gene-LOC4334351;gene-LOC4348557;gene-LOC4342015;ge…
MSTRG.18497.1	gene-LOC4351721;gene-LOC4340770;gene-LOC4330470;gene-LOC4339533
MSTRG.15275.12	gene-LOC4348644;gene-LOC4331746;gene-LOC4330978;gene-LOC4337758;Oryza_sativa_newGene_1077;gene-LOC4330613;gene-LOC107276924;gene-LOC107281656;gene-LOC107276670;gene-LOC4343431;Oryza_sativa_newGene_5159;gene-LOC107275857;gene-LOC107277185;gene-LOC4341203;Oryza_sativa_newGene_4375;gene-LOC4331816
MSTRG.22722.22	gene-LOC107280919;gene-LOC4331435;gene-LOC4352275;gene-LOC4329465;gene-LOC4339438;gene-LOC107280977;gene-LOC107278298;gene-LOC4346728
MSTRG.1959.12	gene-LOC4348060;gene-LOC4351777;gene-LOC4336224;gene-LOC107280538;gene-LOC4351276;gene-LOC4346693;gene-LOC4352301;gene-LOC4336386;gene-LOC4351027;gene-LOC4326980;Oryza_sativa_newGene_5172;gene-LOC4334869;Oryza_sativa_newGene_1314;gene-LOC4349234;Oryza_sativa_newGene_4122;gene-LOC4333864;gene-LOC4338160;gene-LOC4334218;gene-LOC107279350;gene-LOC9270378;gene-LOC4341980;gene-LOC4342511;gene-LOC43527…
MSTRG.24177.3	gene-LOC4342477;gene-LOC4347140;gene-LOC107276468;gene-LOC4348906;Oryza_sativa_newGene_4181;gene-LOC4330262;gene-LOC9267992;gene-LOC4348669;gene-LOC4347947;gene-LOC4333026;Oryza_sativa_newGene_1762;gene-LOC4349629;gene-LOC4340074;Oryza_sativa_newGene_348;gene-LOC4331949;Oryza_sativa_newGene_1654;gene-LOC4333058;gene-LOC4330352;gene-LOC9267339;Oryza_sativa_newGene_6869;gene-LOC4349930;gene-LOC4344…
MSTRG.6697.1	Oryza_sativa_newGene_1686;gene-LOC9268430;Oryza_sativa_newGene_1273;gene-LOC112938224;gene-LOC107275774;gene-LOC4335576;gene-LOC9272697;gene-LOC107276944;gene-LOC4340527;gene-LOC107279170;gene-LOC4338213;gene-LOC4338211;gene-LOC4346592;Oryza_sativa_newGene_6420;gene-LOC9268479;gene-LOC4344618;gene-LOC4330059;Oryza_sativa_newGene_1772;gene-LOC107276096;gene-LOC4340714;gene-LOC9268985;gene-LOC43293…
MSTRG.27274.2	gene-LOC4326752;gene-LOC4340641;Oryza_sativa_newGene_1870;gene-LOC4348740;gene-LOC112937018;gene-LOC112938281;gene-LOC107278210;gene-LOC112937006;gene-LOC112938299;Oryza_sativa_newGene_2841;Oryza_sativa_newGene_1841;Oryza_sativa_newGene_5033;gene-LOC4351203;gene-LOC4331542;gene-LOC9269956;Oryza_sativa_newGene_4394;gene-LOC4340253;gene-LOC4328165;Oryza_sativa_newGene_1294;gene-LOC4343453;gene-LOC1…
MSTRG.24673.1	gene-LOC4351260;Oryza_sativa_newGene_4071;gene-LOC4350542;gene-LOC4340063;gene-LOC4329695;gene-LOC4325639;gene-LOC4349851;gene-LOC107278968
MSTRG.29856.5	Oryza_sativa_newGene_6911;Oryza_sativa_newGene_4618;Oryza_sativa_newGene_6439
MSTRG.7654.1	gene-LOC112938306;gene-LOC9269562;gene-LOC4334840;gene-LOC4324116;gene-LOC4352687;gene-LOC4332334;gene-LOC4343246;gene-LOC4347030;gene-LOC4330623;gene-LOC9266289;gene-LOC4331231;gene-LOC4324859;gene-LOC4349020;gene-LOC4348121;gene-LOC4336831;Oryza_sativa_newGene_3341;gene-LOC4342109;gene-LOC4348743;gene-LOC4344607;gene-LOC4332570;gene-LOC9270012;gene-LOC4352447;gene-LOC4351236;gene-LOC4347942;gen…
MSTRG.13429.2	gene-LOC4344580;gene-LOC107278496;gene-LOC4324873;gene-LOC4328142;gene-LOC4352139;Oryza_sativa_newGene_2772;gene-LOC4342003;gene-LOC4350216;gene-LOC4325557;gene-LOC9267882;gene-LOC107278437;gene-LOC4349612;gene-LOC4330970;gene-LOC4337235;gene-LOC107281086;Oryza_sativa_newGene_6768;gene-LOC4335063;gene-LOC4335069;gene-LOC4351067;gene-LOC4349281;gene-LOC4337045;gene-LOC4325697;gene-LOC112939313;gen…
MSTRG.8022.3	gene-LOC107276620;gene-LOC4350910;gene-LOC9268250;Oryza_sativa_newGene_5658;gene-LOC4345888;gene-LOC107277307;gene-LOC4330771;gene-LOC107278785;gene-LOC107277856;gene-LOC4350870;Oryza_sativa_newGene_4536;gene-LOC9267358;gene-LOC4344143;gene-LOC107278574;gene-LOC112939369;gene-LOC9271894;gene-LOC4330147;gene-LOC4329651;gene-LOC4341817;gene-LOC9271179;gene-LOC112936212;gene-LOC107275647;gene-LOC433…
MSTRG.26861.1	Oryza_sativa_newGene_3699;gene-LOC4331751;gene-LOC4339775;gene-LOC4334766;Oryza_sativa_newGene_104;gene-LOC112936062;gene-LOC4331657;gene-LOC107277452;gene-LOC4336968;gene-LOC4331354;Oryza_sativa_newGene_65;gene-LOC4325716;gene-LOC112939845;gene-LOC107275819;gene-LOC107277040;Oryza_sativa_newGene_1507;gene-LOC9267334;gene-LOC4343214;gene-LOC4325638;gene-LOC107276013;gene-LOC4341428;gene-LOC433394…
MSTRG.5867.3	gene-LOC4347825;gene-LOC107276442;gene-LOC107276403;gene-LOC107276660
MSTRG.30788.1	gene-LOC107276086;gene-LOC4339889;gene-LOC107275775;gene-LOC4349572;Oryza_sativa_newGene_3129;Oryza_sativa_newGene_4366;gene-LOC4346433;Oryza_sativa_newGene_3839;gene-LOC107281897;Oryza_sativa_newGene_6171;Oryza_sativa_newGene_76;gene-LOC107276176;gene-LOC4348115;Oryza_sativa_newGene_6357;gene-LOC4324871;gene-LOC4338562
MSTRG.5711.2	gene-LOC112936904;gene-LOC4349136;gene-LOC107280007;gene-LOC4341383;Oryza_sativa_newGene_1937;gene-LOC112937012;gene-LOC107280785;Oryza_sativa_newGene_1689;gene-LOC9267797;gene-LOC107279018;gene-LOC9266969;Oryza_sativa_newGene_5388;gene-LOC112938810;gene-LOC4323850;gene-LOC112938366;gene-LOC107280591;gene-LOC107280624;Oryza_sativa_newGene_2752;gene-LOC107281749;gene-LOC107275993;gene-LOC9270993;O…
MSTRG.13285.1	gene-LOC4327153;gene-LOC4326820;gene-LOC4339918;gene-LOC107276644;gene-LOC9270019;gene-LOC4344829;gene-LOC112938795;gene-LOC4352305;gene-LOC9266280;Oryza_sativa_newGene_3981;gene-LOC107279112;gene-LOC4334026;gene-LOC112939685;gene-LOC112939723;gene-LOC4348617;Oryza_sativa_newGene_4403;gene-LOC4351651;gene-LOC107277039;gene-LOC107279663;Oryza_sativa_newGene_1491;gene-LOC4348937;gene-LOC4342832;gen…
MSTRG.18206.1	gene-LOC4350586;gene-LOC4341627;gene-LOC107278747;gene-LOC4342558;gene-LOC4326034;gene-LOC112936152;gene-LOC4334363;Oryza_sativa_newGene_2850;gene-LOC4327211;gene-LOC4334343;gene-LOC4348962;gene-LOC4324193;gene-LOC107281553;gene-LOC9272496;gene-LOC9268705;gene-LOC107277277;gene-LOC4333554;gene-LOC4324319;gene-LOC4340148;gene-LOC4345120;gene-LOC4345653;gene-LOC4336732;gene-LOC4332404;gene-LOC43500…
MSTRG.26516.1	gene-LOC107278775;gene-LOC4344602;Oryza_sativa_newGene_6207;gene-LOC4329875;gene-LOC4332760;gene-LOC4348839;gene-LOC9266287;gene-LOC4349235;gene-LOC4332319;gene-LOC4340157;gene-LOC4342510;gene-LOC4349053;Oryza_sativa_newGene_6989;gene-LOC4331750;gene-LOC4333983;gene-LOC4335089;gene-LOC4351654;Oryza_sativa_newGene_2344;gene-LOC4328505;gene-LOC9268439;gene-LOC4347941;gene-LOC4344836;gene-LOC4325304…
MSTRG.30196.12	gene-LOC107276514;gene-LOC4344811;gene-LOC4324057;Oryza_sativa_newGene_2868;Oryza_sativa_newGene_4616;gene-LOC4331553
MSTRG.10459.2	gene-LOC4344580;gene-LOC107278496;gene-LOC4324873;gene-LOC4328142;gene-LOC107281286;gene-LOC9269566;Oryza_sativa_newGene_739;gene-LOC4326189;gene-LOC4352139;Oryza_sativa_newGene_2772;gene-LOC4342003;gene-LOC4350216;Oryza_sativa_newGene_3225;gene-LOC4325557;gene-LOC9267882;Oryza_sativa_newGene_3751;gene-LOC107275748;Oryza_sativa_newGene_3076;gene-LOC107278437;gene-LOC4349612;gene-LOC4330970;gene-L…
MSTRG.30615.1	gene-LOC4325143;gene-LOC4351772;gene-LOC4328025;gene-LOC4327310;gene-LOC107279667;Oryza_sativa_newGene_3373;gene-LOC107277954;gene-LOC4332381;gene-LOC4345848;gene-LOC4351647;gene-LOC4339753;gene-LOC4347198;gene-LOC4327544;Oryza_sativa_newGene_6904;gene-LOC4339329;gene-LOC9267281;Oryza_sativa_newGene_3639;gene-LOC4324552;gene-LOC4327842;gene-LOC4343774;gene-LOC4339709;gene-LOC4342430;gene-LOC92707…
MSTRG.16185.3	gene-LOC112936574;gene-LOC107276472;gene-LOC112939653;Oryza_sativa_newGene_2633;Oryza_sativa_newGene_1557;gene-LOC4350038;Oryza_sativa_newGene_5387;Oryza_sativa_newGene_5035;gene-LOC107281735;gene-LOC112936367;gene-LOC112936360;gene-LOC107281655;gene-LOC4349572;gene-LOC4330449;gene-LOC4336845;Oryza_sativa_newGene_335;gene-LOC4333723;gene-LOC4348583;gene-LOC107277308;gene-LOC107278464;Oryza_sativa…
MSTRG.25632.1	gene-LOC112936904;gene-LOC4349136;gene-LOC107280007;gene-LOC4341383;Oryza_sativa_newGene_1937;gene-LOC112937012;gene-LOC107280785;Oryza_sativa_newGene_1689;gene-LOC9267797;gene-LOC107279018;gene-LOC9266969;Oryza_sativa_newGene_5388;gene-LOC112938810;gene-LOC4323850;gene-LOC112938366;gene-LOC107280591;gene-LOC107280624;Oryza_sativa_newGene_2752;gene-LOC107281749;gene-LOC107275993;gene-LOC9270993;O…
MSTRG.24401.1	gene-LOC4329576;gene-LOC4346767;gene-LOC4347143;Oryza_sativa_newGene_1872;gene-LOC4342108;gene-LOC4352426;gene-LOC4333698;gene-LOC112937977;gene-LOC4330542;gene-LOC4346153;gene-LOC107280797;Oryza_sativa_newGene_3841;Oryza_sativa_newGene_3699;gene-LOC4342631;Oryza_sativa_newGene_6421;gene-LOC4334321;gene-LOC4350286;gene-LOC107275468;gene-LOC9271001;gene-LOC9269437;gene-LOC4351188;gene-LOC4334484;g…
MSTRG.20640.2	gene-LOC9269562;gene-LOC4332334;gene-LOC4328379;gene-LOC4330623;Oryza_sativa_newGene_6837;gene-LOC4346372;gene-LOC4348743;gene-LOC4332570;gene-LOC4337562;gene-LOC4341435;gene-LOC4346464;gene-LOC4330838;gene-LOC4330405;gene-LOC4349205;gene-LOC4342555;gene-LOC4339896;gene-LOC4338287;gene-LOC4347775;gene-LOC4350505;gene-LOC4329297;gene-LOC4346248;gene-LOC4337724;gene-LOC4328151;Oryza_sativa_newGene_…
MSTRG.17820.2	gene-LOC4332354;gene-LOC4323952;gene-LOC4333027;gene-LOC4350689;Oryza_sativa_newGene_6033;gene-LOC4324988;gene-LOC9268243;gene-LOC107275456;gene-LOC4347271;gene-LOC4345184;gene-LOC4337151;gene-LOC4345434
MSTRG.16986.1	Oryza_sativa_newGene_165;gene-LOC4347420;gene-LOC4336468;gene-LOC4350416;gene-LOC4339156;gene-LOC9268477;gene-LOC4332763;gene-LOC4335759;gene-LOC4350037;gene-LOC4332267;gene-LOC4334831;gene-LOC4333973;gene-LOC4350771;gene-LOC4340788;gene-LOC4330627;gene-LOC4341466;gene-LOC4349785;Oryza_sativa_newGene_554;gene-LOC4341623;gene-LOC4330130;gene-LOC4346617;gene-LOC4352520;gene-LOC4338946;gene-LOC11293…
MSTRG.31409.2	gene-LOC107278841;gene-LOC4341389;gene-LOC4350895;Oryza_sativa_newGene_2477;gene-LOC9269825;gene-LOC107280311;gene-LOC107275914;gene-LOC107275782;gene-LOC112936053;Oryza_sativa_newGene_3526;gene-LOC4348481;Oryza_sativa_newGene_892;gene-LOC4345985;gene-LOC107275402;Oryza_sativa_newGene_3154;gene-LOC4324085;gene-LOC107279147;gene-LOC4345879;gene-LOC4325952;gene-LOC4342235;gene-LOC4347780;gene-LOC43…
MSTRG.11915.1	Oryza_sativa_newGene_5971;gene-LOC107281307;gene-LOC9266716
MSTRG.8266.1	gene-LOC4329110;gene-LOC4332032;gene-LOC107276497;gene-LOC4352735;gene-LOC9267815;gene-LOC4344011;gene-LOC107275371;gene-LOC112936822;gene-LOC9270218;gene-LOC107277512;Oryza_sativa_newGene_2146;gene-LOC107276363;gene-LOC4347925;Oryza_sativa_newGene_5964;Oryza_sativa_newGene_2543;gene-LOC4331600;gene-LOC107275969;gene-LOC4331106;gene-LOC107278125
MSTRG.20608.4	gene-LOC9272106;gene-LOC4330640;gene-LOC4346539;gene-LOC9269561;gene-LOC9269774;gene-LOC4346347;Oryza_sativa_newGene_3822;gene-LOC4350922;gene-LOC4339853;gene-LOC4328161;gene-LOC4346966;gene-LOC4331446;gene-LOC4340456;gene-LOC4336785;gene-LOC4351626;gene-LOC4351624;gene-LOC4331957;gene-LOC4332904;gene-LOC4338238;gene-LOC4331086;gene-LOC4328391;gene-LOC4326592;gene-LOC4335160;gene-LOC4336889;gene-…
MSTRG.14548.1	gene-LOC9270240;Oryza_sativa_newGene_6191;gene-LOC4331169;gene-LOC4334334;Oryza_sativa_newGene_4804;gene-LOC4339545;gene-LOC4351274;gene-LOC107276344;gene-LOC112938229;gene-LOC4352275;Oryza_sativa_newGene_3589;gene-LOC9267619;gene-LOC107280977;Oryza_sativa_newGene_1973;gene-LOC107275544;gene-LOC107277891;gene-LOC4346728;gene-LOC4328702
MSTRG.11030.1	gene-LOC9266123;gene-LOC4342472;gene-LOC4325228;gene-LOC4326755;gene-LOC4325387;gene-LOC9267926;gene-LOC4341032;gene-LOC4341038;gene-LOC9269794;Oryza_sativa_newGene_3696;gene-LOC112937005;gene-LOC112938290;gene-LOC4351275;gene-LOC4334159;gene-LOC4324478;gene-LOC4343468;gene-LOC4352303;Oryza_sativa_newGene_2893;Oryza_sativa_newGene_5039;gene-LOC9269958;gene-LOC112938816;gene-LOC107277840;gene-LOC4…
MSTRG.20471.3	gene-LOC107277232;gene-LOC9268205;Oryza_sativa_newGene_4784;Oryza_sativa_newGene_1130;gene-LOC4341616;gene-LOC4331312
MSTRG.26193.3	gene-LOC9266651;gene-LOC107277847;gene-LOC4342267;gene-LOC4349233;gene-LOC4329575;gene-LOC4331167;gene-LOC107278149;gene-LOC4347679;gene-LOC4330634;gene-LOC4352859;gene-LOC4336103;gene-LOC4324849;gene-LOC4328052;gene-LOC4325471;Oryza_sativa_newGene_1367;gene-LOC4324914;gene-LOC4343421;gene-LOC9267700;gene-LOC4338792;gene-LOC9267130;gene-LOC4342397;gene-LOC4328543;gene-LOC4334640;Oryza_sativa_newG…
MSTRG.29570.1	gene-LOC4330641;gene-LOC107281212;gene-LOC107280433;gene-LOC112938301;gene-LOC4332271;gene-LOC4331723;gene-LOC4332848;gene-LOC107275355;gene-LOC4351606;Oryza_sativa_newGene_3766;gene-LOC4349083;gene-LOC107277846;Oryza_sativa_newGene_1297;Oryza_sativa_newGene_1292;Oryza_sativa_newGene_5997;gene-LOC107276500;Oryza_sativa_newGene_550;gene-LOC107281975;gene-LOC107281976;gene-LOC107281972;gene-LOC9268…
MSTRG.22086.2	gene-LOC4350107;gene-LOC4337180;Oryza_sativa_newGene_3828;Oryza_sativa_newGene_5033;gene-LOC4351203;gene-LOC4331542;gene-LOC9269956;gene-LOC4328165;Oryza_sativa_newGene_1294;gene-LOC4343453;gene-LOC4326752;gene-LOC4340641;Oryza_sativa_newGene_1870;gene-LOC4348740;gene-LOC112937018;gene-LOC112938281;gene-LOC4346849;Oryza_sativa_newGene_4062;gene-LOC107279153;gene-LOC4341847;gene-LOC4344977;gene-LO…
MSTRG.14979.1	gene-LOC4324468;gene-LOC4344153;gene-LOC107276080;gene-LOC4349282;gene-LOC4343903;gene-LOC4337399;gene-LOC4337544;gene-LOC9272501;gene-LOC9267346;gene-LOC4347249;gene-LOC4352326;Oryza_sativa_newGene_5007;gene-LOC4327338;gene-LOC107280963;gene-LOC4344611;gene-LOC4352325;gene-LOC9266390;gene-LOC4349827;Oryza_sativa_newGene_3719;Oryza_sativa_newGene_4735;gene-LOC107275679
MSTRG.19545.1	gene-LOC107278437;gene-LOC4349612;gene-LOC4330970;gene-LOC4337235;gene-LOC107281086;Oryza_sativa_newGene_6768;gene-LOC4335063;gene-LOC4335069;Oryza_sativa_newGene_5868;gene-LOC4340921;gene-LOC107280532;gene-LOC9267500;gene-LOC107280424;gene-LOC4345978;Oryza_sativa_newGene_4258;gene-LOC4332267;gene-LOC4342786;gene-LOC4350771;gene-LOC9267882;Oryza_sativa_newGene_3751;gene-LOC107275748;Oryza_sativa_…
MSTRG.27269.3	gene-LOC112936904;gene-LOC4349136;gene-LOC107280007;Oryza_sativa_newGene_1937;gene-LOC112937012;gene-LOC107280785;Oryza_sativa_newGene_1689;gene-LOC9267797;gene-LOC107279018;Oryza_sativa_newGene_3761;Oryza_sativa_newGene_5388;gene-LOC112938810;gene-LOC4323850;gene-LOC112938366;gene-LOC107280591;gene-LOC107280624;Oryza_sativa_newGene_2752;gene-LOC107281749;gene-LOC107275993;gene-LOC9270993;Oryza_s…
MSTRG.13093.2	gene-LOC9267888;Oryza_sativa_newGene_1294;Oryza_sativa_newGene_4062;gene-LOC4344776;gene-LOC4336802;gene-LOC4332445;gene-LOC4336151;Oryza_sativa_newGene_3035;gene-LOC112935989;Oryza_sativa_newGene_2263;gene-LOC4334907;Oryza_sativa_newGene_1697;Oryza_sativa_newGene_2848;Oryza_sativa_newGene_4272;Oryza_sativa_newGene_6725;gene-LOC4334639;gene-LOC112938008;Oryza_sativa_newGene_4155;Oryza_sativa_newG…
MSTRG.5658.2	gene-LOC4352414;gene-LOC4352788;gene-LOC4348880;Oryza_sativa_newGene_2242;gene-LOC4334605;Oryza_sativa_newGene_1072;gene-LOC4348172;gene-LOC112936633;Oryza_sativa_newGene_3944;gene-LOC107278325;gene-LOC4330367;gene-LOC9271884;gene-LOC4333763
MSTRG.31456.1	gene-LOC4335768;gene-LOC4326435;gene-LOC9269190;gene-LOC112937625;gene-LOC4347424;gene-LOC4352624;Oryza_sativa_newGene_3527;gene-LOC107281645;Oryza_sativa_newGene_2362;gene-LOC4327074;gene-LOC4348510;gene-LOC107275772;gene-LOC4329175;gene-LOC4342222;gene-LOC4325307;gene-LOC107275812;gene-LOC4328777;gene-LOC4349542;gene-LOC4325939;gene-LOC4325061;gene-LOC107278674;Oryza_sativa_newGene_7119;gene-LO…
MSTRG.26743.25	gene-LOC4340641;gene-LOC4340380;gene-LOC9271745;gene-LOC112938606;gene-LOC9269108;gene-LOC107277886;Oryza_sativa_newGene_2401;gene-LOC4334539;gene-LOC4334531;Oryza_sativa_newGene_4581;gene-LOC112936644;gene-LOC4336030;gene-LOC4344579;gene-LOC9272128;gene-LOC9270388;gene-LOC112937487;gene-LOC4327127;gene-LOC4333626;gene-LOC107277868;gene-LOC107276058;gene-LOC4335688;gene-LOC107275722;Oryza_sativa_…
MSTRG.16185.5	gene-LOC107276556;gene-LOC9269328;gene-LOC4335374;gene-LOC4348510;gene-LOC4346662;gene-LOC112937326;gene-LOC4338051;Oryza_sativa_newGene_3527;gene-LOC4334605;gene-LOC4342222;gene-LOC107275812;gene-LOC4324446;Oryza_sativa_newGene_5318;Oryza_sativa_newGene_924;gene-LOC4337377;Oryza_sativa_newGene_4101;gene-LOC107275996;gene-LOC107280897;gene-LOC9268150;gene-LOC4329894;Oryza_sativa_newGene_1005;Oryz…
MSTRG.24242.1	gene-LOC112938311;gene-LOC4338414;Oryza_sativa_newGene_6925;gene-LOC107275981;Oryza_sativa_newGene_4464;Oryza_sativa_newGene_3826;gene-LOC4338749
MSTRG.11959.14	Oryza_sativa_newGene_2574;gene-LOC107279790;gene-LOC4333784;gene-LOC4334948;Oryza_sativa_newGene_2870;gene-LOC4341097;gene-LOC107275921;gene-LOC4342801;gene-LOC4343533;gene-LOC4326145
MSTRG.23686.1	Oryza_sativa_newGene_4641;Oryza_sativa_newGene_6274;gene-LOC107279281;gene-LOC4329259
MSTRG.26115.2	gene-LOC9267926;gene-LOC4341038;gene-LOC9269794;Oryza_sativa_newGene_3696;gene-LOC112937005;gene-LOC112938290;gene-LOC107279016;gene-LOC4338594;gene-LOC4351275;gene-LOC112938316;Oryza_sativa_newGene_725;Oryza_sativa_newGene_5039;gene-LOC4328942;gene-LOC9269957;gene-LOC112938816;gene-LOC107276505;gene-LOC9267611;Oryza_sativa_newGene_2477;gene-LOC4343631;gene-LOC4332578;gene-LOC4325152;Oryza_sativa…
MSTRG.10846.8	gene-LOC107277553;gene-LOC4324112;gene-LOC107278916;gene-LOC107276191;gene-LOC107281369;gene-LOC9266280;Oryza_sativa_newGene_3981;gene-LOC4348539;gene-LOC9272098;gene-LOC4327153;gene-LOC112936007;gene-LOC4326820;gene-LOC4339918;gene-LOC107276644;gene-LOC9270019;gene-LOC107279914;gene-LOC4335166;Oryza_sativa_newGene_3527;gene-LOC4346842;gene-LOC4324846;gene-LOC4330112;gene-LOC107276244;gene-LOC432…
MSTRG.21815.1	Oryza_sativa_newGene_2174;Oryza_sativa_newGene_6112;gene-LOC4332251;Oryza_sativa_newGene_1411;gene-LOC107275994;gene-LOC107277619;Oryza_sativa_newGene_3943;gene-LOC107278457
MSTRG.23900.1	gene-LOC107276780;Oryza_sativa_newGene_3506;gene-LOC107276298;gene-LOC4342722;gene-LOC4336778;gene-LOC107276405;Oryza_sativa_newGene_1331;gene-LOC4332346;gene-LOC9271041
MSTRG.13926.1	gene-LOC4330546;gene-LOC107279560;Oryza_sativa_newGene_4071;gene-LOC4332085;Oryza_sativa_newGene_4443;gene-LOC4352776;gene-LOC4351782;gene-LOC4346146;gene-LOC4331654;gene-LOC4328328;gene-LOC4323867;gene-LOC4340534;gene-LOC4344253;gene-LOC4351971;gene-LOC4344631;gene-LOC9269715;gene-LOC4329896;gene-LOC4334352;gene-LOC4334354;gene-LOC4344088;gene-LOC107275382;gene-LOC4325375;gene-LOC4326362;gene-LO…
MSTRG.27678.1	Oryza_sativa_newGene_2930;Oryza_sativa_newGene_4403;gene-LOC107277038;gene-LOC112939697;gene-LOC107276146;gene-LOC4343510;Oryza_sativa_newGene_6860;gene-LOC4334416;gene-LOC4323974;gene-LOC107275484;gene-LOC4327668;gene-LOC107281725;gene-LOC107280997;Oryza_sativa_newGene_4460;gene-LOC107275573;gene-LOC9270612;gene-LOC9272659;Oryza_sativa_newGene_4134
MSTRG.8570.1	gene-LOC4342477;gene-LOC4332906;gene-LOC4352563;gene-LOC4340643;gene-LOC4352581;gene-LOC4343856;gene-LOC4330974;gene-LOC4329722;gene-LOC4331680;gene-LOC4329194;Oryza_sativa_newGene_5220;gene-LOC4341034;gene-LOC4338334;gene-LOC4337901;gene-LOC4338082;gene-LOC4328643;gene-LOC4332033;gene-LOC9270745;gene-LOC4333018;gene-LOC4332762;gene-LOC4327412;gene-LOC4328992;gene-LOC107279787;gene-LOC9269906;gen…
MSTRG.30679.1	gene-LOC4326752;gene-LOC4340641;Oryza_sativa_newGene_1870;gene-LOC112937018;gene-LOC112938281;gene-LOC107278210;Oryza_sativa_newGene_1697;gene-LOC112937006;gene-LOC112938299;Oryza_sativa_newGene_2841;Oryza_sativa_newGene_1841;Oryza_sativa_newGene_5033;gene-LOC4351203;gene-LOC4331542;gene-LOC9269956;Oryza_sativa_newGene_4394;gene-LOC4328165;Oryza_sativa_newGene_1294;gene-LOC4343453;gene-LOC1072787…
MSTRG.2206.6	gene-LOC4348060;gene-LOC4335216;gene-LOC4329681;gene-LOC107276624;gene-LOC4330195;gene-LOC4330191;gene-LOC4327489;gene-LOC4332905;gene-LOC4347141;gene-LOC4328524;gene-LOC4336741;gene-LOC4351776;gene-LOC4351777;gene-LOC9266089;gene-LOC4344444;gene-LOC9267023;gene-LOC9267024;gene-LOC107282078;gene-LOC4331787;gene-LOC9271214;gene-LOC4327836;gene-LOC4324712;gene-LOC4346173;Oryza_sativa_newGene_37;Ory…
MSTRG.20901.1	gene-LOC4348060;gene-LOC4335216;gene-LOC4330191;gene-LOC4347141;gene-LOC4336741;gene-LOC4351776;gene-LOC4331787;gene-LOC4341967;gene-LOC4326826;gene-LOC4326821;gene-LOC4337011;gene-LOC4346156;gene-LOC9269891;gene-LOC4337902;gene-LOC4329117;gene-LOC4345821;gene-LOC4325640;gene-LOC4342639;gene-LOC4333010;gene-LOC4336224;gene-LOC4351276;gene-LOC107277561;gene-LOC4352301;gene-LOC4351205;gene-LOC43505…
MSTRG.28265.1	gene-LOC4348060;gene-LOC4328221;gene-LOC4349336;gene-LOC4335216;gene-LOC4329681;gene-LOC4330195;gene-LOC4330191;gene-LOC9268172;gene-LOC4347141;gene-LOC4336741;gene-LOC4345452;gene-LOC4351776;gene-LOC4351777;gene-LOC4344444;gene-LOC4333524;gene-LOC9267023;gene-LOC9267024;gene-LOC4331163;gene-LOC4331164;gene-LOC107282078;gene-LOC4331787;gene-LOC4327836;gene-LOC112936009;gene-LOC4346173;Oryza_sativ…
MSTRG.20119.24	gene-LOC4348060;gene-LOC4335216;gene-LOC4329681;gene-LOC4330195;gene-LOC4330191;gene-LOC4347141;gene-LOC4328524;gene-LOC4336741;gene-LOC4351776;gene-LOC4351777;gene-LOC4344444;gene-LOC4333524;gene-LOC4348741;gene-LOC9267023;gene-LOC9267024;gene-LOC4331164;gene-LOC107282078;gene-LOC4331787;gene-LOC9271214;gene-LOC4327836;gene-LOC4324712;Oryza_sativa_newGene_37;Oryza_sativa_newGene_39;gene-LOC43419…
MSTRG.2247.2	gene-LOC107281212;gene-LOC112938301;gene-LOC4342249;gene-LOC4331723;gene-LOC4337187;gene-LOC4332848;gene-LOC107275355;gene-LOC4336656;gene-LOC4351606;Oryza_sativa_newGene_3766;gene-LOC107277846;Oryza_sativa_newGene_1297;Oryza_sativa_newGene_1292;Oryza_sativa_newGene_5997;gene-LOC107276500;Oryza_sativa_newGene_553;Oryza_sativa_newGene_550;gene-LOC4348533;gene-LOC107281975;gene-LOC107281976;gene-LO…
MSTRG.30384.1	gene-LOC107276680;gene-LOC107275545;gene-LOC4350443;gene-LOC4352799;gene-LOC4342035;Oryza_sativa_newGene_932;gene-LOC107276777;gene-LOC107278369;gene-LOC4345610;gene-LOC4346056;Oryza_sativa_newGene_4201;gene-LOC112939607;gene-LOC9271252;gene-LOC4346727
MSTRG.25733.1	gene-LOC4332825;gene-LOC4346178;Oryza_sativa_newGene_3601;gene-LOC4332741;Oryza_sativa_newGene_3876;gene-LOC9268476;gene-LOC4341217;gene-LOC107280574;gene-LOC4343194;gene-LOC4348373;Oryza_sativa_newGene_133;gene-LOC4337178;gene-LOC4331126;gene-LOC9267457
MSTRG.8394.4	gene-LOC112939626;gene-LOC107277840;gene-LOC4328351;gene-LOC9270990;gene-LOC4324026;gene-LOC4350988;gene-LOC4334443;gene-LOC9271987;gene-LOC4345790;gene-LOC107276804;gene-LOC112936024;Oryza_sativa_newGene_5873;gene-LOC9269989;gene-LOC4326542;Oryza_sativa_newGene_537;gene-LOC4347871;gene-LOC4324255;Oryza_sativa_newGene_3139;gene-LOC9266276;gene-LOC4339540;gene-LOC107277230;Oryza_sativa_newGene_660…
MSTRG.12636.2	Oryza_sativa_newGene_4410;Oryza_sativa_newGene_5981;Oryza_sativa_newGene_1890;Oryza_sativa_newGene_1964;Oryza_sativa_newGene_4107;Oryza_sativa_newGene_6645;Oryza_sativa_newGene_1323;gene-LOC107277681
MSTRG.11200.1	gene-LOC4329576;gene-LOC4346767;gene-LOC4347143;Oryza_sativa_newGene_1872;gene-LOC4342108;gene-LOC4352426;gene-LOC4333698;gene-LOC112937977;gene-LOC4330542;gene-LOC4346153;gene-LOC107280797;gene-LOC4324995;Oryza_sativa_newGene_3841;gene-LOC4345829;Oryza_sativa_newGene_3699;gene-LOC4342631;Oryza_sativa_newGene_6421;gene-LOC4334321;gene-LOC4350286;gene-LOC107275468;gene-LOC9271001;gene-LOC9269437;g…
MSTRG.26335.6	gene-LOC9272616;Oryza_sativa_newGene_1294;gene-LOC4343453;gene-LOC107275732;gene-LOC4326526;gene-LOC4327739;gene-LOC4346849;gene-LOC9271898;gene-LOC4333818;gene-LOC4349729;Oryza_sativa_newGene_2427;Oryza_sativa_newGene_971;Oryza_sativa_newGene_3321;gene-LOC107275254;gene-LOC4333494;gene-LOC107275478;gene-LOC107275501;gene-LOC107277989;Oryza_sativa_newGene_6662;gene-LOC4351222;gene-LOC4334050;Oryz…
MSTRG.28081.14	gene-LOC4334487;gene-LOC4343751;gene-LOC4340701;gene-LOC4340484;Oryza_sativa_newGene_1565;gene-LOC107281061;gene-LOC4347518;gene-LOC9268663;gene-LOC4337517;gene-LOC4337690;gene-LOC9267634;Oryza_sativa_newGene_3997;gene-LOC4352160;gene-LOC4347856;gene-LOC107280602
MSTRG.14223.1	gene-LOC112936904;gene-LOC107280007;Oryza_sativa_newGene_1937;gene-LOC112937012;gene-LOC107280785;Oryza_sativa_newGene_1689;gene-LOC9267797;gene-LOC107279018;Oryza_sativa_newGene_3761;Oryza_sativa_newGene_5388;gene-LOC4347957;gene-LOC112938810;gene-LOC4323850;gene-LOC112938366;gene-LOC107280591;gene-LOC107280624;Oryza_sativa_newGene_2752;gene-LOC107281749;gene-LOC107275993;gene-LOC9270993;gene-LO…
MSTRG.4686.1	gene-LOC9268171;Oryza_sativa_newGene_6013;gene-LOC4324999;gene-LOC4328575;gene-LOC4335329;gene-LOC107281745;gene-LOC9268931;gene-LOC4330610;gene-LOC4331703;gene-LOC4339499;gene-LOC4340552;gene-LOC112936149;gene-LOC4335844;gene-LOC4332329;gene-LOC4332324;gene-LOC4325514;gene-LOC4328734;gene-LOC4324458;gene-LOC107278381;Oryza_sativa_newGene_4647;gene-LOC4344087;gene-LOC4324944;Oryza_sativa_newGene_…
MSTRG.11642.2	Oryza_sativa_newGene_163;gene-LOC4349136;gene-LOC4334331;gene-LOC9268854;gene-LOC4345972;gene-LOC4350236;gene-LOC9267436;gene-LOC9268054;gene-LOC4342552;gene-LOC107278465;gene-LOC4325999;gene-LOC4343257;gene-LOC4332093;Oryza_sativa_newGene_1516;gene-LOC107279795;Oryza_sativa_newGene_2905;gene-LOC4346649;Oryza_sativa_newGene_2421;gene-LOC4343260;gene-LOC4346579;Oryza_sativa_newGene_573;gene-LOC435…
MSTRG.1008.6	gene-LOC4349885;Oryza_sativa_newGene_2727;gene-LOC4345521;gene-LOC4336596;gene-LOC9266134;gene-LOC4328305;gene-LOC4329102;gene-LOC4327786;gene-LOC4335798;gene-LOC4351005
MSTRG.11050.1	gene-LOC4330063;Oryza_sativa_newGene_6420;gene-LOC4338209;gene-LOC9268479;gene-LOC4351186;gene-LOC107276551;gene-LOC9268927;gene-LOC4343091;gene-LOC4351693;gene-LOC4325152;gene-LOC4349058;gene-LOC4341665;gene-LOC9266373;Oryza_sativa_newGene_1149;gene-LOC4327790;Oryza_sativa_newGene_1815;Oryza_sativa_newGene_2721;gene-LOC9268430;gene-LOC4334442;Oryza_sativa_newGene_1563;gene-LOC4345988;Oryza_sativ…
MSTRG.28081.45	gene-LOC4326754;gene-LOC112937620;Oryza_sativa_newGene_6224;gene-LOC107276858;gene-LOC107275411;gene-LOC107280790;Oryza_sativa_newGene_628;gene-LOC107280250;gene-LOC107276697;gene-LOC107275639;Oryza_sativa_newGene_3725;Oryza_sativa_newGene_3767;Oryza_sativa_newGene_5037;gene-LOC4339061;gene-LOC107280629;Oryza_sativa_newGene_5942;Oryza_sativa_newGene_3851;Oryza_sativa_newGene_5716;gene-LOC9271148;…
MSTRG.10631.1	gene-LOC4333649;gene-LOC9271971;Oryza_sativa_newGene_5258;gene-LOC4345563;Oryza_sativa_newGene_4777;Oryza_sativa_newGene_4630;gene-LOC4351674;gene-LOC4350894;gene-LOC9266559;gene-LOC4326587;gene-LOC107279667;gene-LOC112939429;gene-LOC4342430;Oryza_sativa_newGene_3534
MSTRG.4885.7	gene-LOC4326289;gene-LOC4339916;gene-LOC4343957;gene-LOC9268780;gene-LOC4342782;gene-LOC9267740;gene-LOC4341132;gene-LOC4327594;gene-LOC9270984;gene-LOC107277414;gene-LOC9269128;gene-LOC4342391;gene-LOC4332357;gene-LOC4324646;gene-LOC4338095;gene-LOC4349197;Oryza_sativa_newGene_4609;gene-LOC4340252;Oryza_sativa_newGene_3757;gene-LOC9269918;gene-LOC4351541;gene-LOC4344091;gene-LOC4342561;Oryza_sat…
MSTRG.18610.2	gene-LOC4335925;gene-LOC4328226;gene-LOC4340642;gene-LOC4352055;gene-LOC4330972;gene-LOC4333082;gene-LOC4324715;gene-LOC4346170;gene-LOC4335509;gene-LOC4341958;gene-LOC4338764;gene-LOC4344670;gene-LOC4342099;gene-LOC4337003;gene-LOC4350915;gene-LOC4343297;gene-LOC4332766;gene-LOC4345190;gene-LOC4339885;gene-LOC9269902;gene-LOC4324805;gene-LOC4345975;gene-LOC4349870;gene-LOC4327871;gene-LOC4343794…
MSTRG.14674.1	gene-LOC4349632;gene-LOC4339856;gene-LOC4342932;gene-LOC107277603;gene-LOC112937984;gene-LOC4330306;Oryza_sativa_newGene_6581;gene-LOC4342395;Oryza_sativa_newGene_5759;gene-LOC4352565;gene-LOC4352311;gene-LOC4344906;gene-LOC4335581;Oryza_sativa_newGene_307;gene-LOC4339084;gene-LOC4339270;gene-LOC4332283;gene-LOC9266984;gene-LOC4347977;Oryza_sativa_newGene_3864;gene-LOC112939616;gene-LOC4332229;ge…
MSTRG.14913.1	Oryza_sativa_newGene_4101;gene-LOC107281205;Oryza_sativa_newGene_5;gene-LOC9266443;Oryza_sativa_newGene_268;gene-LOC4332335;Oryza_sativa_newGene_4694
MSTRG.11450.12	gene-LOC4339054;gene-LOC4338600;gene-LOC112937821;gene-LOC4335696;gene-LOC107275886;gene-LOC107276726;gene-LOC107280557;gene-LOC4328580;gene-LOC4341861;gene-LOC4342745;gene-LOC107276412;gene-LOC4327346;gene-LOC4329373;gene-LOC4344570;gene-LOC4351991;gene-LOC9271512;gene-LOC4324796;gene-LOC112936374;gene-LOC4332582;gene-LOC4338884;gene-LOC4333240;gene-LOC4346056;gene-LOC4350685;gene-LOC4338352;gen…
MSTRG.4764.3	gene-LOC107279780;gene-LOC4348843;gene-LOC4339261;gene-LOC4347736;gene-LOC4333150;gene-LOC107276754;Oryza_sativa_newGene_4519;gene-LOC4323860;gene-LOC4334225;gene-LOC107278327;gene-LOC4327127;Oryza_sativa_newGene_6418;Oryza_sativa_newGene_6311;gene-LOC4345696;gene-LOC9271320;gene-LOC4337883;gene-LOC4337690;gene-LOC4340292;gene-LOC4327570;gene-LOC9270043;gene-LOC4338077;gene-LOC4342695;Oryza_sativ…
MSTRG.29568.1	Oryza_sativa_newGene_4072;gene-LOC107277840;gene-LOC107276505;gene-LOC4328351;gene-LOC4348009;gene-LOC107275783;Oryza_sativa_newGene_4292;gene-LOC4337134;Oryza_sativa_newGene_2853;gene-LOC4324212;Oryza_sativa_newGene_2679;gene-LOC107276804;gene-LOC9271404;gene-LOC4324086;gene-LOC9267869;gene-LOC4327560;Oryza_sativa_newGene_944;Oryza_sativa_newGene_2698;gene-LOC107275872;gene-LOC112936024;gene-LOC…
MSTRG.9967.4	gene-LOC9272428;gene-LOC4340391;gene-LOC4340921;gene-LOC4339395;gene-LOC107277951;gene-LOC9272476;gene-LOC112939841;gene-LOC4335581;gene-LOC4343441;gene-LOC4329393;Oryza_sativa_newGene_353;gene-LOC107280389;gene-LOC4337586;Oryza_sativa_newGene_7147;gene-LOC4325526;gene-LOC112936999;Oryza_sativa_newGene_6922;Oryza_sativa_newGene_6893;gene-LOC9267161;gene-LOC4332059;gene-LOC4326476;gene-LOC10727616…
MSTRG.22217.1	Oryza_sativa_newGene_3072;gene-LOC4327327;gene-LOC4342954;Oryza_sativa_newGene_3214;gene-LOC4346306;Oryza_sativa_newGene_2217;gene-LOC4341730
MSTRG.30852.16	Oryza_sativa_newGene_465;Oryza_sativa_newGene_2855;Oryza_sativa_newGene_5962;Oryza_sativa_newGene_3335;Oryza_sativa_newGene_3489;gene-LOC4331064;gene-LOC107277519;gene-LOC4346800
MSTRG.5417.1	Oryza_sativa_newGene_6190;gene-LOC4351963;gene-LOC107277585;gene-LOC9268804;gene-LOC4351305;Oryza_sativa_newGene_7090
MSTRG.18185.1	gene-LOC4338866;gene-LOC4325183;gene-LOC4339871;Oryza_sativa_newGene_1236;gene-LOC4336447;gene-LOC4346258;gene-LOC4328124;gene-LOC4329048;gene-LOC9271710;gene-LOC4334104;gene-LOC107278490;gene-LOC107281954;gene-LOC107276635;gene-LOC112937633
MSTRG.23124.3	gene-LOC4332745;gene-LOC4340921;gene-LOC4344566;gene-LOC112939250;gene-LOC4338614;gene-LOC4345611;gene-LOC107277951;Oryza_sativa_newGene_6599;gene-LOC4341194;gene-LOC4329191;gene-LOC107280389;gene-LOC4350679;gene-LOC4327182;gene-LOC112936631;gene-LOC4325526;gene-LOC4328236;gene-LOC4344539;gene-LOC112936999;Oryza_sativa_newGene_6922;Oryza_sativa_newGene_5298;gene-LOC107275654;gene-LOC9271209;gene-…
MSTRG.23275.17	gene-LOC4326282;gene-LOC4347144;gene-LOC4332314;gene-LOC4348872;gene-LOC4342839;Oryza_sativa_newGene_6696;gene-LOC4325402;gene-LOC4324260;gene-LOC4342214;gene-LOC4326343;gene-LOC4336214;gene-LOC9267373;gene-LOC4336634;Oryza_sativa_newGene_2428;gene-LOC107277166;Oryza_sativa_newGene_2743;Oryza_sativa_newGene_6992;gene-LOC4347222;gene-LOC9268042;gene-LOC4348584;gene-LOC4325611;gene-LOC4342014;Oryza…
MSTRG.12449.3	gene-LOC107282058;gene-LOC107280429;Oryza_sativa_newGene_5716;Oryza_sativa_newGene_1846;gene-LOC107278018;Oryza_sativa_newGene_5527;Oryza_sativa_newGene_803;gene-LOC107279611;Oryza_sativa_newGene_6133;gene-LOC4338883;Oryza_sativa_newGene_6514;Oryza_sativa_newGene_6784;Oryza_sativa_newGene_4033;gene-LOC4338173;gene-LOC107278193;Oryza_sativa_newGene_2929;Oryza_sativa_newGene_5200;Oryza_sativa_newGe…
MSTRG.16472.1	gene-LOC4338621;gene-LOC4340456;Oryza_sativa_newGene_4416;gene-LOC4328760;gene-LOC4351770;gene-LOC4332575;gene-LOC4343018;gene-LOC4334604;gene-LOC4327710;Oryza_sativa_newGene_834;gene-LOC4333343;gene-LOC4347597;Oryza_sativa_newGene_3607;gene-LOC4333716;gene-LOC9267818;gene-LOC4340065;gene-LOC4341334;gene-LOC4352148;gene-LOC4347573;gene-LOC4330346;gene-LOC4343156;gene-LOC4337268;gene-LOC4333960;ge…
MSTRG.15307.1	gene-LOC9266123;gene-LOC4325228;gene-LOC4351775;gene-LOC9267926;gene-LOC4341038;gene-LOC9269794;gene-LOC4350895;gene-LOC112937005;gene-LOC112938290;gene-LOC107276691;gene-LOC4324478;Oryza_sativa_newGene_2893;Oryza_sativa_newGene_5039;gene-LOC4328942;gene-LOC9269957;gene-LOC112938816;gene-LOC107276505;gene-LOC4326481;gene-LOC4346616;Oryza_sativa_newGene_2477;gene-LOC4325152;Oryza_sativa_newGene_69…
MSTRG.5088.2	gene-LOC4330973;gene-LOC4338778;gene-LOC4352624;gene-LOC9272091;gene-LOC9269328;gene-LOC4335374;gene-LOC4337412;gene-LOC4346662;gene-LOC4343866;gene-LOC4332792;gene-LOC112937326;gene-LOC4338717;gene-LOC107276411;Oryza_sativa_newGene_3527;gene-LOC4342222;gene-LOC4325307;gene-LOC107275812;gene-LOC9271458;gene-LOC4331407;gene-LOC107280375;gene-LOC4339685;gene-LOC4352536;gene-LOC9268150;gene-LOC43298…
MSTRG.30424.1	gene-LOC4330031;gene-LOC4345540;gene-LOC4343963;gene-LOC112939334;gene-LOC4324411;gene-LOC107276285;gene-LOC4333499;gene-LOC4349215;gene-LOC4342377;gene-LOC107280909;Oryza_sativa_newGene_6688;gene-LOC4341503;gene-LOC4333812;gene-LOC4341196;Oryza_sativa_newGene_2674;gene-LOC107276805;gene-LOC4328560;gene-LOC4328928;gene-LOC4343490;gene-LOC4329773;gene-LOC4329865;gene-LOC4329538;gene-LOC4325682;gen…
MSTRG.24131.1	gene-LOC107275825;gene-LOC9268777;gene-LOC4349753;gene-LOC112938625;gene-LOC4350329;gene-LOC4326710;gene-LOC4328092
MSTRG.28687.10	gene-LOC4329921;gene-LOC4350026;Oryza_sativa_newGene_6702;gene-LOC4337355;gene-LOC107279367;Oryza_sativa_newGene_3936
MSTRG.28506.1	gene-LOC4342521;Oryza_sativa_newGene_2041;gene-LOC4340086;Oryza_sativa_newGene_6635
MSTRG.10060.1	gene-LOC4332902;gene-LOC4348743;gene-LOC107278775;gene-LOC4332570;gene-LOC9270012;gene-LOC4324185;gene-LOC4339964;gene-LOC4350918;gene-LOC4340210;gene-LOC4352300;gene-LOC4343246;gene-LOC4347030;gene-LOC9266289;gene-LOC4326985;gene-LOC4348121;gene-LOC4336831;gene-LOC4328133;gene-LOC4328898;gene-LOC9268091;gene-LOC4350826;gene-LOC4333169;gene-LOC4334027;gene-LOC4334688;gene-LOC4352773;Oryza_sativa_…
MSTRG.30221.1	Oryza_sativa_newGene_6047;Oryza_sativa_newGene_2352
MSTRG.19924.2	gene-LOC4337185;Oryza_sativa_newGene_835;gene-LOC4336641;Oryza_sativa_newGene_5957;gene-LOC4331811
MSTRG.28388.1	Oryza_sativa_newGene_6599;gene-LOC4334220;gene-LOC107278618;gene-LOC4326924;gene-LOC4325059;Oryza_sativa_newGene_500
MSTRG.15456.1	gene-LOC107278644;gene-LOC4330015;gene-LOC4344596;gene-LOC4338859;gene-LOC112936580;gene-LOC112938738;gene-LOC4332562;gene-LOC4329043;Oryza_sativa_newGene_2900;gene-LOC4348231;gene-LOC112938661;gene-LOC4325798;gene-LOC107279873;gene-LOC107279122;gene-LOC107279324;gene-LOC107279325;Oryza_sativa_newGene_2985;Oryza_sativa_newGene_6360;Oryza_sativa_newGene_5655;gene-LOC9271180;Oryza_sativa_newGene_11…
MSTRG.24491.1	gene-LOC4329031;gene-LOC107278734;gene-LOC4344056;gene-LOC4330316;Oryza_sativa_newGene_2242;gene-LOC4331085;gene-LOC4347677;gene-LOC4349099;Oryza_sativa_newGene_831;gene-LOC4349073;Oryza_sativa_newGene_5162;gene-LOC4348610;gene-LOC9266142;gene-LOC4336284;gene-LOC4335571;gene-LOC9267225;gene-LOC4352791;gene-LOC4344657;gene-LOC4330422;gene-LOC4344066;gene-LOC4334700;gene-LOC107276796;gene-LOC926654…
MSTRG.12595.3	Oryza_sativa_newGene_2893;Oryza_sativa_newGene_6834;gene-LOC4343083;gene-LOC4351775;gene-LOC4343370;gene-LOC4333106;Oryza_sativa_newGene_1447;gene-LOC4348009;gene-LOC4339805;Oryza_sativa_newGene_5562;gene-LOC4341510;Oryza_sativa_newGene_5531;gene-LOC4345790;gene-LOC4349428;gene-LOC107277100;gene-LOC4327842;gene-LOC4342455;gene-LOC4344738;gene-LOC9270160;gene-LOC4324391;gene-LOC4350727;gene-LOC433…
MSTRG.23990.1	gene-LOC4336295;gene-LOC4329576;gene-LOC112936908;gene-LOC4346767;gene-LOC4347143;Oryza_sativa_newGene_1872;gene-LOC4342108;gene-LOC4352426;gene-LOC4333698;gene-LOC4337258;gene-LOC112937977;gene-LOC4330542;gene-LOC4346153;gene-LOC107280797;Oryza_sativa_newGene_3841;Oryza_sativa_newGene_3699;gene-LOC4342631;Oryza_sativa_newGene_6421;gene-LOC4334321;gene-LOC4350286;gene-LOC107275468;gene-LOC9271001…
MSTRG.10775.1	gene-LOC107277553;gene-LOC4324112;gene-LOC107278916;gene-LOC107276191;gene-LOC107281369;gene-LOC9266280;Oryza_sativa_newGene_3981;gene-LOC4348539;gene-LOC9272098;gene-LOC4327153;gene-LOC112936007;gene-LOC4326820;gene-LOC4339918;gene-LOC107276644;gene-LOC9270019;gene-LOC107279914;gene-LOC4335166;Oryza_sativa_newGene_3527;gene-LOC4346842;gene-LOC4324846;gene-LOC4330112;gene-LOC107276244;gene-LOC432…
MSTRG.26756.1	Oryza_sativa_newGene_1883;Oryza_sativa_newGene_6307;gene-LOC4328903;gene-LOC107275613;gene-LOC112936108;gene-LOC4344519;Oryza_sativa_newGene_383;gene-LOC4343630;Oryza_sativa_newGene_990
MSTRG.23112.1	Oryza_sativa_newGene_3751;Oryza_sativa_newGene_3076;Oryza_sativa_newGene_7111;gene-LOC107275613;Oryza_sativa_newGene_5091;gene-LOC107279044;gene-LOC107278298;gene-LOC107275552;gene-LOC107278081;gene-LOC4328834;gene-LOC4346819;gene-LOC107281884;Oryza_sativa_newGene_1741;gene-LOC107275424
MSTRG.31539.1	gene-LOC4344587;gene-LOC4351261;gene-LOC4327423;gene-LOC4324306;gene-LOC9270863;gene-LOC4326435;gene-LOC9269569;gene-LOC4348450;gene-LOC4349411;gene-LOC4326635;gene-LOC107275769;gene-LOC4347563;gene-LOC4340515;gene-LOC9269739;gene-LOC9269190;gene-LOC4344564;gene-LOC107276371;gene-LOC4339064;gene-LOC4345947;gene-LOC4343450;gene-LOC4329726;gene-LOC4336352;gene-LOC4349783;gene-LOC4341340;Oryza_sativ…
MSTRG.10098.1	gene-LOC9268711;Oryza_sativa_newGene_5667;Oryza_sativa_newGene_2071;gene-LOC9267560;gene-LOC4350939
MSTRG.24827.1	gene-LOC4330978;gene-LOC4337391;Oryza_sativa_newGene_566;gene-LOC4349047;Oryza_sativa_newGene_1461;gene-LOC4342210;gene-LOC4343431;Oryza_sativa_newGene_1077;gene-LOC4335077;Oryza_sativa_newGene_1452;gene-LOC4339705;gene-LOC4331066;gene-LOC107275857;gene-LOC4325688;gene-LOC4336942;gene-LOC4334576;gene-LOC107277185;gene-LOC4348644;gene-LOC112936914;gene-LOC107276346;gene-LOC4334704;Oryza_sativa_new…
MSTRG.24256.1	gene-LOC4329037;gene-LOC4335136;gene-LOC4330866;gene-LOC112936902;gene-LOC4344190;gene-LOC9268854;gene-LOC4339017;gene-LOC4340402;gene-LOC112937985;gene-LOC107281034;gene-LOC4334349;gene-LOC4333794;gene-LOC4334669;gene-LOC4331016;gene-LOC107281522;gene-LOC4343803;gene-LOC4326137;gene-LOC9266969;gene-LOC4343293;gene-LOC4344824;gene-LOC4350631;gene-LOC4346529;gene-LOC4336217;gene-LOC4339174;gene-LO…
MSTRG.20559.2	gene-LOC4329031;gene-LOC4333631;Oryza_sativa_newGene_1836;gene-LOC4343454;gene-LOC4339261;gene-LOC107278734;gene-LOC4340641;Oryza_sativa_newGene_62;Oryza_sativa_newGene_6503;Oryza_sativa_newGene_831;gene-LOC4340887;gene-LOC4348610;gene-LOC4351054;gene-LOC112938606;gene-LOC9271850;gene-LOC4334921;gene-LOC4343960;gene-LOC4344657;gene-LOC4328158;gene-LOC4347615;gene-LOC4324595;Oryza_sativa_newGene_4…
MSTRG.5658.9	Oryza_sativa_newGene_6135;gene-LOC4336656;gene-LOC4325998;Oryza_sativa_newGene_4683;gene-LOC107275489;gene-LOC4347993;Oryza_sativa_newGene_4708;gene-LOC9268689;gene-LOC107278365;gene-LOC107279667;gene-LOC4347286;Oryza_sativa_newGene_6181;gene-LOC107276995
MSTRG.21677.2	gene-LOC4338059;gene-LOC4344581;gene-LOC4338581;gene-LOC4352416;gene-LOC4334495;gene-LOC4334142;gene-LOC9272106;gene-LOC4327426;gene-LOC4338149;gene-LOC4334611;gene-LOC4331259;gene-LOC4331252;gene-LOC4331255;gene-LOC107278492;gene-LOC4346539;gene-LOC4327743;gene-LOC9269561;gene-LOC4350004;gene-LOC4343473;gene-LOC4344798;gene-LOC4344791;gene-LOC4345227;gene-LOC4342791;gene-LOC4332277;gene-LOC43322…
MSTRG.11954.8	gene-LOC4333985;gene-LOC4346146;Oryza_sativa_newGene_1906
MSTRG.23124.6	gene-LOC4330978;gene-LOC112939653;Oryza_sativa_newGene_4129;Oryza_sativa_newGene_5642;gene-LOC4348966;Oryza_sativa_newGene_6518;gene-LOC4343431;Oryza_sativa_newGene_5159;Oryza_sativa_newGene_6032;gene-LOC107276924;gene-LOC107276670;gene-LOC107281656;Oryza_sativa_newGene_6173;Oryza_sativa_newGene_4375;gene-LOC4334636;gene-LOC107277185;gene-LOC4348644;gene-LOC107277695;gene-LOC4346486
MSTRG.20256.1	gene-LOC4352330;gene-LOC107276374;gene-LOC9269957;gene-LOC107280563;Oryza_sativa_newGene_5225;gene-LOC9267496;gene-LOC4329110;gene-LOC107276915;gene-LOC4344774;gene-LOC4327711;Oryza_sativa_newGene_6349;gene-LOC4342760;gene-LOC4333100;gene-LOC4347925;gene-LOC4344836;gene-LOC107275371;Oryza_sativa_newGene_6657;gene-LOC107276971;Oryza_sativa_newGene_5965;gene-LOC4332360;gene-LOC4348097;gene-LOC92705…
MSTRG.30221.4	gene-LOC107276199;gene-LOC4327484;gene-LOC107279853;gene-LOC4330063;Oryza_sativa_newGene_7082;gene-LOC4351866;gene-LOC4335399;gene-LOC9269115;Oryza_sativa_newGene_3565;Oryza_sativa_newGene_2535;gene-LOC4339945;gene-LOC4333793;Oryza_sativa_newGene_1563;gene-LOC4345988;gene-LOC4336391;gene-LOC112938353;gene-LOC107276287;gene-LOC4335880;gene-LOC4348252;gene-LOC4337791;gene-LOC4328742;gene-LOC1072781…
MSTRG.28741.1	gene-LOC4330899;gene-LOC107278589
MSTRG.20524.8	gene-LOC4338059;gene-LOC4344581;gene-LOC4338581;gene-LOC4352416;gene-LOC4334495;gene-LOC4334142;gene-LOC9272106;gene-LOC4327426;gene-LOC4338149;gene-LOC4334611;gene-LOC4331259;gene-LOC4331252;gene-LOC4331255;gene-LOC107278492;gene-LOC4346539;gene-LOC4327743;gene-LOC9269561;gene-LOC4350004;gene-LOC4343473;gene-LOC4344798;gene-LOC4344791;gene-LOC4345227;gene-LOC4342791;gene-LOC4332277;gene-LOC43322…
MSTRG.15423.1	gene-LOC4352416;gene-LOC4335762;gene-LOC4334148;gene-LOC4350109;gene-LOC4331259;gene-LOC4342474;gene-LOC4328149;gene-LOC4333803;gene-LOC4350004;gene-LOC4343473;gene-LOC4339284;gene-LOC4338625;gene-LOC4352338;gene-LOC4331937;gene-LOC4342791;gene-LOC4342247;gene-LOC4326631;gene-LOC4346347;gene-LOC107278282;gene-LOC4351562;gene-LOC4340511;gene-LOC4338296;gene-LOC4349415;gene-LOC4333468;gene-LOC43325…
MSTRG.19924.7	gene-LOC4344580;gene-LOC107278496;gene-LOC4324873;gene-LOC4328142;gene-LOC107281286;gene-LOC9269566;Oryza_sativa_newGene_739;gene-LOC4326189;gene-LOC4352139;Oryza_sativa_newGene_2772;gene-LOC4342003;gene-LOC4350216;Oryza_sativa_newGene_3225;gene-LOC4325557;gene-LOC9267882;Oryza_sativa_newGene_3751;gene-LOC107275748;Oryza_sativa_newGene_3076;gene-LOC107278437;gene-LOC4349612;gene-LOC4330970;gene-L…
MSTRG.11994.1	gene-LOC4344580;gene-LOC107278496;gene-LOC4324873;gene-LOC4328142;gene-LOC107281286;gene-LOC9269566;Oryza_sativa_newGene_739;gene-LOC4326189;gene-LOC4352139;Oryza_sativa_newGene_2772;gene-LOC4342003;gene-LOC4350216;Oryza_sativa_newGene_3225;gene-LOC4325557;gene-LOC9267882;Oryza_sativa_newGene_3751;gene-LOC107275748;Oryza_sativa_newGene_3076;gene-LOC107278437;gene-LOC4349612;gene-LOC4330970;gene-L…
MSTRG.23259.1	gene-LOC4329576;gene-LOC4346767;gene-LOC4347143;Oryza_sativa_newGene_1872;gene-LOC4342108;gene-LOC4352426;gene-LOC4333698;gene-LOC112937977;gene-LOC4330542;gene-LOC4346153;gene-LOC107280797;gene-LOC4324995;Oryza_sativa_newGene_3841;gene-LOC4345829;Oryza_sativa_newGene_3699;gene-LOC4342631;Oryza_sativa_newGene_6421;gene-LOC4334321;gene-LOC4350286;gene-LOC107275468;gene-LOC9271001;gene-LOC9269437;g…
MSTRG.8059.1	gene-LOC112937006;gene-LOC4340253;gene-LOC4328165;Oryza_sativa_newGene_4408;Oryza_sativa_newGene_2427;gene-LOC107276316;gene-LOC107281711;gene-LOC107277717;Oryza_sativa_newGene_1377;Oryza_sativa_newGene_3130;Oryza_sativa_newGene_6750;gene-LOC4338260;Oryza_sativa_newGene_3539;gene-LOC107281648;Oryza_sativa_newGene_2363;Oryza_sativa_newGene_7040;Oryza_sativa_newGene_3100;Oryza_sativa_newGene_793;Or…
MSTRG.8753.1	gene-LOC4344580;gene-LOC107278496;gene-LOC4324873;gene-LOC4328142;gene-LOC107281286;gene-LOC9269566;Oryza_sativa_newGene_739;gene-LOC4326189;gene-LOC4352139;Oryza_sativa_newGene_2772;gene-LOC4342003;gene-LOC4350216;Oryza_sativa_newGene_3225;gene-LOC4325557;gene-LOC9267882;Oryza_sativa_newGene_3751;gene-LOC107275748;Oryza_sativa_newGene_3076;gene-LOC107278437;gene-LOC4349612;gene-LOC4330970;gene-L…
MSTRG.4824.1	gene-LOC4346348;gene-LOC4331683;Oryza_sativa_newGene_4072;Oryza_sativa_newGene_5039;gene-LOC4328942;gene-LOC9269957;gene-LOC112938816;gene-LOC4326614;gene-LOC107276505;gene-LOC9267611;gene-LOC4326755;gene-LOC9267926;gene-LOC4341038;gene-LOC9269794;Oryza_sativa_newGene_1968;Oryza_sativa_newGene_2720;gene-LOC107275957;gene-LOC9266599;gene-LOC4352855;Oryza_sativa_newGene_6349;gene-LOC9270276;gene-LO…
MSTRG.13762.4	gene-LOC9269420;gene-LOC4347355;gene-LOC4350258;gene-LOC4335053;Oryza_sativa_newGene_5957;Oryza_sativa_newGene_3517;gene-LOC4351551;Oryza_sativa_newGene_3006;gene-LOC4331662;gene-LOC4336760;gene-LOC107277740;gene-LOC4344362;gene-LOC4338857;gene-LOC107278442;gene-LOC4336519;gene-LOC4348535;gene-LOC4328625
MSTRG.3693.1	Oryza_sativa_newGene_2632;gene-LOC107278919;gene-LOC4342705;Oryza_sativa_newGene_3186;gene-LOC107278007;gene-LOC4330141;gene-LOC4330893;gene-LOC107277504;gene-LOC4328928;gene-LOC107275953;gene-LOC9271925;Oryza_sativa_newGene_4928;Oryza_sativa_newGene_2594;gene-LOC4341714
MSTRG.7537.1	gene-LOC107278437;gene-LOC4349612;gene-LOC4330970;gene-LOC4337235;gene-LOC107281086;Oryza_sativa_newGene_6768;gene-LOC4335063;gene-LOC4335069;Oryza_sativa_newGene_5868;gene-LOC4340921;gene-LOC107280532;gene-LOC9267500;gene-LOC107280424;gene-LOC4345978;Oryza_sativa_newGene_4258;gene-LOC4332267;gene-LOC4342786;gene-LOC4350771;gene-LOC9267882;Oryza_sativa_newGene_3751;gene-LOC107275748;Oryza_sativa_…
MSTRG.1583.1	gene-LOC4342832;Oryza_sativa_newGene_1773;gene-LOC107280997;Oryza_sativa_newGene_2953;gene-LOC9271191
MSTRG.27782.1	gene-LOC4329576;gene-LOC4346767;gene-LOC4347143;Oryza_sativa_newGene_1872;gene-LOC4342108;gene-LOC4352426;gene-LOC4333698;gene-LOC112937977;gene-LOC4330542;gene-LOC4346153;gene-LOC107280797;gene-LOC4324995;Oryza_sativa_newGene_3841;gene-LOC4345829;Oryza_sativa_newGene_3699;gene-LOC4342631;Oryza_sativa_newGene_6421;gene-LOC4334321;gene-LOC4350286;gene-LOC107275468;gene-LOC9271001;gene-LOC9269437;g…
MSTRG.1801.1	gene-LOC112939655;gene-LOC107281441;Oryza_sativa_newGene_5941;gene-LOC4327801;Oryza_sativa_newGene_3753;Oryza_sativa_newGene_5856;gene-LOC107276567;gene-LOC9266884;gene-LOC4343602;gene-LOC4330337;gene-LOC4336661;gene-LOC4351220;gene-LOC107280384;Oryza_sativa_newGene_2482;gene-LOC107277460;gene-LOC4332625;gene-LOC4343149;Oryza_sativa_newGene_3130;Oryza_sativa_newGene_4090;gene-LOC107276938;Oryza_s…
MSTRG.28981.1	gene-LOC4344153;gene-LOC4335631;gene-LOC4341802;gene-LOC4335677;gene-LOC107278584;gene-LOC4337073;Oryza_sativa_newGene_4227;gene-LOC4351001;gene-LOC107278563;gene-LOC107278716;gene-LOC4344365;gene-LOC4339210;gene-LOC4333045
MSTRG.22944.1	gene-LOC4339856;gene-LOC4328078;gene-LOC4350241;gene-LOC4336189;gene-LOC4350137;gene-LOC4336990;Oryza_sativa_newGene_5665;Oryza_sativa_newGene_3264;gene-LOC4352341;Oryza_sativa_newGene_4083;gene-LOC4326709;gene-LOC4333257;gene-LOC9266399;gene-LOC4333289;gene-LOC107278487;gene-LOC4352192;gene-LOC4351391;gene-LOC4326209;gene-LOC107277789;gene-LOC4340409;gene-LOC4342034;gene-LOC4327010;gene-LOC43453…
MSTRG.13334.3	Oryza_sativa_newGene_166;Oryza_sativa_newGene_4590;gene-LOC107276698;Oryza_sativa_newGene_110;gene-LOC4324758
MSTRG.18355.3	Oryza_sativa_newGene_6196;gene-LOC4346372;gene-LOC4349585;gene-LOC4332570;gene-LOC4324185;gene-LOC4339963;gene-LOC9268840;gene-LOC4328678;gene-LOC4326300;gene-LOC4349637;gene-LOC107275638;gene-LOC4329024;gene-LOC4341512;gene-LOC4329335;gene-LOC4332755;gene-LOC4341244;gene-LOC4346442;gene-LOC4340320;gene-LOC107280481;gene-LOC107276608;gene-LOC4346519;gene-LOC4337700;gene-LOC4350251;gene-LOC4328419…
MSTRG.4035.1	gene-LOC4344589;gene-LOC4347567;gene-LOC4336359;gene-LOC9266678;gene-LOC4349576;Oryza_sativa_newGene_6194;gene-LOC4330975;gene-LOC4337782;gene-LOC9269614;gene-LOC4341963;gene-LOC4338239;gene-LOC4330031;Oryza_sativa_newGene_5925;gene-LOC4347339;gene-LOC4324005;gene-LOC4336342;gene-LOC9268059;gene-LOC4352732;gene-LOC4350201;gene-LOC4335594;gene-LOC9266458;gene-LOC4327860;gene-LOC4337067;Oryza_sativ…
MSTRG.10458.1	gene-LOC4343689;Oryza_sativa_newGene_1267;gene-LOC4330726;gene-LOC107280215;Oryza_sativa_newGene_5853;gene-LOC4342564;Oryza_sativa_newGene_5547;gene-LOC112936637;gene-LOC4329048;gene-LOC9271710;Oryza_sativa_newGene_6491;gene-LOC4332427;gene-LOC4342871;gene-LOC112939883;gene-LOC4325554;gene-LOC9268169;gene-LOC4332139
MSTRG.14559.1	gene-LOC112936909;gene-LOC4346377;gene-LOC4345716;Oryza_sativa_newGene_5483;Oryza_sativa_newGene_5143;gene-LOC9271074;gene-LOC112936212;Oryza_sativa_newGene_6128;gene-LOC107280726;Oryza_sativa_newGene_3551;Oryza_sativa_newGene_801;gene-LOC4341874;gene-LOC4336662;Oryza_sativa_newGene_3173;gene-LOC112937327;gene-LOC107281238;Oryza_sativa_newGene_5265;Oryza_sativa_newGene_2604;Oryza_sativa_newGene_5…
MSTRG.23055.4	gene-LOC107281567;Oryza_sativa_newGene_5387;Oryza_sativa_newGene_5035;gene-LOC107281735;gene-LOC112936367;gene-LOC112936360;gene-LOC107281655;gene-LOC112936574;Oryza_sativa_newGene_1969;gene-LOC4343901;gene-LOC4338243;gene-LOC107275325;gene-LOC107280155;gene-LOC107279812;gene-LOC107281649;gene-LOC4347841;gene-LOC107275493;gene-LOC9269813;Oryza_sativa_newGene_374;gene-LOC107276857;gene-LOC10727817…
MSTRG.24411.1	Oryza_sativa_newGene_2326;gene-LOC107280919;Oryza_sativa_newGene_4757;gene-LOC4348740;Oryza_sativa_newGene_4804;gene-LOC107279091;Oryza_sativa_newGene_5390;gene-LOC4351274;gene-LOC107276344;Oryza_sativa_newGene_5602;Oryza_sativa_newGene_5950;Oryza_sativa_newGene_6016;gene-LOC4346713;gene-LOC107276771;gene-LOC4352275;Oryza_sativa_newGene_974;Oryza_sativa_newGene_3370;Oryza_sativa_newGene_6476;gene…
MSTRG.18889.1	gene-LOC112936904;gene-LOC4349136;gene-LOC107280007;gene-LOC4341383;Oryza_sativa_newGene_1937;gene-LOC112937012;gene-LOC107280785;Oryza_sativa_newGene_1689;gene-LOC9267797;gene-LOC107279018;gene-LOC9266969;Oryza_sativa_newGene_5388;gene-LOC112938810;gene-LOC4323850;gene-LOC112938366;gene-LOC107280591;gene-LOC107280624;Oryza_sativa_newGene_2752;gene-LOC107281749;gene-LOC107275993;gene-LOC9270993;O…
MSTRG.30221.2	Oryza_sativa_newGene_4242;gene-LOC4332591;gene-LOC4330621;Oryza_sativa_newGene_5993;gene-LOC4339266;gene-LOC4332316;gene-LOC4331165;Oryza_sativa_newGene_6714;gene-LOC4333105;gene-LOC4337096;Oryza_sativa_newGene_4218;Oryza_sativa_newGene_568;Oryza_sativa_newGene_5084;gene-LOC4349616;gene-LOC4330654;gene-LOC9269769;gene-LOC4339057;gene-LOC4324388;gene-LOC4339029;Oryza_sativa_newGene_1777;gene-LOC43…
MSTRG.26257.4	gene-LOC4332042;gene-LOC4351174;gene-LOC4337781;gene-LOC4330786;gene-LOC4345825;gene-LOC4342097;gene-LOC4352409;gene-LOC4331509;gene-LOC4331263;gene-LOC4345970;gene-LOC4324472;gene-LOC4344162;gene-LOC4352781;gene-LOC9267109;gene-LOC4325755;gene-LOC4346618;gene-LOC4327897;gene-LOC4342294;gene-LOC9266142;gene-LOC4342346;gene-LOC4348210;gene-LOC4331491;gene-LOC4345316;gene-LOC4330521;gene-LOC4326893…
MSTRG.20712.3	gene-LOC4326752;gene-LOC4340641;Oryza_sativa_newGene_1870;gene-LOC4348740;gene-LOC112937018;gene-LOC112938281;gene-LOC4338838;gene-LOC107278210;Oryza_sativa_newGene_1697;gene-LOC112937006;gene-LOC112938299;Oryza_sativa_newGene_2841;Oryza_sativa_newGene_1841;Oryza_sativa_newGene_5033;gene-LOC4351203;gene-LOC4331542;gene-LOC9269956;gene-LOC4328165;Oryza_sativa_newGene_1294;gene-LOC4343453;gene-LOC1…
MSTRG.16407.1	gene-LOC4330641;gene-LOC107281212;gene-LOC9269201;gene-LOC9267535;gene-LOC112938301;gene-LOC4349881;gene-LOC4331723;gene-LOC4332848;gene-LOC4332597;gene-LOC107275355;gene-LOC4336656;gene-LOC4351606;Oryza_sativa_newGene_3766;gene-LOC4349083;gene-LOC107277846;Oryza_sativa_newGene_1297;Oryza_sativa_newGene_5997;gene-LOC107276500;Oryza_sativa_newGene_553;Oryza_sativa_newGene_550;gene-LOC107281975;gen…
MSTRG.2462.1	gene-LOC9270864;Oryza_sativa_newGene_6197;Oryza_sativa_newGene_2361;Oryza_sativa_newGene_6718;gene-LOC4342530;gene-LOC107280805;gene-LOC107276900;Oryza_sativa_newGene_3854;gene-LOC4335490;gene-LOC4339117;Oryza_sativa_newGene_6254
MSTRG.18189.1	gene-LOC4348510;gene-LOC4342222;gene-LOC107281205;gene-LOC107276556;Oryza_sativa_newGene_6552;gene-LOC9266443;gene-LOC9269328;gene-LOC4335374;gene-LOC107279975;Oryza_sativa_newGene_4101
MSTRG.24121.6	gene-LOC4342242;gene-LOC4328550;gene-LOC4342064;gene-LOC4348740;gene-LOC4330034;Oryza_sativa_newGene_4392;Oryza_sativa_newGene_5488;gene-LOC4336187;gene-LOC4347922;gene-LOC4338648;gene-LOC4347615;gene-LOC107278078;gene-LOC107276344;Oryza_sativa_newGene_3222;gene-LOC4333685;gene-LOC4329131;gene-LOC4334832;Oryza_sativa_newGene_3216;Oryza_sativa_newGene_974;gene-LOC4328613;gene-LOC4328326;gene-LOC43…
MSTRG.24257.1	gene-LOC112936904;gene-LOC4349136;gene-LOC107280007;Oryza_sativa_newGene_1937;gene-LOC112937012;Oryza_sativa_newGene_1689;gene-LOC9267797;gene-LOC107279018;gene-LOC9270742;gene-LOC4342250;Oryza_sativa_newGene_5388;gene-LOC112938810;gene-LOC4323850;gene-LOC112938366;gene-LOC107280591;gene-LOC107280624;Oryza_sativa_newGene_2752;gene-LOC107281749;gene-LOC107275993;gene-LOC9270993;Oryza_sativa_newGen…
MSTRG.17410.5	gene-LOC107279853;gene-LOC4330218;gene-LOC4343798;gene-LOC4333825;gene-LOC4345688;gene-LOC4324267;gene-LOC4344957;gene-LOC4331517;gene-LOC4327183;gene-LOC4327694;gene-LOC4336102;gene-LOC4336391;gene-LOC9266317;gene-LOC4344255;gene-LOC9270824;gene-LOC4348862;gene-LOC9268901;gene-LOC9267785;gene-LOC4329657;Oryza_sativa_newGene_514;gene-LOC4351890;Oryza_sativa_newGene_3708;gene-LOC4345814;gene-LOC43…
MSTRG.30196.3	Oryza_sativa_newGene_1686;gene-LOC107275416;gene-LOC9268927;gene-LOC4350541;gene-LOC4333823;gene-LOC4350540;gene-LOC9266315;gene-LOC4330189;gene-LOC4348257;gene-LOC4350062;gene-LOC107276096;Oryza_sativa_newGene_6204
MSTRG.1911.6	Oryza_sativa_newGene_1703;gene-LOC4350107;Oryza_sativa_newGene_5033;gene-LOC4351203;gene-LOC4331542;gene-LOC9269956;Oryza_sativa_newGene_4394;gene-LOC4343453;gene-LOC4326752;gene-LOC4340641;Oryza_sativa_newGene_1870;gene-LOC112937018;gene-LOC112938281;gene-LOC4346849;gene-LOC107279153;gene-LOC4344977;gene-LOC4328447;gene-LOC9270095;gene-LOC107279363;Oryza_sativa_newGene_2363;gene-LOC4336803;gene-…
MSTRG.8032.1	gene-LOC4338247;gene-LOC4338246;gene-LOC4338213;gene-LOC4327759;gene-LOC4339662;gene-LOC4344146;gene-LOC4328614;gene-LOC4351131;gene-LOC4344646;gene-LOC4325751;Oryza_sativa_newGene_3662;gene-LOC4337965
MSTRG.14005.1	gene-LOC4331683;gene-LOC4338401;gene-LOC107277190;gene-LOC4349079;gene-LOC107281553;gene-LOC107281034;gene-LOC4346242;gene-LOC4333792;Oryza_sativa_newGene_743;Oryza_sativa_newGene_5967;gene-LOC4351753;Oryza_sativa_newGene_5207;gene-LOC4332513;gene-LOC4323991;gene-LOC4350583;Oryza_sativa_newGene_5475;Oryza_sativa_newGene_2636;Oryza_sativa_newGene_5281;Oryza_sativa_newGene_3123;gene-LOC4326517;gene…
MSTRG.17461.2	gene-LOC107277553;gene-LOC4324112;gene-LOC107278916;gene-LOC107276191;gene-LOC107281369;gene-LOC9266280;Oryza_sativa_newGene_3981;gene-LOC4348539;gene-LOC9272098;gene-LOC4327153;gene-LOC112936007;gene-LOC4326820;gene-LOC4339918;gene-LOC107276644;gene-LOC9270019;gene-LOC107279914;gene-LOC4335166;Oryza_sativa_newGene_3527;gene-LOC4346842;gene-LOC4324846;gene-LOC4330112;gene-LOC107276244;gene-LOC432…
MSTRG.24902.2	gene-LOC4327153;gene-LOC112936007;gene-LOC4326820;gene-LOC4339918;gene-LOC107276644;gene-LOC9270019;gene-LOC107279914;gene-LOC4344829;gene-LOC112938795;gene-LOC4352305;gene-LOC9266280;Oryza_sativa_newGene_3981;gene-LOC4348539;gene-LOC9272098;gene-LOC107279112;Oryza_sativa_newGene_2930;gene-LOC4334026;gene-LOC112939685;gene-LOC112939723;gene-LOC4348617;Oryza_sativa_newGene_4403;gene-LOC4351651;gen…
MSTRG.12595.7	gene-LOC107281212;gene-LOC112938301;gene-LOC4342249;gene-LOC4331723;gene-LOC4337187;gene-LOC4332848;gene-LOC107275355;gene-LOC4336656;gene-LOC4351606;Oryza_sativa_newGene_3766;gene-LOC107277846;Oryza_sativa_newGene_1297;Oryza_sativa_newGene_1292;Oryza_sativa_newGene_5997;gene-LOC107276500;Oryza_sativa_newGene_553;Oryza_sativa_newGene_550;gene-LOC4348533;gene-LOC107281975;gene-LOC107281976;gene-LO…
MSTRG.22487.1	gene-LOC4325228;gene-LOC4326755;gene-LOC9267926;gene-LOC4341038;gene-LOC9269794;Oryza_sativa_newGene_3696;gene-LOC112937005;gene-LOC112938290;gene-LOC107279016;gene-LOC4338594;gene-LOC107276691;gene-LOC4324478;gene-LOC107276551;Oryza_sativa_newGene_4072;Oryza_sativa_newGene_5039;gene-LOC107276374;gene-LOC4328942;gene-LOC9269957;gene-LOC112938816;gene-LOC107277840;gene-LOC107276505;gene-LOC1072805…
MSTRG.29885.7	gene-LOC4332904;gene-LOC4330785;gene-LOC4335061;gene-LOC4331086;gene-LOC4327437;gene-LOC4341956;gene-LOC4326853;gene-LOC4349638;gene-LOC107277566;gene-LOC4339054;gene-LOC4350031;gene-LOC4352293;gene-LOC4344788;gene-LOC4350922;gene-LOC4352780;gene-LOC4349666;Oryza_sativa_newGene_1722;gene-LOC4328161;gene-LOC4345940;gene-LOC4346966;gene-LOC4331748;gene-LOC4331747;gene-LOC4331446;gene-LOC9269036;gen…
MSTRG.5879.1	gene-LOC4326189;Oryza_sativa_newGene_6303;gene-LOC4324847;gene-LOC112939078;gene-LOC107275981;gene-LOC4332252;gene-LOC4341309;gene-LOC4324207;Oryza_sativa_newGene_3227;gene-LOC4329715;gene-LOC107276079;gene-LOC107280826;gene-LOC4346594;gene-LOC107279822;gene-LOC4324983;gene-LOC4326586;gene-LOC107276575;Oryza_sativa_newGene_3948;gene-LOC4350369;Oryza_sativa_newGene_6065;gene-LOC4341496;Oryza_sativ…
MSTRG.1246.1	gene-LOC107276089;gene-LOC107280250;gene-LOC107276276;Oryza_sativa_newGene_3763;gene-LOC4341130;Oryza_sativa_newGene_528;gene-LOC4324432;gene-LOC4325911;gene-LOC4327803;Oryza_sativa_newGene_6676;gene-LOC4327691;gene-LOC4339510;Oryza_sativa_newGene_4235;gene-LOC112938344;gene-LOC4345294;Oryza_sativa_newGene_510;gene-LOC4324175;gene-LOC107278494;Oryza_sativa_newGene_6740;gene-LOC4328715;Oryza_sativ…
MSTRG.21121.2	gene-LOC4350919;gene-LOC4339312;gene-LOC4335705;gene-LOC107277846;gene-LOC4351966;gene-LOC107276019;Oryza_sativa_newGene_4683;Oryza_sativa_newGene_6041;gene-LOC4349568;gene-LOC4336725;gene-LOC4326047;gene-LOC4341467;Oryza_sativa_newGene_3171;gene-LOC112938635;gene-LOC107278465;gene-LOC4339808;gene-LOC107277374;Oryza_sativa_newGene_7100;Oryza_sativa_newGene_3126;gene-LOC4325998;gene-LOC4352853;gen…
MSTRG.22507.14	Oryza_sativa_newGene_1921;gene-LOC107280099;gene-LOC4351555;gene-LOC112936805;gene-LOC4327016
MSTRG.5910.1	gene-LOC4329009;Oryza_sativa_newGene_3761;gene-LOC4334867;gene-LOC107277703;gene-LOC4343258;Oryza_sativa_newGene_3287;gene-LOC107280691;Oryza_sativa_newGene_3998;gene-LOC4339714;Oryza_sativa_newGene_4793;Oryza_sativa_newGene_1183;Oryza_sativa_newGene_3337;Oryza_sativa_newGene_3480;gene-LOC9272432;Oryza_sativa_newGene_3493;Oryza_sativa_newGene_4770;Oryza_sativa_newGene_754;gene-LOC9267504;Oryza_sa…
MSTRG.24260.1	gene-LOC4331403;Oryza_sativa_newGene_4860;gene-LOC4344725
MSTRG.18564.2	gene-LOC107281567;Oryza_sativa_newGene_5387;Oryza_sativa_newGene_5035;gene-LOC107281735;gene-LOC112936367;gene-LOC112936360;gene-LOC107281655;gene-LOC4349572;gene-LOC112936574;gene-LOC107276472;gene-LOC107279467;Oryza_sativa_newGene_1969;gene-LOC4343901;gene-LOC107277778;gene-LOC4338243;gene-LOC107275325;gene-LOC107280155;Oryza_sativa_newGene_5106;gene-LOC107279812;gene-LOC107281649;gene-LOC43478…
MSTRG.30852.14	gene-LOC4339769;Oryza_sativa_newGene_4177;gene-LOC107280996;gene-LOC9267707;gene-LOC9269766;Oryza_sativa_newGene_5149;gene-LOC4342721;gene-LOC107278672;gene-LOC107277400;gene-LOC4326350;gene-LOC107277591;gene-LOC4337051;Oryza_sativa_newGene_4940;Oryza_sativa_newGene_5458
MSTRG.14547.1	gene-LOC107279467;gene-LOC107276140;Oryza_sativa_newGene_335;gene-LOC107281487;Oryza_sativa_newGene_1738;gene-LOC4330251;Oryza_sativa_newGene_6655;Oryza_sativa_newGene_1328;Oryza_sativa_newGene_5601;gene-LOC9272431;Oryza_sativa_newGene_1557;gene-LOC4345404;gene-LOC107276536;gene-LOC107280760;Oryza_sativa_newGene_884;gene-LOC107276295;gene-LOC4334636;Oryza_sativa_newGene_326;gene-LOC4333361;Oryza_…
MSTRG.18437.3	Oryza_sativa_newGene_3828;gene-LOC4329724;gene-LOC4335212;gene-LOC4344345;Oryza_sativa_newGene_4837;gene-LOC107277193;gene-LOC4328050;gene-LOC4327943;gene-LOC107280115;gene-LOC4347983;gene-LOC107277075;gene-LOC112936037;gene-LOC4345521;Oryza_sativa_newGene_3329;gene-LOC4325177;gene-LOC107278193;gene-LOC4339806;gene-LOC4340226;gene-LOC4329328;gene-LOC4340874;gene-LOC4338883;gene-LOC112936679;gene-…
MSTRG.22340.5	gene-LOC4340388;Oryza_sativa_newGene_3235;gene-LOC4323952;gene-LOC107276893;gene-LOC4333027;gene-LOC4337778;Oryza_sativa_newGene_1574;gene-LOC4343178;Oryza_sativa_newGene_6036;gene-LOC9267843;gene-LOC112936966;gene-LOC107280261;gene-LOC4340082;gene-LOC107278103
MSTRG.1177.1	gene-LOC4324681;gene-LOC4344783;gene-LOC4336354;gene-LOC4350323;gene-LOC9266490;gene-LOC4332688;gene-LOC4326047;gene-LOC4327344;gene-LOC4339309;gene-LOC4343804;gene-LOC4352835;gene-LOC4337872;gene-LOC4344895;gene-LOC9266268;Oryza_sativa_newGene_3566;gene-LOC4347987;gene-LOC4343333;gene-LOC4333279;Oryza_sativa_newGene_345;gene-LOC4334414;gene-LOC4344449;Oryza_sativa_newGene_6915;gene-LOC4338923;ge…
MSTRG.22515.2	gene-LOC107278437;gene-LOC4349612;gene-LOC4330970;gene-LOC4337235;gene-LOC107281086;Oryza_sativa_newGene_6768;gene-LOC4335063;gene-LOC4335069;Oryza_sativa_newGene_5868;gene-LOC107280532;gene-LOC9267500;gene-LOC107280424;gene-LOC4345978;Oryza_sativa_newGene_4258;gene-LOC4332267;gene-LOC4342786;gene-LOC9267882;gene-LOC107275748;gene-LOC107276060;gene-LOC4333363;gene-LOC107275293;Oryza_sativa_newGen…
MSTRG.27663.1	gene-LOC4332044;gene-LOC4325141;gene-LOC4341387;gene-LOC9272321;gene-LOC4334486;gene-LOC4336804;gene-LOC4324478;gene-LOC4329014;gene-LOC9268926;gene-LOC4326481;Oryza_sativa_newGene_2475;gene-LOC4336846;gene-LOC4328077;gene-LOC4350828;Oryza_sativa_newGene_3814;gene-LOC4338799;gene-LOC4351417;gene-LOC4344230;gene-LOC4348009;gene-LOC4352740;gene-LOC4330808;gene-LOC112936053;gene-LOC4336608;gene-LOC4…
MSTRG.12144.19	gene-LOC4342477;gene-LOC4327487;gene-LOC4332906;gene-LOC4340648;gene-LOC4347142;gene-LOC4341591;gene-LOC4352582;gene-LOC4352581;gene-LOC4343856;gene-LOC4344192;gene-LOC4345712;gene-LOC4331166;gene-LOC112936001;gene-LOC4329194;gene-LOC4350889;gene-LOC4340386;gene-LOC4341034;gene-LOC4349687;gene-LOC4337901;gene-LOC4335507;gene-LOC4328645;gene-LOC4325649;gene-LOC4324180;Oryza_sativa_newGene_4149;gen…
MSTRG.17712.1	gene-LOC112936574;gene-LOC107276472;gene-LOC112939653;Oryza_sativa_newGene_2633;Oryza_sativa_newGene_1557;gene-LOC4350038;Oryza_sativa_newGene_5387;Oryza_sativa_newGene_5035;gene-LOC107281735;gene-LOC112936367;gene-LOC112936360;gene-LOC107281655;gene-LOC4349572;gene-LOC4330449;gene-LOC4336845;Oryza_sativa_newGene_2064;gene-LOC4333723;gene-LOC4348583;gene-LOC107277308;gene-LOC107278464;Oryza_sativ…
MSTRG.21896.2	gene-LOC107278437;gene-LOC4336747;gene-LOC4349612;gene-LOC4330970;gene-LOC4337235;gene-LOC107281086;Oryza_sativa_newGene_3687;gene-LOC4335063;gene-LOC4335069;Oryza_sativa_newGene_5590;Oryza_sativa_newGene_5868;gene-LOC107280532;gene-LOC4349632;gene-LOC9267500;gene-LOC107280424;Oryza_sativa_newGene_4258;gene-LOC4352848;gene-LOC9267882;gene-LOC4324855;gene-LOC107275748;gene-LOC107276060;gene-LOC107…
MSTRG.8653.5	gene-LOC9267959;gene-LOC107279253;gene-LOC107276403;gene-LOC4343560
MSTRG.11954.6	gene-LOC107278437;gene-LOC4349612;gene-LOC4330970;gene-LOC107281086;gene-LOC4335063;gene-LOC4335069;gene-LOC4329422;Oryza_sativa_newGene_5868;gene-LOC107280532;gene-LOC9267500;gene-LOC107280424;gene-LOC4345978;Oryza_sativa_newGene_4258;Oryza_sativa_newGene_4255;gene-LOC4342786;gene-LOC107276060;gene-LOC4333363;Oryza_sativa_newGene_2060;Oryza_sativa_newGene_4446;gene-LOC4345351;gene-LOC9267171;Ory…
MSTRG.22980.11	gene-LOC107276355;gene-LOC107277083;gene-LOC107281280;gene-LOC4335131;gene-LOC4335136;gene-LOC107275768;gene-LOC107281568;gene-LOC112936349;gene-LOC107278681;Oryza_sativa_newGene_5388;gene-LOC112938810;gene-LOC4323850;gene-LOC112938366;gene-LOC107280591;gene-LOC107280624;Oryza_sativa_newGene_2752;gene-LOC112936904;gene-LOC4349136;gene-LOC107280007;gene-LOC4341383;Oryza_sativa_newGene_1937;gene-LO…
MSTRG.5499.1	gene-LOC4339276;gene-LOC4327044;gene-LOC4350158
MSTRG.5604.1	Oryza_sativa_newGene_4457;gene-LOC4325402;gene-LOC112936148;gene-LOC4338674;Oryza_sativa_newGene_4275;gene-LOC9267420;gene-LOC9272394;gene-LOC4342286;gene-LOC112937315
MSTRG.13938.17	gene-LOC4337651;gene-LOC4327211;gene-LOC4343150;Oryza_sativa_newGene_2314;Oryza_sativa_newGene_6898;gene-LOC9268705;gene-LOC4347656;gene-LOC107276784;gene-LOC9268778;Oryza_sativa_newGene_3102;gene-LOC107277131;gene-LOC4333509
MSTRG.3220.1	gene-LOC4338058;gene-LOC9267082;gene-LOC4346850;gene-LOC9266150;gene-LOC4336461;gene-LOC4324996;gene-LOC4334600;Oryza_sativa_newGene_918;gene-LOC4341126;gene-LOC4332722;gene-LOC4337460;Oryza_sativa_newGene_2452;gene-LOC4329837;gene-LOC4328057;gene-LOC4351869;gene-LOC107276723;Oryza_sativa_newGene_956;gene-LOC107278556;gene-LOC4347380;gene-LOC107276935;gene-LOC4335575;gene-LOC4331704;gene-LOC43430…
MSTRG.8712.1	gene-LOC4343352;gene-LOC9268987;gene-LOC107276292;gene-LOC4349815;gene-LOC112939863;gene-LOC4329907;gene-LOC4350696
MSTRG.12543.17	gene-LOC4344583;gene-LOC4351191;gene-LOC4345960;gene-LOC4336371;gene-LOC4338957;gene-LOC4352785;gene-LOC4349087;Oryza_sativa_newGene_2583;gene-LOC4335877;gene-LOC9272094;gene-LOC4334506;gene-LOC9266081;gene-LOC4337259;gene-LOC112936005;gene-LOC4337287;gene-LOC4348155;gene-LOC4326342;gene-LOC4324644;gene-LOC4345931;gene-LOC4330460;gene-LOC4333349;gene-LOC4332433;gene-LOC9269345;gene-LOC4339428;gen…
MSTRG.18286.3	gene-LOC4327245;gene-LOC4351540;gene-LOC4330148;gene-LOC107280872;Oryza_sativa_newGene_4364;gene-LOC112939262;gene-LOC4338090;gene-LOC9268802
MSTRG.19466.9	gene-LOC4339049;gene-LOC9269569;gene-LOC107275769;gene-LOC4350213;gene-LOC4342911;gene-LOC4340515;gene-LOC4330377;gene-LOC4350923;gene-LOC4339859;gene-LOC4324442;gene-LOC4335116;gene-LOC9269038;gene-LOC107275740;gene-LOC107280491;gene-LOC4332316;gene-LOC4325579;gene-LOC4328226;gene-LOC107278840;gene-LOC9270448;gene-LOC4352563;gene-LOC4340643;gene-LOC4351779;gene-LOC4351427;gene-LOC4330974;gene-LO…
MSTRG.20608.2	gene-LOC4333433;gene-LOC9270193;Oryza_sativa_newGene_6756;gene-LOC112936587;gene-LOC4337671;Oryza_sativa_newGene_6235;gene-LOC4344142;gene-LOC107277477;gene-LOC4343713
MSTRG.30852.5	gene-LOC107275637;Oryza_sativa_newGene_5985;Oryza_sativa_newGene_2431;gene-LOC4351374;gene-LOC4349442;gene-LOC4342627;gene-LOC107276952;gene-LOC107277079;Oryza_sativa_newGene_1615;gene-LOC4350175;gene-LOC4346240;gene-LOC4350065;Oryza_sativa_newGene_3537;gene-LOC4352391;gene-LOC4343653;gene-LOC4337340;gene-LOC4337409
MSTRG.24124.1	gene-LOC4327153;gene-LOC112936007;gene-LOC4326820;gene-LOC4339918;gene-LOC107276644;gene-LOC9270019;gene-LOC107279914;gene-LOC4344829;gene-LOC112938795;gene-LOC4352305;gene-LOC9266280;Oryza_sativa_newGene_3981;gene-LOC4348539;gene-LOC9272098;gene-LOC107279112;Oryza_sativa_newGene_2930;gene-LOC4334026;gene-LOC112939685;gene-LOC112939723;gene-LOC4348617;Oryza_sativa_newGene_4403;gene-LOC4351651;gen…
MSTRG.17723.1	gene-LOC9272427;gene-LOC4341389;gene-LOC4331083;Oryza_sativa_newGene_1525;gene-LOC112936980;gene-LOC4350863;gene-LOC107278523;gene-LOC4332246;gene-LOC4326219;gene-LOC112936067;gene-LOC4352509;Oryza_sativa_newGene_3107;Oryza_sativa_newGene_2651;gene-LOC4331469;gene-LOC4350768;gene-LOC4331837;gene-LOC4339165
MSTRG.1614.2	gene-LOC107275928;gene-LOC4343523;gene-LOC4343520;gene-LOC4333227;gene-LOC4328025;gene-LOC4333977;gene-LOC4344560;gene-LOC4337748;gene-LOC4349574;gene-LOC9266843;gene-LOC4340085;gene-LOC4349776;gene-LOC4329852;gene-LOC4344047;gene-LOC4341476;gene-LOC4352770;gene-LOC4349200;gene-LOC4342050;gene-LOC4348008;gene-LOC4337598;Oryza_sativa_newGene_3373;gene-LOC4345420;gene-LOC4344437;gene-LOC107277379;g…
MSTRG.18210.7	Oryza_sativa_newGene_7037;gene-LOC4337908;gene-LOC4329315;gene-LOC4326389;gene-LOC4340004;Oryza_sativa_newGene_700;gene-LOC4337083;gene-LOC4350582;gene-LOC4339052;gene-LOC4330058;gene-LOC4343802;gene-LOC4325113;Oryza_sativa_newGene_4017
MSTRG.16053.1	gene-LOC4332386;gene-LOC4333621;Oryza_sativa_newGene_1414;gene-LOC9270490;gene-LOC4325494;gene-LOC107280046;gene-LOC4328056;gene-LOC107278855
MSTRG.21465.1	gene-LOC4325228;gene-LOC107279718;gene-LOC9267926;gene-LOC4341038;gene-LOC9269794;gene-LOC112937005;gene-LOC112938290;gene-LOC107279016;gene-LOC4326401;Oryza_sativa_newGene_725;gene-LOC4324478;gene-LOC107276551;Oryza_sativa_newGene_4072;Oryza_sativa_newGene_5039;gene-LOC107276374;gene-LOC4328942;gene-LOC9269957;gene-LOC112938816;gene-LOC4326614;gene-LOC107276505;gene-LOC107281970;gene-LOC10728059…
MSTRG.30196.1	gene-LOC107277773;Oryza_sativa_newGene_923;Oryza_sativa_newGene_5254;gene-LOC9271182
MSTRG.24232.5	Oryza_sativa_newGene_4834;gene-LOC4335588;gene-LOC9266132;gene-LOC112937367;gene-LOC4339025;gene-LOC4330140;gene-LOC9268646;gene-LOC107279298;gene-LOC4345314;gene-LOC112936858;gene-LOC107277419;Oryza_sativa_newGene_4699
MSTRG.13203.1	gene-LOC4344580;gene-LOC107278496;gene-LOC4324873;gene-LOC4328142;gene-LOC107281286;gene-LOC9269566;Oryza_sativa_newGene_739;gene-LOC4326189;gene-LOC4352139;Oryza_sativa_newGene_2772;gene-LOC4342003;gene-LOC4350216;Oryza_sativa_newGene_3225;gene-LOC4325557;gene-LOC9267882;Oryza_sativa_newGene_3751;gene-LOC107275748;Oryza_sativa_newGene_3076;gene-LOC107278437;gene-LOC4349612;gene-LOC4330970;gene-L…
MSTRG.30196.18	gene-LOC4328221;gene-LOC4328228;gene-LOC4349333;gene-LOC4335216;gene-LOC4329681;gene-LOC4330195;gene-LOC4330191;gene-LOC4326283;gene-LOC4332904;gene-LOC4332905;gene-LOC4347149;gene-LOC4347141;gene-LOC4352059;gene-LOC4348269;gene-LOC4336741;gene-LOC4345452;gene-LOC4345455;gene-LOC4351776;gene-LOC4344444;gene-LOC4333524;gene-LOC9270939;gene-LOC9267023;gene-LOC9267024;gene-LOC107282078;gene-LOC43317…
37405;Oryza_sativa_newGene_857;gene-LOC4343312;gene-LOC4340667;Oryza_sativa_newGene_6466;Oryza_sativa_newGene_1852;gene-LOC107277134;gene-LOC107277136;Oryza_sativa_newGene_2191;gene-LOC4330991;gene-LOC4352919;gene-LOC4337175;gene-LOC4344425;gene-LOC9266714;gene-LOC9267440;gene-LOC4332452;gene-LOC4325416;gene-LOC4329747;gene-LOC4329749;gene-LOC4338646;gene-LOC4330762;gene-LOC4337239;gene-LOC927127…
MSTRG.304.9	gene-LOC9271655;gene-LOC4346943;gene-LOC4346348;gene-LOC4331683;Oryza_sativa_newGene_4072;Oryza_sativa_newGene_5039;gene-LOC107276374;gene-LOC4328942;gene-LOC9269957;gene-LOC112938816;gene-LOC107277840;gene-LOC107276505;gene-LOC107280598;gene-LOC4325228;gene-LOC4326755;gene-LOC9267926;gene-LOC4341038;gene-LOC9269794;Oryza_sativa_newGene_1968;Oryza_sativa_newGene_2720;gene-LOC107275957;gene-LOC926…
MSTRG.22997.2	gene-LOC4339806;gene-LOC4340226;gene-LOC4329721;gene-LOC4335657;gene-LOC4327943;gene-LOC107278018;gene-LOC4344345;Oryza_sativa_newGene_4837;gene-LOC4338883;gene-LOC107278193;gene-LOC107276230;Oryza_sativa_newGene_2928;Oryza_sativa_newGene_3322;Oryza_sativa_newGene_3323;gene-LOC4325660;gene-LOC107280115;gene-LOC107277075;gene-LOC4343720;Oryza_sativa_newGene_5804;gene-LOC4350661;gene-LOC4328050;gen…
MSTRG.22658.1	gene-LOC9267086;gene-LOC107281567;gene-LOC107278042;Oryza_sativa_newGene_5387;gene-LOC107281735;gene-LOC4335116;gene-LOC112936367;gene-LOC112936360;gene-LOC107281655;gene-LOC112936574;gene-LOC107276472;gene-LOC4347677;Oryza_sativa_newGene_1969;gene-LOC4343901;gene-LOC107277778;gene-LOC4338243;gene-LOC107275325;gene-LOC107276140;gene-LOC107275546;Oryza_sativa_newGene_5106;gene-LOC107279812;gene-LO…
MSTRG.19430.44	gene-LOC9269204;gene-LOC4335850;gene-LOC4330088;gene-LOC9272546;gene-LOC4339914;gene-LOC9269422;gene-LOC4326892;gene-LOC4339580;gene-LOC4325710;Oryza_sativa_newGene_1519;Oryza_sativa_newGene_5986;gene-LOC4333648;gene-LOC4351419;gene-LOC4325845;gene-LOC4329163;gene-LOC9271091;gene-LOC4324590;gene-LOC9268570;gene-LOC9272515;gene-LOC4349035;gene-LOC4351471;gene-LOC107275248;gene-LOC4333541;Oryza_sat…
MSTRG.2764.1	gene-LOC4339296;gene-LOC4326986;gene-LOC4327739;gene-LOC4347092;gene-LOC4326939;gene-LOC107277387;gene-LOC4351675;gene-LOC4325858;gene-LOC9271854;gene-LOC4331569;Oryza_sativa_newGene_3507;gene-LOC4324319;gene-LOC4332002;gene-LOC4344728;gene-LOC107277791;gene-LOC4335049;gene-LOC9266525
MSTRG.12636.1	Oryza_sativa_newGene_5175;Oryza_sativa_newGene_1762;gene-LOC9267373;Oryza_sativa_newGene_301;Oryza_sativa_newGene_2743;gene-LOC4344869;Oryza_sativa_newGene_6869;Oryza_sativa_newGene_5842;Oryza_sativa_newGene_3793;gene-LOC4336041;gene-LOC4331377;gene-LOC107277741;Oryza_sativa_newGene_4662;gene-LOC4349922;gene-LOC4332917
MSTRG.26475.12	gene-LOC4348374;gene-LOC4346323;gene-LOC4336446;gene-LOC107275777;gene-LOC107277815;gene-LOC107276124;gene-LOC4345817;gene-LOC9267767;gene-LOC107276598;gene-LOC107275868;gene-LOC4328054;gene-LOC107279817;gene-LOC4345968;gene-LOC4336376;gene-LOC107280520
MSTRG.12543.12	gene-LOC107276687;Oryza_sativa_newGene_2721;gene-LOC9267706;Oryza_sativa_newGene_6047;gene-LOC4325060;gene-LOC4330189;gene-LOC4346216;Oryza_sativa_newGene_6773;gene-LOC4351186;gene-LOC4333033;gene-LOC107277420;Oryza_sativa_newGene_3261;gene-LOC4333281;gene-LOC4333747;gene-LOC4343091;gene-LOC107279737
MSTRG.7595.7	gene-LOC107280587;Oryza_sativa_newGene_4458;gene-LOC107276254;Oryza_sativa_newGene_6947;gene-LOC4340928;gene-LOC4335969
MSTRG.7984.1	gene-LOC4338059;gene-LOC4344581;gene-LOC4338581;gene-LOC4352416;gene-LOC4334495;gene-LOC4334142;gene-LOC9272106;gene-LOC4327426;gene-LOC4338149;gene-LOC4334611;gene-LOC4331259;gene-LOC4331252;gene-LOC4331255;gene-LOC107278492;gene-LOC4346539;gene-LOC4327743;gene-LOC9269561;gene-LOC4350004;gene-LOC4343473;gene-LOC4344798;gene-LOC4344791;gene-LOC4345227;gene-LOC4342791;gene-LOC4332277;gene-LOC43322…
MSTRG.5678.1	gene-LOC4337690;gene-LOC107279780;gene-LOC4325133;gene-LOC4347854;gene-LOC112938263
MSTRG.9222.3	gene-LOC4341383;gene-LOC107280785;Oryza_sativa_newGene_6985;Oryza_sativa_newGene_1701;gene-LOC4333433;gene-LOC4343281;gene-LOC4342974;gene-LOC4336361;gene-LOC9271039;gene-LOC4346354;gene-LOC107275364;gene-LOC4345999;gene-LOC107280508;gene-LOC107279984;gene-LOC107279473;Oryza_sativa_newGene_6756;Oryza_sativa_newGene_5395;Oryza_sativa_newGene_6235;gene-LOC112937394;gene-LOC4343713
MSTRG.21677.1	gene-LOC4349453;Oryza_sativa_newGene_5374;gene-LOC4334515;gene-LOC4341626
MSTRG.11704.7	gene-LOC107276556;gene-LOC4324436;gene-LOC4335697;gene-LOC112937326;gene-LOC107280262;gene-LOC4342222;gene-LOC112936211;Oryza_sativa_newGene_1005;Oryza_sativa_newGene_1773;Oryza_sativa_newGene_6552;Oryza_sativa_newGene_3109;gene-LOC4327909;gene-LOC107280724;Oryza_sativa_newGene_2328
MSTRG.20608.19	gene-LOC107276514;gene-LOC9266376;gene-LOC107281994;Oryza_sativa_newGene_3793
MSTRG.18219.1	gene-LOC4328228;gene-LOC4349338;gene-LOC4349333;gene-LOC4331828;gene-LOC4330195;gene-LOC4330191;gene-LOC4328760;gene-LOC4332904;gene-LOC4347149;gene-LOC4347141;gene-LOC4348269;gene-LOC4336741;gene-LOC4345455;gene-LOC4351776;gene-LOC9270939;gene-LOC9267023;gene-LOC107282078;gene-LOC4331787;gene-LOC9272429;gene-LOC4330785;gene-LOC9271214;gene-LOC4327833;gene-LOC4324712;Oryza_sativa_newGene_39;gene-…
MSTRG.22668.2	gene-LOC4326982;gene-LOC107279147;gene-LOC4330185;gene-LOC4349753
MSTRG.1700.1	gene-LOC107278716;gene-LOC107278207;gene-LOC4323974;gene-LOC112936019;gene-LOC4340179;Oryza_sativa_newGene_3719
MSTRG.27274.3	Oryza_sativa_newGene_1877;gene-LOC4329106;gene-LOC107276754;gene-LOC4340739;gene-LOC4327572;gene-LOC107276878;gene-LOC4332100;gene-LOC4343515;gene-LOC4342580;gene-LOC9270146;gene-LOC4340612;Oryza_sativa_newGene_5939;gene-LOC4344713;gene-LOC4333091;gene-LOC4334805;gene-LOC4339420;Oryza_sativa_newGene_4005;Oryza_sativa_newGene_3821;Oryza_sativa_newGene_4716
MSTRG.31192.1	gene-LOC107276624;gene-LOC4330198;gene-LOC4326283;gene-LOC4332905;Oryza_sativa_newGene_4759;gene-LOC9266089;gene-LOC9266087;gene-LOC107275286;gene-LOC9271214;Oryza_sativa_newGene_6226;Oryza_sativa_newGene_39;gene-LOC107276471;gene-LOC4337017;gene-LOC107279563;gene-LOC9269428;gene-LOC4345820;gene-LOC4345822;Oryza_sativa_newGene_21;Oryza_sativa_newGene_1699;gene-LOC4341049;gene-LOC4346972;gene-LOC4…
MSTRG.20636.1	gene-LOC107276620;gene-LOC112936904;gene-LOC4349136;gene-LOC107280007;Oryza_sativa_newGene_1937;gene-LOC112937012;gene-LOC107280785;Oryza_sativa_newGene_1689;gene-LOC9267797;gene-LOC107279018;gene-LOC4344824;Oryza_sativa_newGene_5388;gene-LOC112938810;gene-LOC4323850;gene-LOC112938366;gene-LOC107280591;gene-LOC107280624;Oryza_sativa_newGene_2752;gene-LOC107281749;gene-LOC107275993;gene-LOC9270993…
MSTRG.1226.1	gene-LOC4344879;Oryza_sativa_newGene_6196;gene-LOC4335458;gene-LOC107280699;gene-LOC4329236;gene-LOC4334402;gene-LOC107280359;gene-LOC4352314;Oryza_sativa_newGene_5676;gene-LOC4326768;gene-LOC4331501;gene-LOC107276098;Oryza_sativa_newGene_3706;gene-LOC4341244;gene-LOC4328419;gene-LOC4352329;gene-LOC4334425;Oryza_sativa_newGene_1788;Oryza_sativa_newGene_5795;gene-LOC4340683
MSTRG.10844.17	gene-LOC4326982;Oryza_sativa_newGene_7030
MSTRG.9441.1	gene-LOC4334321;gene-LOC4335099;Oryza_sativa_newGene_253;gene-LOC4324438;gene-LOC4346979;Oryza_sativa_newGene_6474;gene-LOC107277927;gene-LOC4343015;gene-LOC4331704;gene-LOC4332378;gene-LOC4347729;gene-LOC4352328;gene-LOC4324084;gene-LOC4324428;gene-LOC107280649;Oryza_sativa_newGene_415;gene-LOC112937422;gene-LOC4325768;Oryza_sativa_newGene_4771;gene-LOC4348767;gene-LOC9270547;Oryza_sativa_newGen…
MSTRG.16419.1	Oryza_sativa_newGene_5080;gene-LOC4350542;gene-LOC107279893;gene-LOC107278968;gene-LOC107280996;gene-LOC107278348
MSTRG.13118.1	Oryza_sativa_newGene_4571;gene-LOC107279707;gene-LOC4340178
MSTRG.20486.5	gene-LOC4327484;gene-LOC4343121;Oryza_sativa_newGene_598;gene-LOC9270381;Oryza_sativa_newGene_2903;gene-LOC4343238;gene-LOC4351223;gene-LOC4327389;Oryza_sativa_newGene_2252;Oryza_sativa_newGene_2125;gene-LOC4342435;gene-LOC4325479;Oryza_sativa_newGene_3106;Oryza_sativa_newGene_583;Oryza_sativa_newGene_796;gene-LOC4340108;gene-LOC4346188;gene-LOC112936479;gene-LOC107277337
MSTRG.20495.1	gene-LOC4344580;gene-LOC107278496;gene-LOC4328142;Oryza_sativa_newGene_739;gene-LOC4352139;Oryza_sativa_newGene_2772;gene-LOC4350216;Oryza_sativa_newGene_3225;gene-LOC9267882;Oryza_sativa_newGene_1883;gene-LOC107278437;gene-LOC4349612;gene-LOC4330970;gene-LOC4337235;gene-LOC107281086;gene-LOC4335063;gene-LOC4335069;gene-LOC4351067;gene-LOC4330480;Oryza_sativa_newGene_6291;gene-LOC4349281;gene-LOC…
MSTRG.29453.1	gene-LOC112939845;gene-LOC107279821;gene-LOC4344958;gene-LOC107276013;Oryza_sativa_newGene_3371;gene-LOC4350453;gene-LOC4334108
MSTRG.26425.2	gene-LOC4339889;gene-LOC107275322;Oryza_sativa_newGene_593;gene-LOC4324083;gene-LOC107278770;Oryza_sativa_newGene_5375;gene-LOC107281239;gene-LOC107276398;Oryza_sativa_newGene_76;Oryza_sativa_newGene_6525;Oryza_sativa_newGene_6183;gene-LOC4338562
MSTRG.16361.1	gene-LOC107276199;gene-LOC9268430;Oryza_sativa_newGene_1273;gene-LOC112938224;gene-LOC107275774;gene-LOC4335576;gene-LOC9272697;gene-LOC4332981;Oryza_sativa_newGene_1563;Oryza_sativa_newGene_4450;gene-LOC107276944;gene-LOC4340527;gene-LOC107279170;gene-LOC107276287;gene-LOC4335880;gene-LOC4337791;gene-LOC4338211;gene-LOC4331741;gene-LOC4346592;Oryza_sativa_newGene_514;gene-LOC9267428;Oryza_sativa…
MSTRG.18892.1	gene-LOC4335925;gene-LOC4336505;gene-LOC4340642;gene-LOC4352055;gene-LOC112936572;gene-LOC4327647;gene-LOC4341958;Oryza_sativa_newGene_5590;gene-LOC4350915;gene-LOC4345975;gene-LOC4333976;gene-LOC4332081;gene-LOC107277847;gene-LOC4330867;gene-LOC4349233;gene-LOC4351926;gene-LOC4347864;gene-LOC4349522;gene-LOC4334029;gene-LOC4350194;gene-LOC4325548;gene-LOC9267700;gene-LOC4338792;gene-LOC9267130;g…
MSTRG.9486.1	gene-LOC107281567;Oryza_sativa_newGene_5387;Oryza_sativa_newGene_5035;gene-LOC107281735;gene-LOC112936367;gene-LOC112936360;gene-LOC107281655;gene-LOC4349572;gene-LOC112936574;gene-LOC107276472;gene-LOC107279467;Oryza_sativa_newGene_1969;gene-LOC4343901;gene-LOC107277778;gene-LOC4338243;gene-LOC107275325;gene-LOC107280155;Oryza_sativa_newGene_5106;gene-LOC107279812;gene-LOC107281649;gene-LOC43478…
MSTRG.2067.1	gene-LOC107276620;gene-LOC112936904;gene-LOC4349136;gene-LOC107280007;Oryza_sativa_newGene_1937;gene-LOC112937012;gene-LOC107280785;Oryza_sativa_newGene_1689;gene-LOC9267797;gene-LOC107279018;gene-LOC4344824;Oryza_sativa_newGene_5388;gene-LOC112938810;gene-LOC4323850;gene-LOC112938366;gene-LOC107280591;gene-LOC107280624;Oryza_sativa_newGene_2752;gene-LOC107281749;gene-LOC107275993;gene-LOC9270993…
MSTRG.30903.1	gene-LOC107278216;Oryza_sativa_newGene_1694;gene-LOC4338864;gene-LOC4344838;gene-LOC107276942;Oryza_sativa_newGene_4785;gene-LOC4350850;gene-LOC9267192;gene-LOC4352598;gene-LOC4326241;gene-LOC107280858
MSTRG.30395.1	gene-LOC4324847;gene-LOC4335333;gene-LOC4334665;gene-LOC107280567;gene-LOC9270608;gene-LOC4324207;gene-LOC112935983;gene-LOC4341742;gene-LOC107276886;gene-LOC107276079;Oryza_sativa_newGene_5592;gene-LOC4340211;gene-LOC4326586;gene-LOC107276575;gene-LOC112936063;Oryza_sativa_newGene_2580;Oryza_sativa_newGene_6925;gene-LOC4341484;gene-LOC4352222;gene-LOC107279044;Oryza_sativa_newGene_520;gene-LOC11…
MSTRG.30221.3	gene-LOC112938318;gene-LOC9269825;gene-LOC4344432;Oryza_sativa_newGene_1565;gene-LOC4330599;gene-LOC4327122;gene-LOC4347518;gene-LOC107277076;gene-LOC4325133;Oryza_sativa_newGene_1638;gene-LOC9267634;gene-LOC4350555;gene-LOC4325837;gene-LOC4351509;gene-LOC4326337;gene-LOC4336575;gene-LOC107276865;gene-LOC9271197
MSTRG.18564.1	gene-LOC107276556;gene-LOC9269328;gene-LOC4335374;gene-LOC4348510;gene-LOC112937326;Oryza_sativa_newGene_3527;gene-LOC4342222;gene-LOC107275812;gene-LOC4324446;Oryza_sativa_newGene_5318;Oryza_sativa_newGene_924;gene-LOC4337377;Oryza_sativa_newGene_4101;gene-LOC107275996;gene-LOC107280897;gene-LOC9268150;gene-LOC4329894;Oryza_sativa_newGene_1005;Oryza_sativa_newGene_5583;gene-LOC107276128;gene-LOC…
MSTRG.24813.23	gene-LOC107277553;gene-LOC4324112;gene-LOC107278916;gene-LOC107276191;gene-LOC107281369;gene-LOC9266280;gene-LOC9270263;Oryza_sativa_newGene_3981;gene-LOC4348539;gene-LOC9272098;gene-LOC4327153;gene-LOC4326820;gene-LOC4339918;gene-LOC107276644;gene-LOC9270019;gene-LOC107279914;gene-LOC4335166;Oryza_sativa_newGene_3527;gene-LOC4346842;gene-LOC4324846;gene-LOC4330112;gene-LOC107276244;gene-LOC43242…
MSTRG.30196.13	gene-LOC4343472;gene-LOC4347144;gene-LOC4326343;gene-LOC112939071;gene-LOC107276514;gene-LOC9271637;Oryza_sativa_newGene_5439;gene-LOC9266376;gene-LOC4339137;Oryza_sativa_newGene_3793;Oryza_sativa_newGene_4825;gene-LOC112936099
MSTRG.23124.9	gene-LOC112937625;gene-LOC9270263;gene-LOC4339210;gene-LOC4342832;Oryza_sativa_newGene_4101;gene-LOC9266535
MSTRG.17582.1	Oryza_sativa_newGene_1291;Oryza_sativa_newGene_7028;Oryza_sativa_newGene_1794;Oryza_sativa_newGene_311;Oryza_sativa_newGene_1616;gene-LOC9270736;gene-LOC4343461;gene-LOC4327119;gene-LOC4351130;gene-LOC4351349;Oryza_sativa_newGene_4943
MSTRG.11719.5	gene-LOC107280919;Oryza_sativa_newGene_5390;gene-LOC107276344;Oryza_sativa_newGene_6016;gene-LOC112938273;Oryza_sativa_newGene_1864;gene-LOC107277901;gene-LOC4352275;gene-LOC107281577;Oryza_sativa_newGene_974;Oryza_sativa_newGene_3370;Oryza_sativa_newGene_6476;gene-LOC9268515;Oryza_sativa_newGene_3589;gene-LOC107276672;gene-LOC107280977;Oryza_sativa_newGene_1973;gene-LOC107275544;gene-LOC4331453;…
MSTRG.15716.1	gene-LOC9267047;Oryza_sativa_newGene_2361;Oryza_sativa_newGene_6546;Oryza_sativa_newGene_1999;Oryza_sativa_newGene_4705;gene-LOC107280805;Oryza_sativa_newGene_670;gene-LOC107278839;Oryza_sativa_newGene_1421
MSTRG.16917.1	gene-LOC9267086;gene-LOC107281567;gene-LOC4351604;Oryza_sativa_newGene_5387;Oryza_sativa_newGene_5035;gene-LOC107281735;gene-LOC4348843;gene-LOC4339261;gene-LOC112936367;gene-LOC112936360;gene-LOC107281655;gene-LOC112936574;gene-LOC4347422;gene-LOC4339143;Oryza_sativa_newGene_1969;gene-LOC4343901;gene-LOC107277778;gene-LOC4338243;gene-LOC107275325;gene-LOC107279812;gene-LOC107281649;gene-LOC43478…
MSTRG.21864.1	gene-LOC4326754;gene-LOC112937620;Oryza_sativa_newGene_6224;gene-LOC107276858;gene-LOC107275411;gene-LOC107280790;Oryza_sativa_newGene_628;gene-LOC9271004;gene-LOC107280250;gene-LOC107276697;gene-LOC107275639;Oryza_sativa_newGene_3767;Oryza_sativa_newGene_5037;gene-LOC4339061;gene-LOC107280629;Oryza_sativa_newGene_5942;Oryza_sativa_newGene_3851;Oryza_sativa_newGene_5716;gene-LOC9271148;Oryza_sati…
MSTRG.26328.1	Oryza_sativa_newGene_1709;gene-LOC107275981;Oryza_sativa_newGene_5725;gene-LOC4331338;gene-LOC112938311;gene-LOC4345979;gene-LOC4324364;gene-LOC107277965;gene-LOC9267636
MSTRG.12593.1	gene-LOC4339745;Oryza_sativa_newGene_6769;Oryza_sativa_newGene_63;gene-LOC4326209;Oryza_sativa_newGene_5391;gene-LOC4335747;Oryza_sativa_newGene_6411;Oryza_sativa_newGene_686;gene-LOC107277363;gene-LOC107278964;gene-LOC4344709;gene-LOC4346310
MSTRG.2303.1	gene-LOC4347144;gene-LOC9266376;gene-LOC4325402;Oryza_sativa_newGene_7104;gene-LOC4326343;Oryza_sativa_newGene_5439;Oryza_sativa_newGene_4825;gene-LOC4344869;Oryza_sativa_newGene_2681;Oryza_sativa_newGene_3793;gene-LOC112939071;gene-LOC112936099;gene-LOC4343472;Oryza_sativa_newGene_1158;gene-LOC112938246
MSTRG.16559.1	gene-LOC4326752;Oryza_sativa_newGene_1870;gene-LOC112937018;gene-LOC112938281;gene-LOC112938299;Oryza_sativa_newGene_2841;gene-LOC4331508;Oryza_sativa_newGene_1841;Oryza_sativa_newGene_5033;gene-LOC4331542;gene-LOC9269956;gene-LOC4343453;Oryza_sativa_newGene_557;gene-LOC107278743;gene-LOC112936609;Oryza_sativa_newGene_1343;gene-LOC107280193;gene-LOC112939683;Oryza_sativa_newGene_6180;Oryza_sativa…
MSTRG.13624.1	gene-LOC4327891;gene-LOC107276754;gene-LOC112935993;Oryza_sativa_newGene_4519;gene-LOC4323860;gene-LOC107278327;gene-LOC4327127;gene-LOC107276878;Oryza_sativa_newGene_6311;gene-LOC107275428;gene-LOC4345696;gene-LOC4337690;Oryza_sativa_newGene_4930;gene-LOC107280402;gene-LOC4342966;gene-LOC107281339
MSTRG.16719.1	Oryza_sativa_newGene_168;gene-LOC4333524;gene-LOC4324712;gene-LOC4324999;gene-LOC9272328;gene-LOC4332562;gene-LOC9270232;gene-LOC4334834;Oryza_sativa_newGene_3768;Oryza_sativa_newGene_5031;gene-LOC4352436;gene-LOC4334862;gene-LOC4349238;Oryza_sativa_newGene_4416;Oryza_sativa_newGene_6360;gene-LOC9270375;gene-LOC4331185;gene-LOC107281745;gene-LOC4327305;gene-LOC4324145;gene-LOC4328826;gene-LOC4325…
MSTRG.6180.1	gene-LOC107278490;gene-LOC107281954;gene-LOC4340253;gene-LOC9267888;gene-LOC9267881;Oryza_sativa_newGene_1294;Oryza_sativa_newGene_556;gene-LOC4333086;gene-LOC4349583;gene-LOC4336609;gene-LOC4334871;Oryza_sativa_newGene_6750;Oryza_sativa_newGene_706;gene-LOC4348806;Oryza_sativa_newGene_3035;gene-LOC4334992;gene-LOC4336623;gene-LOC9269491;gene-LOC107279173;gene-LOC4351616;gene-LOC112936014;Oryza_s…
MSTRG.17918.2	gene-LOC4325228;gene-LOC4326755;gene-LOC9267926;gene-LOC4341038;gene-LOC9269794;Oryza_sativa_newGene_3696;gene-LOC112937005;gene-LOC112938290;gene-LOC107279016;gene-LOC4338594;gene-LOC107276691;gene-LOC4324478;gene-LOC107276551;Oryza_sativa_newGene_4072;Oryza_sativa_newGene_5039;gene-LOC107276374;gene-LOC4328942;gene-LOC9269957;gene-LOC112938816;gene-LOC107277840;gene-LOC107276505;gene-LOC1072805…
MSTRG.23042.1	gene-LOC4334870;gene-LOC4325002;gene-LOC4324089;gene-LOC4346146;gene-LOC9266522;gene-LOC4324349
MSTRG.21485.1	gene-LOC4349339;gene-LOC4329575;gene-LOC4352580;gene-LOC4347424;gene-LOC4331788;Oryza_sativa_newGene_2249;gene-LOC4331088;gene-LOC4342267;gene-LOC4329660;gene-LOC4336306;gene-LOC112939095;Oryza_sativa_newGene_3858;gene-LOC4344009;gene-LOC4342512;gene-LOC4327074;Oryza_sativa_newGene_3206;gene-LOC4342397;gene-LOC107276411;gene-LOC4347679;gene-LOC4337909;gene-LOC107275812;gene-LOC4333934;gene-LOC434…
MSTRG.25395.8	gene-LOC4332728;gene-LOC4336736;gene-LOC9270763;Oryza_sativa_newGene_5099;gene-LOC4326157;gene-LOC4333202
MSTRG.29856.8	gene-LOC4352639;Oryza_sativa_newGene_2274;gene-LOC107279016;gene-LOC4326401;gene-LOC4338654;gene-LOC4332779;gene-LOC4324654;gene-LOC9266421;gene-LOC107276508;gene-LOC4336824;gene-LOC9266845;gene-LOC107280676;gene-LOC4328072;gene-LOC4342296;gene-LOC4334251;Oryza_sativa_newGene_1300;gene-LOC4349759;gene-LOC4334935;gene-LOC4333825;gene-LOC4333826;gene-LOC4351410;gene-LOC4336186;gene-LOC107281872;gen…
MSTRG.28408.2	Oryza_sativa_newGene_5031;gene-LOC4352436;Oryza_sativa_newGene_6360;Oryza_sativa_newGene_5655;Oryza_sativa_newGene_2519;gene-LOC9270335;gene-LOC4338859;Oryza_sativa_newGene_2900;Oryza_sativa_newGene_975;gene-LOC112938661;gene-LOC107278370;gene-LOC4325798;gene-LOC9271548;gene-LOC4329043;gene-LOC4332437;gene-LOC112938738;gene-LOC4330015;gene-LOC4344596;gene-LOC4351130;gene-LOC112936580;gene-LOC1072…
MSTRG.17608.3	Oryza_sativa_newGene_2583;gene-LOC4348658;gene-LOC107281034;gene-LOC4346242;gene-LOC4333791;gene-LOC4333794;gene-LOC4340539;Oryza_sativa_newGene_6789;Oryza_sativa_newGene_5207;gene-LOC9266969;gene-LOC4342785;gene-LOC112937967;Oryza_sativa_newGene_5281;gene-LOC107275532;gene-LOC4333370;gene-LOC112938796;gene-LOC107277049;gene-LOC107275332;gene-LOC4328273;gene-LOC4346748;gene-LOC107278048;gene-LOC9…
MSTRG.24406.3	gene-LOC4349135;gene-LOC4329728;gene-LOC107279079;Oryza_sativa_newGene_4833;gene-LOC4348037;Oryza_sativa_newGene_780;Oryza_sativa_newGene_7030
MSTRG.13102.4	Oryza_sativa_newGene_6298;gene-LOC4325306;gene-LOC107280040;gene-LOC4340523;gene-LOC4347233;gene-LOC9268074;gene-LOC4343748;gene-LOC4351271;gene-LOC4346362;Oryza_sativa_newGene_6894;Oryza_sativa_newGene_1508;gene-LOC4348517;Oryza_sativa_newGene_95
MSTRG.17918.1	gene-LOC9271412;gene-LOC107275825;gene-LOC4337363;gene-LOC4325476;gene-LOC9269113;gene-LOC112936358;Oryza_sativa_newGene_3673;gene-LOC9268567;gene-LOC9267146;Oryza_sativa_newGene_1201;gene-LOC4349379
MSTRG.27088.2	gene-LOC4335928;gene-LOC107278148;gene-LOC4327836;gene-LOC4346177;Oryza_sativa_newGene_1698;gene-LOC4346972;gene-LOC4348543;gene-LOC4349638;gene-LOC4334156;gene-LOC4348834;gene-LOC4349406;gene-LOC4337744;gene-LOC4336785;gene-LOC4340578;gene-LOC9266150;gene-LOC4343399;gene-LOC4343397;gene-LOC4349770;gene-LOC4341989;gene-LOC4324027;gene-LOC4325040;Oryza_sativa_newGene_2609;gene-LOC4334878;gene-LOC4…
MSTRG.21273.1	Oryza_sativa_newGene_3411;Oryza_sativa_newGene_1706;gene-LOC9269365;gene-LOC4350258;Oryza_sativa_newGene_3517;Oryza_sativa_newGene_3420;gene-LOC4326201
MSTRG.26193.2	gene-LOC4331065;gene-LOC4338625;gene-LOC4331937;gene-LOC4332270;gene-LOC4328555;gene-LOC4341323;gene-LOC4349415;gene-LOC4331717;gene-LOC4352842;gene-LOC4345943;gene-LOC4334247;gene-LOC107281501;gene-LOC4344051;gene-LOC4345126;gene-LOC4325229;gene-LOC4329683;gene-LOC4330191;gene-LOC9268179;gene-LOC4333521;gene-LOC4327833;Oryza_sativa_newGene_4172;Oryza_sativa_newGene_2244;gene-LOC4345824;gene-LOC4…
MSTRG.1334.2	gene-LOC4351194;gene-LOC4329034;gene-LOC4324876;gene-LOC4348824;gene-LOC4341798;gene-LOC4336118;gene-LOC4338602;gene-LOC4332042;gene-LOC4349332;gene-LOC4347422;gene-LOC4330974;gene-LOC4331680;Oryza_sativa_newGene_5220;gene-LOC4339143;gene-LOC4338334;gene-LOC4338082;gene-LOC4342219;gene-LOC4347677;gene-LOC4340027;Oryza_sativa_newGene_1034;gene-LOC4329493;gene-LOC4340255;Oryza_sativa_newGene_2456;g…
MSTRG.18259.1	gene-LOC107280262;gene-LOC4327960;gene-LOC107275840;gene-LOC107279455;gene-LOC4327909;gene-LOC107275485;Oryza_sativa_newGene_2318;gene-LOC107280724;gene-LOC4326925;gene-LOC112939246;gene-LOC107281468;gene-LOC107281694;Oryza_sativa_newGene_1626;Oryza_sativa_newGene_2112
MSTRG.19206.1	gene-LOC107277380;Oryza_sativa_newGene_687;Oryza_sativa_newGene_1948
MSTRG.8394.1	gene-LOC9266969;gene-LOC107281749;gene-LOC112937985;gene-LOC4343258;gene-LOC4333794;gene-LOC4340539;gene-LOC107276531;gene-LOC107277049;gene-LOC4330164;Oryza_sativa_newGene_5207;gene-LOC107281550;gene-LOC4339174;gene-LOC112938796;gene-LOC4333139;gene-LOC4331362;Oryza_sativa_newGene_3337;gene-LOC4326137;Oryza_sativa_newGene_2309;Oryza_sativa_newGene_6287;Oryza_sativa_newGene_3557;gene-LOC107281034…
MSTRG.24806.2	gene-LOC107278437;gene-LOC4349612;gene-LOC4330970;gene-LOC4337235;gene-LOC107281086;gene-LOC4344609;gene-LOC4335069;Oryza_sativa_newGene_5868;gene-LOC107280532;gene-LOC9267500;Oryza_sativa_newGene_4258;Oryza_sativa_newGene_3751;Oryza_sativa_newGene_2060;Oryza_sativa_newGene_4446;gene-LOC9267171;gene-LOC4348904;Oryza_sativa_newGene_1898;gene-LOC4337759;gene-LOC112937984;gene-LOC112936829;Oryza_sat…
MSTRG.23343.1	gene-LOC4336747;gene-LOC112938741;gene-LOC4338768;gene-LOC4329422;gene-LOC4336142;Oryza_sativa_newGene_4255;gene-LOC4349400;gene-LOC4346968;gene-LOC9268921;gene-LOC107275748;gene-LOC107276060;gene-LOC9271142;gene-LOC107277401;gene-LOC107276827;gene-LOC4351144;gene-LOC107281590;gene-LOC9272028;gene-LOC4338509;gene-LOC4325990;gene-LOC4328982;gene-LOC4336159;gene-LOC4347624;gene-LOC4325014;gene-LOC4…
MSTRG.27029.1	gene-LOC4343451;gene-LOC4335092;gene-LOC4335090;gene-LOC4325222;gene-LOC4349131;gene-LOC4329723;Oryza_sativa_newGene_2247;gene-LOC4325699;Oryza_sativa_newGene_4462;Oryza_sativa_newGene_4927;gene-LOC4348876;gene-LOC4343230;Oryza_sativa_newGene_2537;gene-LOC4324322;gene-LOC4349866;Oryza_sativa_newGene_7048;Oryza_sativa_newGene_4504;gene-LOC4331865;gene-LOC107276230;Oryza_sativa_newGene_3846;gene-LO…
MSTRG.22204.1	gene-LOC107278490;gene-LOC4331723;gene-LOC107281954;Oryza_sativa_newGene_1292;gene-LOC4329576;gene-LOC112936908;Oryza_sativa_newGene_5407;gene-LOC4346153;Oryza_sativa_newGene_3841;gene-LOC9272019;gene-LOC4343782;gene-LOC4330173;Oryza_sativa_newGene_839;gene-LOC4340135;gene-LOC4334586;gene-LOC9269698;gene-LOC4349072;gene-LOC4327070;Oryza_sativa_newGene_6580;gene-LOC4327285;gene-LOC112939352;Oryza_…
MSTRG.5695.1	gene-LOC4332313;gene-LOC4345125;Oryza_sativa_newGene_4393;gene-LOC4347799;gene-LOC4347165;Oryza_sativa_newGene_1;gene-LOC4335227;Oryza_sativa_newGene_4298;gene-LOC112936100
MSTRG.30196.15	gene-LOC4332743;gene-LOC9272068;gene-LOC107278706;Oryza_sativa_newGene_68;Oryza_sativa_newGene_3579;gene-LOC4346988;gene-LOC4325611;Oryza_sativa_newGene_991;Oryza_sativa_newGene_5420;gene-LOC107278207;gene-LOC4330340;Oryza_sativa_newGene_2829;Oryza_sativa_newGene_3319;gene-LOC4340717;gene-LOC4338487;gene-LOC4332893;gene-LOC112936099;Oryza_sativa_newGene_5674;gene-LOC9270408
MSTRG.11954.1	gene-LOC4352330;gene-LOC9267496;gene-LOC4326471;gene-LOC4333100;gene-LOC4339945;gene-LOC9270830;Oryza_sativa_newGene_5965;gene-LOC4335561;gene-LOC9267506;gene-LOC4327333;gene-LOC107278801;gene-LOC4331114;gene-LOC4350876;Oryza_sativa_newGene_5098;Oryza_sativa_newGene_2465;gene-LOC4350092;Oryza_sativa_newGene_4786;gene-LOC107277025;gene-LOC4341322;gene-LOC107276438
MSTRG.27143.1	gene-LOC9271469;gene-LOC107276758;gene-LOC4327572;gene-LOC4327408;gene-LOC4342277;gene-LOC4334132;gene-LOC4328367;gene-LOC4352215;Oryza_sativa_newGene_939;gene-LOC9266865
MSTRG.3194.1	gene-LOC4325228;gene-LOC4326755;gene-LOC9267926;gene-LOC4341038;gene-LOC9269794;Oryza_sativa_newGene_3696;gene-LOC112937005;gene-LOC112938290;gene-LOC107279016;gene-LOC4338594;gene-LOC107276691;gene-LOC4324478;gene-LOC107276551;Oryza_sativa_newGene_4072;Oryza_sativa_newGene_5039;gene-LOC107276374;gene-LOC4328942;gene-LOC9269957;gene-LOC112938816;gene-LOC107277840;gene-LOC107276505;gene-LOC1072805…
MSTRG.10098.3	gene-LOC4352635;Oryza_sativa_newGene_3699;gene-LOC4339159;gene-LOC4337395;gene-LOC4339775;gene-LOC4325563;Oryza_sativa_newGene_104;gene-LOC4334567;gene-LOC4326686;Oryza_sativa_newGene_65;gene-LOC4332525;gene-LOC4325716;gene-LOC4349271;gene-LOC4335345;gene-LOC107279615;gene-LOC107277040;gene-LOC9267334;Oryza_sativa_newGene_6545;gene-LOC4325638;gene-LOC107276677;Oryza_sativa_newGene_3784;gene-LOC10…
MSTRG.27726.1	gene-LOC4349586;gene-LOC4329437;gene-LOC9268777;gene-LOC4341022;gene-LOC4338840;gene-LOC4350336;gene-LOC112939915;gene-LOC4343770;Oryza_sativa_newGene_5053;gene-LOC4341280
MSTRG.28440.1	gene-LOC4325228;gene-LOC4326755;gene-LOC9267926;gene-LOC4341038;gene-LOC9269794;Oryza_sativa_newGene_3696;gene-LOC112937005;gene-LOC112938290;gene-LOC107279016;gene-LOC4338594;gene-LOC107276691;gene-LOC4324478;gene-LOC107276551;Oryza_sativa_newGene_4072;Oryza_sativa_newGene_5039;gene-LOC107276374;gene-LOC4328942;gene-LOC9269957;gene-LOC112938816;gene-LOC107277840;gene-LOC107276505;gene-LOC1072805…
MSTRG.1195.5	gene-LOC4336461;Oryza_sativa_newGene_5224;gene-LOC4350554;Oryza_sativa_newGene_2175;gene-LOC4335099;gene-LOC4324438;gene-LOC4325928;gene-LOC4352886;gene-LOC4334534;Oryza_sativa_newGene_6710;gene-LOC4352853;gene-LOC4347911;gene-LOC4337703;gene-LOC4350116;gene-LOC4349025;gene-LOC4334277;gene-LOC4339820;gene-LOC107279141;gene-LOC4342282;gene-LOC4336531;gene-LOC9270027;gene-LOC9267006;gene-LOC4333479…
MSTRG.30512.1	Oryza_sativa_newGene_3828;Oryza_sativa_newGene_5033;gene-LOC4331542;gene-LOC4340253;gene-LOC9267888;gene-LOC9267881;Oryza_sativa_newGene_1294;gene-LOC4343453;gene-LOC4326752;Oryza_sativa_newGene_1870;gene-LOC4349583;gene-LOC112937018;gene-LOC112938281;gene-LOC107279153;gene-LOC4341847;gene-LOC4344977;gene-LOC4328447;gene-LOC107279363;gene-LOC4334871;gene-LOC107281942;Oryza_sativa_newGene_3563;gen…
MSTRG.8974.1	gene-LOC4344587;gene-LOC4349922;gene-LOC4332736;Oryza_sativa_newGene_5175;gene-LOC4345891;gene-LOC107276085;gene-LOC4347140;gene-LOC112936001;gene-LOC4326595;gene-LOC4348669;gene-LOC4349509;Oryza_sativa_newGene_3206;Oryza_sativa_newGene_6869;gene-LOC4349930;gene-LOC4341075;gene-LOC9269642;gene-LOC9269556;gene-LOC4345952;gene-LOC4346700;Oryza_sativa_newGene_1762;gene-LOC4340074;gene-LOC4324669;gen…
MSTRG.20613.2	gene-LOC107276355;gene-LOC107277083;gene-LOC107281280;gene-LOC4335131;gene-LOC107275768;gene-LOC107281568;gene-LOC112936349;gene-LOC107278681;Oryza_sativa_newGene_5388;gene-LOC112938810;gene-LOC4323850;gene-LOC112938366;gene-LOC107280591;gene-LOC107280624;Oryza_sativa_newGene_2752;gene-LOC112936904;gene-LOC4349136;gene-LOC107280007;Oryza_sativa_newGene_1937;gene-LOC112937012;gene-LOC107279469;gen…
MSTRG.10012.1	gene-LOC112936589;gene-LOC9271199;gene-LOC112936852;Oryza_sativa_newGene_2427;gene-LOC4334639;gene-LOC4332675;gene-LOC4334104;Oryza_sativa_newGene_998
MSTRG.18262.2	gene-LOC112936904;gene-LOC4349136;gene-LOC107280007;gene-LOC4341383;Oryza_sativa_newGene_1937;gene-LOC112937012;gene-LOC107280785;Oryza_sativa_newGene_1689;gene-LOC9267797;gene-LOC107279018;gene-LOC9266969;Oryza_sativa_newGene_5388;gene-LOC112938810;gene-LOC4323850;gene-LOC112938366;gene-LOC107280591;gene-LOC107280624;Oryza_sativa_newGene_2752;gene-LOC107281749;gene-LOC107275993;gene-LOC9270993;O…
MSTRG.18636.1	gene-LOC4328220;gene-LOC9267040;gene-LOC4340248;gene-LOC4334509;gene-LOC4333696;gene-LOC4348743;gene-LOC4345711;gene-LOC4332024;gene-LOC107277700;gene-LOC9270012;gene-LOC107278219;gene-LOC4352631;gene-LOC9268840;gene-LOC107275279;gene-LOC4328678;gene-LOC4324682;gene-LOC4330678;gene-LOC4351289;gene-LOC107275638;gene-LOC9272050;gene-LOC4342815;gene-LOC4344789;gene-LOC4350929;gene-LOC4350559;gene-LO…
MSTRG.15205.1	Oryza_sativa_newGene_4860;gene-LOC4349929;gene-LOC4333193;gene-LOC9270017;Oryza_sativa_newGene_6738;gene-LOC4340134;gene-LOC4339330;gene-LOC4344096;gene-LOC4336593;gene-LOC4342488;gene-LOC4347431;gene-LOC4344661;gene-LOC9271868;Oryza_sativa_newGene_3440;gene-LOC107275480;gene-LOC4348381;gene-LOC107277611;Oryza_sativa_newGene_2189;Oryza_sativa_newGene_2356;gene-LOC4350683;gene-LOC4340167;gene-LOC4…
MSTRG.11623.1	gene-LOC4329275;gene-LOC9267707;gene-LOC4327221;Oryza_sativa_newGene_2356;Oryza_sativa_newGene_1363
MSTRG.7119.1	gene-LOC4325228;gene-LOC4326755;gene-LOC9267926;gene-LOC4341038;gene-LOC9269794;Oryza_sativa_newGene_3696;gene-LOC112937005;gene-LOC112938290;gene-LOC107279016;gene-LOC4338594;gene-LOC107276691;gene-LOC4324478;gene-LOC107276551;Oryza_sativa_newGene_4072;Oryza_sativa_newGene_5039;gene-LOC107276374;gene-LOC4328942;gene-LOC9269957;gene-LOC112938816;gene-LOC107277840;gene-LOC107276505;gene-LOC1072805…
MSTRG.5717.1	gene-LOC107276355;gene-LOC107277083;gene-LOC107281280;gene-LOC4335131;gene-LOC4335136;gene-LOC107275768;gene-LOC107281568;gene-LOC112936349;gene-LOC107278681;Oryza_sativa_newGene_5388;gene-LOC112938810;gene-LOC4323850;gene-LOC112938366;gene-LOC107280591;gene-LOC107280624;Oryza_sativa_newGene_2752;gene-LOC112936904;gene-LOC4349136;gene-LOC107280007;gene-LOC4341383;Oryza_sativa_newGene_1937;gene-LO…
MSTRG.20472.1	gene-LOC107276199;Oryza_sativa_newGene_6294;gene-LOC9268430;Oryza_sativa_newGene_1273;gene-LOC112938224;gene-LOC107275774;gene-LOC4335576;gene-LOC4332981;gene-LOC112938581;Oryza_sativa_newGene_1563;gene-LOC107276944;gene-LOC4340527;gene-LOC4323929;gene-LOC107279170;gene-LOC4338211;gene-LOC4346592;Oryza_sativa_newGene_6420;gene-LOC9268479;gene-LOC4344618;gene-LOC107276096;gene-LOC112937968;gene-LO…
MSTRG.18273.1	gene-LOC4327554;Oryza_sativa_newGene_4830;gene-LOC4337981;gene-LOC4325013;Oryza_sativa_newGene_2483;Oryza_sativa_newGene_3443;Oryza_sativa_newGene_2129;Oryza_sativa_newGene_5298;gene-LOC107277001;gene-LOC4343671;Oryza_sativa_newGene_1219;gene-LOC107281854;gene-LOC4329938;gene-LOC4327996
MSTRG.26592.1	gene-LOC4350236;Oryza_sativa_newGene_163;gene-LOC4349136;gene-LOC4334331;gene-LOC9268854;gene-LOC4332093;gene-LOC9266414;Oryza_sativa_newGene_1516;gene-LOC4338145;gene-LOC107280693;gene-LOC107280691;gene-LOC4324794;gene-LOC4342689;gene-LOC4333710;Oryza_sativa_newGene_6041;gene-LOC9268054;gene-LOC4342552;gene-LOC4348896;gene-LOC4325353;gene-LOC107279795;gene-LOC107281072;Oryza_sativa_newGene_6717;…
MSTRG.5649.40	gene-LOC107278437;gene-LOC4328526;gene-LOC4336747;gene-LOC4349612;gene-LOC4330970;gene-LOC4337235;gene-LOC107281086;Oryza_sativa_newGene_6768;gene-LOC4335063;gene-LOC4335069;Oryza_sativa_newGene_5868;gene-LOC4340921;gene-LOC107280532;gene-LOC9267500;gene-LOC107280424;Oryza_sativa_newGene_4258;gene-LOC4332267;gene-LOC4342786;gene-LOC9267882;gene-LOC4324855;gene-LOC4349430;gene-LOC107275748;gene-LO…
MSTRG.5638.2	gene-LOC4326752;gene-LOC4340641;Oryza_sativa_newGene_1870;gene-LOC4348740;gene-LOC112937018;gene-LOC112938281;gene-LOC107278210;Oryza_sativa_newGene_1697;gene-LOC112937006;gene-LOC112938299;Oryza_sativa_newGene_2841;Oryza_sativa_newGene_1841;Oryza_sativa_newGene_5033;gene-LOC4351203;gene-LOC4331542;gene-LOC9269956;gene-LOC4328165;Oryza_sativa_newGene_1294;gene-LOC4343453;gene-LOC107280678;gene-LO…
MSTRG.15235.1	gene-LOC4326752;gene-LOC4340641;Oryza_sativa_newGene_1870;gene-LOC112937018;gene-LOC112938281;gene-LOC4338838;gene-LOC107278210;Oryza_sativa_newGene_1697;gene-LOC112937006;gene-LOC112938299;Oryza_sativa_newGene_2841;Oryza_sativa_newGene_1841;Oryza_sativa_newGene_5033;gene-LOC4351203;gene-LOC4331542;gene-LOC9269956;gene-LOC4328165;gene-LOC4343453;gene-LOC4342545;gene-LOC107278743;gene-LOC112936609…
MSTRG.18200.1	gene-LOC4336295;gene-LOC4329576;gene-LOC112936908;Oryza_sativa_newGene_165;gene-LOC4347143;Oryza_sativa_newGene_1872;gene-LOC4352426;gene-LOC4333698;gene-LOC4336468;gene-LOC4337258;gene-LOC112937977;Oryza_sativa_newGene_1681;gene-LOC4330542;gene-LOC4346153;gene-LOC107280797;Oryza_sativa_newGene_3841;gene-LOC4342631;Oryza_sativa_newGene_6421;gene-LOC4334321;gene-LOC4350286;gene-LOC107275468;gene-L…
MSTRG.8698.2	gene-LOC4340248;gene-LOC4348262;gene-LOC4334509;gene-LOC4346370;gene-LOC4333696;gene-LOC4348743;gene-LOC4336469;gene-LOC4332024;gene-LOC107277700;gene-LOC9270012;gene-LOC107278219;gene-LOC4352631;gene-LOC107275279;gene-LOC4324682;gene-LOC9270747;gene-LOC4343292;gene-LOC4336225;gene-LOC4350638;gene-LOC4330678;gene-LOC4351289;gene-LOC107275638;gene-LOC9267507;gene-LOC4348836;gene-LOC9272050;gene-LO…
MSTRG.12770.2	Oryza_sativa_newGene_5481;Oryza_sativa_newGene_3188;gene-LOC4345919;gene-LOC4340014;Oryza_sativa_newGene_4291;gene-LOC4332354;gene-LOC4343321;gene-LOC107281881;gene-LOC107277282;gene-LOC112939096
MSTRG.20691.1	gene-LOC107276359;gene-LOC4339019;gene-LOC4348021;Oryza_sativa_newGene_6722
MSTRG.7786.1	gene-LOC4351198;gene-LOC107281363;gene-LOC4339856;gene-LOC4332316;gene-LOC107277113;gene-LOC107278254;Oryza_sativa_newGene_1033;gene-LOC4336606;gene-LOC4340306;gene-LOC107275499;gene-LOC4339384;gene-LOC112937984;gene-LOC112939724;gene-LOC107278517;Oryza_sativa_newGene_6865;gene-LOC107276183;gene-LOC4330893;gene-LOC107277759;gene-LOC107280272;gene-LOC4337939;gene-LOC107278487;gene-LOC4329943;gene-…
MSTRG.19191.1	gene-LOC4332903;gene-LOC4349052;gene-LOC112937408;gene-LOC4329816;gene-LOC4338714;gene-LOC4337983;Oryza_sativa_newGene_4299;gene-LOC107276761;gene-LOC4347756;gene-LOC4349744;gene-LOC4352652;gene-LOC107279800;gene-LOC4327351;gene-LOC4334040;gene-LOC4328449;gene-LOC9271284;gene-LOC4332811;gene-LOC4352231
MSTRG.28323.14	gene-LOC4352415;gene-LOC4335761;gene-LOC4338876;gene-LOC9269203;gene-LOC9267538;gene-LOC4324303;gene-LOC4324309;Oryza_sativa_newGene_1542;gene-LOC4346945;gene-LOC4346940;gene-LOC4329786;gene-LOC4326631;gene-LOC4352388;gene-LOC4327585;Oryza_sativa_newGene_7159;Oryza_sativa_newGene_6071;gene-LOC4341323;gene-LOC4352686;Oryza_sativa_newGene_1089;gene-LOC4349921;gene-LOC4347569;gene-LOC4342799;gene-LO…
MSTRG.7540.7	gene-LOC112936904;gene-LOC4349136;gene-LOC107280007;Oryza_sativa_newGene_1937;gene-LOC112937012;gene-LOC107280785;Oryza_sativa_newGene_1689;gene-LOC9267797;gene-LOC107279018;gene-LOC9266969;Oryza_sativa_newGene_5388;gene-LOC112938810;gene-LOC4323850;gene-LOC112938366;gene-LOC107280591;gene-LOC107280624;Oryza_sativa_newGene_2752;gene-LOC107281749;gene-LOC107275993;gene-LOC9270993;Oryza_sativa_newG…
MSTRG.15569.1	gene-LOC4344776;Oryza_sativa_newGene_3035;gene-LOC4339871;gene-LOC4334907;gene-LOC4349248;Oryza_sativa_newGene_4272;gene-LOC4340984;Oryza_sativa_newGene_6725;gene-LOC107276415;gene-LOC4334639;Oryza_sativa_newGene_3436;gene-LOC112938008;gene-LOC107276635;gene-LOC112938998;gene-LOC4330819
MSTRG.24116.1	gene-LOC4352416;gene-LOC4335761;gene-LOC9269978;gene-LOC9267538;gene-LOC4342474;gene-LOC4331255;gene-LOC4328149;gene-LOC4333803;Oryza_sativa_newGene_1545;gene-LOC4339284;gene-LOC4338625;gene-LOC4342791;gene-LOC4346945;gene-LOC4329786;gene-LOC4338621;gene-LOC4334266;gene-LOC4326631;gene-LOC4352388;gene-LOC4328555;gene-LOC4327585;Oryza_sativa_newGene_7159;Oryza_sativa_newGene_6071;gene-LOC4352686;g…
MSTRG.25220.3	gene-LOC4345457;gene-LOC4334866;gene-LOC107275911;Oryza_sativa_newGene_5903;gene-LOC4338633;gene-LOC107276878;gene-LOC4331425;gene-LOC4332998;gene-LOC4340612;gene-LOC4345701;gene-LOC4347928;gene-LOC4336786;gene-LOC4345071;gene-LOC107281103;gene-LOC107276135;gene-LOC9270588
MSTRG.30157.1	gene-LOC107279585;gene-LOC4329961;gene-LOC4336649;Oryza_sativa_newGene_4596;gene-LOC4342274;gene-LOC4332850;gene-LOC107276661;Oryza_sativa_newGene_2063;gene-LOC4341220
MSTRG.15912.3	gene-LOC4350107;gene-LOC4337180;Oryza_sativa_newGene_3828;Oryza_sativa_newGene_5033;gene-LOC4351203;gene-LOC4331542;gene-LOC9269956;gene-LOC4328165;Oryza_sativa_newGene_1294;gene-LOC4343453;gene-LOC4326752;gene-LOC4340641;Oryza_sativa_newGene_1870;gene-LOC4348740;gene-LOC112937018;gene-LOC112938281;gene-LOC4346849;Oryza_sativa_newGene_4062;gene-LOC107279153;gene-LOC4341847;gene-LOC4344977;gene-LO…
MSTRG.2644.2	gene-LOC4345964;gene-LOC4329015;gene-LOC4332903;gene-LOC4347681;gene-LOC4343043;gene-LOC107277586;gene-LOC4344217;gene-LOC4324766;Oryza_sativa_newGene_2692;gene-LOC4352652;gene-LOC4330240;gene-LOC4329816;gene-LOC4348963;gene-LOC4348330;gene-LOC4348526;gene-LOC4328958;gene-LOC112939880;gene-LOC4333113;gene-LOC4350828;gene-LOC107276449;gene-LOC4344289
MSTRG.22406.1	Oryza_sativa_newGene_5481;gene-LOC4340014;gene-LOC4346257;Oryza_sativa_newGene_1243;gene-LOC4344223;Oryza_sativa_newGene_4206;gene-LOC107275854;gene-LOC4337151;Oryza_sativa_newGene_3640
MSTRG.30852.13	gene-LOC4349885;gene-LOC4329105;gene-LOC4329102;gene-LOC4331606;gene-LOC4352598;gene-LOC4338573;gene-LOC4337397;Oryza_sativa_newGene_4784;gene-LOC4331312;gene-LOC107280858
MSTRG.1488.1	gene-LOC107281212;gene-LOC107280433;gene-LOC112938301;gene-LOC107278490;gene-LOC107281954;gene-LOC107275355;Oryza_sativa_newGene_1297;Oryza_sativa_newGene_1292;Oryza_sativa_newGene_5997;gene-LOC107276500;Oryza_sativa_newGene_550;gene-LOC107281975;gene-LOC107281976;gene-LOC107281972;gene-LOC9268028;gene-LOC112936616;gene-LOC112936908;gene-LOC4346767;gene-LOC4347143;Oryza_sativa_newGene_1872;gene-L…
MSTRG.22757.5	gene-LOC4349587;gene-LOC9267509;Oryza_sativa_newGene_728;gene-LOC4324565;gene-LOC4335110;gene-LOC4340579;gene-LOC9266846;gene-LOC4343395;gene-LOC4344701;gene-LOC4329852;gene-LOC4349051;gene-LOC4352593;gene-LOC4326607;gene-LOC107275739;gene-LOC4339773;gene-LOC9270785;gene-LOC4334908;gene-LOC4349046;Oryza_sativa_newGene_3373;gene-LOC4345425;gene-LOC107279878;gene-LOC4324262;Oryza_sativa_newGene_528…
MSTRG.16104.1	Oryza_sativa_newGene_2564;gene-LOC4337746;gene-LOC107278012;gene-LOC107276733;gene-LOC4350016;Oryza_sativa_newGene_923;gene-LOC107278198;Oryza_sativa_newGene_4630;gene-LOC4351674;gene-LOC4324787;gene-LOC9270574;gene-LOC107276661;gene-LOC4328483;gene-LOC4340415
MSTRG.22685.1	Oryza_sativa_newGene_5012;gene-LOC107275494;Oryza_sativa_newGene_3767;Oryza_sativa_newGene_5037;gene-LOC4339061;gene-LOC107280629;gene-LOC4326754;gene-LOC112937620;Oryza_sativa_newGene_6224;gene-LOC107276858;gene-LOC107275411;gene-LOC107280790;Oryza_sativa_newGene_628;gene-LOC9271004;gene-LOC4328502;gene-LOC107275322;gene-LOC112939317;gene-LOC9271298;gene-LOC4344979;Oryza_sativa_newGene_4926;gene…
MSTRG.20353.1	gene-LOC4326754;gene-LOC112937620;gene-LOC107276858;gene-LOC107275411;gene-LOC107280790;Oryza_sativa_newGene_628;Oryza_sativa_newGene_4145;gene-LOC107280250;gene-LOC107276697;gene-LOC107275639;Oryza_sativa_newGene_3767;Oryza_sativa_newGene_5037;gene-LOC4339061;gene-LOC107280629;Oryza_sativa_newGene_5942;Oryza_sativa_newGene_3851;gene-LOC4349526;gene-LOC9271148;Oryza_sativa_newGene_2023;gene-LOC92…
MSTRG.18916.1	gene-LOC107280003;gene-LOC4343748;gene-LOC112939257;gene-LOC107277606;gene-LOC4333163;Oryza_sativa_newGene_6985;Oryza_sativa_newGene_2619;gene-LOC4344333;gene-LOC4341085;gene-LOC4342974;gene-LOC4335157;Oryza_sativa_newGene_4459;gene-LOC107276489;gene-LOC4327080;gene-LOC4325903;gene-LOC107275720;Oryza_sativa_newGene_5952;gene-LOC107279777;gene-LOC4352541;gene-LOC107276774;gene-LOC107279473;Oryza_s…
MSTRG.18266.3	Oryza_sativa_newGene_3803;gene-LOC4342882;gene-LOC4324413;Oryza_sativa_newGene_3136;gene-LOC4334352;Oryza_sativa_newGene_7105;gene-LOC4328040;Oryza_sativa_newGene_4195;gene-LOC4323905
MSTRG.8266.7	gene-LOC112936904;gene-LOC4349136;gene-LOC107280007;Oryza_sativa_newGene_1937;gene-LOC112937012;gene-LOC107280785;Oryza_sativa_newGene_1689;gene-LOC9267797;gene-LOC107279018;gene-LOC9266969;gene-LOC4344824;Oryza_sativa_newGene_5388;gene-LOC112938810;gene-LOC4323850;gene-LOC112938366;gene-LOC107280591;gene-LOC107280624;Oryza_sativa_newGene_2752;gene-LOC107281749;gene-LOC107275993;gene-LOC9270993;O…
MSTRG.1776.1	gene-LOC9269613;gene-LOC107281901;gene-LOC4337698;Oryza_sativa_newGene_1454;gene-LOC9270490;gene-LOC4327675;gene-LOC107275482;gene-LOC4335957;Oryza_sativa_newGene_5906;Oryza_sativa_newGene_3593;gene-LOC4332386;gene-LOC107277826;gene-LOC107280046;gene-LOC107276909;gene-LOC4343366;gene-LOC9272037;gene-LOC4337218;gene-LOC107281885;gene-LOC4341917
MSTRG.24344.4	gene-LOC9270263;Oryza_sativa_newGene_2933;gene-LOC9266807;gene-LOC112936858;gene-LOC107277419;gene-LOC9269473;gene-LOC4330140;gene-LOC4329603;gene-LOC4340280;gene-LOC4344651;gene-LOC4352251;gene-LOC9269147
MSTRG.28629.1	gene-LOC9268005;Oryza_sativa_newGene_553;gene-LOC4329576;gene-LOC4346767;gene-LOC4326828;Oryza_sativa_newGene_6294;gene-LOC4330386;gene-LOC9268430;Oryza_sativa_newGene_1273;gene-LOC112939072;gene-LOC112938224;gene-LOC107277432;gene-LOC112939025;gene-LOC107275774;gene-LOC107276186;gene-LOC4335576;gene-LOC107278488;gene-LOC4325734;Oryza_sativa_newGene_1281;gene-LOC4338851;gene-LOC9272697;gene-LOC43…
MSTRG.18647.3	gene-LOC4336298;gene-LOC9271215;Oryza_sativa_newGene_2218;gene-LOC4352271;gene-LOC112937810;gene-LOC4344220;gene-LOC4348233;Oryza_sativa_newGene_4700;gene-LOC4328567;gene-LOC4327050;gene-LOC112938696;gene-LOC4332978;gene-LOC4345291;gene-LOC4327882;gene-LOC9271603;gene-LOC4326563;gene-LOC4336891;gene-LOC4337899;gene-LOC4332749;gene-LOC9268609;gene-LOC9271721;gene-LOC4342488;Oryza_sativa_newGene_53…
MSTRG.18190.1	Oryza_sativa_newGene_1706;gene-LOC4345816;gene-LOC9270864;gene-LOC4325434;gene-LOC9268811
MSTRG.23275.16	gene-LOC4350011;Oryza_sativa_newGene_6330;gene-LOC112936113;Oryza_sativa_newGene_7135;gene-LOC107276213;Oryza_sativa_newGene_4494;Oryza_sativa_newGene_3947
MSTRG.20381.1	gene-LOC4351491;gene-LOC4329837;gene-LOC4352736;gene-LOC4332502;gene-LOC4340273;gene-LOC4347161;gene-LOC4336584;gene-LOC4336510;gene-LOC4325064;gene-LOC4325068;gene-LOC4325102;gene-LOC4351108;gene-LOC4327499;Oryza_sativa_newGene_58;gene-LOC4325162;gene-LOC4348543;gene-LOC4326647;gene-LOC9269609;Oryza_sativa_newGene_601;gene-LOC4347319;gene-LOC9269169;gene-LOC4339121;gene-LOC4348660;gene-LOC434847…
MSTRG.12448.3	gene-LOC4339655;Oryza_sativa_newGene_5166;Oryza_sativa_newGene_4522;gene-LOC4341164;gene-LOC4348671;gene-LOC4331778;gene-LOC4334173;gene-LOC4327056;gene-LOC4327506;gene-LOC107275574;gene-LOC4336335;gene-LOC107278247
MSTRG.22572.3	gene-LOC4351427;gene-LOC4348546;Oryza_sativa_newGene_4228;gene-LOC9271219;gene-LOC9267324;gene-LOC9269917;Oryza_sativa_newGene_2478;gene-LOC4336188;gene-LOC4350137;gene-LOC4344202;gene-LOC4328006;gene-LOC4333001;gene-LOC112937911;gene-LOC4338875;gene-LOC4336035;gene-LOC107275828;gene-LOC4327224;gene-LOC4328627;gene-LOC4323897;gene-LOC4332809;Oryza_sativa_newGene_3212;Oryza_sativa_newGene_4702;gen…
MSTRG.23300.1	gene-LOC112936574;gene-LOC107276472;gene-LOC112939653;Oryza_sativa_newGene_2633;Oryza_sativa_newGene_1557;gene-LOC4350038;Oryza_sativa_newGene_5387;Oryza_sativa_newGene_5035;gene-LOC107281735;gene-LOC112936367;gene-LOC112936360;gene-LOC107281655;gene-LOC4349572;gene-LOC4330449;gene-LOC4336845;gene-LOC107276497;gene-LOC4333723;gene-LOC107277308;gene-LOC107278464;Oryza_sativa_newGene_3709;Oryza_sat…
MSTRG.1368.2	gene-LOC4348060;gene-LOC4335216;gene-LOC4329681;gene-LOC107276624;gene-LOC4330195;gene-LOC4330191;gene-LOC4327489;gene-LOC4332905;gene-LOC4347141;gene-LOC4328524;gene-LOC4336741;gene-LOC4351776;gene-LOC4351777;gene-LOC9266089;gene-LOC4344444;gene-LOC9267023;gene-LOC9267024;gene-LOC107282078;gene-LOC4331787;gene-LOC9271214;gene-LOC4327836;gene-LOC4324712;gene-LOC4346173;Oryza_sativa_newGene_37;Ory…
MSTRG.29272.1	gene-LOC4338059;gene-LOC4344581;gene-LOC4338581;gene-LOC4352416;gene-LOC4334495;gene-LOC4334142;gene-LOC9272106;gene-LOC4327426;gene-LOC4338149;gene-LOC4334611;gene-LOC4331259;gene-LOC4331252;gene-LOC4331255;gene-LOC107278492;gene-LOC4346539;gene-LOC4327743;gene-LOC9269561;gene-LOC4350004;gene-LOC4343473;gene-LOC4344798;gene-LOC4344791;gene-LOC4345227;gene-LOC4342791;gene-LOC4332277;gene-LOC43322…
MSTRG.26881.1	gene-LOC4336656;Oryza_sativa_newGene_4683;gene-LOC9267278;gene-LOC4331200;gene-LOC107275489;gene-LOC4329324;gene-LOC107278992;gene-LOC4347099;gene-LOC107276902;gene-LOC4347286;Oryza_sativa_newGene_6181;gene-LOC4340465
MSTRG.24531.1	gene-LOC107277553;gene-LOC4324112;gene-LOC107278916;gene-LOC107276191;gene-LOC107281369;gene-LOC9266280;Oryza_sativa_newGene_3981;gene-LOC4348539;gene-LOC9272098;gene-LOC4327153;gene-LOC112936007;gene-LOC4326820;gene-LOC4339918;gene-LOC107276644;gene-LOC9270019;gene-LOC107279914;gene-LOC4335166;Oryza_sativa_newGene_3527;gene-LOC4346842;gene-LOC4324846;gene-LOC4330112;gene-LOC107276244;gene-LOC432…
MSTRG.1583.7	gene-LOC4341438;Oryza_sativa_newGene_1062;gene-LOC107278523;gene-LOC4333545;Oryza_sativa_newGene_6484;gene-LOC4335391;Oryza_sativa_newGene_2702;gene-LOC4343404;gene-LOC4341802;gene-LOC107276281;gene-LOC107278688;gene-LOC4333389;gene-LOC4343998;gene-LOC4339671;gene-LOC9271182
MSTRG.9222.2	Oryza_sativa_newGene_1179;gene-LOC4350876;gene-LOC4330185;gene-LOC112939891
[truncated: 506 more rows]
