# Supplementary material for: Genome-Wide Identification and Characterization of Long Non-Coding RNAs in Roots of Rice Seedlings under Nitrogen Deficiency
Source: Plants (Basel). 2023 Nov 30;12(23):4047. doi: 10.3390/plants12234047 (PMC10708291; doi:10.3390/plants12234047)
Supplement: Supplementary file 1 [file plants-12-04047-s001.zip › Table S8.xlsx]

## Sheet: KEGG_pathway_detail
Table S8. KEGG functional annotation of cis-regulated target genes of significantly downregu-lated lncRNAs.
#path_way	A1	A2	A3	B1	B2	B3	C1	C2	C3	Gene_ID
Limonene and pinene degradation(3)	91.639	91.9285	89.5457	76.8523	121.802	125.941	115.529	101.349	125.514	gene-LOC4351061;gene-LOC4330612;gene-LOC4340725
Arachidonic acid metabolism(10)	14.9746	15.0449	14.8529	18.773	15.7208	19.2993	14.9807	14.9091	17.3382	gene-LOC4336033;gene-LOC4332979;gene-LOC4332876;gene-LOC4345369;gene-LOC4350287;gene-LOC4336627;gene-LOC4340341;gene-LOC4334583;gene-LOC4324526;gene-LOC4330235
Carbon metabolism(100)	22.9758	23.1804	22.0807	16.6846	21.3955	21.895	23.2827	22.6675	22.669	gene-LOC4332293;gene-LOC4339420;gene-LOC4351929;gene-LOC4336595;gene-LOC4350528;gene-LOC9268115;gene-LOC4334569;gene-LOC4325632;gene-LOC4347204;gene-LOC4336209;gene-LOC4345657;gene-LOC4334913;gene-LOC4334554;gene-LOC4330413;gene-LOC4341069;gene-LOC4328859;gene-LOC9268154;gene-LOC4344469;gene-LOC4343441;gene-LOC4349051;gene-LOC4327423;gene-LOC4343294;gene-LOC4329889;gene-LOC4331495;gene-LOC4331893…
MAPK signaling pathway - plant(48)	9.10667	9.88571	9.71922	8.67988	9.75373	9.12578	10.3073	9.76835	9.3308	gene-LOC4339461;gene-LOC4346940;gene-LOC4345708;gene-LOC4325148;gene-LOC4339497;Oryza_sativa_newGene_4544;gene-LOC4351576;gene-LOC4329172;gene-LOC4345883;gene-LOC4342522;gene-LOC4342017;gene-LOC4332115;gene-LOC4341778;gene-LOC4336625;gene-LOC4326918;gene-LOC4331814;gene-LOC9267272;gene-LOC9267453;gene-LOC4342799;gene-LOC4348490;gene-LOC4348139;gene-LOC4336822;gene-LOC4337210;gene-LOC4336647;gene-…
Glycosaminoglycan degradation(7)	7.90306	7.9012	7.7307	9.45911	6.42027	4.6272	6.76315	7.5296	7.13987	gene-LOC4335746;gene-LOC4337855;gene-LOC4326816;gene-LOC9270735;gene-LOC4329519;gene-LOC4350674;gene-LOC4352626
Ribosome biogenesis in eukaryotes(46)	6.40426	6.65119	6.35196	9.11611	8.34469	9.82425	7.64373	8.44505	7.82198	gene-LOC4334688;gene-LOC4349717;gene-LOC4326248;gene-LOC4352809;gene-LOC4337024;gene-LOC4344710;gene-LOC107278605;gene-LOC4342750;gene-LOC4351627;gene-LOC4343011;gene-LOC4332742;gene-LOC4337228;gene-LOC4326303;gene-LOC4336577;gene-LOC4350096;gene-LOC4351019;gene-LOC9272369;gene-LOC4332567;gene-LOC4339880;gene-LOC4336833;gene-LOC4340951;gene-LOC4325589;gene-LOC4344186;gene-LOC4327709;gene-LOC43487…
Selenocompound metabolism(4)	33.6145	29.6818	26.7985	22.4452	31.3771	27.1961	33.3436	33.3399	31.7	gene-LOC4337554;gene-LOC4349123;gene-LOC4340912;gene-LOC4330505
Glycerolipid metabolism(28)	12.5604	12.3404	11.8372	8.18795	10.9116	10.2133	12.3453	11.1889	11.9198	gene-LOC4340911;gene-LOC4350695;gene-LOC4342107;gene-LOC4332372;gene-LOC4346971;gene-LOC4330634;gene-LOC4327293;gene-LOC4332345;gene-LOC4344225;gene-LOC4340566;gene-LOC4336744;gene-LOC4339063;gene-LOC4345048;gene-LOC4331045;gene-LOC4351238;gene-LOC4331116;gene-LOC4335812;gene-LOC4329584;gene-LOC4330511;gene-LOC4338045;gene-LOC4337743;gene-LOC4339090;gene-LOC4344495;gene-LOC4347099;gene-LOC4347190…
Indole alkaloid biosynthesis(2)	5.13375	5.34485	5.30497	11.9987	11.5452	13.9241	6.8123	6.58077	5.89511	gene-LOC4351459;gene-LOC4349269
Riboflavin metabolism(14)	9.14819	9.78034	8.66454	6.6412	9.25557	8.30712	10.6691	11.4895	10.6713	gene-LOC4325306;gene-LOC4339881;gene-LOC9272088;gene-LOC9266367;gene-LOC4336286;gene-LOC4332195;gene-LOC4346297;gene-LOC4348834;gene-LOC4336633;gene-LOC4347989;gene-LOC4326240;gene-LOC4347902;gene-LOC9268251;gene-LOC4334460
Mannose type O-glycan biosynthesis(9)	12.4386	11.315	10.9807	10.105	19.4961	17.5492	22.4465	21.0393	22.2466	gene-LOC4326082;gene-LOC4333275;gene-LOC4328225;gene-LOC4329203;gene-LOC9267972;gene-LOC4341034;gene-LOC4348978;gene-LOC4351859;gene-LOC4340861
Various types of N-glycan biosynthesis(14)	11.0882	11.7081	11.2591	12.0493	12.8538	12.2742	12.5115	12.1233	12.1838	gene-LOC9271427;gene-LOC4336813;gene-LOC4336560;gene-LOC4351525;gene-LOC4351626;gene-LOC9267218;gene-LOC4325533;gene-LOC4352649;gene-LOC4348732;gene-LOC4329330;gene-LOC4340636;gene-LOC4333383;gene-LOC9266501;gene-LOC4341323
Isoflavonoid biosynthesis(3)	3.39494	2.17165	1.99835	1.12174	2.12168	2.13611	1.28956	1.182	1.55442	gene-LOC4334182;gene-LOC4334183;gene-LOC4334186
Glutathione metabolism(53)	10.7682	12.0475	11.0918	5.98346	8.77626	6.31948	7.88456	8.12804	8.25792	gene-LOC4349197;gene-LOC4343165;gene-LOC4331112;gene-LOC4349192;gene-LOC4331534;gene-LOC4346877;gene-LOC4325712;gene-LOC9270353;gene-LOC4344397;gene-LOC4332456;gene-LOC4349203;gene-LOC4329321;gene-LOC4340581;gene-LOC4340998;gene-LOC4325766;gene-LOC4349405;gene-LOC4347750;gene-LOC4348623;gene-LOC4349181;Oryza_sativa_newGene_4530;gene-LOC9269342;gene-LOC4346078;gene-LOC4335202;gene-LOC9268428;gene-…
Porphyrin and chlorophyll metabolism(30)	10.4514	10.9169	10.6119	10.0517	11.1364	13.8923	14.3105	11.9058	16.8894	gene-LOC4344475;gene-LOC4331611;gene-LOC4338537;gene-LOC9269489;gene-LOC4328432;gene-LOC4326635;gene-LOC4332771;gene-LOC4349433;gene-LOC4334497;gene-LOC4334537;gene-LOC4343839;gene-LOC4348648;gene-LOC4328240;gene-LOC4349004;gene-LOC4341997;gene-LOC107277220;gene-LOC4323939;gene-LOC4341998;gene-LOC4346136;gene-LOC4338884;gene-LOC4337415;gene-LOC4349044;gene-LOC112938752;gene-LOC4333604;gene-LOC433…
Lysine degradation(18)	7.68577	7.67591	7.41618	8.13807	8.97665	9.37305	8.19692	8.28707	7.6551	gene-LOC4332612;gene-LOC4329647;gene-LOC4343074;gene-LOC4324588;gene-LOC4330940;gene-LOC4326952;gene-LOC4330010;gene-LOC4330479;gene-LOC4346857;gene-LOC4339168;gene-LOC4346352;gene-LOC4344819;gene-LOC4337088;gene-LOC4336555;gene-LOC4327359;gene-LOC4350865;gene-LOC4352779;gene-LOC4345509
Histidine metabolism(2)	113.7	118.517	113.537	50.8714	75.8997	80.5279	50.9009	52.4851	38.6306	gene-LOC9270894;gene-LOC4329593
Galactose metabolism(8)	16.6601	18.4238	18.4593	6.48784	11.0826	10.8623	14.7798	13.7375	15.0262	gene-LOC4345925;gene-LOC4346383;gene-LOC4344351;gene-LOC4340274;gene-LOC4336183;gene-LOC4342703;gene-LOC4325200;gene-LOC9271916
Butanoate metabolism(5)	25.0886	20.516	20.5017	23.1785	20.7584	23.6113	26.5561	26.3331	24.3041	gene-LOC4336983;gene-LOC4326906;gene-LOC4333932;gene-LOC4328053;gene-LOC4345787
Pyruvate metabolism(7)	24.7702	28.2478	27.0983	23.3751	30.2417	32.3404	34.4362	33.5989	33.536	gene-LOC4338161;gene-LOC4340702;gene-LOC4347581;gene-LOC4337361;gene-LOC4332736;gene-LOC4344858;gene-LOC4347172
Starch and sucrose metabolism(134)	5.85614	5.49775	5.47	6.09954	5.56766	5.35854	5.4903	5.27256	5.33253	gene-LOC4338099;gene-LOC9269962;gene-LOC4343706;gene-LOC4337312;gene-LOC4330709;gene-LOC4326749;gene-LOC4343248;gene-LOC4343699;gene-LOC4328527;gene-LOC4332724;gene-LOC107275816;gene-LOC4336181;gene-LOC4325832;gene-LOC4341204;gene-LOC4332950;gene-LOC4334921;gene-LOC4326520;gene-LOC4342405;gene-LOC4333134;gene-LOC4343490;gene-LOC9269493;gene-LOC4340645;gene-LOC4344560;gene-LOC4325836;gene-LOC43363…
Stilbenoid, diarylheptanoid and gingerol biosynthesis(26)	2.61756	2.26103	2.04615	1.24871	1.87794	1.43028	2.6049	2.60162	2.43389	gene-LOC4345187;gene-LOC4344921;gene-LOC4338103;gene-LOC4339188;gene-LOC4346205;gene-LOC4350344;gene-LOC4347397;gene-LOC4336938;gene-LOC4329329;gene-LOC4348504;gene-LOC9268895;gene-LOC4350342;gene-LOC4329959;gene-LOC4338409;gene-LOC4350635;gene-LOC4336306;gene-LOC107280598;gene-LOC4340338;gene-LOC4331867;gene-LOC107276706;gene-LOC4348146;gene-LOC9268204;gene-LOC4337310;gene-LOC4329324;gene-LOC433…
RNA transport(108)	9.81879	9.98553	9.27466	9.6495	8.62527	9.75105	8.86233	9.20388	9.25132	gene-LOC4336300;gene-LOC4327063;gene-LOC4349446;gene-LOC9266519;gene-LOC4324360;gene-LOC4330841;gene-LOC4339683;gene-LOC4324750;gene-LOC4347736;gene-LOC9271052;gene-LOC4346861;gene-LOC4331104;gene-LOC4352805;gene-LOC4349880;gene-LOC4352852;gene-LOC9269845;gene-LOC4326652;gene-LOC4326622;gene-LOC4324307;gene-LOC4340958;gene-LOC4328847;gene-LOC4351115;gene-LOC4344544;gene-LOC107276285;gene-LOC92726…
Flavonoid biosynthesis(26)	2.72013	2.65459	2.48266	2.26894	3.28322	3.21067	5.00643	4.6855	3.93027	gene-LOC4332499;gene-LOC4334886;gene-LOC4327401;gene-LOC4332756;gene-LOC4341690;gene-LOC4343822;gene-LOC4341576;Oryza_sativa_newGene_394;gene-LOC4337100;gene-LOC4343319;gene-LOC4336957;gene-LOC4349607;gene-LOC4340967;gene-LOC4351321;gene-LOC4349156;gene-LOC4330843;gene-LOC4339387;gene-LOC9269169;gene-LOC4337101;Oryza_sativa_newGene_1787;gene-LOC4347407;gene-LOC4341771;Oryza_sativa_newGene_1788;ge…
Caffeine metabolism(1)	119.654	121.567	105.926	40.4889	71.4971	79.4952	45.6269	53.7927	38.7386	gene-LOC4324793
Spliceosome(128)	9.98087	10.6008	10.4232	12.5903	11.9884	13.3637	11.5964	11.3849	11.1394	gene-LOC4348552;gene-LOC4345304;gene-LOC4330772;gene-LOC4337972;gene-LOC4331537;gene-LOC4332350;gene-LOC4350353;gene-LOC4343955;gene-LOC4328758;gene-LOC4328024;gene-LOC4340589;gene-LOC4324332;gene-LOC4329903;gene-LOC4351424;gene-LOC4345578;gene-LOC4330987;gene-LOC4337540;gene-LOC4333005;gene-LOC4338552;gene-LOC112939608;gene-LOC4328133;gene-LOC4349881;gene-LOC4345884;gene-LOC4346231;gene-LOC92708…
Sphingolipid metabolism(21)	19.8115	18.7128	18.1367	12.5776	16.9606	16.6751	18.0998	16.8385	18.3309	gene-LOC4344674;gene-LOC4326459;Oryza_sativa_newGene_3296;gene-LOC9266472;gene-LOC4329785;Oryza_sativa_newGene_2449;gene-LOC4327845;gene-LOC4349589;gene-LOC4348876;gene-LOC4330439;gene-LOC4330600;gene-LOC9268048;gene-LOC4344415;gene-LOC4349120;gene-LOC4327145;gene-LOC4350171;gene-LOC4343607;gene-LOC4332274;gene-LOC4336541;gene-LOC4330718;gene-LOC4330198
Isoquinoline alkaloid biosynthesis(4)	0.901421	0.976107	0.979599	0.898985	0.823924	1.00258	1.95342	1.82222	2.14531	gene-LOC4333208;gene-LOC4340297;gene-LOC4346236;gene-LOC112936592
N-Glycan biosynthesis(8)	12.5514	12.7852	11.9017	8.42266	12.2527	10.6476	15.2657	15.1821	15.0384	gene-LOC4330363;gene-LOC4351216;gene-LOC4329853;gene-LOC4336325;gene-LOC4336162;gene-LOC4332492;gene-LOC4344180;gene-LOC4342475
Pantothenate and CoA biosynthesis(12)	18.938	18.1528	18.2627	11.4641	18.8525	18.3326	18.7684	17.6497	17.9667	gene-LOC4327558;gene-LOC4340439;gene-LOC4330657;gene-LOC4343249;gene-LOC4342557;gene-LOC4337360;gene-LOC4349713;gene-LOC4326739;gene-LOC9271371;gene-LOC4340408;gene-LOC107275880;gene-LOC4337046
Tropane, piperidine and pyridine alkaloid biosynthesis(14)	13.2972	13.1344	13.2986	8.64929	12.0437	11.6159	13.3676	12.3438	13.5902	gene-LOC4332377;gene-LOC4344234;gene-LOC4343673;gene-LOC4350712;gene-LOC4340970;gene-LOC4348108;gene-LOC4351017;gene-LOC4326814;gene-LOC4340945;gene-LOC4332376;gene-LOC4332375;gene-LOC4338296;gene-LOC4335335;gene-LOC4336153
SNARE interactions in vesicular transport(19)	21.6688	22.3755	21.4712	14.7815	23.086	18.6608	22.3829	22.4276	23.1147	gene-LOC4331882;gene-LOC4339549;gene-LOC4342474;gene-LOC4340278;gene-LOC4345680;gene-LOC4330214;gene-LOC4348130;gene-LOC4343440;gene-LOC4328159;gene-LOC4333608;gene-LOC4352920;gene-LOC4327678;gene-LOC4324558;gene-LOC4334472;gene-LOC4325070;gene-LOC4328103;gene-LOC107276918;gene-LOC4334356;gene-LOC4347065
Glycosylphosphatidylinositol (GPI)-anchor biosynthesis(11)	5.24592	5.36176	5.86104	7.43409	7.06756	6.65004	6.68197	7.18364	6.9757	gene-LOC4346562;gene-LOC9269143;gene-LOC4331074;gene-LOC4332969;gene-LOC4330019;gene-LOC4352265;gene-LOC4328747;gene-LOC4329782;gene-LOC9269261;gene-LOC4324190;gene-LOC107276856
Glycosphingolipid biosynthesis - globo and isoglobo series(5)	22.6644	22.6457	22.9583	13.4699	19.8828	17.5609	23.8478	22.4218	24.1811	gene-LOC4343633;gene-LOC4348984;gene-LOC4344290;gene-LOC4334259;gene-LOC4348988
Nucleotide excision repair(17)	5.49078	7.17638	7.35454	8.03567	7.71812	8.40092	8.12471	7.73406	7.66021	gene-LOC4336358;gene-LOC4325640;gene-LOC4334040;gene-LOC4326441;gene-LOC4337788;gene-LOC4338689;gene-LOC4345619;gene-LOC4331991;gene-LOC4345313;gene-LOC4331278;gene-LOC4343686;gene-LOC4340934;gene-LOC4349131;gene-LOC4333091;gene-LOC4350497;gene-LOC4328152;gene-LOC4333831
Non-homologous end-joining(6)	5.45559	6.16854	5.598	8.75575	7.64836	8.88966	6.89641	7.5065	7.01675	gene-LOC9269006;gene-LOC4337137;gene-LOC4334691;gene-LOC4340604;gene-LOC4342584;gene-LOC4329409
Photosynthesis - antenna proteins(7)	28.516	26.083	32.4982	33.7107	18.7346	37.3322	65.2575	51.4163	133.385	gene-LOC4343583;gene-LOC4343604;gene-LOC4343709;gene-LOC4324705;gene-LOC4346649;gene-LOC4324599;gene-LOC4333359
RNA degradation(90)	8.88139	9.22447	8.6318	10.9782	10.6168	11.5224	11.2993	11.2325	10.7928	gene-LOC9270165;gene-LOC4339369;gene-LOC4326159;gene-LOC4329480;gene-LOC4329368;gene-LOC4337404;gene-LOC4330670;gene-LOC4351244;gene-LOC4325536;gene-LOC4325502;gene-LOC4348610;gene-LOC4332356;gene-LOC4334111;gene-LOC4347321;gene-LOC4350355;gene-LOC4336113;gene-LOC4338672;gene-LOC4347579;gene-LOC4344178;gene-LOC4330931;gene-LOC4348176;gene-LOC4348824;gene-LOC4331883;gene-LOC4340153;gene-LOC4337461…
Pyrimidine metabolism(24)	8.41803	8.36379	8.23148	7.2347	10.8538	10.1621	9.1643	8.42036	9.93866	gene-LOC4325542;gene-LOC4332934;gene-LOC112936015;gene-LOC4335533;gene-LOC4339882;gene-LOC4326656;gene-LOC4335753;gene-LOC4345665;gene-LOC4338981;gene-LOC9268155;gene-LOC4338153;gene-LOC4346121;gene-LOC9272541;gene-LOC4344094;gene-LOC4325937;gene-LOC4339964;gene-LOC4336398;gene-LOC4339611;gene-LOC4324465;gene-LOC4343960;gene-LOC4344315;gene-LOC4333582;gene-LOC4348384;gene-LOC4349647
Oxidative phosphorylation(59)	65.919	72.3277	69.4527	44.5822	60.8589	48.9682	75.3854	73.6266	62.8878	gene-LOC4337476;gene-LOC4333018;Oryza_sativa_newGene_968;Oryza_sativa_newGene_4458;gene-LOC107279592;gene-LOC4343252;gene-LOC4330974;gene-LOC4326795;gene-LOC4343941;gene-LOC4329497;Oryza_sativa_newGene_5813;gene-LOC4338723;gene-LOC4333770;gene-LOC4345059;gene-LOC4325317;gene-LOC107278964;Oryza_sativa_newGene_5882;gene-LOC4345078;gene-LOC4344058;gene-LOC4349916;gene-LOC4350605;gene-LOC4338350;gene…
Tryptophan metabolism(21)	4.8002	5.50605	6.06301	4.09018	5.68147	6.00905	5.38665	4.68124	5.16491	gene-LOC4330623;gene-LOC4335103;gene-LOC4334958;gene-LOC4334382;gene-LOC4339604;gene-LOC4332309;gene-LOC4339123;gene-LOC4330765;gene-LOC4334956;gene-LOC4334994;gene-LOC9267722;gene-LOC9267047;gene-LOC4335108;gene-LOC4339694;gene-LOC4325199;gene-LOC107277353;gene-LOC4325198;gene-LOC4335203;gene-LOC4331709;gene-LOC4334381;gene-LOC4326734
Pentose phosphate pathway(1)	15.6133	13.5829	13.7079	7.92855	12.5756	11.476	12.3618	10.7302	11.05	gene-LOC4326855
Brassinosteroid biosynthesis(8)	9.95111	11.8445	11.4723	9.15162	14.4074	11.1632	14.6126	14.8784	12.3479	gene-LOC4324809;gene-LOC4329954;gene-LOC9266092;gene-LOC4329422;gene-LOC4347176;gene-LOC4332134;gene-LOC4344107;gene-LOC4338753
Plant-pathogen interaction(407)	6.49985	6.26124	6.11063	4.91019	6.30587	6.23817	6.3757	5.99373	6.46005	gene-LOC4341407;gene-LOC4350103;gene-LOC4347399;gene-LOC4351210;gene-LOC107278728;gene-LOC107279369;gene-LOC4337254;gene-LOC4341525;gene-LOC4352659;gene-LOC4351410;gene-LOC4346097;gene-LOC4330351;gene-LOC4327438;gene-LOC9270998;gene-LOC4334072;gene-LOC9268658;gene-LOC107276688;gene-LOC4333674;gene-LOC4326097;gene-LOC112936004;gene-LOC9270747;gene-LOC4324384;gene-LOC4330464;gene-LOC4345893;gene-LO…
mRNA surveillance pathway(61)	15.8153	16.2844	16.0817	17.0774	17.97	19.5056	17.7513	17.7992	18.3163	gene-LOC4335928;gene-LOC4332324;gene-LOC4330921;gene-LOC4326095;gene-LOC4326950;gene-LOC4344833;gene-LOC4328790;gene-LOC4342307;gene-LOC4335431;gene-LOC4334757;gene-LOC4348867;gene-LOC4328769;gene-LOC4352587;gene-LOC4330785;gene-LOC4325826;gene-LOC4347742;gene-LOC4333730;gene-LOC4330560;gene-LOC4327594;gene-LOC9266635;gene-LOC4339300;gene-LOC4349923;gene-LOC4337970;gene-LOC4326204;gene-LOC9266269…
Citrate cycle (TCA cycle)(1)	59.9879	58.0981	56.0635	50.5309	84.8252	75.9191	99.4038	96.3117	94.9943	gene-LOC4352549
Fatty acid degradation(4)	18.9706	18.7859	17.4246	11.4169	16.2232	16.096	19.4339	16.256	20.8151	gene-LOC4334095;gene-LOC4327088;gene-LOC4339402;gene-LOC9266177
Folate biosynthesis(17)	6.39907	5.4097	5.53334	7.57453	6.43055	6.22106	8.44295	8.18362	8.7148	gene-LOC4350527;gene-LOC4349049;gene-LOC9270160;gene-LOC4329932;gene-LOC4328992;gene-LOC4343918;gene-LOC4329733;gene-LOC9269646;gene-LOC4341959;gene-LOC4346285;gene-LOC4338203;gene-LOC4347853;gene-LOC9266628;gene-LOC9266309;gene-LOC4347851;gene-LOC9272561;gene-LOC4334224
Lipoic acid metabolism(3)	8.51065	7.48691	9.07718	7.90913	10.7614	8.52617	10.2949	10.3085	9.22214	gene-LOC4336023;gene-LOC4325595;gene-LOC4332681
Biotin metabolism(3)	10.8774	12.6606	12.8149	6.11916	12.4536	10.4848	13.4827	11.7429	12.5203	gene-LOC4327262;gene-LOC4328417;gene-LOC4349380
Phenylpropanoid biosynthesis(130)	10.5658	9.82246	8.88325	6.02504	11.788	9.12448	10.7691	10.5213	9.83389	gene-LOC4336390;gene-LOC4328841;gene-LOC9266669;gene-LOC9270429;gene-LOC107276789;gene-LOC4337728;gene-LOC4347336;gene-LOC4332928;gene-LOC4332929;gene-LOC4346438;gene-LOC107277064;gene-LOC4340351;gene-LOC112935996;gene-LOC4338558;gene-LOC4327052;gene-LOC4325127;gene-LOC9269515;gene-LOC4339465;gene-LOC4341870;gene-LOC4344276;gene-LOC4325960;gene-LOC4342187;gene-LOC4341419;gene-LOC4345222;gene-LOC4…
Glycolysis / Gluconeogenesis(7)	12.2206	13.9774	13.139	6.85871	12.5522	11.3803	12.4535	12.2194	13.5176	gene-LOC4337265;gene-LOC4339654;gene-LOC4346747;gene-LOC4328481;gene-LOC9269126;gene-LOC4339068;gene-LOC4332519
Protein processing in endoplasmic reticulum(110)	18.9252	19.0894	18.733	15.8586	19.473	19.118	18.7036	18.6294	18.3102	gene-LOC9272448;gene-LOC4352115;gene-LOC4348151;gene-LOC4348731;gene-LOC4341087;gene-LOC4325735;gene-LOC4327748;gene-LOC4332310;gene-LOC4335956;gene-LOC4343962;gene-LOC4334011;gene-LOC9270897;gene-LOC4334068;gene-LOC4328500;gene-LOC4339491;gene-LOC4350403;gene-LOC9270098;gene-LOC4333580;gene-LOC4327162;gene-LOC4340699;gene-LOC4350905;gene-LOC4334611;gene-LOC4326806;gene-LOC4330106;gene-LOC4324808…
Betalain biosynthesis(3)	3.39571	2.90378	2.91902	1.12025	2.23353	1.6247	0.452405	0.495592	0.427265	gene-LOC4339281;gene-LOC4324833;gene-LOC4344636
Tyrosine metabolism(4)	20.7734	22.6762	21.2846	17.7004	25.0299	23.3015	27.1764	25.4345	25.8987	gene-LOC4328618;gene-LOC4339844;gene-LOC4330090;gene-LOC4351776
Endocytosis(142)	16.2946	16.0387	15.6012	13.6085	15.3962	16.4711	16.4307	15.2858	15.4697	gene-LOC4337585;gene-LOC4327388;gene-LOC107276324;gene-LOC9271389;gene-LOC4352767;gene-LOC4346614;gene-LOC4334444;gene-LOC4347541;gene-LOC4344788;gene-LOC4333853;gene-LOC9266665;gene-LOC107276116;gene-LOC4326442;gene-LOC4333149;gene-LOC4324542;gene-LOC4336871;gene-LOC4345525;gene-LOC4343227;gene-LOC4344521;gene-LOC4340850;gene-LOC4341894;gene-LOC4350726;gene-LOC4342211;gene-LOC4328595;gene-LOC434…
Linoleic acid metabolism(2)	27.1372	24.7417	23.8539	16.7274	38.0864	30.6847	16.0936	15.7628	11.1775	gene-LOC4333821;gene-LOC4333818
Cutin, suberine and wax biosynthesis(21)	5.2626	5.00263	5.00546	4.71973	6.46436	5.36126	6.71957	6.07164	6.98991	gene-LOC9270900;gene-LOC4330250;gene-LOC4331568;gene-LOC4324825;gene-LOC4326298;gene-LOC4350569;gene-LOC9266238;gene-LOC4339998;gene-LOC4340148;gene-LOC9269416;gene-LOC4336648;gene-LOC4327537;gene-LOC4349165;gene-LOC4330643;gene-LOC4327539;gene-LOC4339567;gene-LOC4340665;gene-LOC4340663;gene-LOC4336566;gene-LOC4332103;gene-LOC4348947
Benzoxazinoid biosynthesis(13)	5.29328	3.58658	3.1117	3.25303	3.10294	4.36159	2.83223	2.7236	2.85821	gene-LOC4350423;gene-LOC4334866;gene-LOC4342813;gene-LOC4340666;Oryza_sativa_newGene_2035;gene-LOC4335099;gene-LOC4345480;gene-LOC4350429;gene-LOC9270552;gene-LOC4342808;gene-LOC4345477;gene-LOC4340667;gene-LOC4333774
Monoterpenoid biosynthesis(5)	2.13677	2.69366	2.87313	7.25442	2.76559	3.66373	2.6288	2.65702	2.29386	gene-LOC4336495;gene-LOC4330113;gene-LOC9271852;gene-LOC4336494;gene-LOC4336492
Cysteine and methionine metabolism(22)	4.41773	4.00566	4.02951	4.79255	4.39379	4.60693	4.75228	4.88035	5.99747	gene-LOC4325157;gene-LOC4331707;gene-LOC4333976;gene-LOC4342575;gene-LOC107278688;gene-LOC4339898;gene-LOC4347198;gene-LOC4350524;gene-LOC107276095;gene-LOC4349970;gene-LOC4325155;gene-LOC4326460;gene-LOC4337818;gene-LOC4330873;gene-LOC4348647;gene-LOC4350083;gene-LOC4344395;gene-LOC4330881;gene-LOC107275928;gene-LOC9270375;gene-LOC4334435;gene-LOC9268510
Amino sugar and nucleotide sugar metabolism(73)	12.3141	12.2506	12.6362	10.6883	12.9289	11.0511	10.3333	10.384	10.2837	gene-LOC4349694;gene-LOC4326594;gene-LOC4351191;gene-LOC4339812;gene-LOC4333402;gene-LOC4339139;gene-LOC4349687;gene-LOC4340050;gene-LOC4336928;gene-LOC4350302;gene-LOC4340994;gene-LOC4330928;gene-LOC4336485;gene-LOC4332727;gene-LOC4344307;gene-LOC4348636;gene-LOC4327472;gene-LOC4326722;gene-LOC4332626;gene-LOC4330750;gene-LOC4329416;gene-LOC4345021;gene-LOC4338546;gene-LOC4340579;gene-LOC1072769…
Alanine, aspartate and glutamate metabolism(5)	3.16754	2.81773	2.42437	4.75169	3.55861	4.01088	2.66696	3.13844	2.72671	gene-LOC4324764;gene-LOC4331792;gene-LOC4345071;gene-LOC107278970;gene-LOC4338879
Sulfur metabolism(11)	17.6527	16.5124	16.1231	14.1655	14.8704	15.4805	16.3517	17.9729	15.9579	gene-LOC4350977;gene-LOC4324333;gene-LOC4331065;gene-LOC4326319;gene-LOC4343348;gene-LOC9272308;gene-LOC4347504;gene-LOC4334073;gene-LOC4339248;gene-LOC4343681;gene-LOC4336514
Glycerophospholipid metabolism(55)	7.27205	7.24249	6.39305	6.7943	8.1334	7.51643	8.79181	7.50965	8.71655	gene-LOC4346156;gene-LOC4325586;gene-LOC4339516;gene-LOC4336884;gene-LOC4338289;gene-LOC4346456;gene-LOC4345217;gene-LOC4326830;gene-LOC4344240;gene-LOC4344352;gene-LOC4329826;gene-LOC4332460;gene-LOC4324826;gene-LOC4323847;gene-LOC4323890;gene-LOC4345965;gene-LOC4337323;gene-LOC4326817;gene-LOC4325332;gene-LOC4335210;gene-LOC4349636;gene-LOC4339851;gene-LOC4325318;gene-LOC4347160;gene-LOC9268113…
alpha-Linolenic acid metabolism(38)	12.4307	10.4524	10.0077	5.35595	8.48011	8.79373	7.79171	7.51571	8.64877	gene-LOC4345762;gene-LOC4334233;gene-LOC4325705;gene-LOC4334536;gene-LOC4345993;gene-LOC4351045;gene-LOC9269832;gene-LOC4345994;gene-LOC107275962;gene-LOC4332319;gene-LOC4334234;Oryza_sativa_newGene_1383;gene-LOC107276584;gene-LOC9269485;gene-LOC4328743;gene-LOC4339680;gene-LOC4327023;gene-LOC4335599;gene-LOC4331515;gene-LOC107277381;gene-LOC9269259;gene-LOC9267158;gene-LOC4332121;gene-LOC4338677…
ABC transporters(57)	5.15172	5.02607	5.11147	7.72717	6.72403	6.19118	5.99962	5.83995	6.8458	Oryza_sativa_newGene_5986;gene-LOC4337742;gene-LOC4345497;gene-LOC4325290;gene-LOC4335176;gene-LOC4324533;gene-LOC112935986;gene-LOC4349366;gene-LOC4352063;gene-LOC9268765;gene-LOC4332438;gene-LOC4334150;gene-LOC4326792;gene-LOC9268322;gene-LOC4341281;gene-LOC4341120;gene-LOC4349365;gene-LOC9269190;gene-LOC4331674;gene-LOC9269254;gene-LOC4347344;gene-LOC4343172;gene-LOC4326649;gene-LOC4346344;gen…
Circadian rhythm - plant(50)	13.7905	13.793	14.0895	13.0499	9.53872	11.8725	11.2952	10.3329	10.0816	gene-LOC4350698;gene-LOC4336288;gene-LOC4344703;gene-LOC4329910;gene-LOC4328296;gene-LOC4328313;gene-LOC4327931;gene-LOC4340382;gene-LOC4330349;gene-LOC4349831;gene-LOC112938316;gene-LOC4330000;gene-LOC4332464;gene-LOC4346503;gene-LOC4342248;gene-LOC107279948;gene-LOC4327679;gene-LOC4340553;gene-LOC4336008;gene-LOC4347674;gene-LOC4325329;gene-LOC4327123;gene-LOC4331765;gene-LOC4324727;gene-LOC434…
RNA polymerase(33)	6.50698	7.26932	7.01507	9.45427	7.46516	8.57371	6.69475	7.50335	6.87201	gene-LOC4340256;Oryza_sativa_newGene_3968;Oryza_sativa_newGene_6592;gene-LOC9266933;gene-LOC4328083;gene-LOC9268125;gene-LOC4351463;gene-LOC4351671;gene-LOC4336254;Oryza_sativa_newGene_3430;gene-LOC4342517;gene-LOC9270457;gene-LOC4349748;gene-LOC4352511;gene-LOC4346392;gene-LOC4343875;Oryza_sativa_newGene_4976;gene-LOC4330285;gene-LOC9270399;gene-LOC4350918;Oryza_sativa_newGene_2051;gene-LOC43432…
Diterpenoid biosynthesis(26)	5.35825	4.64277	5.24394	5.36616	4.42534	7.81226	8.65887	8.33984	8.36426	gene-LOC4345582;gene-LOC4351918;gene-LOC4337874;gene-LOC4335090;gene-LOC4341340;gene-LOC4334841;gene-LOC4345986;gene-LOC4347208;gene-LOC4339885;gene-LOC4341117;gene-LOC4341343;gene-LOC4350502;gene-LOC4325145;gene-LOC4329011;gene-LOC107277777;gene-LOC4329541;gene-LOC4335091;gene-LOC4328543;gene-LOC4326767;gene-LOC4329721;gene-LOC4341447;gene-LOC4347207;gene-LOC4329726;gene-LOC4333585;gene-LOC43457…
Inositol phosphate metabolism(10)	19.3868	19.2197	18.1397	12.0208	18.8119	18.0463	18.2711	17.2138	17.0964	gene-LOC9268288;gene-LOC4342537;gene-LOC4330934;gene-LOC4331699;gene-LOC4333650;gene-LOC4326281;gene-LOC112936034;gene-LOC4331839;gene-LOC4341305;gene-LOC4331917
Ether lipid metabolism(13)	7.94493	8.6774	8.2921	3.27548	5.55456	5.55433	6.8358	7.12845	7.59859	gene-LOC4349095;gene-LOC4345562;gene-LOC4338527;gene-LOC4336030;gene-LOC4330302;gene-LOC4342043;gene-LOC4325008;gene-LOC4326465;gene-LOC4341683;gene-LOC4345561;gene-LOC9269757;gene-LOC4345565;gene-LOC4334815
DNA replication(5)	3.57788	2.97818	2.85242	3.5279	4.35504	2.69686	4.01874	4.25459	4.06522	gene-LOC4338176;gene-LOC4342990;gene-LOC4349811;gene-LOC4352514;gene-LOC4328433
Aminoacyl-tRNA biosynthesis(51)	8.94038	8.25528	8.76428	7.87075	8.08648	9.88881	8.74718	7.99853	8.46029	gene-LOC4342480;gene-LOC4344663;gene-LOC4328255;gene-LOC4342467;gene-LOC4351613;gene-LOC4343250;gene-LOC4348558;gene-LOC4332018;gene-LOC4332758;gene-LOC4349932;gene-LOC4349933;gene-LOC4328643;gene-LOC4346920;gene-LOC4347821;gene-LOC4330561;gene-LOC4337177;Oryza_sativa_newGene_3326;gene-LOC4345931;gene-LOC4342861;gene-LOC4349930;gene-LOC9270000;gene-LOC4352065;gene-LOC4334521;gene-LOC4339847;gene-…
Biosynthesis of amino acids(136)	20.145	21.1389	20.7053	16.9354	22.2858	20.3064	20.7919	19.8354	20.3497	gene-LOC4332296;gene-LOC4348255;gene-LOC4331153;gene-LOC4334794;gene-LOC4327497;gene-LOC4339561;gene-LOC4347508;gene-LOC4352833;gene-LOC4331468;gene-LOC4333918;gene-LOC4345328;gene-LOC4336076;gene-LOC4337733;gene-LOC4335430;gene-LOC4335011;gene-LOC4336102;gene-LOC4343946;gene-LOC4333896;gene-LOC4326439;gene-LOC4340026;gene-LOC4330732;gene-LOC4351847;gene-LOC4352832;gene-LOC4336402;gene-LOC4327493…
Glycine, serine and threonine metabolism(3)	10.6829	10.2514	10.1532	9.01863	9.41163	11.9772	10.2421	8.92628	8.89455	gene-LOC4336624;gene-LOC4344358;gene-LOC9272377
Phosphatidylinositol signaling system(44)	10.6645	10.6994	9.47469	10.6379	10.9419	10.967	9.7637	9.29457	9.70268	gene-LOC4351685;gene-LOC4332146;Oryza_sativa_newGene_385;gene-LOC4333967;gene-LOC4351686;gene-LOC4324768;gene-LOC4345612;gene-LOC4342075;gene-LOC4352615;gene-LOC4331239;gene-LOC4327055;gene-LOC4337686;gene-LOC4329650;gene-LOC107277158;gene-LOC4329359;gene-LOC4344812;gene-LOC4332385;gene-LOC9266342;gene-LOC4344925;gene-LOC4343743;gene-LOC4344106;gene-LOC4328140;gene-LOC4327902;gene-LOC4333499;gene…
Zeatin biosynthesis(22)	2.19536	1.84406	1.80151	1.92054	2.3537	2.00247	2.2202	2.04056	1.81271	gene-LOC107275925;gene-LOC4335485;gene-LOC4329764;gene-LOC4339535;gene-LOC107275892;gene-LOC4332879;gene-LOC4324017;gene-LOC4336629;gene-LOC4330774;gene-LOC4334529;gene-LOC107275990;gene-LOC4335474;gene-LOC4325668;gene-LOC9269428;gene-LOC4345764;gene-LOC4344176;gene-LOC4328678;gene-LOC4344759;gene-LOC4327887;gene-LOC4328677;gene-LOC4348932;gene-LOC4335348
Valine, leucine and isoleucine degradation(21)	19.7722	19.4827	16.7862	13.1531	17.8529	20.105	16.0018	15.9676	17.2305	gene-LOC4330184;gene-LOC4327068;gene-LOC4330779;gene-LOC9267443;gene-LOC4352741;gene-LOC4340515;gene-LOC4339095;gene-LOC4339629;gene-LOC4330781;gene-LOC4340684;gene-LOC4341763;gene-LOC4330777;gene-LOC4339702;gene-LOC4332775;gene-LOC4337676;gene-LOC4339338;gene-LOC4336935;gene-LOC4325541;gene-LOC4345605;gene-LOC4328462;gene-LOC4345876
Fructose and mannose metabolism(16)	16.3448	15.3472	15.2425	12.5781	18.0324	15.0723	15.3704	15.4207	14.6691	gene-LOC9271821;gene-LOC4349615;gene-LOC4340643;gene-LOC4337906;gene-LOC4344231;gene-LOC4345712;gene-LOC4343742;gene-LOC4334653;gene-LOC4332523;gene-LOC4326178;gene-LOC9269731;gene-LOC4330955;gene-LOC4346217;gene-LOC4345338;gene-LOC107276043;gene-LOC4340863
Ubiquinone and other terpenoid-quinone biosynthesis(18)	5.1125	5.15845	5.30517	4.53187	5.68516	6.04944	5.20645	4.46906	5.37888	gene-LOC4331897;gene-LOC4340158;gene-LOC4327039;gene-LOC4329918;gene-LOC4344633;gene-LOC4335190;gene-LOC4341727;gene-LOC4345268;gene-LOC4344589;gene-LOC4329786;gene-LOC4341657;gene-LOC4325471;gene-LOC4334721;Oryza_sativa_newGene_452;gene-LOC9268489;gene-LOC4333780;gene-LOC4339236;gene-LOC4340157
Anthocyanin biosynthesis(1)	4.41451	3.83521	3.6063	1.83886	4.27649	3.40692	7.85489	6.07562	8.87332	gene-LOC4342400
Other types of O-glycan biosynthesis(15)	8.32456	7.75052	7.51431	9.34519	9.10909	9.38405	9.05206	9.54579	8.67671	gene-LOC107277461;gene-LOC4343677;gene-LOC4325171;gene-LOC4340475;gene-LOC4327789;gene-LOC4324540;gene-LOC9270948;gene-LOC107276395;gene-LOC4333340;gene-LOC4349150;gene-LOC4344156;gene-LOC4329197;gene-LOC4326083;gene-LOC4340306;gene-LOC4338656
Sulfur relay system(6)	15.6436	15.0229	17.3375	11.2492	14.198	15.8685	13.7818	12.7584	12.2552	gene-LOC4352298;gene-LOC4328418;gene-LOC4336051;gene-LOC4346775;gene-LOC4352752;gene-LOC4352669
Proteasome(36)	45.4967	46.3129	42.3362	34.7514	51.1405	43.9153	50.3818	50.6916	49.2274	gene-LOC4341448;gene-LOC4331035;gene-LOC4343771;gene-LOC4327357;gene-LOC4333000;gene-LOC4333803;gene-LOC107278669;gene-LOC4341637;gene-LOC4350922;gene-LOC4339809;gene-LOC4331050;gene-LOC4346245;gene-LOC4340166;gene-LOC4345185;gene-LOC4343069;gene-LOC4328517;gene-LOC4328215;gene-LOC4324379;gene-LOC4347735;gene-LOC4332055;gene-LOC4330268;gene-LOC4341487;gene-LOC4340276;gene-LOC4339169;gene-LOC43408…
Base excision repair(13)	2.42075	3.21636	2.78514	6.44099	3.80709	5.15757	3.23462	3.52329	3.78447	gene-LOC4329639;gene-LOC9268162;gene-LOC4324283;gene-LOC4329407;gene-LOC4347081;gene-LOC4339642;gene-LOC4339723;gene-LOC4334351;gene-LOC4330890;gene-LOC4341640;gene-LOC4340098;gene-LOC4338940;gene-LOC4338944
Plant hormone signal transduction(266)	8.04475	8.18693	7.50459	8.3524	8.13356	7.90859	9.21496	9.02482	8.87537	gene-LOC4327669;gene-LOC4329527;gene-LOC9272441;gene-LOC4330855;gene-LOC4326541;gene-LOC4352757;Oryza_sativa_newGene_4092;gene-LOC4333832;gene-LOC9266109;gene-LOC4341972;gene-LOC4347164;gene-LOC4325747;gene-LOC4338006;gene-LOC4342463;gene-LOC4341709;Oryza_sativa_newGene_1905;gene-LOC4333666;gene-LOC4336419;gene-LOC4327014;gene-LOC9271403;gene-LOC4337294;gene-LOC4344718;gene-LOC4327785;gene-LOC434…
Phagosome(49)	32.5935	31.7498	30.239	20.3863	32.6715	30.8108	36.0133	34.7137	35.5382	gene-LOC4348725;gene-LOC4328492;gene-LOC4342826;gene-LOC4341810;gene-LOC4330693;gene-LOC4335732;gene-LOC4345232;gene-LOC4340685;gene-LOC4333051;gene-LOC4347005;gene-LOC4351612;gene-LOC4332574;gene-LOC4337563;gene-LOC4327713;gene-LOC4332270;gene-LOC4346809;gene-LOC4332083;gene-LOC4341707;gene-LOC4330446;gene-LOC4344440;gene-LOC4327660;gene-LOC4352862;gene-LOC4325946;gene-LOC4329132;gene-LOC4333662…
Arginine and proline metabolism(18)	8.51762	8.28409	8.25982	8.74012	10.6966	10.293	12.4919	11.8253	13.4205	gene-LOC4336294;gene-LOC4334917;gene-LOC4327127;gene-LOC4331220;gene-LOC4337152;gene-LOC4333554;gene-LOC107276930;gene-LOC4339305;gene-LOC4332205;gene-LOC4349318;gene-LOC4329560;gene-LOC4340008;gene-LOC9272649;gene-LOC4329955;gene-LOC4348615;gene-LOC4329377;gene-LOC4349012;gene-LOC4334477
Glycosphingolipid biosynthesis - lacto and neolacto series(1)	13.316	12.8618	11.3512	9.49304	17.3459	12.6176	19.0245	16.6072	18.9271	gene-LOC4347131
Thiamine metabolism(13)	6.61436	6.36128	7.27811	7.69691	7.7755	7.21189	6.75592	7.22977	6.40826	gene-LOC4338566;gene-LOC4344470;gene-LOC4336131;gene-LOC4351707;gene-LOC4350943;gene-LOC4332604;gene-LOC4351850;gene-LOC4344534;gene-LOC4333986;gene-LOC4346355;gene-LOC4335637;gene-LOC4331502;gene-LOC4343443
Other glycan degradation(30)	16.6905	16.3345	14.6986	8.64329	16.2101	13.4771	18.5465	18.1808	19.4941	gene-LOC9269624;gene-LOC4329710;gene-LOC4350617;Oryza_sativa_newGene_4354;gene-LOC4340180;gene-LOC4343039;gene-LOC4348080;gene-LOC4325260;gene-LOC4339257;gene-LOC4325257;gene-LOC4344073;gene-LOC4336650;Oryza_sativa_newGene_3476;gene-LOC4337878;gene-LOC4325319;gene-LOC4336581;gene-LOC4326250;gene-LOC4328314;gene-LOC4341921;gene-LOC4332910;gene-LOC4325264;gene-LOC4337879;gene-LOC4338728;gene-LOC432…
Ascorbate and aldarate metabolism(20)	3.95512	3.81775	3.73822	4.24305	4.17445	3.95382	3.93973	3.75716	3.95869	gene-LOC4352223;gene-LOC4349749;gene-LOC4348022;gene-LOC4342938;gene-LOC4328143;gene-LOC4348029;gene-LOC4349072;gene-LOC4333947;gene-LOC4344670;gene-LOC4346054;gene-LOC4348016;gene-LOC4351464;gene-LOC4325855;gene-LOC4343096;gene-LOC4352773;gene-LOC4350047;gene-LOC4346299;gene-LOC4346875;gene-LOC4341335;gene-LOC4333257
Peroxisome(82)	17.5015	18.0146	18.8399	14.4635	19.9662	18.7831	18.6482	17.6307	19.4263	gene-LOC4338417;gene-LOC4332082;gene-LOC4338507;gene-LOC4333171;gene-LOC4337834;gene-LOC4340986;gene-LOC4348804;gene-LOC4334764;gene-LOC4335733;gene-LOC4340976;gene-LOC107276062;gene-LOC4346301;gene-LOC4340091;gene-LOC4332846;gene-LOC4333336;gene-LOC4350962;gene-LOC4327589;gene-LOC4333863;gene-LOC4334657;gene-LOC4338395;gene-LOC4350881;gene-LOC4327552;gene-LOC4342822;gene-LOC107278422;gene-LOC434…
Autophagy - other(27)	20.7194	20.1292	19.2553	15.8344	19.3989	19.3064	19.6537	17.1637	17.6113	gene-LOC4326799;gene-LOC4331010;gene-LOC4352156;gene-LOC4348601;gene-LOC4342152;gene-LOC4327346;gene-LOC4337507;gene-LOC4336527;gene-LOC4328503;gene-LOC4339294;gene-LOC4337052;gene-LOC4338371;gene-LOC4326644;gene-LOC4351289;gene-LOC4341364;gene-LOC4338174;gene-LOC4343365;gene-LOC4332250;gene-LOC4333022;gene-LOC9266997;gene-LOC4333557;gene-LOC4326316;gene-LOC4334494;gene-LOC4331747;gene-LOC4337435…
Protein export(29)	13.9793	13.7073	14.1274	11.6906	13.0716	13.1432	14.6186	14.4674	15.1454	gene-LOC4345847;gene-LOC4327279;gene-LOC4331399;gene-LOC4346082;gene-LOC4335967;gene-LOC4325501;gene-LOC4349987;gene-LOC4324904;gene-LOC4340957;gene-LOC4337050;gene-LOC4352133;gene-LOC4350785;gene-LOC112936010;gene-LOC4339274;gene-LOC9271486;gene-LOC4347239;gene-LOC4347817;gene-LOC4334221;gene-LOC4340680;gene-LOC4338334;gene-LOC4331613;gene-LOC4324712;gene-LOC4325792;gene-LOC4334759;gene-LOC43350…
Cyanoamino acid metabolism(8)	10.5042	10.9793	10.5238	5.54629	10.0181	8.77305	9.99039	9.0001	10.6012	gene-LOC4329386;gene-LOC4333381;gene-LOC4336004;gene-LOC9268552;gene-LOC4348311;gene-LOC4325859;gene-LOC4330077;gene-LOC4334792
Homologous recombination(54)	4.24839	4.25323	4.08934	5.90754	4.43495	5.2502	4.11141	3.96558	4.0271	gene-LOC4333649;gene-LOC9266094;gene-LOC9270244;gene-LOC4327484;gene-LOC4351099;gene-LOC4337213;gene-LOC4324772;gene-LOC4343066;gene-LOC4333537;gene-LOC4350923;gene-LOC4326151;gene-LOC4338690;gene-LOC4325229;gene-LOC4347171;gene-LOC4332228;gene-LOC4326564;gene-LOC4340671;gene-LOC9272385;gene-LOC4333634;gene-LOC9271284;gene-LOC4351223;gene-LOC4350646;gene-LOC4344363;gene-LOC4344791;gene-LOC4332647…
Phenylalanine metabolism(2)	14.9359	15.1886	15.3009	13.1284	15.9763	17.4114	19.4202	18.1281	19.2489	gene-LOC4351273;gene-LOC4349563
Vitamin B6 metabolism(7)	8.28357	8.39753	8.43103	7.11841	6.88804	6.40292	5.59839	5.90153	5.44437	gene-LOC4352717;gene-LOC4328188;gene-LOC4328780;gene-LOC9271623;gene-LOC4342162;gene-LOC4324597;gene-LOC4347937
Glyoxylate and dicarboxylate metabolism(5)	10.8551	8.94394	8.05867	3.94287	10.3031	9.68532	15.7576	12.5944	14.738	gene-LOC107276896;gene-LOC112939838;gene-LOC4334981;gene-LOC4334265;gene-LOC4337447
Sesquiterpenoid and triterpenoid biosynthesis(16)	1.97726	2.01597	1.86359	1.39209	2.22698	2.9289	2.20078	2.05429	2.62288	gene-LOC4328269;gene-LOC107278693;Oryza_sativa_newGene_2228;Oryza_sativa_newGene_4243;gene-LOC107281311;Oryza_sativa_newGene_2074;gene-LOC9269735;gene-LOC4335526;gene-LOC9267316;gene-LOC4350734;gene-LOC107277284;gene-LOC107278127;gene-LOC107278021;gene-LOC4328542;gene-LOC9272175;gene-LOC107280388
Pentose and glucuronate interconversions(43)	2.83739	2.65038	2.33843	2.1946	2.31047	2.11826	3.21645	2.77609	2.43541	gene-LOC4324916;gene-LOC4333513;gene-LOC4324842;gene-LOC4347918;gene-LOC4344059;gene-LOC4347428;gene-LOC4327285;gene-LOC4339868;gene-LOC4348800;gene-LOC9269558;gene-LOC112938744;gene-LOC9270447;gene-LOC4336540;gene-LOC4348234;gene-LOC9267881;gene-LOC4342698;gene-LOC4335013;gene-LOC4352055;gene-LOC4327628;gene-LOC4345106;gene-LOC4343861;gene-LOC4325759;gene-LOC4339356;gene-LOC4326549;gene-LOC10727…
Propanoate metabolism(4)	27.6627	26.2648	24.5164	10.6194	12.9614	16.8657	11.104	11.6183	8.07924	gene-LOC4342508;gene-LOC4351684;gene-LOC4328012;gene-LOC4327289
Ribosome(99)	30.521	30.2289	29.6147	33.0174	35.634	31.0017	30.049	31.0351	31.8424	gene-LOC4333675;gene-LOC4338571;gene-LOC9266027;gene-LOC4343020;Oryza_sativa_newGene_255;gene-LOC4342771;Oryza_sativa_newGene_3822;gene-LOC4344696;gene-LOC4329034;gene-LOC4339573;gene-LOC4339625;gene-LOC4324446;gene-LOC9272428;gene-LOC9266191;gene-LOC4325478;gene-LOC4347422;gene-LOC4340887;gene-LOC4336317;gene-LOC4332257;gene-LOC4347522;gene-LOC4332868;gene-LOC4339162;gene-LOC4349878;gene-LOC4336…
Glycosphingolipid biosynthesis - ganglio series(17)	9.80036	9.10372	9.80302	9.55779	10.401	11.1558	11.65	11.2985	11.1103	gene-LOC4332289;gene-LOC4326304;gene-LOC4346276;gene-LOC4352110;gene-LOC4331730;gene-LOC4324914;gene-LOC4346248;gene-LOC4324191;gene-LOC4332084;gene-LOC4331949;gene-LOC4327319;gene-LOC4337620;gene-LOC9270707;gene-LOC107276408;gene-LOC4341358;gene-LOC4328745;gene-LOC9269943
Carotenoid biosynthesis(25)	6.15814	7.4109	7.07745	4.96248	4.73998	4.54061	3.10373	2.792	2.7391	gene-LOC4331658;gene-LOC4345810;gene-LOC4331854;gene-LOC4344207;gene-LOC4342479;gene-LOC4335984;gene-LOC4352846;gene-LOC4341436;gene-LOC4336652;gene-LOC4328572;gene-LOC4342932;gene-LOC4350758;gene-LOC4342424;gene-LOC4342930;gene-LOC9270250;gene-LOC4334739;gene-LOC4331152;gene-LOC4336591;gene-LOC9269675;gene-LOC4342680;gene-LOC4331460;gene-LOC4343274;gene-LOC4328451;gene-LOC4344507;gene-LOC4332559
Photosynthesis(26)	17.1626	18.0508	14.17	11.4518	12.2136	14.9566	15.5785	14.8809	19.6236	Oryza_sativa_newGene_2211;gene-LOC4348823;gene-LOC4342913;gene-LOC4344539;Oryza_sativa_newGene_5768;gene-LOC4334701;gene-LOC4342399;gene-LOC4348816;gene-LOC4334300;gene-LOC4346326;Oryza_sativa_newGene_2213;gene-LOC4342192;gene-LOC4339874;gene-LOC4339270;gene-LOC4334338;gene-LOC4327544;gene-LOC112938260;gene-LOC9268431;gene-LOC4338930;Oryza_sativa_newGene_3185;gene-LOC4351694;gene-LOC4352085;gene-…
Terpenoid backbone biosynthesis(24)	9.77816	10.816	9.8997	8.5968	12.6026	13.5997	12.6446	13.3806	13.0813	gene-LOC4340090;gene-LOC4338791;gene-LOC4349551;gene-LOC4323892;gene-LOC4331418;gene-LOC4324245;gene-LOC4327968;gene-LOC4336894;gene-LOC9266653;gene-LOC4343863;gene-LOC4346017;gene-LOC4330260;gene-LOC4326560;gene-LOC9272427;gene-LOC4334004;gene-LOC4347566;gene-LOC4331944;gene-LOC4326153;gene-LOC4324755;gene-LOC4330318;gene-LOC4329911;gene-LOC4342614;gene-LOC4346215;gene-LOC4343523
Fatty acid metabolism(26)	8.02149	8.10653	7.74046	6.34821	10.1843	10.2694	7.34866	8.83371	7.57076	gene-LOC4337848;gene-LOC4348450;gene-LOC4324520;gene-LOC4352545;gene-LOC4335962;gene-LOC9272332;gene-LOC4331284;gene-LOC4335609;gene-LOC107280428;gene-LOC4326503;gene-LOC9266980;gene-LOC4327020;gene-LOC4338898;gene-LOC4324521;gene-LOC107277374;gene-LOC4336202;gene-LOC4344897;gene-LOC4342507;gene-LOC4328619;gene-LOC4351056;gene-LOC4324517;gene-LOC4335627;gene-LOC4326136;Oryza_sativa_newGene_6526;g…
Nicotinate and nicotinamide metabolism(17)	13.2737	14.1599	14.3051	10.3686	12.81	13.5257	14.2544	13.2333	13.9247	gene-LOC4335342;gene-LOC4338668;gene-LOC4325416;gene-LOC4346801;gene-LOC4327102;gene-LOC4327823;gene-LOC4351669;gene-LOC107275865;gene-LOC4347891;gene-LOC4328220;gene-LOC4346302;gene-LOC4334277;gene-LOC4335862;gene-LOC4342678;gene-LOC4331124;gene-LOC4333153;gene-LOC9272053
Purine metabolism(31)	5.98632	6.13622	6.09412	9.32768	7.78335	10.067	6.21578	6.82037	7.12117	gene-LOC4344179;gene-LOC4348803;gene-LOC4336327;gene-LOC4347318;gene-LOC4337428;gene-LOC4352706;gene-LOC4330429;gene-LOC4341777;gene-LOC4337888;gene-LOC4327345;gene-LOC9272272;gene-LOC4352670;gene-LOC4351835;gene-LOC4343286;gene-LOC4344386;gene-LOC4343246;gene-LOC4344854;gene-LOC4349470;gene-LOC4324899;gene-LOC9270381;gene-LOC4332674;gene-LOC4347182;gene-LOC4332791;gene-LOC4349630;gene-LOC4352197…
Flavone and flavonol biosynthesis(7)	7.81555	6.97305	7.13308	8.26734	11.2658	9.62612	7.90168	8.08225	5.85232	gene-LOC4344251;gene-LOC4326220;gene-LOC4329370;gene-LOC4326218;gene-LOC4336915;gene-LOC4332919;gene-LOC4329374
Nitrogen metabolism(14)	8.56496	10.0222	9.69755	7.64893	6.81412	4.86096	24.3735	21.3594	26.8903	gene-LOC4345795;gene-LOC4347305;gene-LOC4344164;gene-LOC4348870;gene-LOC4326014;gene-LOC4324249;gene-LOC4344733;gene-LOC4326583;gene-LOC4335782;gene-LOC4328051;gene-LOC107277478;gene-LOC4328052;gene-LOC112936571;gene-LOC4330867
One carbon pool by folate(8)	8.05795	8.31256	9.05149	9.21758	9.77359	10.7586	9.09627	9.4786	9.32421	gene-LOC4346746;gene-LOC4343714;gene-LOC4344931;gene-LOC4345953;gene-LOC4351605;gene-LOC4331294;gene-LOC4328117;gene-LOC4337829
Steroid biosynthesis(8)	11.0713	11.8626	11.2573	8.42534	12.2989	11.5806	13.9799	12.3182	13.329	gene-LOC4346369;gene-LOC4329318;gene-LOC4329175;gene-LOC4345551;gene-LOC4330519;gene-LOC4347580;gene-LOC4326449;gene-LOC4323950
Basal transcription factors(15)	10.0806	9.79051	9.32791	12.7472	10.0208	11.4431	9.74355	9.91056	9.86539	gene-LOC4345330;gene-LOC4331943;gene-LOC4333405;gene-LOC9266475;gene-LOC4347127;gene-LOC4333619;gene-LOC4323838;Oryza_sativa_newGene_3466;gene-LOC4327470;gene-LOC4325055;gene-LOC9270043;gene-LOC4337575;gene-LOC4347029;gene-LOC4342682;gene-LOC4325473
Biosynthesis of various secondary metabolites - part 2(4)	9.99431	9.60682	9.97929	10.3281	8.34787	11.6394	10.7508	9.14523	13.584	gene-LOC4351932;gene-LOC4351925;gene-LOC9269561;gene-LOC4351926
Mismatch repair(17)	3.96333	4.40745	3.90436	6.05099	4.39629	5.22862	4.53403	4.41121	4.16265	gene-LOC4331062;gene-LOC4325353;gene-LOC4337442;gene-LOC4325393;gene-LOC4323879;gene-LOC4335845;gene-LOC4338271;gene-LOC4329835;gene-LOC4344542;gene-LOC4347476;gene-LOC4351654;gene-LOC4337429;gene-LOC4349080;gene-LOC4336345;gene-LOC4324149;gene-LOC4336704;gene-LOC4348965
Ubiquitin mediated proteolysis(87)	12.2435	12.6455	11.7983	11.6991	10.9412	12.0908	11.4425	11.1854	10.7161	gene-LOC4324761;gene-LOC4343720;gene-LOC4348796;gene-LOC4327774;gene-LOC107279878;gene-LOC4327469;gene-LOC4336778;gene-LOC4334354;gene-LOC4338850;gene-LOC4324695;gene-LOC4348886;gene-LOC4338181;gene-LOC4329616;gene-LOC4337883;gene-LOC4338654;gene-LOC4344293;gene-LOC9266295;gene-LOC4325174;gene-LOC4325905;gene-LOC4340648;gene-LOC4332159;gene-LOC4349236;gene-LOC4331448;gene-LOC4332995;gene-LOC43374…
