# Supplementary material for: Genome-Wide Identification and Characterization of Long Non-Coding RNAs in Roots of Rice Seedlings under Nitrogen Deficiency
Source: Plants (Basel). 2023 Nov 30;12(23):4047. doi: 10.3390/plants12234047 (PMC10708291; doi:10.3390/plants12234047)
Supplement: Supplementary file 1 [file plants-12-04047-s001.zip › Table S9.xlsx]

## Sheet: All_filter_final
Table S9 lncRNA sequences.
>MSTRG.26283.2
aaagagaaacaggAGAAACGCCCCTGTAGCCCTAGCCGCCGCACCTCCTGCGctctgctgccgccgctgctgttcctgtcttcgccggcgccgccgctggtgcagccgccgccggtcgccacaGCCGTCGTCGTCCACAGCCGGTCGTTGgaaggagggagagaaggcagAGACGAAcaggaaggaaggaaagaaggGGAAATTTGATAGAAGAAGGGAAATTTGGGGAATTTGgtACCTAATGACATTGATCGGCATGGGGCGGGAGTAGCACCCTTGGACTACACATTATTATTGCACACAACTGAAATTTAGTTTTAGACTATTTTTTTGCTCAGCATAAGTTTTGCATAGAACTTATAAAGGTCATTTAAGGTTCTGATCCTTATTTTTCACGTG…
>MSTRG.672.1
TTGCCTGCTCATCCACGTACGGGAGCGGATCAACCCGGtggcgccgccgacctccggcGAGCCGCCGGCGATGGCACCGCCGACAACCGCGCCACCGTGGTGACCTTACCGCCGCCGGATTCAGTGGCTACCCCGGTAGCACCTACACGAAGGTGGTGCAACTGGAGGTTTTACACTTTCTCGCGGAACTCCTATTGAAGAAATGGAAAAACACAAGCATACACAACATGATTATTTTGATTGACCTCAAAGCAAATAGTTTAGTTTACCTGAAGTGGAAGGAGGAATGGCAGGTAAACTTCTTTGAGGTGGTGGATACGGAGGGACGCCATTCCCTAGAGAAATAAATGTATCAGGTGAATATTTGCATAATTGTAAGGAACCTTTTTGGACATGGAC…
>MSTRG.16848.1
GATTAGTGAAGGGAGATCAACGGTGCTGAAGAGAGTTAAGCAGGGGGACACAAAAGCCCCAAAAAGAAATTAATGTCAGGCCAGTTGGATGCAACGTTTGTTAATCAGATCCGGTCAAGAGTAGATGCTGGGGGTGAACACGTCAACTGAATTTCTGTGTGACGCACCTTCTATGCTCTGATTAGGTTCAGCATTTTTTTACCATCCACTGATCAATGGCCTGTCTGTTTCAAGGTTACAATGTAAGGACCTTAATTACTTAGGCCaagtttagttttaaaatttttcttcaaacttctaacttttctatcacatcaaaac
>MSTRG.7447.2
CAAGGGCGTTGATCCCTAGGGTAGCTGGCCCCTGGCTACGGAGTTCGTAGCCACGGTCcgtcttctccggcgaggtTTGCCCCTCCGCCGCAGGCTTGAGAGTTACGAGAGAAGGGAAGAATTGGGACAATAACCAAATTGCTTAATTTCTGGAATGTGCCGATTACAGAGATATATGGCCTAAggcccaactaaccaaagagctAATTGCTCCTAAATGCAAGGGCTAATAACAGGAAACTAATTATCCTTTCCATCCTAGCCACTGACCGTGGCCTGATCTGCCGCAGCCGCGCGT
>MSTRG.30082.2
TGCGAGATTCGTCAACACACAACCAGGTCTCCGACGCCAAtctgttgcttttttttttgcgccgCCGATCGTCCGTGACTCTCAAGCTCGTTCCTCGCCATGAAAATTTTTTAAGGTACCTTATCTTCGTCGCCACgcgcggctcgccgccgccggtcgtctTTGAGattcgtcgtcaccgccgccggcatCGGTCATCCACGATCGCGCAGCCTTGTCATCGTGTGCTTCGTCGCCATGCACCGCCATCACCAGTCGTCGGCGAGGTTCGTCACCACTGTCGGCGCCGGTCGTCCACGATATGATGTTCGTCGTTAACCCCGTTACTTTCAATTTGAATTATTTGAttcatatgtatgtatgtatatatatgtatatgtatatatatgtatatatgta…
>MSTRG.4019.3
aaaatgacttaaaataaaaaaatttcaactaCAAAGatgtagatcgcgtcgagggctacaattttgatataaaattcgttttcattagagttcacatgaaaaagttatgaattatttttaaatataaagtatttatatcgtcctatttgacccatatgatattcaaatccaagtttagagaccggggtgacacaactgaacaagttggaggatctaaacgagtgatctgcaagtatGGGGAGCGGGATGACACAAtagaacaagtttgaggacctgaacggtcgatttgtgagtttagggaccgggatgacacaacggtacaagtttagggaccggtgatggactttactcttaaTCAATTATACATTaataattcatcctttttttttactgggaGGA…
>MSTRG.30742.3
TTAGGGCTCTAGCTCGTCCAGGCATGTGTTGGCAATCTTATCCCCAACGTTTCCTTACACGCTAAGCTAAGCCCCCAACAAAATCCCCATCCCTCTCTGCCTTTTCCTCCAatacatttcgtcgaacaccttgggCGCGTGCTGCAGCTTCTTCCCTGCTCCACCACCGCGACATCGAACTTCGTCGTTCCTCCTTCCCTCGAATTTgtatatcggttagtcgtgaggcaacgtatgcagcttccaggaggtgaaggttgatcaagattatatcaagaataagaattatcctgagcagacgctgcagcttcggaagatccactcttcgtggaggttgaagccgacgtttgggaaagcgagcaagtaagagaagcttgggagaagaagtcttaggtggag…
>MSTRG.26198.8
CCTAATCACCTAATGCCCAAACCCTAGACCACGGGAGCAGAGCGGCAggcgcggcgtgcggcgcggtGTGTTGCGGCAGGCGCGGcgtgcggcgccggcgcggccgcgcgaCTCGTGGGGCGGCAGGCGGCTGCCGGCTGCCGGCTGGGCGCACCGGACCTGACCGGCGCAGGGCGGCAGGCCCCACGAGCAGGTCCGCCATCCGCGGCGCGTCGCGGCTCAGGCCACTGCCGACGGGCAGGGCCGTAGCCCCCAGTGCAGCAACGCGTCATCTCGCCATCTCTTTGTCAGTAGTTCCAATGCCGCTAATCATTATTTGCTACGGATTTAAATTGTGTTAGTGTGACTTGATCAATAGAGCTATAAGGTCACCCTGGTACTGTTAGGCATTTAGGCCGG…
>MSTRG.15456.1
TAAGACTTGGAGCTTGAGGCCTAAAGCAAATATATAAACAAGGCAACAAAGAATATAATTAAACCAGCAAAGCCAGCAGCGCAACATCCAACCAGTACTGCAACATTAGTAGGCTAGTAGCACATAAATAAGCAAGTTCACTACAAAGTACAAACAATGCTACATAGTGCATAATTAGGCAGTCTTCAAGTGATAAAAAACTGAGAATAACAGTCTTCAAATGATAAAAAGCTGAAGTTGCTGGTCCTCCTCCATCTCATCTTCAGCTTTTGAACCAACATTACTTTGTCGTTGTTCTTATCCAC
>MSTRG.23927.1
GGCGCCAAGGCGGCCATCAAAAAAATCACTGGTTAGAGTGAAAGCAAATTAAAGCAGATAAACATTTTTTGCTTTCCTAAAATAATTCAGATCGCCATACATTACACGTGGATGGTGTCGACGTTTTGATTTCTGCCTTATCCAGGACCCACCTGTCTGGTATATGTGGCACTGTCTTGTTTGATCTACGTGTATCTGTTGCCATGTGTGGGCTCCTGCAGCCGAAAGCCTCCAAAAGCATAATCACTTGAGAGTAGGGATGAACATGGCCATCATCTTCTCCTCTTTTGGATGAAAGAATACAAACTTGCATGTGGCTAGCATATCCCTTTGGCATTAAATGATAAATATCAGAAAATAAACATAACTTTTCTTCTAGAAATGACTATTATCTCTGAT…
>MSTRG.12863.1
AGGGACATCATAAAACCCCTTAAAGTCAAATGGATATATCATAAAGATTCTTCACCAAGTCCTATATAAGGGGCTCAGGAACACAACACAACCAAAACACATCTCACTCAACCATTCCTCTCACCTCTCCACCAGCCATCACACTTCACTCCACTCCATCTAAGTGTTAGTAGTATAGTTATAACCTAAATAGAAGACTTATGAAAGTCAAGTGTGAGAGTCTATGTAAGAGTCCTTGTGAGAGTCCTGTACATGTATAATTATGAACGTGTTGTACCAAGTCCTTGGTGTAATCTTCAGAAGGATCTATCTTCAACCTATCAAGTGGTGGTGCATTCTGCTAAGGGAAAAAGATCAAGCAATCATGAAAAGGGCGGTGTGAGCTGTTGATGGGCAAAC…
>MSTRG.30726.1
GTTTCTTTGTAGCAATTTGCTTATAGGCTTTATTTGCTATCTTTTTCGTATTCGTATGTTAGACCGTACAGCAAGTTCTATCGGCATCCAAGGAGCTGACGTGGACCCAAATGGCTACGCTGAAGCCGTGGGAAATCTTAAGGCACAAGAGGAAACGTGCTAACAAGGAGATCAGAAGGAAGCGAGATCTACGACAACGACGAGTTTTTCTAGGCTAGTCAACACTTGAGCTTTTTCCTGTGGAGTACTTTGAAGTTCTTTGGAATTTATAAATTGTAGTTCTAGTAATTGAAGAAGTTTAGGAGTTTAGTACTTTGGATTTTCATGTATTTCAAATAAGGATATTTTAGTTTGGATATTTTCGCCCT
>MSTRG.6554.1
ATCCAACCTCATATATCTATGCTATGGATATAGAAGCCTATAGGCTGATTTAGGAAGCCTAGAAAAAGAAAGATATACAACttatttgataaaaatatttttttatgtattatACATTTGTTAGAAACATTATTATATTATCAGAGTTGTATTAAAGAGTCCATCTTTCTAGCTTCGCTCCGGACCATTAAATTGGTTGGACCGGACCACGGTGCCCGGCTGGACCTAATTTGTTGAGAAGGGACATCTCTGCATCTGCGTCTGCATCAACTGGTGATCAACATCGGATAGAGGATCATCGGTCGTACGTGGTGTGGATCGAGCAAAGTATAATGGCAATGGAGACCCCTTGCGGCAAATTGTAAAATATGCATGCTAAAAGGCACTGCAACAGAATGG…
>MSTRG.30221.4
CGGCCTCGCACTCCTCTctcacgcgcgccgcctcgccctcctcgGCTATTCCTCCCCTCGCTTTGTGCCATCGTCGCCTCACCCTCCTCCTATTGTCGTtgcgctggcgccgccctccttgCCAGTGGATCTAGCCATCCGGAGGAAGGAAGGGTCACGAGGCCATCAAGCCATCGCTGCCCTCTTCTCCCCTCTCATCTCCAGACCACTaccgccttcctcttcctctccctatCCTCGGTGAGCTACAGATCCGGTTTGGGGTCATTGGAATCGATGGTCTCGGCCTCCCCACTGGTGGATCCGATCACTGGAGTCATCGGTGAGCTACAGATCCGGTTTGGGGGTCAGCGGAATCGATGGTCTCGGCCTCCCCACTGGTTGATCCGATCACTGGAG…
>MSTRG.22668.2
CTGCAATCCTTCAGATCCGCTGtcgcgtgggacccacctgtcatccctaagAAAGAAACCGCACCGCgtgcacccaaaaaaaaaaggaaatgctGCGAAAAACAAATAACGCGCACGCCCGCCGGACCTAACCCACGCCGTGCCGGCCGCCAGACGCCACTGCTCCGCCCGCCTGaattcaccgccgccgccctcccccacgCCGCCATCTCCACGGCCCTCCCACGCCACCgaagccacgccgccgcgccgcccgcctcaCCTCACCGCTGAGCCGCACTTCCCCCCGCTGCCTCCTcaactcctcgccgccggccggtacCCTACTCCGCTTGCAACCGTCGCCATCGGAGCCGTGGATCCGTCGCCGCCCTGAATTTCACCTGCATCCGCCCGCTT…
>MSTRG.16810.2
CGGTTATCGATCGGAATAGCGAAAACCGTTGTACCGCCAGAACCTGGGATGGTAGTCCATCTCGGAATTGTAAATCTTGGTTCTACTAGGTGGCATTCTGTATTGCCCAACATTCTTATGCTGTGGCATCGCATATAAGGTAATGCTCATGCATTATCTTATATGATTTTCATTAGAAATTAAAACAGTGCAGCATCAGTACGCTCAGAAATGCTTATTTCTTGTCTGATATTGAAATAATCTAAAATAGTTTGACCATCTATAAGGAGGCACCTAAAAACTTGATGTAGAAGAAACTGAACTTTGGCAGGCAATCACGCCTGTCCCTCGGCAGAATACTGAACTTGTATTAATGATTATTTAATGTTGTGATTAATAGTTCTCCAAGAACATATTCTC…
>MSTRG.15912.3
caataattgaatatatttttataataaatttatcttgggttaaaaatgttattgatttttttataaatttggtcaaaatcagTTTAATTTTGACTAAAGTAAAAACgtattataacctgaaacagagggagtagtctTCGTAGAGTTCATAGATGGTCGTGTAGTTTTCAGGGCTAAACTAGGTTCGGCTGTccagtttttctttttgaagGGAATTTTTTTAAAGGGAAATGTCACAGTTTTTCTTTGATTGCGATGGAGGTGATGGAGACTTTATGTTttcttgttttcctttttctattctTGAAAAGAATATATAGCTTGTTCACATGAGCCTGTCATAACCTACTCTCAGTGCTTATTGATATGGATGACTGCAACTACTATTTGTTACCTTAT…
>MSTRG.23303.1
GTTAGATCGGAGTCTCCCCTATTGTCTCCTTACAAGTTCTCTAAAGAAACCCTAGgtACGTATTGAGACCGACATGCATGGGCGGGAAGTAGCACCTTTATATACACATTTATCTGCACACTATCAAACTATATTGCCTAGGTCCATAATGATACTTAAACTATATCATGATTCGGTCTTGTAATAATCTTTTAGATTTCTAATAGTTTCTTCCCCATGGATTATAAGGATGGATCGCACTGTaggaatgatattattattagtTCAATTTATAACTGTTTGTCGTGAATGTCCATATTTACAGGGGAGACTCtgccgaaatttctaataattttgggaGTTAGTGGTTTTGAGTGTATTTTAGTGTGGCACTCCAGGTACGTGGCT
>MSTRG.11752.1
acaccatcggcttcgcccAAGCAAACTCCTCCCATTCCTGCTGCTCCAGCTCATTTTTCAAGGaaaaagaagactgctgtgaagaagaaatcggcaaCAACAACACTTAAACCAGCTCCACTGATAAGATTTTCCTATACAAATCCTTTCACTTATCTGATCATAGCTGATATTTACTTATCCCTTGTCTTtttgcagcctcctcctccttcacctcctGTACAACAAACATCAAGTGATCACACTCCATCGGCTACAGGAAGTCATAATGTCggggaagaagaacaaccaattgctcctgctatcccagt
>MSTRG.6595.1
ATTTGTCCCTTTGCTCTTGCTTACTCTAGTATACTCCTACTTCCCAGCCTTTATAGCCTTCTGCCTTCTTCCTCAcctcacatattttttttcttggacttCTTGGCGATGGATCCCCCACCGGCTCAGGCGATGAACACCGACGACTTCACGGACAAGACCATGGATGAATGTTGTTCTTGCTGCTACGATTGCTGCTCCAGCATCCTGGATTTCCTCTGCTGTTCTTGATGCTGCCCCTCGTCAACCTTGCAGAAACTTCATGGGTGCTGACGATGAGTGAATCAGAAGTCTCGGTGATATATTTTGGGCTGTACAAGTTATTGAATTCTTAGATTAATTCTTCCTCCCTTGCGTTGTAACTGAGATTTGTGCGTCACTTTATGGATGATTTTGGGA…
>MSTRG.30196.18
TGGGACGTGATGTGTAACCGACGACCACAGCTTACCTCCCGTCGTTAGTTTTCGTTCTTTGTCATCGTTAATAGCAGTTTTGATTTGCCTATCACCGTTTTATAGTAAGTTGAATAAAATTTTATTCGTGTACTCCCGATCCGATAATCTCGCCCCCCATCTTCTTGTATTCCCCTCGCTCCTGCTGCCGCTCACCTCGGCCGCCGGCGTGATGCTACTGGCGCAACCATCGGATCCCTGCGCACGAGCTCCGGCCTGTCGCTCCCACCACCCGTGACCTCCATTGCTGCCAACGTTGGCCGTGCGCTctcaccaccaccatctccagATCCTTGCCGAAGTGCTCCCGCCACCACAACCCCAACGGCGGTGGTTCTTCCCCAAGTTCTCACCGGGCAC…
>MSTRG.10098.2
AGCAAATAACTCATATCCGTAGAGCAAATAACTCATATTCCTAGAGTTTATCATTGGTGTAAGCTTCAATAGGTTAGTGCGCTTGGCGAATTCACAGGCCCTATCTTGTGGTATGAACTGGGTACGCGATGATTTGCACTGCGTATTGGGGGCTTACCATAAGATAATGCCATGAATTTGTCAAGCGTTCAAACCCACTGAAATGTTGTGTGAAGGTGAATGTCGCTCGCGGACAGACCTACGGACCACCTCAACACCGCTGAGATCAACGTGGCCGTAGTTTTGGGTCGCTGAGTTACTGGTGGCGATTCATCAAGCTGTGACGGTCCTATCTCGTGTTGTGCTGTTGACGACCCCCCACCGTAGCTATATGGTTCTCCGTAGGACTATGTGCTGCCA…
>MSTRG.20254.2
GAGAGACAAGGCCTCAACCTTATCCATGAACGCGGCCGATAGCTCGCTGCTCGCTGCCCCTCCCACGCCTCCCTCGCGCGGACAGTATAGGTGAGCATTTTTTTCCATAGCTCAATTTTGATCGCTGGATAGGCCAATGGAGGGGGAAACAAAACCcaagtttttggttttttcagCATCTGTCTAGGACTCTTCCTATGCTACAGTTGACAACAACTCCGTTTTTCAGATGGTGTGTTGAATGGGAATTGTTCGCTTCTGCTAAACATCCAATTATTTTTTACCCCCATTTTTGCCATTAAACTTCTTTGTGTGGCTGATGCCATGGACGCTTGTTCTCCCTTATCCCAGAATAAAACCTTCTTTGGAATGAATGGAGGAATTTTCAGTGTTTGTTCT…
>MSTRG.1008.6
CTCCCCAACCGCGCGCCGCTCCCCAACCCTAATCTCTCCCTCTCACGCGGCAccaccgccgtcgttgccgcccTCGACTGCCGCagctccgccgtcgtcgcatccgtcgtctcgccgccaccgatccccgcgccaccaccgtcgccgccgccctcgactgCCGCCACTCCGCCGTCACCCATCGTCGcatccgtcgtcgccgccgccctcgactgccgccgctccgccgtcgtcgcatccgtcgtcgccgccaccctcgactgccgccgctccgccttcGTCGCATCCGTCGTCTCGCCGCCAccgatccccgccgccggctcgccctCAACCAATCCCCATCACCGTCGTCGCATCCGTCGTCGTCCAGGATTTACGTCACCGTTCCGTCACCGCACC…
>MSTRG.28081.12
GTCGCTCATCTCCCCACGTTGCATCCCGTCATCCCCATCGAGCGATCCCCTTCCTCCTGATTTCTGTCTAGAGGCGGCATCGAtgctcctcgcctcctccaagATCTTCCATCGTAGGTCGTCACCCACGACGGCTTGCCATCTGCTATCCCGTGCCCAGATGTTGGATGCATGATCTCCTCCGTCGGCACAATCCGTGTAGCCGCATCCATCGGCGTTCGTCTCCCCGTACGGTGGCGACCGGATTGGCCACTGACCAGTGCCTCATCTCCGTACACGGGAGTGGGGTTTTCTTCTGTTCAAGCTCCCTCCTCGGCTGCTCCGTTCATCTTCTCTGGATTTCTCTGGTGAGTCTGCTACATTCTTTGCCTTCTTTTATCCCCTTCCTTCACCCTTCTC…
>MSTRG.29885.6
ctctaaaaaaaaagaaaaagcgatAAGAACgtcctctaaaaaaaaaagaaaaagcgatAAGAACGTCCCCACCATGACACCGGAAAAAGCGCCAGATAACATCGCCTAGTCTCGTCTCCGACTCCGACCGCGACAAGAATAGGCGGGCGACCACCGATTCCGCTCGCAACCCGGCTCCAGCCCACCGACTCGGTTTCCTCCTCGGTGGTTCTCCTCTCCGCTCCTCTATAAATGCAGCCCGATCCTCGCTGCTTTTTCTTCGTTGAGGATGGTCCCATGGCTTCCTTCCTCTTCTCGCGCGGTCATTCTTCCCCTTTTCCCCTCCGCCGCGGGTGGGCTGGTAAGTCGGTAGGTAAGGGATCAATCGGTTTCGATCTCACCTCGTTCGCTGCCGTTTGT…
>MSTRG.8851.1
ATAGCCAAGtcaaacactttgttcattgcAGATCGAATTGTAGGGCCAAATACTATGCGACAAAAGTGAGACATCAGGTGAAAGCTCCAACCACGCTCCAACCACTTCGGCTCAAACTGGTGAAGGATTGATTGATGACAAGCTGACAACGAGAAAGAGCATAAGGAAACAATTCTCAGAGAGGAAGCCTCCAAGAACTGGCTCGCAGAAGCCATCAGTTGTGATGTCCTTGCTTGATCAAACTTGACATGTCCTGAACCACCACATTGTCACTGCATCATTGCCGGTTTGTCCCATTCACTTCTCATGGCACCATTCTCATCTGCCAAAATGGTG
>MSTRG.29272.1
GAGACATCCgataaaattggaacgatacaGAGAAGATTAGCATGGCCCCTGCGCAAGGATGACACGCACAAATCGAGAAATGGTCCAAATTTTTTGAGATTTCCAACCAGGTCCCTGGAGCCCATAGTTTTCCTTGCAGATACGCCCCTCCGCCTATTCCAACTCTTACAACTCGGTCCTTTTTATACATTTCCTTGTCAATTGCACCCTCAGTCTCTACCTTTGCGGATATACCCACAAATGATCATCATTTTAGAATTCACGTTCTGGTCCCTGCGTCCAGTTTTTCCTTGCAGATATACCCATACCTCCTTACAACTCGGTCCTTttgcatcattttttttccttttgagcCCATATAGTCTCTCTGATTTGTCCTCAATCCTGTCTATGCATGTT…
>MSTRG.25415.4
ACAGCAGCAGCCATTGGATTCTTTTACACGGTTAGTTAGTCAATACTGCTGAATAATTAAGCACCCTAATGCAGTAATTAGTACCGTGTTTAATCATAGTACCATGGTTGCTTCACCAAGACACCTACTGGTGCCAGTCCAATTTGCAGCTGAGCTGGTGGCTCTCGGACACCAACCACTATACCCTCtagcaccggcgccggcgccggcgagtcgGCGACACCAACTCCGGCGAACAGCCGGCCGTGCCGGTGACAGTGAATTCAGCTACTCCTGCTTCTGcaggcagcagcatcGAGGGTGATGTAATTAGAGTAAGAAGCATGCAATTAGCTGAACATACATGCTGCCACAAAAGTCTTAGATTTCCTTGGCGAGAAGGGGAGCAAATCCATTGCA…
>MSTRG.22217.3
CAATATGCCACTAAAGATCAGGTACTGATGTGAACTTGATCAGAGTATGGTTTGGAGACCAAATTCAGGCCCAAACCATAGAGGTTTCTTGGTTTCTtttatcattattattattagaagaAGATGAAATAGTCGAGGGCTCGAGGCTAGCTTTCTTTTCATTCTCCTATTTGCATCCTTTGTGTTTCGAAATTGAAGATTAGGGTAGAATTAGATGCAGCAATGAGGTGTGATCAAAATCCAATTGAGCCAAGCAAAATACTGCTACTTTGGTCCTCAAAATTTTTACTGAACTCACCGTCTTCCAATTCGcgcacactctctctctcacacacacattaaaagagagagaaacaaagaaAGCAACTTCTAATAACAGGAATAGTAGGGATAGCAAAG…
>MSTRG.10138.1
GCGTGGGAATCTGCCGAACAGTTTGGGCCAAATCCTGAAGAAAGCTCAAAAGCGTTGTTTGATGAGCCTGCGTAGTATTAGGTAGTTGGTCGGGTAAAGGCTGACCAAGCCAATGATGCTTAGCTGGTCTTTTTGGATGATCAGTCACACTGGGACTGAGACATGGCCCGGACTCTCAGGGGGGCAGCAGTGGGGAATCTTGGACAATGGGCGAAAGCCCGATCCAGCAATATCGCGTGAGTGAAGAAGGGCAATGCCACTTGTAAAGCTCTTTCGTCGAGTGCGCGATCAtgacaagactcaaggaagaaGCCCCGGCTAACTCCGTGCCAGCAGCCGCGGtaaggaagggggggggggcaagTGTTCTTCGGAATGACTAGTTGTAAAGGGCACGTA…
>MSTRG.24344.4
TCTCTCAGCAGAAACGCAGCTGGAGAGCCAAATGCAGGAGTGCTTATAAATGGATTGTTCAATGCTCAGTTTGTTACTTAACCATCTAGATTCTACATGATTTGATTCAGAGCATGTGGCTGTGCAGAGTTCGTTTCAGAATACAGAGTACATGGAATTGTTACAACTCAAGCAATTGGTTCACTATTGcaaacatatatttttgtttgcacAACAATACTTCAGTTTGCTGGTAATGATATACATAGACTAACTGAGTAGTGACTACTTTTGGTCATTATTTATTGTATGAAGTGGAAAACCATTGTTCTGAGTATGGTGACCTTAAATTTGTCCATGCTGTTATAAACTGTGCAGGGGATTGTAGTTCCTTTTTCAGAATATTTGTGATGGTAATAA…
>MSTRG.14831.1
cggagatggcggcgccgccgcgggccccctCGCCGGCACGCGCGTGCAGGTGCGCGCGCGGCCGTCGAGTGGCTCCTAGGCGGCGCCTCTttgcccctccccccctccgttgccggcgtcgacgacggccggcgacgaggtaagaattagggttagggtttttggTTCTTTTGATCCGTGCGGATCttgtgcttttctttctttggattTCTTTCCCCGAAACGATCTAAACACTAgggttgctct
>MSTRG.26193.2
cgCTTCtccccagcgccgccgctcACACTGCCGCTCCTCCTCACGCCGGCCGCTGCTCCCTGCCTCCGGCAGCCGCcccgcagccgctgccggcctgAATCGGTTCCGTGGCTCCTCATGAGTCTACCCCCCAAGCTAACCGTAGCCATCAACCCCTCACCAGTCTCCAATCGATTCTGCTGCTGGCTACTGCTCTCAATGACTGAGATTGAAATTTCCCAACCCCAGCGCCCCTGATTCAAGCGTGGCTCAGACCAGCCGTCTCTccctccccgagctcctccTCTCTGATCCCCTTCTATCCCTACTTCTGTGACGTGATCTGATTGGTTGTTCTCTTAGGTGGTAATCTACGATGAATTTTTATACTTGTGAACAGGTTCTAATAACCAACTGGAT…
>MSTRG.20559.2
CTTGcttgttctttcttttccttctcaaGCTGAGCTCCCAGCTCACTTCTCCCCAAATCCCATCTAAGAACCCAAACTCAAGCTCTGCATGTTAGACCACAACAATCCCCATCATCCAAGCTTTCCATCCATACCAACATCTTGCACATGCATGGAGAGTTGTGGGAGATCGAAATAGGAGAAGAGAGTGGTGGTTTCATCCTGCATGGTTGTAGCAGCAACATGACTTTGTTTCCCTCCATTTGGTGAGCTTCCTTGCCATCCATGGTGCATTTTTTTTAGTTCCCTTCATGTTGAACATCTATAGCAACAATCAACAGGTCATCCACCTCCATTATTGCAGCTAGGAGGTGGCTGTAGCTCATCCGGTGTTAATCTCTTTTGATTTCGGTGGAAGCA…
>MSTRG.8753.1
CCCATCTTGCCGAGCTGCCGGACTTCTGAATTTTCAGTTCAGAGAGATTTCTGACGGAGTGCCCTGGTTGGTGGTGATCCTGGTTTAAGGATGTTGAAGCATACGCCATCACGGAAGCTCCCGTGCAATGATCTGACAACGCAAAAATGACGTGATTCAGTTGGTTGCAGCATAAATCAATTCGGTTTGATGTAATAGCTGTAAAGGCAAAAAAGATGAAGTTTCAAATGGGGCATAGAGCTATGAACTAATTTTGTTCATCCCATTTCAATATACT
>MSTRG.28802.4
CTACTCGGCGAGGTACCTCGAGATCCTCCAGAAGCGCCGCACGCTCCCCGTGTGGCAGCAGAAGGACGAtttcctcgccgtcctccgtgACAACCAGACCCTCATCCTCGTCGTAGAAACCGGAAGCAGCAAGACCACTTAGCATCAATGACCAGCTCTGGACCTTGATGATTGCACTAGGCTTCAATGCAGTAGTGAGCGTGAGGGTGTCAAACGAGATCAGGTACTAATATGGTCCTTCACATGTTATTGATTCATGGAGAGCTTTCAAGTGAGTCTGTAAGGTGCGCAGGATAGATGTTGGTCCGGGATATCAATGTTCCTCTTCCATTGCTACAGGATCCATGGCTTTGCAGATGCTTTTGTAGCATTTGTGGGATGATGAAGGCCTTCATTTGT…
>MSTRG.26335.6
GTCGCCCTCCTCTAATCGTGAACAGAGTGCTTCCGCCACTGCCGCTCTTTCCAATCAGGTCGCCGCATCTGCAATAAAAAATCCATCCGCCTGGAGAAGAGGAACGTGAGCCGCCACCGGCCACCATCCTCATCTGCCAGTGAGGACGGTCACATCTTGGTAAGGATGGGGGCAAGGCACGGGCACGCGAATCCCCCCACGGCGCcctccaccttttttttttctctgtggcAGTGCGCTCCCTCCCCCTCGCATCAGTTCTTTTTCTGCGGCAAGATCTCATCGCATTTACAACAGCAGTGGTTCAAAGCAACCTATCTAATGGCAAAAGATCTGCTGGTACTCCATAGGTTGCTTGGATTTTATTTCTACCAGTTGCAGTTGGAGTTAGCACGTATG…
>MSTRG.26952.1
gtgagtggcggcggcggggttggcGGCGAACGGATGAGACTGgagggatcgatcgatccagaGAGAAATATCTCTCTTTGgttatgacagGTGTATTTGAGACGCCTGGTTTACGGCAGAGAGGATTGCTTCAGGAAGCAAACCCGGGCTGCTGCCTCACGCCATTGCTTTGCTTCAAGAGGGCGTATGGTATCTACGTAGATAAATCATAAATGGTTGTATTTATCTCGTCGTAATTAATGGGTGAAATTGGAATCTCTACTTGTTTAGGTACTTCAGCTAAAAGATGGAAAAAATtctttcgtaaaaaaaaatgatttacagAAATGCACAGTACAGCGTGTGTTCTAGCTACCTGCTTTGAGCCTGAGGCCCCCGTTGTTCGGCTTATTGATGGAA…
>MSTRG.16252.1
TAAGAATAACGCACAAGCCAAACTAAACTAGAAGGTTTAGTTTATTCTCCTGTAAGCCAGAAGCGGGAGCTTGCCAGATAATTATGAATTAAAGGAGTAATCAGAAGTTATGTTTACTTGTAGTAAACCCGGGTTTTGAATAGTATATCCACAAATGCAGAGTGACATGTTAGTCAATGTTCTAAAATCTACGGGGACGCCTGCGGATTCTAAGATCTAACGACTATTGTCAATGTAC
>MSTRG.27876.1
TATGTGCCTTCTGAGGGGAAAGACACGCAGATTTCTTTGACCAAACGCTATAGATGCCATTCAGTTGTATATTCAGAATCAGGCCTTACTTAGAGCTCACAAAACACCATCGGCATGCAAAAATGGATATGTGAATCAATGTCGATTTGTCAATCTGCAACAAAGAAATTGGATGCATTGTTATCTGTAATACCAACAAGGTTGTGCAAAATAGCAAAGAAACGCAGGATGACAATCAGTTTTGGAAGAAGAAAGTGACAGAACCTTAACCTTGCt
>MSTRG.15642.1
CTTTACTGCTTTGAAGGTTGTTTTTGCTGATGTAGCCTAGCCATGCGCTAGCTAACCCTAGGGTGGGCCTACCGAAGAGCATGTGAGGAAGAAGTGagaaggaataagtctatttttcctccctcatGGCTTGCTCTCCGTCGAATCATATCCCTCAACTGCAAATCTACTTCCAAGGCAGTATTGAGCTCgattttagcttatgtggcgTCCACGTGGCATATTGACTAAAtcttcatcccacgtggcatCTATGTGACACTTGTAGTAAAAAAAGGCAACCCTAGAGGCAAG
>MSTRG.30424.4
CGCCTCCCACACCGAGCGCCGTCTCCGCTTCTCCTATACCGAGCGGCCGCAATCCCCCTCCAGATCCagccctccgccggcgccgtccaTCCATCAGCCTCGCCCTTCTCCTCCGCGCCGTCATTCGCTGTCgaggccgccgccttccccaaTCCTAGACCTATTGGCCCGGATAGGGGAtctcgccgccatcgtcgtatctcgccgtcgccgcaacCTACAAGCCACGGAATCTGAAATTATTTGTATACATGTGCATTCTCATGCTGTTGGAGATGCATGTGTGTGGCGGCGGCTGCCTGTGGGTGGCACATGCATGTGGCGTCGTGGTCAGTAGAGCGTCAACCCCCGCGGAGGCTATGAGTGGCGTAGgtgtgcggcgcggcggcgagtggaGGC…
>MSTRG.12144.1
ACCAATCTCATACCTCGAGTAAACAGCGGTTACAGCAAAATAGCGATTGGATTAGCGCTCTTCCCCGTCCTATCCCCAAACCGCCGGGCGCACTCCTCCCCGCCTCCACCCCTGACCGTGCCTCCCCACCGCCGTTGGGCGTTCCCCACCCCGTGTCTACGCATCCCACCGGCGCCCTTCCCCCCGCATCCGTGCCTCACTACCGCCGCGCTTTCCCCCTCTGCGGGTTCCCCTCGCGCGCGTTCGCGCTTCACCACCGTCGCGCCTTCCCCGCTGCCTCCTCAattcctcgccgccaccggttCCCTACTCCGCCTGCAACCGCCACCATCGGAGCCGTGGATCCATCGCTGCCATGAACTCCACCTGCGATCTGGCGTGACGACAGGAGCAGAGCTG…
>MSTRG.23478.1
TGTATAGGGCTGCTTTATCTCCAGCTTCTCCATGGATGAGTAATCTGCTGGTATGCCATATTGTAGCGATGGGGTCATGGGTGCATGCCTCCAGGGTTCAAATCCTGATGCCCACAGTTAAACGGACATGTGTGTCCATAGTGCAGAGGCCAGAAGttacttccattatTCGTAGAAGACTTTCTTGATTGGATCGTAGTGGAACCGTGGCA
>MSTRG.30196.7
TGGGACGTGATGTGTAACCGACGACCACAGCTTACCTCCCGTCGTTAGTTTTCGTTCTTTGTCATCGTTAATAGCAGTTTTGATTTGCCTATCACCGTTTTATAGTAAGTTGAATAAAATTTTATTCGTGTACTCCCGATCCGATAATCTCGCCCCCCATCTTCTTGTATTCCCCTCGCTCCTGCTGCCGCTCACCTCGGCCGCCGGCGTGATGCTACTGGCGCAACCATCGGATCCCTGCGCACGAGCTCCGGCCTGTCGCTCCCACCACCCGTGACCTCCATTGCTGCCAACGTTGGCCGTGCGCTctcaccaccaccatctccagATCCTTGCCGAAGTGCTCCCGCCACCACAACCCCAACGGCGGTGGTTCTTCCCCAAGTTCTCACCGGGCAC…
>MSTRG.1993.2
ggcgcggcgacggctcgggcgtgcggcggcgactACATTGACTGCGGTGTGCACGGCCACGTCGGCCCGCCAATCCGCCATGGCGCTAGCGCCACTGCCCACTGAGCTGAACCGAGCGCTGAGGAGCAGGCGAGCAGCCTGCAGCCAAGCCCCTCCTGGGCTCCTAACCTCCTTCACCGGTAGTCCGataaatgaggagaCAGAAGGGCAGCGggttacagatttgtagccagctgtagcacggactccaagacgcagcgtgtgtatgacaggtggg
>MSTRG.29813.1
gaaaaattaaaaagagcAATCACGTAAGAATAATGTTACTAGATTATagagtaaatttaataaaactataggtattttgcataatttatcacaaaactacatattaaaAAGCTTgtctcacaaaactacagatttagtgtctccgtttatcaCAAAATATCtgcagttttatgaaatttactcaaactagtatcataatatgtaactctttcATTTAAGATAACttgtt
>MSTRG.4885.2
CTCACTGTACACACAGTGTTAGCTCTTGCTAATTGGAACTTCACTACTGCAAGGCAGGAGCAGGGTCTATAACTAGTACTACTATGCATAAACCTTCAGCCCTGGGAGGTACGACCATCACCCGTCCCATCCATCTCCTCTGCTCCAAGAAGCAAACACCAAGAAAcaaagagggagggagagagagagatagagggagagAGTCCTTTTCTCTCACCAGCTCTCCTTTCAAGCTCAGTACGGTGGCCGCTCACCGGATCCAAGAAGAAAACCTCTCTTCCGTTTATGATTCTTTCTCTTGAGTTCTTGaggttttatttggtttttctttGAGTTTTTACTCGTTTTTCTCGATTTCTCGATTTCGATGACTCGGAACTAAATAGGTTCTCTAATGAC…
>MSTRG.22450.1
GAATATTTGAGCCTCCATCGTCGTCCACGGCCACTGCTCAACCACcagtcgccaccgccgccatccacTTCCAATGTGCTTCCACCGCCTGCCGTTGTCCACATCTATCACTATGCCCTCAACGACATCCATTCAATCCAAGGAGATCACCCTCTGCCCAGACCCGAAGACGACCAGCTGCTGCGGAGCTCTTGAATCATGGATTGGATAGTGGAGTGAGTGAACCTGCCGGCTACGGGGAGCTCGCCGGACCAGGTAGAAGATGATGAAATTGAAGTGTTGTCAAGTTTCTCCGAGGTGTTTGTTTTTCCGATGGTTAAAGTGTAGTACAAAGTGTGCAAATAAAATCAATGTTTTCAACTCATTCATTAAGTATCCATGACTACAAATTATTAGGAC…
>MSTRG.23124.13
CCAACTCCCCGGCTCATCCCTCACGCATCGGGGGATCGCGCCCGCATCCACCGCATCCATcgcatccgccgccgtcgccttcgatcctccccgccatcgccgtcctccccacctcgtcgccgacccagtgccgccatcgccttcctcccccACCGCGTCAAtcatcgccgtcctcccccaccgcgtcgccgacccagcgccgccatcgccgtcctcccccACCGCGTCGCCGACCTAGCTCCTCGCCTCATCCCTCCTACACCAGCTCCCTCCCCCACTGctgtcctcgccaccgccatcgccgtcctcccccACCACGTCGCCGACCCAGCGCTCCTCTCCGTCGATCTCCACCACGGTCCCTTTCGCGCCACACCGGAAGCTGCCCGCCAGTCCTCC…
>MSTRG.29357.2
TCTCGATCGGGAGGCGAAGAAGGTGAGCACTCCGCTAGCTGTTTCTCCCCCTGAACCTCTGTTTCTTCCCCTTCCTCGCCTACATGCCTTTGCATCCTCTGCTCCCCGATATATGCTACGAGTAATTAATATTCTTCTGGCTTGTTGCGCCATATCGTCGCCTCCTCTTGGCTACCTCCCAGGATTATCCATCATGCATTTGCATGTGAGTTGTTCGTGGAATCTGTTGCCGGCCGTGTAGAGATCTCGATGCATGCTAGCTTTGGGGAAATAGTAGTGCAGTACTGCACCTGCACGCAgtacaatatactccctccgtttcaaatattttaaaacggaaggagtatgatCTTTTTGTTCTTGGAGAAACCATGTTTTATTAGGAATTGGGCCTTGTAC…
>MSTRG.24296.5
CGGAAACGTAGGGGCTTTTCTGCGGAGCACCGCGCGGTCACGGGGCCATCGCCCACAGCCCTAGCTGCGTCTGCTgtgcgccgccccctcccctgcCGACCCACGCAGCAGCGCTGCTGGCCCCTCCCCCGTCCCCGCCTCCGCCTGTGCCTCGGACTGCCGTCGTCGCCATTGGCGCACTTCCCGGTGCCATCTTCTTCTCCGCTCCGTTTCGATCTCCGTGTTTGCTCCGTCTTCGCCTAAACTGTTGCTGGCCGCTCCTTCATGCCGGCGTGTTGCTTGTGATCTGGCGCGGGGCCAGCCTATGTGGTCATGATGGTGTGATGAGGTGAATCAAGGGGAATTCCATCTATTATGCGTTGGGGGGGAGAGGACTCGTGTGGAGGACAGAATAAGGGG…
>MSTRG.12117.3
gaaaaagaagaaggaagatacgggaggaagaagaagagaaagaaaaagaaaagaaaacaaacactgacagAGTCTATTATCTTTTGGATGGCAACCTGTGGTATTTCGAggatcggataatcaggttgctTATCTTGaatttatttgcgttggagcaaggcaagttattatctCTCTCCTTTGAGCATAATTATCCTTTATTCTATATCTCCATTATCTCATGCATTAGTCATTCATGATTTCGAATGCGTAACCTGAacatagcaaaccagatatgctagctttgcttagccctgcctaaTTAGACtgcataaaatataatgaacttagattggaacAATATGGTAGAAATGGTTGATTTCcaggtggctagtactgttccaaccgacataaaactgc…
>MSTRG.31491.1
TTCTAATGTGTCTATTCCTTCTACAATCGTCACAGGTACACCTGCCAATGTTACTAATTTAAGTGCAATCGAACTTAGAAGAAAGCGTGATAGAGAGATGAACTGATTCCAGGAATTGTTTTTACTGGTGAATTATGGTGCCAACTTCAAAAGGCCCAAGTGAAGCAGGACATTCAAAGTGGAATATGCTAGAGCATATTGTTTTGCTAAATAAGTCTAAAGCATGTGGTTGCTATATATTTCTATTTTTCCtgttcc
>MSTRG.23833.1
GGCCATGCAATCATGATCGAGGAAGGAGGTGAGGAACTTCCACGAGAAGCTGGTTGAAGAAAATTTCTACCTTATTACTGAGGCTCACATGCACTATTCTGTACCTACATTATATAACCTGGGAGACAATGCACACTTCCTTGGCTTCATTCATCAGCTCATTTCCTAAGTTACAGAATTAGATATTGTTCCCCCCAATACTTAGTTCAACAAGGGCGTGTACCTGTGCTTCTTCTGAAACTTAACGAATAGCTGCCTCCACTGCTTGAGGCACTAAAATCAGCTTGGAGGAATGGGATATAAGCAGGAGTTTATGTATCCAAAATATTTAATCAGACTCTACAATATGCTGTAAATTTGAGCTGGTCTGCCTCTGTTCATGGGTTAAAAGTCATGGAT…
>MSTRG.5804.4
TCCAACGCTCAGCATCGTCTCCACCTCTCCACCGCGCCATCCTCTCCGCCCCCTTTCTCTCGCTCTCACGCGTCCCCGCCCCTCCCCAACCCTAATCTCTCCCTCTcacgcggcgccaccgccgtcgttgccgcccTCGACTACCGCagctccgccgtcgtcgcatccgtcgtctcgccgccaccgatccccgcgccaccaccgtcgccgccgcccgcgactGCCTCCACTTCGCCGTCACCCATCGTCgcatccgtcgtcgtcgtcgccgccgccctcgactgCCGCTGCTCCGCCGTCGTCAcatccgtcgtcgccgccaccctcgactgccgccgctccgccttcGTCGCATCCGTCGTCTCGCCGCCACCGATCCCCGCTGCCGGCTCGCCCTCA…
>MSTRG.16310.1
TCAGAAGGTTGCCAAATAATGAGTATTGCCAAGAAAACATATCAGAAAGATTGCAAACCATTGGCCTTAGAATCGTAAATTTATATTGGATTTTCACTTCAGAAGTCTACCTGCAAGCATGGTCAAATGCATCAGGAGATGGTTCGTGGGAGCTCCCTAGTTCATGCTGAACATTCTCCCCACAGATTGAATAATAATGTTCTAATGCACCAAATGAATTGCATTATTGCATATCACATTAACTTGTGTTAACTGGATGCCTTGGTACCATCGGTGGTCCTGTTCCGTGGAAACTCTGAACACAAACATGCAACGCAGAGGGTCCATGCACGCCTTCAATAATATTGCAGCGTAAAGAGGATGGAATTTCTCCATCTTGTCTCTTGTCCAACCAAAATA…
>MSTRG.29570.1
GATTCTTTAATGATGCGATGAGAGGAGTAggtagagggggagagggagtgggagGATTGAGTGGGTAGTGGGAGAAAAAAATGGAGTGGggagaaaagagggagagatgcCAGTGTGGGAGAGAGAAACTCGCAAGTAGCTAATTTCGCATGTGGGTCACTTAATAGGCCCATGAACCGATCACAGGGAAGCGATTTTTGCAGAGTACAGTAGTTATAGCCTTCTTGCAATCTAAAGGAGGGTTTGGTCAGAAAAATTAATTATGTAGTAGTGATGCAtactttttatgttttttatccAAGGAGTAAAATAATAGACCATCGATTTAAATAGAGATTGTTGTTTCAGAATTTATAggtttttctctaatttatgtTTTGGACAGAATGATTTTTCATC…
>MSTRG.9268.1
ATTTCACATGCTTTGTGTCGTTGCCCACATGCAAAAGCGCTTTGGATGTCAATGAGGGAGGCAGGACATATTTCACAGGAAGCCAATTCTGCAAACACAGCATGTATGAAATGAAATCACTCACGGCAAATCGGCACCACCGGTGGCTGTCTCGCAGAGGTTTATCAAGAGCTACATCGACACTCTACTCCAAATCAAGCAACACCCTCAAGCAGATATGGAGAAGGCGAAGCATGTGGTGAGCTATGTCAATATGTCATACAACGTGCTACGAGATTGATGCTGCCTGACATAGG
>MSTRG.9277.2
aaagaaagaaagaaagaaagatagaAAGAAATGcaacaccggcggcggcgcggcggctctccCTCCCAGGGtagcggaggaggcggctgtGTAGGGGCGGCGAGCTAGGGGAGGGGCCACTTGCTACCTCACcatggagctcgacgccgccgctgggAGATTCCTCGCCGGGAGATCGATGCCGTCGCGCAGCCCACCGGTTTAGGTGACTAACTGGTGATCCATTTGCTTCAGATGGTTTCTCTGTTGCTGTGGTGCAAACTAGCGCTGACAAAATGGAAAGGAAGTTCAGTATTGAGCTTTATGACTGCACAACCCCCCTGTGAGGAACCGCCTGGTGATGTTTTATCAGCCCTCTGTTTCTGGTAATCAGGGGTAGTTCATGATATTATGCAGAGA…
>MSTRG.11915.1
TTCCTCGTATCCATCTGCGACATTACCCACCGCGCACGGCGGCGACACGGCAGTGGCCGGCCGGGGTACTGGGCTTCAGCGGCTACAGCCTATGGGAGTTTCTGGGCgctggccgcggccgccggacCGGTGGTCTCCTGACGCGCTTCCACAAGGTCCGGGTGCCATATGATTGTTGCAATTGATGTTTTcacccattttttttttctcaaaatattaATTGCGCGTCAGGTAGGGTAGAATTCGCTATGTGGGAATCGATTTAATGCCGAATAAATTACTCTTGTACAAGTAGAATCGCATTTGGTTAATTTGGTGCGTCGTCTCATCTACTGAGGGGATTTAGAGGGTCAGCCTAACGGGATTGTGGaggatttgatttttctttttgttgttggC…
>MSTRG.30987.1
CCCTTTGCCATCCTATAAGCCACTCTAGCCACTTCATTTACCGGCCGGAGCTAAGCTCCTATTCTCACCGTTCcggccatctccctctccctctctcccaacCACTACCCTCCCCGGGTGCGCGTCGCTCGGGaacaccacccgccgccggcgtctcCGCCTTCCAGCTGCCGGAAAgccggcgcccctcctccctgtcCTCCCTGTCTACCCGTgctagaagagaagagaagaagagaggaacgggaggaagaaggagaaaaggaaaaagaaaagatactGAGAGAGTCTAATTGGAGTTTTTGCCGAAGCTGGGAGTTCAATCAAATAAGTTAGTTTCCTTTAAACCTAGTCTTCAAGTCTAATATAGTTAGACGGTTTAATTCTATAGTAAAACAA…
>MSTRG.19362.3
GCCAAACGGTCAGGCCGGTCCAATCTGCTCGCCTCGTGTAGTCGTCttcattctgttttttttttactatataaaTTTCATGcgtaatcatttttttttcctaaaagtaTATAGGAAAAATATTATTGGTACCTAATTCAGATTTCAGTTGGGATGCAGAAACTTTGAAGCAATTAGAAGTCCGACTCTCATCTGAAATGAGCATGAGTtttttt
>MSTRG.23124.16
CCAACTCCCCGGCTCATCCCTCACGCATCGGGGGATCGCGCCCGCATCCACCGCATCCATcgcatccgccgccgtcgccttcgatcctccccgccatcgccgtcctccccacctcgtcgccgacccagtgccgccatcgccttcctcccccACCGCGTCAAtcatcgccgtcctcccccaccgcgtcgccgacccagcgccgccatcgccgtcctcccccACCGCGTCGCCGACCTAGCTCCTCGCCTCATCCCTCCTACACCAGCTCCCTCCCCCACTGctgtcctcgccaccgccatcgccgtcctcccccACCACGTCGCCGACCCAGCGCTCCTCTCCGTCGATCTCCACCACGGTCCCTTTCGCGCCACACCGGAAGCTGCCCGCCAGTCCTCC…
>MSTRG.13770.1
CAATAACAGGTAATAAGTATTTTAAGGGCTGAAATGAAGCCTTCTAGTGATGCAGAAGAAAAGGAACGAGGCAAAGACATATGCACACATTTGTTATAGTTTGTAACAGAGATTCTGTTAAGGTAATTCAGATCTATCAGCAATCATATGGTAAACAGATTGCGCTGGTAAGGACTAAGGAATGCACTGAAGACAAGCAATTGATGTGCACTACCCTACCATATTGCAAGACCTATATCTGATTTATGAACCTTAAGGAGGGTCCcacatggtaaaaaaaaatcccaactAGACTCCCCATCCACCTCTCCCTTATATTGAGAGTCAGTCATCGGGCAGGCAGCGAAGGCCTGCT
>MSTRG.29514.1
ctctcttctctctcctcggcccagccggcccagtcagccgcgcgcgcgcgccctcgctgtcgctgacaggtgggtcccgcctgtcggagccgtcgtcttcctcgggccgaaaccctagcgcggcgccgccgagccgccgccgctgtttccttccaatccggccgttcctttccttctccggccgatttgttagaggggaaacaatctccgggatctcctctaccttttctcctttggaatctttggc
>MSTRG.8266.6
CCTTATTTTGCCCATCCCCCTAATCTCTCTCTTTGATAAGGTTTCTTCTCCCATATctctctagctagctactaggCATGGCGATTATGGAGGTAGATGAGATGGGCTGTTAATTCGCTTTGTTTGTGCGCCATAAGCAGGTGAAGCTGCCAGCATGATCTGAAAGCATCTCAAACCAGCGATCAGATCATCCGGCAGCTTCATCTTCTCATGGCAGCACACCAGCTTGATTGATTGATGATGAAACCCTAGGAGCAGGTAGCTTGGCTTCTCGATCTTAGCCTGATCTTATACAAGGACGATCGATTAGGCCAAATCAGGAGTTCAACAGTCCATTTATTTCAGATGCTGCGTGATCTGAAGAATTTTCGTCCTTAGAGGCATCTTACGCGTGCCATC…
>MSTRG.6274.1
TGCCACCAGGCAATTGCAAATGAACTCATCAACATATGAACATCTAGCAAGATTACGTCGTCTCTACATTGTGTATTGGCTTCCACTGCTGAATGTTTCTCTTATTACCCATGACATGCTTGCTTGGAAGGGCAATTTTGAGTTGATCATGAGGTTTGCATGAATTTCTCTAGGAATGCCCAGTGAGTGATCCTGTAAATTTTGGAGTTGATTGTTCATCAGAATAGCACTATAATTTTCCTGTCACCTGTGCTTTGGTAGCGGAACGTTCATTGTCCCATGCTACTCAGCTTTGTACTTTTGTAAATCAAATGAGACTGAATAATATATGTTTACTTTTGGAAGGAAAAAGATGTGTATGACTGTTCTCAAGCAAATGAAAAATTCCAGCTTTTATGA…
>MSTRG.12595.7
AATCGACTTTATTCCTGGGGTTTTCGCTTCGAAAATCAAAAGACGAATCGAAGCGGAAGTGCTCGTCTTCTCGGCTTCTTCTAACTAGGTAATTCGAGCAAGCAACTCCATCTAGTAGCCATTCTTCTGCGGATGGGCTTGCTCCAGGAGTCCCGGGCGATTCCGGATTAGCGCCGTGTTATTTGGTCTCCGATCCGAGGCGGTAATTTAGgATCCTGCTGGATGGATGGTGGATTGCTGCAGGTTTCTTCGGTCATCTGAAAGATTCATTCTTATCCAACCAGGAACTAATGGCTGGTCTCTATGTGTGATTATGAAGATCTGGACTTAATCTGAGATGTCTTTATCAAGTGAACATAAATATATCAGCTTGGCAAAGTTGACTAGAGAAGCAATTAA…
>MSTRG.5527.1
GCTGGGAGCGACTTGCAATGAACGGAAGTGGGGCCCGTACATCAGTGACGACTTTACCTCTTCCGACTGCAATAGGCTGAGAGGGATTAGTTCTCATCCTGTACTGCCGAATAAATCTAATACTCCTCCGTcgtaatatatactccctccgtcctataatataaaggattttgattttttgcttacactatttgaccactcgtct
>MSTRG.14742.1
CAGCTCCCCTATTTTTTCCCACGTTTCCACAATCCACTAAAAAGATAGTAGAATGCCACGGCAAATCAGCAGCGATGGAGGCCTCCCTTCGAGACAGAAGAGATCCCTCCTCTACGTAATCAGCAGCGATGGAGGCCTCCCTTCAAGACAGAAGAGATCCCTCCTCTACGTTCACAGCAGATCAGTAGGGGATTGAGGCCTTGAGCTAATCCAGGTTACATCGCTACGCGCGTGGAAGCCGCTGTTCAAGGAAGTGGAGACTGGTGAACTGGAACTAGTCACAAGGAAACTGAAGGAACGTAATGCTTGTCTCCAGCAAAGTAGAACTGGTGTGGGATAGCTCTGCCGTATGTCAAATAGGATTAGTGGCTGTTTTAGGGGTTCTCAGGGGTGTAGTTG…
>MSTRG.28588.12
GTTTGTTCTTGGCACCTTCCTGAATCATAGTTCTTCCTATTACAATGCACTTGTCTATGTGCCTCTTGGTTTCTCCAGGCTGATGAACCAAAGGGCCAGTTTTTCCTAGGTTTGCTTCTCTCCCTGGGGGGATTTTGTTGGTTTTGTTCTTTTTTGCACGTCATCAGGCATTTCATCGCCTGTGCTTTCAATCAGTTGTATGCTCTCTTTTGTTTCTCTCATGTCTTGCATTTCATGTAATTCCTTAGAGGCAAGTGACCTCCAAGTTCCTGACTTCCTGTGAGCCATGGCTCGGAATCTAGGCCTATCGTAGGCTAAGAAGATAACCAGTGTTCTCACGGGCAATGGTGGGTCACCGTATATCACGTAGCCATGCTGGGGTCAATCTAAGAGCCGCTG…
>MSTRG.12190.1
CCTTTCCATGCTGACTAACAACTTTAATCAACATTATAAGTACAAGGTCCTACGTCGCTACACACCTTTTTACCTTGCATCTGGCTGCCAAGCCTAAATGACCTGCGCAAGCCACTCATCTATCCTTCCAGCTCCATTATCTCAACCAGCCGAGCAGCAGTCCCCTTGTTCCCCTATTCCCTTGCATCCCCAAGCAGCTGCCAGTATGGCTGGTCGTGATGGTGATGGGAAGGACGGATGAATGCAGCGACAgctgagaggagaggggggaggggggagtgACTAACGGTGTAGGTCGTGGCCGCCGCTGTTGCTGCTGACAATGATGAAGGCGTGATCGTATATGGGAATTAGCACCGGGCGATCACGTTGTTGCGCACGAGGGCATCGAAGGAAGAC…
>MSTRG.2162.4
CGCTAACTCCCGTCggctccccatcgccgccgcggaaCAATCGCATCGCTACCGCCGTCTCCACCGCACCCTCGCCCTCACCGCCGGCTCAAACCTCCGCCTCGTCGCCCGCTTCGCCCATCgccatcgcgccgccgcctctcccctccaCCCCCTAACCCTAACCGCACCTCAAATTGCGTGAATATTGCCCGTCTCGCTGCAGAATGATCCTCTTGAACGTTGTCGCCCGCCGTTTCCCGCCGCTGTCTCCCGCCGGAGCCGCCCCTGCTTCCCTGCTCGCGCCGCGATGAACAGGAAGGAGAGCTGGGGTCGGCTCAcaccgccaccacctctccctaCGGTCAATTATTCCTGACAGCAGTTGCTTGAATGCTTCAAAGACTTCTGGATCCAACC…
>MSTRG.1583.8
cccttctctccctcaCGTTCTctccagcgccgccgcttcctagGCAGCGCCGGCGACCTCCCCTGCGCCGGCTGCCACACCCCACTCCGGCGACCCCTCTAGCCGTCGCCGGGCTGAATCAGCTTCTTGGCTCCTCACTTCTCTGCCCCTAAGCTAACCCTAGCCTCTGACCTCTTCAACCTAAGATGCAACCGGCGGCCAATTCTGGCGAGATAAGGATTTAGGGAAGTTTCCCAGGCCCCTACCGCTGGATCTACTCTCCTCccctattttaatttttggttACCTCTGATGATTCTACCGTGATTGAAAAATATGTGGTTCAGCTCCTCCTTCAGAAATCCAAGTCTTCTCTTCTACTGCTGCTCTTCTGGATCTAAGGTGATTTTGCTAGAACTG…
>MSTRG.18715.1
aggcgcgggcggcggcggcggcggcgagcaaggTGCAGGCGACGTCATCGGCAACcaaggcgcgggcggcggcggcggcggaagcgggaggcggaggagtggGAGAGGcggaagagggggaggaggaggaggaggcggcagagACGAGAGGACCCCGTGGATGTGCTCGGGGAGGAGGTGATGGGGCGGGTGATGGAGCTCCTGGACGCACGCAGCACCTGGCGCtgggtcgccgccgacgaccgccTCTGGGCACCCAAgGCTTATTTGATGAGAGCTGGGGCTGTCATTCATAGCCATGGGATGGAAACTTGCATTGCAACCATGCTTAATACTGGTGCAAAAGAGTTTAGGGTGAACCTACTTGTCTCTTTTCCCCATGAATCTTAGCTAATGCTC…
>MSTRG.18610.3
CGCGTACGTGCGAGCTGAGGCGCGTACGCGGTTGGTGTGACGAAAGGATCGATCAGCTAGCTGCTATAGCTACCGGGCAACTCCGCAAGAAGAGCTCTCTCTCCCGGTCCCTTTCTCTCCTGTGGTGGAGCGAGAGATGGATGCCTAGTGGACTCTGAACGGCAACGCATTAGCTCCAGTTTTGGGCACAGCTACAAAGGTGTGAGGATGATGGGGAATTCCTAAAGGTTGCATGCCGCAGGTTGGAGTCGATGGTTATGCAACTATTTGCCAATTATGGGTGGAGGTTCataaatagacttcaataaatGTGTTCTCCTTATTTTGGCTTGGTtacctttgtttttgtttggtgtgttcTTTTTATCTGAACTACACTCTTTTCTGGAGTgctacttt…
>MSTRG.11704.6
AATATCCCGTGTTCTAGAGTATGATTGGGCGAATTCGAGGGCGAATTCGATCGAAGGGGGGAAGAATGTAATACCCCGAGTTTTAAATTAATATATCTCGCGGAATATTAGAGCAAACGCGCAAAAGTTCAACTTTTAAACCATTGTTCGTATAGGCGATCGGGAACCGTGGATGCGTAGAGCTCGCCGAGTAGTGCAAAATagactataaatttatagtaatCGGAGTCCGAACGAAGTCCCGAGGATTGAATAGATGTGAGCCGTTAGATCTTATCTAGTCTCTTTATAtaaccaaccaaaaaaaaaacaaacgaaaaaaaaagaaacaggagCGATTCTCCTGTAGCCCTAGCCGCCGCACCTCCTgcgctctgccgccgccgctgctgttcctct…
>MSTRG.23941.2
tttaaaatttataatttcagttatttagtGCATATATTTCTTATTGGAAGAGGAGTCTAGTGAGAAAGAAAGATAGTTGACATTCATCACACCCATGCTAACAAATTTAGGTCCGCtatgtaaaatatataaactacaaTATAGTCCTTAGAAAGGAAGATAGTTGACATTTACCACTCATGCAAATAAACTTATGTCCactatgaaaaatatataaattaagtTTTAGTTAGTACTCAATAATTAACTGAAAAATCATAGATGCGTGAAGACTTGTCgtgatgaaaaaaaactcaTTATGTGCACGCTTTCCGAATCGCTAAATAGTGTATTTTgtaaaaatatagaaaatttacttttaaaatcatattaatcaaaatttcaaatttaaagtagtta…
>MSTRG.28826.1
GAAAAGGCctataggtgccgattttaGCACtacctatttgatgttttgtagtagtgtaatGAACATAGAGGTAAAGGTTTCCATTTCATATGATATACACGTggtgttgtgtgtgtatgaaaagAGAGGTCGAATTTGGATTAGACTCCAAGTTTGGAATGATTAAAGTTTGGTGTTGAAAGGGGATCTTGTTTCCCTAGTTTGGTAGGTTTCTTATGTGATTAGGAGTCCCGGTTCTAGTTGGATTTGTGGCTAGGGGCAGCCATGTTTTGCGTATAAATAGAAGAGGGGTTGAGGCTAGAAGTATATCAACTTTTCAGAAGAGAAAAGTTAAAGATTGCTTCGAGGCTTCAATTTTAGTTTAGTTTGGTCGAGACGTGTTTTTCTAGATCCCAACGG…
>MSTRG.8082.1
ctctgaattgcAATATCCCTCGTAATTGTTCTCGTAATTCTGATAAGGTTTAACGACCAGCTCCGTCAGCAAGTCTGACCACCAACAGCAACGAGCAACGTGCAGGGGCTGTATATTAGGAGGGTGCCAGTAACCCGGTTAAGAaaattattttagctatatctTATCTATTCTTATCATGTATGTACCCTCTCAATATAAACTTAGACATCCGCATCAGCT
>MSTRG.21152.8
taagaatttagtacGTATAGACTTTTCCTTTAGGTATATAGTCCCTACTATCATTATCATTATCATCTGAATAATTATGCCAGTAATTCGCTCTAGTCCAAACCATATCTCGAACTAATAAGTTCGTATTTTGAAAATCGAAACCCGAAATTCTGAACGTACAACTCCAATTTCACTTATGCACATACTTGATAACTGAAGGTAGAGaaaatctatactaatataaaaggTACAAGTTCATCCAGCAATCCTACAATCCTTCGGATCCACTTTTGTTTCTGAGCCATTGATCTGCGAGATCCTACGAACGATATTCCTTTCACGATCCTCCCACGCGCGACCCTTCCCTCTTCCTCAGCGAGAAAAaaccgctcctcctcctcttctccgcgTCCCCAC…
>MSTRG.4695.1
AAATGATGGTCCCAGCCTTGTTAATGGCAGTGGAGGACGGTCCGTACGTGCGGCCCTCACGGTCCATGGTGACGATGACGCCATTAacaaggccgaTGAACTAAACATGCCCCAAGTTTGAATGCAAATCGAGCAACTCAGGGCATTAACGATTGGCAAGGACAGTCTGGACAGAATTATGAAGATGTTGCCATTGTTAGCCAAAATAGATGGACAAGAGTA
>MSTRG.11478.1
GAATAGAAGCTGCATCTATCGCTtgcgcgggcggcggacggaGTCCATCTCatctcgcctcgccgcgccgcaaTTTCCTCTCCCAGCTCCCAATAATTTATTGGtttgttcgatcgatcgatcgctcgcTCGCCGTAGccAGGTGAGGTGTTCTCGAATCGATTGATCGGCCTCTTCAACAAGAGAAGATCTAGAGCGAGGAaattaagattaagattaagatttcggaggatattaattaattaattaattatgcctCGAGCTGGGGATCGAGATTCGGATCCGTTTGCTAGAGTGATTTTTGAGTTGGGTTGGATTGGTGTCATGATCGCAACAGGCTACGTTCAACGGGATATCATGGAGAATGACTATGAGAGAGTATCGCTTAGCCGCTCTGAG…
>MSTRG.27647.12
CACGTTCCCCATTCTCATTAGCAAGCATGAGCGCCGCCGGTAGCAACATCAATTGACCACCGCCTTTCCACATCCCCTTTTTCTGACGCTGCGTTTCCCCTTCCTGCAACCATCGATGGACTTCCTGAACTGTGTCTAGAATCTGATTCGACCGCATGGCAAGCCATCCACACACTGACGTTGTGACATGAGGAACCGATAGGAGATGGCCATGCTACGCTTCGCTTGGTGGTTTAGTTTCATTTGTGAGTCATAGATCCCCTAATGCATGGATCACTGTATGGTTATATAGGATTTGATCCCTAACTCACCCGGCCAAATTACTTTTATCTTTTGTGAAGATGCTTTTCGTTTGATCACTTAAATCTTCTTTCAGATGTTAGTTTATTTTGATTGCTT…
>MSTRG.22530.1
TTCCTTTCTTgtgttttcttatttttattagGATTACGTACAAATGGGAGCATTGCAATCCTTCCCTCTTGCATTGAGCAATCAAGTTTTGGTCTCTCCCCTTTTTGCAACGAGTTGTTTTGTGATAGGTCAGCAGTGTCGATCATGATCGGCAAAGAAGCCCAGCACAATCGGTAGCTCGTCGGAGAAGAGTAGGAAGCGAACACGAGATCCGCGAAGCGTTCGAGGATGCCTTGAAGAATCTGAACAAAA
>MSTRG.84.1
CTAATATGTGCTCATTGTCCATGTATTTATTTATATGCCATTTACACTAGTGACTTAATGAACCTTTAATCTCTGTCTATCCCTCGCAATAGAGCTTGCTTATTCTGTTAGAAACAATGTATGTCATGGCTTCTGTTTTCTGCTAATGTACTTTTGGCTTTAGTAAAATCTGCATGTATTCATTCATGATAATTTGATACTATATGCAATAACTTCATCTTGCCATTCCATATCACTATGCCATACTAGAAGATTTTTGGCTTTCTCTTGGCTCTCATTCACCTCTTTTGTGGAGTCTATTGTGGTGGTATTTGTATGAATTGCTTGATTGAGTAAAAATGACACTTTTGATGATTTTCTTATTCAGCACAGGTACACTGTGATTGGTTTAAGAGGgaa…
>MSTRG.24392.2
ACGTCTCCATTTCTTTCCTCTCCTTTTCCTTCCCCTCCAAATGCCAACCCAAACTCCACCCAAGCTGCAGCTAATCAAATCATCCATCAACTACTACTATCTCccgattagaaaaaaaagaaagaaatcagGAAGAAATCGCCCATGgcgaaagaaaaaagaattctTGTAGAGAAAAAAGGGGGACAAAACCCAGAGCGATTTCTTGGTTGCCAGAGACCTGCAGACACGCGGCACGGAACATCCGCCGCACGTTTTTGTCGCAGATTCGTGTTCTTGATGCTTCCCGGCTGCTGTTCTTGATGGGATGGATGCGGTTCTTGGCGTCTCTGCTGAGTGCTGAGATGTTTTGCAGCTCttaagatgattttttttatccgaTTTGGTTATTTGATTCTC…
>MSTRG.25220.2
tatatgtctagattcattaacatcaatatgaatgtgggaaatgctacaatgacttacattgtgaaacggagggagtaacacaaTGCAAGTAGGGTTGGATTATCACCTACGAAAATAGCACATGCACTAAaacaatttatctatagctGTGTAAACTAACATTTGCTGACAATGGCTGATGCTATTATTAGACATTTACTTTTGCATGAAACCATGGATAGCATTGAGGACATATAGAAATGAGGGCTTGGTTAGTAATTCAGCATCTGCTAACCTTATTTATCAATCGATGTTATGAAATTTGGTACGTATATTTATCAAGTGGATGCTCTGAAATATTATGCGTAATTGGTACTTCGACACTAATGAGCTAACATATAATAGCTTTTGTGAATGAGG…
>MSTRG.18707.1
GCATCATTGGTTTGTTTCACTGATGATTGCGTTGGAATTCAGCAGTCAGAAGCAAGCGATGATGCGATGATGATGATCAGCAGGCACAAGGGCATGGAGAACGATGCTTGAGAAGCACTAGTTTAGTACAAGATTTTTGTCTTGTCTTCAGTTATAGCTCAATCCAGCTTCAAAGATGTGTGAGTGCAACATCATACTGTGATACAATTCAAGGGGTTCtgcatgctgttttttttttgttgttgttttttcatTCAGTCTAGTTTTCAGAGTTGTGCAGTACTACTGCTGTTTATTCATGAGAGTTAGGTCTACCACTGTTCCTGCTTTATGTTCTTGTCGTGTTCAATGCAAACCTAAAAAGAAATTAGGAGCGGAATTGTGACCAGCGAACAAGAA…
>MSTRG.16282.1
CACTACTAGTATAAGCAGTTTATTCTACAACCTTTGCCTTCTCACATCATGTCACAATGTCATGTGCAATGTCGGATGAAACACAGGAGTTACGAAACTACAGAATATTCGTTTAATGGCGATGACAAGTCTCATCCAAACAGAAAAGACGCAAAATTTGATTTCTCATTGCCAAGCAAATATGTACACAATGTCCCAACGCCACTGATCAAGTTCCATGCAGCCTGGTCTACAGCTAGGACGGAAAAACTTCCTGGAAGAAGT
>MSTRG.801.1
gctgGGTTTAAGGTCAAAACGGGTTTTGACAGTTAGCACTTGTCCACGGCAAACATCCAAACAAAAATAGATACTGTACTCAACTTTCAGTTAACATCTTTGGGACTCCATCGAAAGTGGGTTCAAGGTTGTTTCTGAGCACTAGCACACGTACAAGCATGGATCATGGATGACTACAAAATTCCTACGGGGAAAGAGGGAAAGGAAtcggccgacccggcaaaaaaaag
>MSTRG.31015.1
CGAGAAAAAATCATCTACTCGAGAGGAGCAGAAAAATTCCTCGCGGCGGCGCAACGAAGACACGGACGTGACGGTGGGGGCGGCGCGTGGCGCGACCTggaggcgacggtgacggcacggctctctcctccggccgccacctTCTCTCCGGTTCCTTGAAATCGACTGGTAGGGATATTCCAGATAATTTATTTGATGGTAGCAATTTTCTGAGGTTCCTGAAGATTTATTGCTTCAGACAGCATGATGAAAGTCAGGGCATCATTATAGTGTCTCCTGCTGCTCAGCTCATTCCACTCATAAACCTGTTTAGTTTGTGATTTATCTGAGTTACTAAGAATGTGTTTAAACTGAGTTCTCCCACACAGTGAAATGTGTGATATTTGATATTGTggacat…
>MSTRG.24296.3
GGTCATTCGGAAATACGGATATTTCGTTCGAAGGAGAGAAAACCGCGATTTAGGACCGCGTTATAAATTACGGAAACGTAGGGGCTTTTCTGCGGAGCACCGCGCGGTCACGGGGCCATCGCCCACAGCCCTAGCTGCGTCTGCTgtgcgccgccccctcccctgcCGACCCACGCAGCAGCGCTGCTGGCCCCTCCCCCGTCCCCGCCTCCGCCTGTGCCTCGGACTGCCGTCGTCGCCATTGGCGCACTTCCCGGTGCCATCTTCTTCTCCGCTCCGTTTCGATCTCCGTGTTTGCTCCGTCTTCGCCTAAACTGTTGCTGGCCGCTCCTTCATGCCGGCGTGTTGCTTGTGATCTGGCGCGGGGCCAGCCTATGTGGTCATGATGGTGTGATGAGG…
>MSTRG.20726.17
GTGCTTGGATTAATTTTTACTCCCAATATTATCGCGGACTAGCAATTTCTTGTGATTTCTTGAGTTGCTTTCTTACTGCCAAATTATCAATTTATAATCCTTGGTTCTATTAACATTTTAAAACATGAAAATTACTGGTACCTTTTCAAATTAATAATTTTTCTGTGTATATGATATGAAGCATTGATTTGGTAAACACAAGTGCACTATCATCTATAATTATTCAAGAAACCAACCATGCAGgctgattttgtttttttcaccAAATTATTTTGGGAATGTTCTGTGTTATTATATGGTGTATTGTGGGGGCCAAGGGTCTTATTAGTTTTTGACCATAAAGTTTGTTTGGTTGCTGATCGTAGTTTCcttcttttctagttttttCTTCGTTGTG
>MSTRG.31467.2
AGAAAACCTCAGCTACTAGCCTACAGGGTTTTGCTCTGTTGTGAGGTTATATCCCCTCACTGATATACTGACTTCTTTAGAAACACCACAACTACAACACTTTCCCTTGAAAAAGAAAACGACAACACCAGCAACAGACTTCAAATATAACTTTTCAGCTTGACATTTTAAATCCTACTTGCTATTCAGGTCCATTCCGCTgtttttttgccgggtcggcgGAAGAATGcctaccaaatttcattaaaaTTGGGAGTAAAATACATGTATCCCGACATTAAACTGTCAAGTCAAGGCAAAAGCCTTGAAACAAAGTGAGAAAAAGCAAAGGGGAAAACTATGTACAGAAGCAACAACTCAAAGGTCTACTCATTAAACTGAAAAATACCGGCAGAGCTC…
>MSTRG.19313.2
GACTCGATGAGGAAATTGCGGGAGATTTGTTGGATTCGCCATGgttatttttcatttgtaaatattCGGTTCGCTTTTTTCTTCAGTATGCGAAACGATGGGGCTGCAAGAAACCAGGTTAGGTTGTTGCAGGTTTCATATTTTTCTGTTCCAGGATTGCGTGAACGATTTTATATCATTTATAAATGcttttagaggattttaaattttaaccaaCAATTTCACTAGGCAGGCTCCAATCTCGGCCCGTAGATATGGATGGGCTGCGATTTTGTTCGGGCCAAACAAGGCCACCATGACAATTAAGAAAGTTGAGTAGAAGATAAGTTGTAGTTTATATTTCTCTTCAATTTCTTATATCTTTTAAGATTATTAAGGAAAATAAGGAGTATACCAATG…
>MSTRG.10213.1
ccgatattttagaacaacttccatataaaaagttttcgcatgaaacgtaccgtttagcagtttaaaaagtgtgTCACTTTTATCCAAAAGCttatccaacttttgttggagattTGAAGCAGTACTAAAagatataaacatttttttcagtTCCGTTGTTTTGCTTATGTTTATCCGTACAActtattaattaaaaatcaataatttatGGGTAAAACTTCAATGTATctttagcgatctaaaagcaaatgccGTAAAATAAATtacgataaaaaaaaccataaaataaatttaaaaaattaagtttaaaaatttaaattttagcttctAACCATAAGCTAGCGTAAGTGaaacaactactccctccgtcccaTTCTAGGttacaatattttgggacgg…
>MSTRG.17410.5
CAACTTGTAAGTTACTTTTGCTTTCCAATTATTTTGTCAGTAAAACTCGACCTTCCAGATGACAATGACAATAATCCCTCCATTTATTGCTTATCCTAGATGTCTAGATCGCAGTCAGTCAACGTTGTGAAAGATTGACCACTAATATGCATAAAGGTAGTTTGATTTGTTATATGGAAGGGAAATCCCTTGGTGCCTAAGGGAACCGGCACTTCAATCAGCAAACCCACCATCATTCTCTTTGAATGTTTATCAGCAATCTATTCTTTTCTTCCACTTAATATTACCAAATTCCTTTGGATTTCAGGTTGCCACTTTTCCAGCTGCTCATGTCTTTCTATGGAAAGAAGCATCGAGTCCCAAAACCAAAGTGATGTGTCAATATcaagcaagccatgg…
>MSTRG.24392.1
TTCTATACACGTCTCCATTTCTTTCCTCTCCTTTTCCTTCCCCTCCAAATGCCAACCCAAACTCCACCCAAGCTGCAGCTAATCAAATCATCCATCAACTACTACTATCTCccgattagaaaaaaaagaaagaaatcagGAAGAAATCGCCCATGgcgaaagaaaaaagaattctTGTAGAGAAAAAAGGGGGACAAAACCCAGAGATGAGAACTACATGGTGGATTGGCTCATGATAGTGCAAATCATTGGCTGAGATGAGGAAAGGCATGTTCATCGACTCCAAGATTGTTCACACCAAATGTCAGGCATCTGAACAAGACAGTCACCCTTAAGAACGAAACAGCTTCTTGCTCAACTCAAACGGGATAGTTCTGGTGGAGAAGGTTCAACCTTAAT…
>MSTRG.15016.1
TGCACTCATTTTTACATGTGGACCACTTAAGCATCCGCATACAAAAATCGTGCGGCTCTTTAAACTTCAAATTGATTTTTATAGCACTAAATTAACTCATGTGAAAAGGTTGATAGAAACAAtattgtagaactcattgagatctaccaattttcttttggtcatttctccatccgagtttgttctccatccgagtttgattggactatataaaatttgaattttaaaatattatttgaagttttgaaattcaatttttaattgataaaacaaagtcacgagaaaaaatggccaaaataatagcagtaaaaacacaataacatgatagagc
>MSTRG.14560.1
GTTTGACCATGATTACTGGTGCTTGACATGTAATGTGTCAGACAGTTTTAAAAAATTTCGGTTCTAGTTAACTATATCTAATTACAGGGCCTTCGTACAAAAAAGGGTATTTATATGGCTGAGATAACAGGACAAACACTCAGCTGATGAAGCACTCAATAGAGTAACTTATGACTGAAGGCAAGTCTCCACTAACTATGCTGAGTGCTATGGCCATTCAGACAAGCAGGGTCCTGATGAAGGCCCggccttgcaagttgcaactaaTCTCC
>MSTRG.22641.1
ATGCTGACAAGATATCAACCAGACCCACTCAGCATCCTCATCCTCTCAACTGAACCTGGTTCTGCTGCAGTTTGCAGTGTATCTACAACTTTTAAGCTGCCACCTGTTTGTTGTTGTTGGATAAACCCCAAAACACTTCATTTTAGGAGTTTCATTTTCCCTTTGATTTCAGCACTTTTCGCCGTCGGCGCAGCGTGTTTATAGCAGTTCGTGTGCAACTTCTGTTTGCTATTCTAAATTagagTCCATTGTCAGATTCTTGGTGCTCCTACTGCAAATCTGTTCATGGCAAGGCACAACTCCAACGGCTGTCAGATCCAAATCCAAGGGCTCACATGCTCTATGGTACTATAGAAATACTTAGGTTACTGTAACATCAGTATTGTGGCTATGTATCTA…
>MSTRG.6697.1
AGAGCTGGCTCTACCTtcttatgtaaaaaaaaacagttattCTTTACTGAAGCATCCTGCTGAAGATGTTATTTACTGGTTTGACATTTTATAACTGAAGACTTAATCATTTTGTGCAGTCTGTCCTGAATTGTACCCTACTTGATTACACTAGTTCCAGTTGAAGTTAAGTTTTGGCTTTAGTTTCTTTAAGCAACAATTGAGTGACACTCTTCATAACCTTTTTGCTTTGTAGGTTATTCCATGTCTCATAGTGGGCAAAATGATTGGAACCTCATCTGCCAGGATGCTCCAATGATTCATTGAGGAAAATATAGAGCAAAATGGCTAATGTTTGTTTAACGGGTAAACACCCTGAGCAGACAAGAATAT
>MSTRG.11615.1
tTCGTCCACCGGAGAGCCGGCGcccactctctccctctcctgtGTAGCCggcaagaaaaagaagaagagaggaagaagatgacgggagaaagaagaaggagaagaaaaagaaaaagaaagactgacagAGTTTAATTGGAGTTTTTGCCGAAGCTGGGAGTTCAAtcacataagttagttccctttaaACCTAATCTTCAAGTCTAGTGTAGTTAGATGGTTTAATTCTATAGTAAAACGGCAGAGTTGAGTCATCGTATAGCCTctgctgtaatagttagccacaaacttgtaaatgtcctattattttatataaagaTATCTCCTTTGGAGTCTTTA
>MSTRG.20901.1
CCCGGCCCGGCCTATGATTTCACCATCCTTCTCTGCCATCGACCGGCCACGCTCCCGCTccgcacaccgccgccgccgacgacgaccgccgCGCTCCTCCACCTGGTGATCCCAGGTTAGCGATCTGTACGCAGTACCCAGGTATGCTTCGTTCTCTGTTCGGGCCATCTTTCTGCCTCTCCAAACCCCTCTCCGGACAGACGGATCGGAGGGCTAATACAGAAGGAGAAGGGGGGCAATGCGTGACGGAGATGGGGAAATCTGGTTTTGGGGAATAGGTgtaggtggcggcggagagggtgATAGCGATGATCAGTATCTAGGATTTCCAGTTCGACGGGGAGATGCAGCCTTTTCAGAAGATGTAAACTTTGCCTGTGCGAAGACTGGAGCCAGAAA…
>MSTRG.26756.1
ctctGCAACGGCAAGCTGCCCGGGGCGAGGTGagagggcggcgccgcgacggctgccggcggaggcgCCGCCGCGCTCCGCACATGGTTCAGTCTACCTAAGTTCTTGAAGGTTCTTTCTGCTTCAGACCATGTGCAATCTTGAAGAAACGATGGTTATGCTTATCCAGTTGAAAAATCAACATAGCAACCAAAACTGTCATCTGGTTCCTAGAATTTTTCTTGTAAGAACTCACCAGATGCAGGTCCCTCAGGCACCATATAACTGTAACATCAGCTAAAAGAAGAGTGAAACTGTCACTGTTATGTTCTTGTGCAGCTGCTGCTATGCCGGCTCAAGCTGAATCCACGCAGCCACTATATTCTTCATATATTGGCAATATTGCCGGTGCATGTCATT…
>MSTRG.10108.1
ctcccaccccAACTCGTCGCTGGCCGTCGCCTCTAGTTCCACctgcgccgagcgaggctgggcGCCGTACGTAGGGGCGCACCTCGCCATCGAGAGGATCTGAGGCCGTACGTCTGGATCTTCGATCTGCCCTTGTCGACACCAACATGATCGATCTCCACCTGTTCTCCTCGATCTCTAGTCACCACCCTCCCCTTGGACTTAGATGAAGCTAGTTGGTGACAAAGCATTCCTCATTCCTTGAGCAAGAAGTGAATGGAAGTGATGCGTACTTAAAATGACATCATAAGAGAATCAATGGTGAGACAATGAGAACGGTGCATCTGAAGACAATACCTGCGAATGATGATGGGATCGAATGATAAAGGAATTGTCCACTGCACCTCCAATCACATATTT…
>MSTRG.19924.2
tctctctctctctcgtgtgtgtgtgtgtgtgtgtgaattttggctgtgtttagttcagtacaaagtttggattttggttgaaattagagatgatgtgactgaaaagttgtgtgtgtatgacaggttgatgtaatggaaaaggactgaagtttggatccaaactttagatctaaacacagccttgatTGTTGAGGTGCAACCATTAGGAGCTGAAGCTGCCAGCATGATCTGATGAGTGCTTATTAGATTTTAATCTTGCAGGATCGATCAAATCTTAGATGTTTTGTTTGGGAGCTGAGCATCCATGAATTAATTGGAGATCAAATGAGCAAGAGTCAAGAACTGAGGATGAAACAGGTGTGAAGATCACATGAGCTAGCAAGCCAAGATCTGAAGATG…
>MSTRG.22995.2
CTTCGATCAAGCATTTTCAAGCATCTCGATCAGAAGGAAACGGTTGCACAACACCTGAGAAGATCAAAATGGACGTACTACTACTCAAAAGGGCATTCGAACTCCAAGCCGAAACAACATGGAACAACAAACCACGGCAACTCCTACAAAGAAAACAACGGCCAATCAACGGCTTCATCGTATTACAATGGTAGTTAGTTTGCTGATAAAAGCAGTACATTATATTATTACACCCTGTAATTCTACATATCATATGGTTTTTTACGCGCTGTTAATTTTGTGCAGGATCATCCTGTAGAATcaaatcacaagaactaagccaaccagaggggggtgaatggttagtatacccaaaaaccgaaaacttttagcggaaataaaagttaccctcaaaatcga…
>MSTRG.28338.6
TGAAATGTGGGGATGGCAAAGTCAGGAATGTGATCTGCAGAAAGATTTGCTTACTGATGCTGCAGATCCATCTAGCTGTTTGTGGAGTGAAGCAAATCAGAATGCCAGTGATGCTTGGACCATGTTCGATTAGCAAACTCCATCTAGCTGCTTgtacatgtgttttttttagGTTGCTGGGCTCAAACATATGTGAACTTTGATGGAGAAGTGGCCAAAATGCTTTGGTGGCTGCTGGGTATTGTCATGTGCTTTTGAACAGGTTTTAATTATGCTGTATGAGATATGCTCAACAAACATTATGTTGTATGAGATGTGAAGGTTGTAATGTGTTTTTAGAATATTTATGTGCtgatctgatgatgatgatgagagaaTGTAAATTGATGATCGGTAA
>MSTRG.8637.5
CTCTCTTCGTTGCGCCCCCACCACGCCCCGCGTCCGCGCCTCCCCTGCCTCCTCAACTCCTCGTCATCGTCGGTTCCCCTGTgtgcctccctcgccgccgccaccgccagggGCGGTTCCCTACTCTGCCTCCCCCACCACGCCTCCCACATCGCGCCGCCCCCATCGCCGCGCCCCCACAACGCCTCCACCGTCGGCGCCCCCATTGCGATACCCCTGAGCTCTGCaacgccgccgaccgccgctctTGCTCGCTCTCATCTACGACGCCGCCGTCACGCCCCTCTCTTCGCTGTGCTGCCTCCCTCCCCCACGTCCCCatcccctcctcgccgcgccacTTCCCCATCTGCCGCCCCGCCTGCTTGCCTCCCCGGCGTCCCCATCCCTTCCTCGCCA…
>MSTRG.3194.1
ACTAAGTATGGAATGAAGAAGGATGGTATGAAGATCATGTAAAAAGGTTCTAAAAACAAGTAATTCACAACAGGGAGGCAGCAGTTCTTGCGTGACACCAGCAAAGGCACAACAAATCTTTCAGATTTCCTTTATCATTCAAATGTCAACAATAGTGCTACAGTACAGAGGCAGTGTTTTTTACTGGTTATTTCAAATACTAGAGCATAGCATGTGACTGGTTAGTATACACTAAAATGTATGTCGGCTCCTCAAGTGAATGAAGATGCTAGTAGTTACCAAG
>MSTRG.7595.9
CGCCGCTCCCCAACCCTAATCTCTCCCTCTcacgcggcgccaccgccgtcgtcgccgccctcgactgccgctgctccgccgtcgtcgcatccgtcgtctcgccgccaccgatccccgcgccaccaccatcgccgccgccctcgactgCCGCCACTCCGCCGTCACCCATCGTCGcatccgtcgtcgccgccgccctcgactgccgccgctccgccgtcgtcgccgccaccctcgactgccgccgctccgccttcGTCGCATCCGTCGTCTCGCCGCCAccgatccccgccgccggctcgccctCAACCAATCCCCATCACCGTCGTCGCATCCGTCGTCGTCCAGGATTTACGTCACCGTTCCGTCACCGCACCCACACGATGATCCCCGGCGACGGAA…
>MSTRG.8712.1
caggctcacagccGAGCGCCTGAAGGATTGCCCGCCATTGTCTCGCTGCTACCCTACTGCCGAGAGAAAATACTACATTTGAGAGGAGAGGTAAGgaaaggaagagaaagagaagaatcACTGATAGACTATTTAATGATCAGGCAATCAGCACTCAGCGGAGAATCAGCACTACATTGCAGTTTCCAGGGAGAAACAAGCACTGTAATTAT
>MSTRG.23124.9
CCAACTCCCCGGCTCATCCCTCACGCATCGGGGGATCGCGCCCGCATCCACCGCATCCATcgcatccgccgccgtcgccttcgatcctccccgccatcgccgtcctccccacctcgtcgccgacccagtgccgccatcgccttcctcccccACCGCGTCAAtcatcgccgtcctcccccaccgcgtcgccgacccagcgccgccatcgccgtcctcccccACCGCGTCGCCGACCTAGCTCCTCGCCTCATCCCTCCTACACCAGCTCCCTCCCCCACTGctgtcctcgccaccgccatcgccgtcctcccccACCACGTCGCCGACCCAGCGCTCCTCTCCGTCGATCTCCACCACGGTCCCTTTCGCGCCACACCGGAAGCTGCCCGCCAGTCCTCC…
>MSTRG.10631.1
AGAGCATGAGCAGCTCCATAGCTCCATTGTATGTATAAACTGACAACTATTTTAGAGCCGAACtcctttttttaagaaaaagccTATTTACGATCGACTTtagaactctttttttttaaaaaaaactatttacgatcgtaaaaaaactatttacagccgaactcttttttttaagaaaaaatgtaTAAACATTTTAGAGCcgaactctttttttttaagaaaaagccTATTTACGATCGAC
>MSTRG.15374.2
aaggcAACCGAGCAACGACACAAAAGGCATTCTTTCTCCTGTCTTCGGTGCACATCCGTTcttattttctcctctcttcttctcacAATATTTTGCATCTTCATTCACCATCATGGATCCCTTGACCGGTCCATCACCACCATCTGCATAGAGGCGTCAATCGCAGTAATTTTCTACGGTTAATACGGGTGAAGATGACAGTCCTGCTCTCAACTCTACAGCAAAGACGCATCTTAAGTGCAGCTAGATGATTTATCATGTGCCGATGAAAACATGTCAGCCATGTTTAATGTgctgaagaagaaaaaatcTGCAAGGCTTGAAAACCTAGTGTTGTATAGAACATATGTACTTTGTCATCCCTTGTTTATGCTGGAATGGTAGAAATAACTTTGAATG…
>MSTRG.30615.1
ttcctcccgttttcccctttctctttctcgctctcttctctccctgGCGCTGTGGCGCACAAGGGCTGCGCCCCCAATTGTAGGgtgtgtcgccgccgcctctgcctggCTGGCCGGcaaggtgccgccgccgccgcttcttcctcctctccccttccttcaATCCTCTCTTCCCTTGTTTCCCTCTCTAAATCTCTCTATATAGCTCATCTTCCCTTTTCTCCTCTACTGCCCTAGTTAGTATTATCCTCAATCTCTTCAACTTCTGCTCTATGCTAGTGTTTATCTCTCCTTGGTGATGTCTGTGATAGCGGTGGACTAGTGATGCTGGTTGTATATAAATGATCCTAGTGgtcacttgattttttttctatactcAGGGTTGTGCTTACTGATTTC…
>MSTRG.21366.2
tcggtgGTTTTCGGTCGCTCGTTTTGGTGGCACTGACCGTCCGAAAGGCACATTtgggcctggtttagttcccaacttttttttaaaatttcaacttttccatcacatcagaactttcctacacacataaattttcaacttttttcttcaaatttttaattttagtcaaactttcaattttggcgtggaactaaacacacccttggcTCCAGTTAAACACTGATGAACTGTAGAATTACTGTTATCTGACCGTAACCTAACGTAAATGCAGTCTCTACGCTGATCAAATCCTCTGAACCAGGTACTAAAAAATGTTGCATCATGtcttagttttgtttttttatgggatgagTAGTGATCCACACCAATTATTGGAGGGGCCTCTTCCAGACTTGTCTT…
>MSTRG.13326.1
TAGCATGCAGTTTCGCACCGATCATATCCTAAAGCTAGTGTGCGCGTACGTCCGTAGTGGTGCAGCGCTCGTCTGACGTTTGCGAGCTCAATCAGTCCGGCCGTTTGCGCTTGGTCGGTCCGGCGAGTTGTGGAGCAAGGCGTGGCCAGATTGGCTCGGCCGGCGAGAGGAGCTAAGCTCGCTTTTCTAGACACGTCTAGTTGTCTTACATAGTCACCAACGAGACCGTGGGCATCGATCAGGCGGCACCGATCTAGGATAGCCCGCAAAGCCCCAACGCGCTCGCACGAGCTGTGCGCCACCGCGCGCCTCAGGCCTCATGCGCGACTCTGCGAGTGCAGCAGGGTTACGTGACCGGGGGCGTGCGGTAGTGTAACAGCGGGGAAACGTCCGGGCACT…
>MSTRG.22755.7
CTATCCGGGAGCCGTACATATGGTCTCAAACCTCCTTGGGGGCAAAGCTTTCTTGTCGCAGGAGAAGCAAAACATCATCGTCCTCGCTATGGAGggcagcggaggcggcgactGGAGATCCCAGCTACAACCGGAAGCCCGAGGGAGGATCACTGCCAAGATGTGAGCGCTGCCCCTTTCCTGTTTCCTTTCCCCCCAACACAATATTTGATGTGTGTTACTTCCTCGCTGCAATATCTTCCGATCCGGCTTTTTTTCCTCCCAAATTGCTACATGGCGGTAGCAGGTTGATGGTTCTTGGCGCTAGGTAGGCATGAATTTGCGATTAAGGGCTGTTTCTTCGGCATCGATCTGAACCTTCGAGCAGTTTCAGCCATTTCCAGGGGATGTTTGGTTGCG…
>MSTRG.7595.15
CCCCAACCCTAATCTCTCCCTCTcacgcggcgccaccgccgtcgtcgccgccctcgactgccgctgctccgccgtcgtcgcatccgtcgtctcgccgccaccgatccccgcgccaccaccatcgccgccgccctcgactgCCGCCACTCCGCCGTCACCCATCGTCGcatccgtcgtcgccgccgccctcgactgccgccgctccgccgtcgtcgccgccaccctcgactgccgccgctccgccttcGTCGCATCCGTCGTCTCGCCGCCAccgatccccgccgccggctcgccctCAACCAATCCCCATCACCGTCGTCGCATCCGTCGTCGTCCAGGATTTACGTCACCGTTCCGTCACCGCACCCACACGATGATCCCCGGCGACGGAACGGGTCA…
>MSTRG.24813.23
CTTTCCCTCCAAAAACCAAATGTTACCCACACCTAACAACCTGCTAATCACTCTCCGCAGATTCCTACGCCATATAATCCCAACTAacccacgacctccatttttCTTGGACGAGCTGGACTACCCACCAAACCACAACTCGCCTCTGAGATCAGATTCTTCATctccaatctgaaattcgcaaCTGCCCCAGCCCTCTCTCTAGCTAGGGGCTCTCCTCCATCAAGACTCCTGAAGATCCAGATTCTCCTGACTGCTGTATCCTTCTTGCGTGCCCTTGACAAGTAGGGCAGAAGATTCAACATCTGAACCCCAAAAGGAGTCCATGGTTTGTGTGTCTTATCACCAAATTCTTGATGCTTATTTCTGAGAGATTGAAGAACTAGGGTTCAATTTCGA…
>MSTRG.15781.1
TGAATAGTGATTTTTTACGTTTGATACAGCAGTGATACATGTTATGCACACGTTTTCACTGGATACTGAGGTAACTACATGATTCAGTATTTCAGTTATCCATACAGTAGTAACTCATGTTTTGGAATGTGACATTTTCCCTCTAATGATTTGAGAGatgctgcaagcctgcaacagTGGTTCCGAACAAACGGTCCAAACGGCAGGGCGTCAACTGATGCTCCTTGCCGTCTATTAATGCAgacaaaattttattttatgtaTAGATAGATGAAGTTATGAAACATGCTGGTAGAGAAACGCTCAACTGGCTTGATGTACATACCTCTGTTGGTTTAGGTGAATCGCTGTTCAATCGTCTCTGTGGTGCACACAATCCTTTTAACACAAGTCTAAGGA…
>MSTRG.5879.11
GGGCTTTTACCTTTCTCATTGCTCAGCCCACGTTCTATTTCCGTGTTTCCGTGCTTCTGTTCCACACGGAGCGGCGCTAGAAACACCGCTTGCCGTGTAAGCGCACGCCGGATTGGCCACCGTCTCCTGCCGCCGTACGTGGTAGTGGAGGATGCTTGGTGAAGTCTCTTCTCGGCTGCTGCGCACATCCCTCCTCTCCCCATTCTCTCCTCTTCGGTTTTCTTGGGTTTCCTTCACCGTTCGGCTGCGCATTGCCTTCCCGTCGGAGCTACTTGCCTCAACGGTTTGGTCGGCCGCGTGCGCTCGGTCGGGAGGCCCTAGGGCCTCCACTTTATCTGCGAAGGTGATCCAATGAAAGCCTTCTAGATTACCTCCGATCCCATCGCTCCAATCCCTATT…
>MSTRG.20622.2
GAagctctcctctcttttctctctcctttccatGGCCGGCTATCACTGTCGTCGGCCGATCTCCCTCACCGGAGCAATACCGGACAATCCCTCGCGCCATCGAGCTTTCCTCGATGAGAGGAATccatttttcccctttcccctcttcctccaccTCTGAATCAAACCTCACcggagctctctctctcctcccggtTCACGACCTTCCATCCGCCGTTCCGGCTATTTCCCTTACTCCCTTTGCCGGCCACTGCCATCCCTAGGTGCGTTGCAGTCGGGAACACCAGTGGCCGCCGGCGTTaccgcctcctcgccaccgGAGCCCGGcgccccctctccttctcctctctgtTCGACcaaggagaaaaagaagaaagagacgggaagaagaagaagagg…
>MSTRG.29019.7
aaaaagaaacaggagCGATTCTCCTGTAGCCCTAGCCGCCGCACCTCCTacgctctgccgccgccgctgctgttcctctcttcaccggcgccgccgctggtgcAGCCGTCGCCGATCGCcacagtcgtcgtcgtccgcagCCGGTCGTTGGAAGGAGGCAGAGAAGGCAGAGAAGAAcaggaaggaaggaaagaaggGGAAATTTGATAGAAGAAGGGAAATTTGGGGAATTTGGTgaatatttccaaattcttcgTTTTTCTTATACATTAGTACTGCTAGGTGTGGAGGGTTCCAACGTTGGAGGAGTTGAGTCGGAGTATCGAATGAGTTAAGGCAAGTACAAGACGGACTTATGTGATGGACAAAACTGAGTTGTTTTGTTTGGCTTTACTTGCA…
>MSTRG.20021.1
tGGCCATTAGAAAACGATGTAGCATTGGTAACTACAAAAATTTGgcattttcctttgttttatgattgcttcttcttgtttttctctttgttttttgtGTAAAAAATGTAAGGTTAAAATGGACATTTAAATGTTAACTTTACATGCATGAATGATGTGGCATGTCCACGTGGCATTTTAAGTGCGTCAAGGACTATATTAAGCCGCGTGATAATTCTTAGGGACTTGTTTGGACATTATAAAACATCATGGACTAATTCGATCTCTGAGCAAAAGTTGAAGGACTAAATTGGC
>MSTRG.26739.14
CTCAAGTCTAAAAGTATTTGAAAGCAAAAGATTATATAAACTCATATCATAGCCGATAGGCAAATCTAGTGTGTATCGGCTATTGCTCTGATACTTTTTTATACTAAGATATCATTATAGATTAAATATATTGAACAAGAATCAATCTATTATTAGTTTAATCTAAGCAGATTGATATCGagcttaatatattttttcttaatgagatcttgatataaagggcagatttaacatatcgaGTAGATAAATCAAGAACAAGATAGCTAaaccaggtaagatcggctgaaactccaatGCTATCTCTATCGGTAATCATGAAGCAAGCTAGAGATTATGATTctagatattacttaatagtTCAAACTTAACCGATGCAACATTAAGCATAAAGAGAAACAT…
>MSTRG.28687.10
CGCGATGGAGAGCGATGCCGCGCCACAGCCGAGCACTGCCAACGCCGGGCGCCACCACCCTGCTGGCTGCCGCCGAGCGCTGCCACCCCACCTGCCGCCGAGCAGCCCACCATCCATCTGCAATCGTGCATCTGATCTTCCAATTGATGCTTCTATATGAAATGACTGACGGTGAGGACATCCAGCGTCTTGCGTCTTGTATGTGATAATGGCACTGGAGTGGTCAAGGGAGGTAGAGCCAGAGGCAAGGAgtaggagggaaaggggatggTGCCTCTTCTTGGCTGCTTCAGTTCTTTTTTCCTCTCGGCCACAAGCAAATCAGCCAAGACTCTGTTTTAGATGGTATGAATTTACAGTCCCAGCATGTGCAAGTTGGTTTTGATTATTTGATATCTT…
>MSTRG.26069.3
ATACGGGGATGACTTGTGGCTAGGGGTGAAAGGCCAACCAAGATTGGATATAGTTGTTTTTCCGCGAAATCTATTTCAGTAGAGCGTATGATGTCGTTTGCCTGAGGTAGAGCACTTGGGTGCTAAGATCCGAAGTCGAGAGGGAAATAGCCCAGATCGTACGCTAAGGTCCCTAAGCAATCACTTAGTGGAAAAGGAAGTGATCGAGCGATGACAACCAGGAGGTGGGCTTGGAAGCAGCCATCCTTTGAAGAAAGCGTAATAGCTCACTGGTCTAGCACCATGGCACCGAAAATGTCTCAGGTCTCAAGTGATCCACCGAAGCGACGAGACCTTGAAAGCTGCTTTTTCAAGTGTCAGTAGCGGGACGTTCTGTCAATCGGGGAAGGTTTTTGGTGA…
>MSTRG.28452.1
ctccttcttcttcctatGGAAACACCGAGCCCTCCAGCTCATCCCTGCCCTCAAACCTCTCCAAACTGCCGCCAAGGTCACTGGCCAAATCCACCGTCGCCGGCCCTTTTTTCTGCCACAACAGCAGGCCATCAACTTCGCCGCTCATCAATCACGTTGAAGATCCCACCGGACTCGCAGGAACTGAAGTGGACCAAGAAGGCTATGTTGAAGCTTCCGAAGGCCACGTTCCACGAGGCAAGCCACAGTTCCAATCTTTGATCATATTGAAACCTAGTAGAGAACCACTTAGTTATTTTATGCATTgagtatttataaaattattttgcgtatgaattatttttgaataaACTTGTTAGTTTAGTTATTACCCATTATTACATTGTTATTATTGGCCAA…
>MSTRG.28265.1
GTTACCTTGGCTCCTTGCGATGGTATGATACATGTTGTTACCTTGTATTCCATATTTGCAGGTTAATGATGCTCCTATTAAAGCCCTGAACTCCCCTGGCATATTTGCAAGTGTCCAAACTCATCAGGGATGTAATTATACTGTATCATGACTTTCAACACACAAAGACCTGCGAGCTAAGTGAATGAGTTTAGAAAGTGATGCATAAATGCATTGAGAATGCTATACCATCACAACAGACCAAGAACTGCAGCTGGTTTCCAATTTTTGTGAGAATCTAACTTTAAACATCCTGCTGATCCTTCACTTCCACCATTTATCTTGATTGGCCCAGGAACTGGTTTTGCACCTTTGCAGATCTCGACCACACAATTCTCCCAACtctgctatattttttta…
>MSTRG.19521.1
GAAAAAGTGTAGGGAAGCAGCCACGCACATGCATTTTCTGcgtagtacgtacgtactactaGCTATGTTATCTTAGTTTGCACTGTTCGTCATCTTTATTAATTAATTCCTGCAAAGGAATCGGAAAACTTAATTATCTGCAGAGCTGCTAGCGTCGAcagagctaattaattaagagtTCAATTAGCTGGGCTGTCATGGAATGGGC
>MSTRG.19024.1
TTCCCTGTGCAGAGAGAGCCCAGACAGGCAGGCAGATCAcagcgagaagaagaagaagaagaagaagagagagccCGAGAGAGTGCGatctactcctcctcctcggctcgATATATCCATCCGAATTCCAAAGGTGGTGAGaaaaaagaagaagataatTTTGGTAATAAAGGAAGGACGAGAGAGGAAAGGAGCCTGACGTGAGCTTCCAAAGAGTGTCCTCTTGCTGTAGTCTTTTGGGTACCTAAACAAAGATGCATGGATGAGCATTGAGCAGAGCAAAATTCAGACTTCAGAGCAGAGCAGAACAGATCTGAGCAAGAAAGAAAAATGCAGTTAATGTCACACTCCTTCGATCAGATCTGAGTTTCTTGCAGGTCCAGTGCTCTATTGAGGGTT…
>MSTRG.4739.1
CTGCGCTGTGGCTACGCCGGCTTGGATTGGAGCAGACTTCACCTGAGTATTCGGGATCCCCGCCTCTCCTCCGCGGCCAGTTCATCTCGATCAGGTAACACTAGAAGATATTTGTCCTTGAAAAAGCCAAATTATGTGCTAGTGCACCGGAAAGCTTTGCTCCAACTGTCCCGTTGAGTTCAAATAAGAGCAGTGCCTGCATGCTGTTATAATGATTTTTTTCTGTACCCTGGTTTCTGAACCACTGAAGATCGGGGCATTATATCTTTTATGGACACGACCTTGGTGGTGATAGTGTTCATTTAGTCATTTATAAGCTCTCCCTTTTGAAATATATTGTTCTATAAGTAGTGCCTAGAGGATTTTCTTGATATAGATTGCTACAATGGATGAGAGAAG…
>MSTRG.17608.2
TCCTGGTACTAGAAAAGATGTACTAGTTATTGGGGCGGAGCTAGCACCAAAACTAAGGGGAGTTCCTGTGCATCAGATTAGCTGAACGTGGCTGACTAGTACTATACCACCAACACGCATGACGGGGACAGCGCGTGTGGTTTGGGGATGGATATACTGCCACTCTATCCCCACCAGCTATTAGGACAGGTGTGGGTCCAGTTGAC
>MSTRG.27141.2
CTTCTATATCTTctcgtttaaaaaaaagttacacaTGCCTGGTGATCGGCGGGtagctactactagtactgtATTGCATTAATCAAACAGGTGTAGAATAGCATCAAGACAAGTTCCCAAGTTTGGTACCAGTGATGGACGGTGCAAAAACCCTGAGCTGTAGAGCGAGCACACAAGGATTGGTTCACCTTTTCGGTTGAGCAACAGATACGGACTTCTGATGGTAATATGACGGTTTTCGCCATTTTAatcaaattttgataagatTTTGGTCAAGTTTTCACAATATTTGAATTATCAGAAACCATTCAAATTTCACTCGAAAATCTGCTCTCATCCCGTGTCAAAACACCTATACATTTCGTGGTTTCTGGTTGGTTTTCGTTCAAaacgtgaaac…
>MSTRG.17926.1
ggaagatccgcccttcgtggaagttgaagccggcgtttgggaaagtgagcaagatgaggagttcctggaagatgaaggctttggtgtctagctcgtgcctgccgtcaagcgcctgtggtcgtcgccctagtcttccgctgtttttcgttgtctttgtgtgtgctgggccttcgttgcccgtgtaataattttatatacgcttccgcttgttaaactctgtattgtatcaacttttgggtgtaccttgcctcctgggacaaggaataatacacgcacgtcgggaacgcctgttgggtgatttccggtcgtgacaagctggtatcagagccatctcgactgtaggataagccaag
>MSTRG.26400.1
TGATTTCTTGTCtcttcatgcatgcatgagggaAGTCATAGAAGTACTCAGTGACAACTCCTATGATCTTCCACACATCAAAAAAGGAGTGCTTGAAAGGCAAGGTCGCCTTCCTTTGCAACTAAGGACCATGGCAGATACCTGATATGAATTAGTACATGGTGCTAGACTTTCTCTGAGGACAATGGCAGATACCTGAAATTGCTGCTGGTGGTGTTGATCTGAGGTTGATGTTGCTGTTGTAGCTGATGTGGCTGATTGGTGTATCTAGTTGTTGATGTTGGCAATCTGCTAGATTTTTTGACCTGGA
>MSTRG.30852.3
GGAGCTGAGGACAGATACCCATTCAGCTGCCAGCAgacccctcttcttcctcctcacccCCTCTCCACTGCCTCCTTCCCCCAGATTCACCACCATTAATCCCCCAAATCAACCACCATGGATTCTCTCCACTAGAATCTCCGGTCACCCTCCCACCCTATCTCCGGCATCATCGTGCCCTCCACCGCGCCCACTAACTATCTCCCCTGCCTCTCTATCCAGATCTCTCAGTCCAGATCCAAAGTTGCAGCCTCCACCAGCTCCGGCAACTCCAGCAACCAAATCCCTGTTCGAGGTTGAAGCTACTGCATCAAAATCCCCAATTACTTCATTATTAGGTGGATGCACCCTAGATCTACTGGTAAGTTTTCCTGCTCAAGGATATACCCACAGAGCCCC…
>MSTRG.12253.1
gggaggagttgAACCGCcaacctcccctctcctcctcgttgCGGCCAACGCCTCCCCTCCTCGTCACTgagccaccaccatcaccaggAGAGGGAGGCCATCACGTGACCTGCCGTCTAATGGGAAGGaaatgagagagaaagagagaaggggaagggAAATGAGTGGCCAACAGGGTTGGTGCACATGCATGCGGGATATGCAATCTCAACAGCAGGTCGATCCGTCCATGCATATATGCTGTTCGAATTGGCGGCTGGAGCGACT
>MSTRG.302.3
CCACAAccaaacagcaccaccacccggAAGCCGTGTAGATGCCGAAGCGCCCGGCGAGCGGCCGCCATGGCCGTGACCGGCCACAGTTCAGTCGCAGGTGTAAACGCCGATTTCGCGGCCTTAGCCACGAAGGGAGTCGCCGAACAAAGGATAGTCCCCACCCTGTCCGGCTCGGTGATGACGGCAGTTAGATCGGCGGATGGGGAATTGCGGCAGCGGTGAGCCGGTGACTGTGGGGAAttacggcagcggcagcagcgccGGCAGGGGAGGCTGCTACTGTTGTTCATACACGAGTAGCCCCGGCACGTTGGGCAGAAGCTTATCGAGGTCGGAGAGAGGTGCCCGCTTCATCTCCAGAGGAGACAGAAATAATGGGAATACTTCAGAAGCGATTGG…
>MSTRG.21677.1
ctcacttcgccgccctctcctccgcgcccgcgagcggcggcgacggcgacggcgcccctcctcccgcgagcggcggcggcagcaccctcccccaccaccggcggcggatctagcgggtggggaggcgccccgcgagcggcggcgacggcgcccctcctcccgccggcggatctagcgggaggggaggcggcggcggcggtgctctcccctccaccggatccacagcgacggcgacggcggcggttcggcaacgacggcgacggcgacggcgacggcggcagcggcggcgacccccttcgatctaattttttgtttttatttggataTATGTGGTGCTGGCGGCGACCCCCTTcgatctaattttttgtttttttgcaaagTGCTATAAGGCTGCATGTG…
>MSTRG.4392.1
GCTATTCGTGATCGTCCTTGTCCTTGTCCATGTAGTCCTTGATGCATCTCTGGTATAGGAGCCTGCGACGTTCCATAATACTATCAGCGAAGGCAGCAAGTTGATTTTCTCCGGCACGCTCTTCCTCGGGCATCTCGTTGAGGATGTGGTCGGGTGTGCGTGGGAAGGGCTCAAAATCAAAGAAATTCGCCAGAATGCCTTTTAGTGCCACTGTTATTCATGAAATCAACAAATTCATTTTCTTCATCAGCTATGATCAGCCGATCCCTTTTATGAGGATTGCACAGCTGATCTCTTGCACGAAGAACTAGCCTTCTTCAGCTCACTATATGTTTTTGTTTACCTGCAAGGGAGACACATTTATGTAAACTTTCCCAACGATTTGGCAGTTTAGCTGGT…
>MSTRG.30786.2
TTTAGTCGTCCACTACCGATTTTGCTGCAATCAACCTAGATATCATCCAAGGTGTACGTTGCTGAGCATCTACCGAACAGAAGTCCCGAACAACAAATGTACAACCGTTAGTATCCTCCTGCTTGCCATGAGTACTGTGCTAAAAGGCTGAAATGTTATATCCTCatgttatatttttcttgtgcaatgttttttatctttttcccaTGGGCACACTGGTGAGTACTTGTACTTCACGCACAAAAAACACCACTGAAACAAACTAATTTTAAGTGGCCTCTGAAATTTGATTGTCAATATCAGCTTTGGATAGGAGATGGATGGACCTTCCTAGGCACAATTTAACCTGACAATGAAATTGAATATGTAGACCAATGTCCTGATTTAGGTGGCGGCACA…
>MSTRG.28081.17
CGCTCATCTCCCCACGTTGCATCCCGTCATCCCCATCGAGCGATCCCCTTCCTCCTGATTTCTGTCTAGAGGCGGCATCGAtgctcctcgcctcctccaagATCTTCCATCGTAGGTCGTCACCCACGACGGCTTGCCATCTGCTATCCCGTGCCCAGATGTTGGATGCATGATCTCCTCCGTCGGCACAATCCGTGTAGCCGCATCCATCGGCGTTCGTCTCCCCGTACGGTGGCGACCGGATTGGCCACTGACCAGTGCCTCATCTCCGTACACGGGAGTGGGGTTTTCTTCTGTTCAAGCTCCCTCCTCGGCTGCTCCGTTCATCTTCTCTGGATTTCTCTGGTGAGTCTGCTACATTCTTTGCCTTCTTTTATCCCCTTCCTTCACCCTTCTCTG…
>MSTRG.6180.1
TGGAGGAGGGTGGAGGAGATCGGAAGGCTCGGCAAGTGGCTGGCCACCGAGGACGAGCATGCATGGTAAGAGGCTAAGAGCATCAATGACGCTTCATGGCGACCAGAGATGAGGTGCATGCTGGAATGCTGGGTGCTGCCGCAAACTTAATTCGTGTTATGGGAGACTCGGTCGGCCCACGACGGTGAATGGATTAATTAACCTCACGAAGCTAGTATCTAGATCAGCATCGACAGCTGGTGAGTCTTGGGAAG
>MSTRG.29293.1
ATTGACtttcagttattagttattaggataaaaatataaatatactgCAAATAATTAAGTTACCGCATaacaatttatttattatatcaaAATCGTATCTACCCTGCAAGTTGTTGCATTTATGTGGTCACTTATAAAATTGTTATACTAAATTGCACTTACctaccaagttgttgcactGGAACGCTTATTTTTCAAGTTCTTGCaataaattgcacccacctgtcAATTTGATAcaccgtgggtgcaatttatTCTAAGATTTTATCTTTTGTTTAACAAAATGGATTTGATATAACGGCTTTGTTTAAATCTCGTGAAAATAaatatgaagattaagtgttttacgtaaaacgaggtggtaataacttatgattaattgagttttaattattacaa…
>MSTRG.10730.3
gacgccgccgccgccctctcgtGCCCTCCTCTCTGTCGCTGTCGCCACGTGCCCTCCTCTCCGTCGCTATCGCCGCccgccctcctctccgtcgccgccgccgcgcgccctcctctccgtcgccgtcgccgtcatcgcgcgccttcctcttcgtcgccatcgccactcgccttcctctccgtcgccgtcgccgctgcctccctctATTTCGCCGGCGACACCGCCGCTGCCATCCTCTATTCCGCCGGTCATGCCGTTGCCACCTCCCTCTATTTCGCCGGTGATGCTGCCGCCCTCTATTCCACCTTCGTTGTTGTCCTCTGCTCTGGTGCCGTCACCGCCAAACTGCCCTCCTAGTTGCAGCTAGAGGTGTTTGCCTGTGTGGCCCTGCTCTTTCCC…
>MSTRG.13939.1
TTTAGATAgaccgaccggttgaggtgttggaggatgaagaagtgccggccatcgtcgtcgttggcgcTCGGTTGTCGTggatgcggcgccggtgaggtcgacggcgatgacggctgcGGGAGTGACGGTCGTAGATGTCCCGGCGATGAGGtctggcgcggcggtggcgcttcccgtcactggctgcgccccctctcgatcggattagggt
>MSTRG.1822.6
CCTCGCACTCTctcacgcgcgccgcctcgccctcctcgGCTATTCCTCCCCTCGCTTTGTGCCATCGTCGCCTCACCCTCCTCCTATTGTCgttgcgccggcgccgccctccttgCCAGTGGATCCAGCCATCCGGAGGAAGGAAGGGTCACGAGGCCATCAAGCCATCGCTGCCCTCTTCTCCCCTCTCATCTCCAGACCACTaccgccttcctcttcctctccctatCCTCGGTGAGCTACAGATCCGGTTTGGGGTCATTGGAATCGATGGTCTCGGCCTCCCCACTGGTGGATCCGATCACTGGAATCATCGGTGAGCTACAGGTCCGGTTTGGGGGTCAGCGGAATTGATGGTCTCGGCATCCCCACTGGTTGATCCGATCACTGGAGTCACTT…
>MSTRG.13285.1
GTGGTCTTCCGCTGGTGTTGCTGTTTTTGggagggcctgtttagttcgcgaaaaaattttttttggtgttacatcgaatgtttgaccggatgtcggaaggggttttcggacacgaatgaaaaaactaatttcaaaagattcgtcttgcaatttcccccttaactgtgcaattaattttttaatctatatttaatgctccatgcatgtatccaaagatgtgatgtttttgagaaatttttttggggaactaaaccaggcctaaggaGTGTAGTGTGGCTCTGCCCCCTTCCCGTTGATTGGAGTTGCATTTAGCCGCCGTAGTAGTTTTTGTTTTGCTAGCTGCAGT
>MSTRG.15365.2
CAGAGGTGGTCTGCAGAACATGCGCACATCTTCTGAGCTCACGGACCAGGTTCCACCTATCTGTTGGCTGCTGCTTTTTGCTACATCAAAATTGCTAGGTGTTTAGCTAAGATGAAGAGGAAGATAACAACGATTGATTGCTTTTACAAGCCAGTGGCTCCAAGGGCAGGCTCTGTTGAAAAATCCTAACCCAACTAATGTGGAAGCTGTTGATCCGGTTAATCTGCAATCTCCTAATCAGAACAGTGCTGAACCTTTAGAGCTGAACAAGGAATTGTAACTACGGCATTTGAAAGGGACCCAGG
>MSTRG.22507.14
gtcttattcaaaaacttttgtgaaatatgtaaaactatatatatatatacataaaagtatatttaacaatgaatcaaatgataggaaacttaatttttttgaataagacgaacggtcaaacatgtgctaaaaagtcaacggtgtcaaataaaacgaaacggagggagtagtttcaTTGTGGAACGTAACAAGGAAAGGATGAAGATGAGAGTAGCGAAGTGGCTACTCAAATGATGGAGGTCGTGCTGGCTGTGGTTTGCTAGGTGTCATGATATGGCTTAGGGTGTTGGGAGCTAAAGGGGCTATGCTAGCTTCTACTTGAACTCTACCCATGGTTAGTAAGTGAGGCTGCCAAGTGGTCCCTTGTGGATGTTTCCTAGAAGAATTAGTTAGGCATAC…
>MSTRG.23067.1
cttgtttatggctaggatgggttgggaactatgtcacgtcttccgtccgtataccgtggtggtatgtggcacgtgtttgcacgtgaggaagatgtgtcctgtgggtaaagatgtacacctctgatcagagtaaatctattcgaatagccgagccctcggatatgggcaagcctagcaatgtacccaagtcagtgttttaattcttaaaatttgctcaacaactaaaatatggaatggttggcctgggttggcttgggacgagctgggacccaggtcgggttgccagttcggtccgaatcatcgtaggccttgggttaag
>MSTRG.11737.3
ggaacgCTCCTGCAgccaaccctagccgccaccacGCCTTCCGTCATGCGCccttgccgctgccgctgtcgaCCCGGTTGCTGCCGCCGTCTTTGCGCCGCTGCCACGGCTATAGCCGGAGGCCGCAGCCGTCGTCATCCATCGCAACCGGTGTTTCCTTTCCGTTTTCCTTTTTCCCGGTGAGTTCCTGCTGCTGCACCTTCTTCTATCGTTGCTGATCTGTGTTGCTGCGGCGtgtgctgctgcggctgctgccgagctgctgttgctgttgcttgtcccttgctgctgctgctaacctttttccttgctgctgctgttgctcctAACGTGgccctgctgctgttgctgctgcatgATCAGAGAAAAGGGTACCGAGAGGGTGTACATGAGGAACAA…
>MSTRG.8709.2
CCTTCCATTGCCTCCGGCCTCTCCAATGGCGAACccgccgccgccgccgccaccaaagGCAGACAGGATGGAGCCAGGCGTTACTTGTAGTTGTACTACTGTCTACTACCAACGATGAGAGGATGCGAAGGGAGATCGAGAAGAAGGCTACGTGCGTGTGTGCGTTCGTACCGTATATACAAGGCGTATAGGtacggccggaggcggcggagtaTTGTACGGATCTAAAAGGTTCTTTGCTTGCCACCGCTCTCCGGGTCATTGGTGATGTTTTCAGTTAATTTTCCTTTTCAGTAGTTTATATATTGTTGGGTGGAGGATATCTTTGAGCAAAGTCCTCTGAATTTTGAACCATTTTGCTAGTATTATTTTTGTTCCTTCTTCGAGTTTTGGttttac…
>MSTRG.12622.1
CCTTGCCAGATTCCGGCCCATATTTGAAAGCTTCTTCTTCCCCCTTGGGCCTCACGAAGCCGATAGTTGTAAATAAAGCCCAGGAAGGaagtgaaaggaaaaaaaaaaacagatggcTTTCCTGCCTTCCTCAACAGCCAGATCGCCCCCCACCTCTCCAACTCCAGTATCTTCTAGAAACCTCTAGAAGTTTCTTCCCGAGACAaaagtcttaaaaaaaaaattatctcgcGAGGGAgaaggcgccgccgcggcgtgatGTCCTCCGGGCTCCGGCTGTACCTGACGACGCGCGGATCGGAGAGGCACTGGCCCCTGGCCTGGTTGGCCTGATCGCTTAGATTTGGCCTGGTGAACCTTATGCAGTTTTCTGTTGCAGTGTTGCTGCAATCTGATACT…
>MSTRG.14505.3
CCACGGCCCACCCAAGGCttcgtctccctcctcctctccccttcccatTTCGCCGATCCcacccacggcggcgccgccaccgccaccgccaccgcccaccggaCTTTGTGTAGAGAGCTCGAtgggaatccgcggcggcggaggagaccgGCCGGCTCATGGAGGGGAAGATGCAGGGCCAcgcgtggaggaggccggctcatgcttcttcttctccgtcGATGGGGACAGCACGTAATGGAGTTGGCATGATTGAATTACAGGATGTTCCTGCTCACTGAAACAAGTAAATGATGACATGAAAGGCCGAAAGCAGTGTGTTTCTACCCAGGTTTGATCCAAGCTTGTGTCGGCTGAAAATTCATCATCTCTTATCATGTGCTAGCCCGCCTTGATTGA…
>MSTRG.22682.1
CTTTCCTCTTTCCTCAATGTCCCACACAACCCATACCTTCTGCTAAGCGCGCTGTTAGCtccttgtggagattatgggtaccccatatccacacggcatggttatccgactagtaataggggataatatatatgtatggaatatgtaacagatcgtgacttgggtattacgttttcctatatattatggaacggcctaaagtcctggtttgataagattgtaaagtagatttaggaaaccgataccgtattggttaaggtttctatcttgtaatcctg
>MSTRG.10009.3
ctttctctcgctctctttcttttcctctcgctctcccccgtgccgccgcccgccgcatcCTCAGGTCTcactgccatcgccgccgctccacctcaCACGCCGGCCGCTGCTCCCTGCCTCCGGCGGCCGCcccgcagccgctgccggcctgAATCGGTTTCATGGCTCCTCATGAGCCTGCCCCCAAGCTAACCCTCTCCAATCGATGCTGCTGCCCAACGACGAAGACACCCGCCTAGAGTTCCAGATTGGGATTTTCCCCAGCTTCAGCACCCCTTGAGCCAAGCATGGCTTGTCTCCCCCGAGTTCCTCCTTTCTGATCATCCCCTTTTCTCCCTACTTCTGTGATGTGATTTGATTGGTACTCTCTTGTGTGATAGCATGCTCTGAATTGTGATG…
>MSTRG.1583.6
AGAAAAGCCCACCTAGaccaccttcttcctcttctctctttttctcgttctccccttctctccctcaCGTTCTctccagcgccgccgcttcctagGCAGCGCCGGCGACCTCCCCTGCGCCGGCTGCCACACCCCACTCCGGCGACCCCTCTAGCCGTCGCCGGGCTGAATCAGCTTCTTGGCTCCTCACTTCTCTGCCCCTAAGCTAACCCTAGCCTCTGACCTCTTCAACCTAAGATGCAACCGGCGGCCAATTCTGGCGAGATAAGGATTTAGGGAAGTTTCCCAGGCCCCTACCGCTGGATCTACTCTCCTCccctattttaatttttggttACCTCTGATGATTCTACCGTGATTGAAAAATATGTGGTTCAGCTCCTCCTTCAGAAATCCAAG…
>MSTRG.25616.1
ttatTAGTGGTTTAAAGCTAAGGCtattaagggggtgtttggataccctgactaAACTTTAGAATTATGTTttagaattcaaattttttgttgTGGCTAATAAGCCAATAAGCAGACAATTATAGCATTGATCCATTTCCTAAGGATAATAACATAGCTCAAAGCTCCTTCGCAATGCAGGAATTTCATGGaaatcttctaaaattcctatgttccAAAGGTCTGGTATGGTATGCCATAGAGCAGTTCTGCGTC
>MSTRG.30722.1
CAAAGTCAGCATGCCAAATATTGATGTACCATCGAAATTGATACTATCTATGTTTGGCCAGACCCCAGCGAGTATCTCCCTCAAGATTATGAATCCCATTAAACTACGAGTGTTCTTGATATAATGGCTCAATTATCGATTGAATATTCTACTGAAAACTGTACAATGGTGGACATGGGAGAATTTCTTGTCTGGAAAAATCACCTAATGAGCCTTCTCTCTGAAGATGAATTTGTGAACGATGATGTAAGTACAACTACGCAACGTTAGAATTTAATTGCCAAGATATTCTTTAGTAATTATAGATTTTTAACTGAATCAATAGATCATCAGTGCATACATACATTGTATGAGGGAG
>MSTRG.30160.1
CAAACTCTCAAACTATCGATCTTAAGGCGTGTTGAAGGGGAACAAAGGGCGAAATCCATTGCCACTGCTGCACGGTGATCACATCACCGGTGGCCTACTACTGCaacaccgacgccgacgccgacaaagGATTAAGTGTGGTGCTAATGGCTTCTCCAAACACCGGTGGACAACGATCTTGTCCCACGGTTGTCATTTTCGCAGGTGGCCATCTAGCT
>MSTRG.11470.5
TAGCTCCGCCATCGGAAGGAACGAGCTAAGGAAGAACACAGGGGGAAGCAAAGTTGCTGGGTGGGGGTGGAGAAGGCAAGGAGTATGAGCAAATGCTTTTGTGCAAAATGGAGACTGAATGATCTGAATTAGCCGGATTCCAATACCGAGATGACGACTAGCCATGCACCAGCATTATCGACAAGActgccggcggcggggatgaaGAGGTTTGAAGCGTACCGGACCTGGAGGGAGCCGTGC
>MSTRG.30151.1
GCCATCAGGCGACGCCATGCCCGAGCTCGGCTACAAGGGGCTTCGGTGCTAGGGACATCCTTCGGCCGAATTGAAGGGTGCGGGAGCATCTACGAGATCGAGATGGCTGTCATCATCGGAGCCAAACGATCGATCGAGTGCCCAGCTAGCTTGCATAACACCACTTGTATGTATAGTACTCTCAATTAATTACAAACCACACCATCAAATTCTTGCTCAATTTGTCAAATACTTCAGGACAAATCAGCTGCTGATCAATTAATTTGGACGACTCTAACtaaatgacaaattaatggTCG
>MSTRG.16856.4
GGCTGCCCTCGTTACTTGccatctttttaatttttgattAAAATATGATCCTAGCACAGATCGCGTTGTGGGAGCAGGGAAGCCGGACGGCGAGCGACCTCCCCCAATCCACATGGGCCGCCGCCTCCAGACCCGCCTACGACgtcggccaccaccacctttTGCTCAACACCGGCTTGGTCCCGACCTATTGCCGCTGCAGCTGTCCATCGCTCCTCCtgacctagcgccgccgccgccgtgacgaCCTCCCCCTTCACAGCGCTGCACCGGCTCCCCAGCTGCCGCCTCGATCTGCAGCGCGTGATACCTCCTCATCACCAAGAACGGAAGTGCAGATGCCAGAAGCTGCTGAGTGGAATGATGAGAACACTTGATTTTATATATCTGTGAAACCCT…
>MSTRG.22354.2
TAAGCTTTGACACGTTTTATTTTATATTGCACATTTCCACCAGAACATCCTCGTTCGGTAATACCAGACAGATACGTCTACATATGAAACATAGAACAAATGGACAAGTCGTATCCGAAAGGGTAGATATATAAACAATGTACACGGGACGGGACTCATCGCGACTAGAGATCATCTTTTAAATGGGCTGGGCCTTTACCTTTTTGTCAACCTGGGCTGCTTCGAGTCCTTTAGTTGAAAGGACAtagtttagtaccacctcgccAGTTTGGAAGAAGCTGGAGCTGCTTATAAGTTGGAGCGCGGGGCTTTGTGGCACGACCTTACTTGAACAGGATCTGTTCTATAGGCTCGTACCGTTGCATCCTTTACCGATAAGGAGGTAAGCACTCAAGTCTG…
>MSTRG.15871.1
GAATCAAGGGAGCAAAAGATCAAATCCAACTTCAAGATCATTTTCAAGGCAACATATTGGCTTCGTCTGTGGGCACAGTTACAAAAGTATGATGAAGATGCAGATTTCTTAATTGTTGCATGTCGTAAGTTTGAAACGACGGTTATGCAACTGTTTACCAATCATGGATGGAGATTTACCAATAGACTGGAATAATGTTATTTTGTCTAGTTTGGTTGGTGTGTTTGCTTCCATTTGGACTTCACTCTTACATAGTGctagtttgtaataattggctgtagctcttttgagtaaaggccgggatgctatttcattccattatctaaaaaaccaAATTT
>MSTRG.359.1
CCAAACACAGTTGAGGATTGCGGTCGGCGGCCTCGAGATGGGACCCATATGCAAGTGAGCGCCACCTTCTTCCTCCAcacccacccctctctctctctctctagtctcTAGGTGTGTGATTAATAAAGTCATTAAACCGACATGCTAAGGGGCCATCTGGGAATTGGGACACAGGACTACTATCAAATGGTCCAATTTGGCCTTATTCTATATATACTCTTCTCACTAAACAAACGCGAGTACTGTATACAAAAGAAGACTAAAAATGATGtttttcttatttaattttgtCTACCAATTTGTGCTCTGCTGACCTGGCCTGAGTGTGACGTTGAAGCTTGTTTGACAACGACCATGCATTCTGATCGATCTCTTTGTGATGGGGTAACATTAATGTGA…
>MSTRG.16129.1
CCCAATCAGTGGTCTAGGGTTCGGTATCTCATCCTCCCGAGCCCTGAGTTCTGaatcggagcggcggcggcgtagtgCAACGCGGTCGCGCGTTCCCCTACGCGCACGCGAGAGGCGAGCCCGTCTCAGCCGCgtatctcctcttcctcctccctccccgacGATGTGTGTCTCCGTCGAGCCACCTTCCTCAACCTCCGCGCCACGCACGCAACTAGCCCACCAGCCGCGTCGTTTCCCCACCCTCCTCGCTCCGCCCCACCTCCTAGGCTGCTCGCCTCCTCGGCGTATCACAAAAAACTGAAACCGCCGGCACCCACCAACAAGCGGTCTTGATGGCTGACATTAAAAACCGAGCAGATTTCATGGATGTCGAGCTCTTCACCATGAAACGTCGTT…
>MSTRG.30384.1
CGTCATTCCCGGCCGTCTctgccgcgcccgttcgtcgttgtcgttccctcgcctcgtcgcgtggtggcttgtagctttacttgtgtgcttcgcgtagtcttcgtcgttccggaggttcctgaagcgtggtttgcggtcgtcgccgaaggttcggaaggccgttatctctgagcaaggcaagtcacatcatccttgagcatattgaatcccagtttataaaattattttgatttaaattaatgcattatcgctttatttaaattcctgcgttatcactgttttatttagccatgcctatttacctttgttatgaccttattattattgctattgttattattaccttgttcaccctaggataaacaaaaccccaactagtgggtactctattcatggttc…
>MSTRG.22658.1
CATAATTGCATGCTAGAAGAAGGATGGATAGGAGGAATCCCCTCGTGGGTTGGCTGTCCTTAGCCATCAAgaaaggcaggcaggcaggcaggcagctggtcaggatagatagatagatagatagtagGTCTTCTCATCATCAAAATCATCAGGATCAGGCCAGGCCAGGTCAGGGCAGCAACTTTCTGCCTTTATGAAAGGATCACTCACTCTCTCAGAAATGTGCCCGTGCATGCTCATTTGCTGGGATAAGGTTGGGAGGGGTGGTCAATTCAACCATTTTGGTTGTTGACATTAAGCATGGGCAAAAGCATGGAGAGGAAGACACTCATGAGCTAGGAGGATCCATGGAGAGGAGTCCAGGAGGGGTGAGCACCAACCAAACCAAGGTTAGGTTTG…
>MSTRG.22217.1
CCTATGTCTATATATAAGTCGTCGAGTTTTCATTTGCCACACCACCTACAATATGCCACTAAAGATCAGGTACTGATGTGAACTTGATCAGAGTATGGTTTGGAGACCAAATTCAGGCCCAAACCATAGAGGTTTCTTGGTTTCTtttatcattattattattagaagaAGATGAAATAGTCGAGGGCTCGAGGCTAGCTTTCTTTTCATTCTCCTATTTGCATCCTTTGTGTTTCGAAATTGAAGATTAGGGTAGAATTAGATGCAGCAATGAGGTGTGATCAAAATCCAATTGAGCCAAGCAAAATACTGCTACTTTGGTCCTCAAAATTTTTACTGAACTCACCGTCTTCCAATTCGcgcacactctctctctcacacacacattaaaagagagag…
>MSTRG.18497.2
TTTAACCCACGTCTTCCTTTAACAGACGCCCGATTTCTCTTCGTCGCCTCCGCACTACATCGCCTGCCGCTCGCCTCCTCTGCTTCGTCGCTTATCCCCTCAGCCGTCACCTCCGCCACGGTCGTCGACATCTTCTTCCCGAGCGTTGAGGAAAGGGGTTCACGCTGCTACAATGCCGAGACCAAGCGGAGATGTGGTTTGAGGCCAGCAGAGCTGGAAGTGGTATCATAGGAGCTATGACGATTTAGGGAAATCCACGGCGCGCAGTTGTAAGTTTATTTGGAGAAGTGGACATTACCAAAGACCAAGAGAAAGGTAACTTTCTAATTTCTATATACAAAAAGAAGTGATCTTACCATCTGTGTTAGGTGCACAGGGTAAAGTGGTTTATGCCCTACT…
>MSTRG.1583.1
TGAAGATACTCGCAAAGTCGCAATGGGAGGCAAAGTGGTCGGTGTCACAAGGCATCGGTGAGGCCCAACAGTAAAAGTGGTTTGATGAAAATGACAACGTACTagatcccgttgcaacgcacggacataTTTGCTAGTTCAATAATACTCCTATGTACAGTCCACATGTCAAAGCCCAACAGAAAAGCCCACCTAGaccaccttcttcctcttctctctttttctcgttctccccttctctccctcaCGTTCTctccagcgccgccgcttcctagGCAGCGCCGGCGACCTCCCCTGCGCCGGCTGCCACACCCCACTCCGGCGACCCCTCTAGCCGTCGCCGGGCTGAATCAGCTTCTTGGCTCCTCACTTCTCTGCCCCTAAGCTAACCCTAGCCTC…
>MSTRG.1757.1
cagtaGAGTCTATTATATTTGGATGGCAACCTGTGGTATTTCGAGcatcggataatcaggttgcctatctcggatttatttgcgttggagcaagTCAATTTGGAGTTCTTACTGAAGCTGGGAGTTCAATCACATAAATTAGTTCCCTTTTAACCTAGTCTTCAAATCAGATTATttagatggtttaagtctataaCAAAACAGCAAAGTTAGGCCATTCTAAAACTTCTGTTGTAATAGTTAGCCATAATCTTGTAAAT
>MSTRG.23275.16
CTAAAGTGTAAATACTGGGTTGTTTCAATAACGATACATGGATTATTTTCTAAGAAATTGTCAGTTGAAGCCACATTATTTTACTAGATGGTTAACATTGTTGGCAAAATCAAGTTTGTTTGGTTTGTAATCACTCCCGTGACACATTGTGATGACGATAGAGTTACAGACCATTTCCACTTTAGTTTAgtcctttatttctttttcccttttgttGTATTGGTGGGAGTCCACAGAAGCAGAGGTAATTCAACTATGTGCCGCTGCAGAAATAGCTATTTTGTGCATaggtgaaaaaaatatgatcatGATATTGTGGATGGTGATAGTCCAGAAGAACATGAAGGAGATGTAGTGCAATTCAACTTTGTGTGCTGCCACGCAAATGGCTATTTTCTG…
>MSTRG.389.3
GATTGAGCCTAAAAGCCTAATAAGAATCTGGGGGCTCTTCATGGTGGAAATTGTTAGTCATGCAAACACATTAGGCCTAAGGGCTACCTTGATATTGTTTCTTAGTTTTTCATACTGAATTAGATCGTGGTAGATGGTAGTTTCTGGTGTGTGCACAACAAAAGATATGCTGTTCAGAATATACATTTATCAAAACTACAGCATATCTGAAACTGAAAGTATATACATTTTTCATACTGAATTAGATAGTGGTAGATGGTAATTTCTGGTATCTGCACAACGTAGGGTATGCGCACAATAAAATTCTATACTTTCACATTTGTGCAGTGTAATATGTATCCTCTAGCCTCTTTTTCATTCACTTGAAATCATTATGATACCAACAATAGCCTggaattt…
>MSTRG.8266.3
GCCTTATTTTGCCCATCCCCCTAATCTCTCTCTTTGATAAGGTTTCTTCTCCCATATctctctagctagctactaggCATGGCGATTATGGAGGTAGATGAGATGGGCTGTTAATTCGCTTTGTTTGTGCGCCATAAGCAGGTGAAGCTGCCAGCATGATCTGAAAGCATCTCAAACCAGCGATCAGATCATCCGGCAGCTTCATCTTCTCATGGCAGCACACCAGCTTGATTGATTGATGATGAAACCCTAGGAGCAGGTAGCTTGGCTTCTCGATCTTAGCCTGATCTTATACAAGGACGATCGATTAGGCCAAATCAGGAGTTCAACAGTCCATGTAAGTTCAGCTTCAGCTTTTTTTAATTTGCTCCTTGAGATAGCAAATCAAGATCTAGGGCT…
>MSTRG.16903.1
CATTAAAACCCAATTGTGATTCCCTATTTGAATGACCAAACCAGCCAATTGCAGGGACGGATGGTTGGGTCGTGGTATCATCCTCTATCGTCCGTCAGTCTAAACAAACTGGATCCATGCATCGATCTCCGCCCAGTCCGGCTTCGATCGGCTGCCTCCTCAAGCAAGCAGATCGTCTCGTCTCCGCCGCCTGTGCTAGCTACGGGTTTCACAGGCTGCAGGCAACTTCACCACATGCGCGAGCACATGCACTCAGCTAGTACAAATTAATCTAATCGCCATCATCCGGCTCGATCTTGTATTCGTCATGTGTTGTTGgtggagtgttttttttttttggaaaattataaaaaaaaacctgttATGCTAAGTTTAAAATACCCTCCTAATTTACTTTGG…
>MSTRG.15307.1
CTTCACCACCACCTTTCCCGCTTTGCATCCTGCTTCAACACACCCTGCCCTCATTGCTGTATCGGTGGCGTCTTTGCCTCTGCCTCAAATGATTGCAAGTGCCACATTAATGCCACTTTGGTCAAGGACCTAGTCAAACTAGCCACGTAGACATCAGATTTTTGCCCCTACAATTATGCGCCGAGATCAGTACACGATTCTGCGTCGATGTTGTCGTGAGGTGGAGATGAGACCTCGTGGGTCCCACGTTTGCCGCTGATCACGATTCAGAAGAAATTTAC
>MSTRG.31079.11
TCAAGCTCATCTGATTTCTAATCTAAATATTATTGTATTTATAATTAGAACAATGATTTAAAGATCCATAAAGACTATATTTTGAActgtataaaatataaaataaagcaGGTAATAGAAAATGTCAATAGGGACTAAATTAAACTATTTAGAGAAAACATGATAAGTTCATAAAAATATTGGTTCTTACATTTCACTAAAATTGGACCAACCATTGCATGTTCCATTTTCGTAACAATTTTAAAATGCTTAGACATTAATGGCCTTACATCTATCCTATATCATAGCATTATGAGTTTCTCCACATATTATTACACATATAAACCACACTAAGGTTCACAGTATATAGTTCTTTgaaaagttatatttgttactattaaatttaaaattttggattca…
>MSTRG.12117.1
TGACCGGCCACCACTAAGTCCCGGCCGATCTCCTCCCCTACAGCTCCACTTCTCGAATCCTTGCACCACTAGTCTCTCTTCACTCCGGCGAATCCATTTTGTCcatttcccccttctctctccctccaaacTAAGCCACCACCATTACCACCTTAGCCGGCCGAAGGTGAGCTCGTGTTGCCGCTGTTCCGGCTAACTCACCCTTCCTCTCTCCCAGCCACCACCCTCCCCGGGTGCGCGTTGCTCGGGAACACGTTCCGCCACCGACGTCGCCGTCCCCCATCCACTGGAGCACCGGcgtccctctctccctctcctctcgttTACTCGGctgaaaaagaagaaggaagatacgggaggaagaagaagagaaagaaaaagaaaagaaaacaaacactg…
>MSTRG.30630.2
CGCGGGTATTACCCGATAATCTATCCGTATATTACCCGGATAGATGGACAGCAGCCCAACAGGCAAGCGCCCAACAGGCCAACACAACAGGCAACAGCCAGCCCACATCCAAAAGGCCCACCAAACAAAGTGCCAAGCACAAACCCTAGCATGTTGCTGATTGGAGAGCTGGAGTTTTTGGTGATTGAATCTGAACATGCTGGCCTTTGGGATGACTGTATTGGTAATATGTGATCAGTAGTCATATAAGTGTATCTTTTGGCTTGATTGTATACCTTATGTGAACTACTTTGGTACTACTTAGTAGTTAGTACTATTACTTATGGAGTTATGGTGATGCTCTTAGTATTTACTAGTATGGTACTACTTATTATGGTGAACTATAGTGTACA
>MSTRG.14559.1
AAAAGGATGATGCATACCTATCCATCATCATCTCTCTCAAGATGAAAGCTAAGCAgagctttttcttttcttttttaatctttttgaAATCTGAAGAACGAAAGGCACAAAGTATCCTAATGCTGTCGACCTCATCATCACTGGCTGATCGATGATGAACAGAAGAAATGGATATATCGATCGTCGGAACAAGTGTCGGTCGTTGGAAGTACTTGTTGGATCGATCTTCGCTTGCTTGTGTCAGTGTCCGTGTGTTTCAGTGTTTGTCTGCATTAACGACAAGTTTCCTTAATGTTCAGGTGTCTTGGAGGCATATATGAAGCATATTCGATCATGACACATTTCTTGAGTTCTCTCTCTGAATCTCTTGATCTCTTATTTGAGTGCTGCTAataccct…
>MSTRG.5145.1
TATCTGAAGGAGCACCTGGGTGTTGATTTAGTGtatcattactttttttctttGACAAAGAAAGAATCTATCATCACTGATGATGATGTGAAGAATTGCTAGCACATTGCTTGACTCGCTCAGCAATACTTTCTGGATCGCAATCCTGTCCATATTCAAGGTCAAAACAAGAATGATTCTACCTTAACATGGGAAAGCTCGTGCTACTTGACAATGTCATAATGAATCG
>MSTRG.30363.1
cagtaGAGTCTATTATAATTGGATGGCAACCTTTGGTATTTCAAGCATTGGATAATCAGGTTGGCTATCTCGGATTTattgcgttggagcaagACTtgaggtcttgggggcatgatagccgatgactGGGGGAGCTAATCCACCTCCATTTGGTAGAAGGCCTGGAGCATATTCTATGTCCCTGCCACTGTTGCTCttgcgaggaggagaagattctgttgtctgcaaggCAAAGAAAGAAGTTAGTCAAGATTCAAGTCGGCTAACAATTATTCCAACAGAATTGACAAAGTAAAAATATACCTGAGGGACAACATCTGGAAATAAATCTATCATGTACATAGAGGCCGGCTGATGGAATATATGCTGCTTCCATTCacccccaccatctgtcaaaat…
>MSTRG.5678.1
cgttgatcaagattatatcaagaataagaactatcctgagcagagtgttgaagagaagcccttgttagTATGCTTGCGTACctaacaagatgatcggagtgcggttccattctaggtctcgttccccagtcgattGCTTGTGGCATGTCAACCGGGCCCttgtattattttgtcttccgctgttgttctctgatagttgttggcctgcCTTGCCCTAATGTAAGCATTTAACTCTcttagcctgaattcattcatg
>MSTRG.6143.8
AGAGGTTCCAGTCAGGAGAAACGCGTCGACTGGCGATGGCGAGCGAAGGAAGCAGCGATGTGAAGTTATTGCAGATTGCCCCATAACCTTTTGAACTAATCACAAGCTCACCCCTCTCGCTTCGCCTCCAAAGCccctacccgccgccgccgccgccgccgccgtcgcccgtcggCCGCGAGCCGCTGATTCCGGGTCGTCTCCGGCGGGAGGATATGCTCCGGCGTCGTCTCGTGATGCGCCAGGATTATTGGAGCACTATGGATAGCTGTatgattttgtttcttttccctAGGTCAAGCACAATGAATCATATTAATTCACAAAATGCTTGATCTCATTGTAATTCAGGTATATGCCTTTGGCAATTATTCTTATATATGGTCAGTTAAAACTACT…
>MSTRG.15047.1
GGACAAACTGCCGAAGAAGCCAAACAAGCAACCCCATCATTCCCTACAGATACCCAAGCCAAAAAAGAGGAATGCCTACACCTACAACAACACCTCCGGTTGCTAAGAAATTGTTCAAGGATGGTGCCCAGCAAAAAGGCAATGACAGTGAATGAGTTGTCGACGTGCAATCCATCTCAAGACTTTTgcttatatatatgtacaaagcTATGTCCCAGCTAGAAGACAGATGGCAGTTGTGAA
>MSTRG.19003.1
cccccccgggcggcggcggagctccggcgagcCGAGGGATCCGGGAAATTCGTCGATCCGGCACCGTGCCGGGGAGGTTAGGTAGTCGGGGATGGCGGAGATTGGagaacggcggcggctacggcggccGCTCGCTCGGAGAGTCCGCCATGGTTCCGCTGGCGCGTTGATCCCCCGGCAGCTCGGCACTAAGAATGGTCGCCACGGACGCGCGCGCCATGTCCTCCCCGGCGCCATGGGCTCTGCATCGGTGGCTATGACTATGTCAAAGGATTTGAAGGGTAGCTGCACGTATTAGTTGGATCTTAGTGCGTATGTTGCTCTGCTgggattgatccattttttcaGTCCATTCCATCAATTGGTGGAGTGCA
>MSTRG.26443.1
CACTTTTACTGTTGAAATTTTGAAATCCGCGCCGGAGAGAGGGTTTGTCTGAATTACATCGtatttacactataattacatatgtaattttagtatatttacgatGTAAGTCTGAAAACTACTTGAGCCCATTTAAACCCACGTGAGCTTTAGATTGTCCACGTGGCCCGTTTGTTGTTTTGTATTTTGTTTGTATATATTAATGTCATCCGTTAGATGTTCA
>MSTRG.31467.1
CTCCCGTTCCGCGGTCGCATTTCCTCGAACAGCTTCCGCGCCCTCGGCGAGcagttgcgccgccgccgccgcgcggttGCGGTGGTGCCGTCTCCcattccggcgaggaggcgccggAGGGTGGGACGCTGGCTCGTCGTCGGTGGATATCGAGAGAATGGGGGCAAGCGCCACAGGCTGTGAGATGACACATGCTAAATGGTTTAGTAGTTTCTGGAAGACATATTACAACATGTGCAGCTGTGGTTTTTCTCCATGGACACAGCCATGTGACTATCTGGTCTAGCGGCAGAATTGTTGGACATTTTGCTGAATAGATGATTGAAACACTCTGCTCAATGGGCCTCCAATATATGTAATACGCATGGGCAGATAGGCTACACGCCTACACACCAGTTC…
>MSTRG.7327.1
GTTAGTTTATCTCTCTTGTCTCGTCGTTTTTGTTTGTGTCATGGCGATGGGATCACCGAATCCGCGAGCACAACGGCGGGATCAGTGAATCCACGAGCACGACGGCGCGCTGCAGCAGCCGGTGAAACGGAGTCTAGTGCAGCACGCAGCTGTAAGAGACCCGGTCCTTAAGTTCTGTAGGCTAAAATGTTGGACCTACCATCACCTCTACGCTGAGCAGGAGGATCACTAAGTTATGCGAGAGGAATGGGAGAGATAGGTGACAGG
>MSTRG.21317.1
GAGGAATTATAGCTATTTATTAAGACAGTCTGGTATGAGCAAAATGGATGGATTTGAGCGGTGAAAAGTCAGTGCGAAAAGTTATCCCCTCATGCTACTTCTGGGCACCCAAATCCACGTCAGTGCCTGTCCTTATGTCAATGTGTGCTGCCATATTACATTCTTTAAAGAAAGGCCTTTATGATCACAACTACTGTAAGCCATCTGTTTTTTTGTACTGTTGTCTTTTATCTAGGGTGAGGGGGGTACTCTGTTTTCAATAAAAGAAGGTTAAAGATGAAATTAGTATCCTGCAGTTG
>MSTRG.4824.1
GTTTTAAGTACCCATAAAGCGCATGACTTCCTCTAAAATAGACATGATTATATAGGGCCAAATGGATTATGTACTAACAGTAAACTAGGGTCAACCAGCCAAAGAAGCTAACTGATGTTCATATGCTAAAGGGTACTTTGGGTGTCTTCTGATAAGAAATCGAAGATTCGCGAACTGCTGGATATGTAACATTCTTTGCCACTTCAGATCCATGGATGAAAAGATATC
>MSTRG.18266.2
AATCCATCCGTGGCAAACCTCTTCCCCTAGCTTCGCGCACGCGTCTCCCCCTCTCTCGCTCGCTATTTCCCTCGTTCGCTGCACGCCCCTCTTCCCTCCTCCCTAGCGCCACGCCGCCCCAGCCCACCCATTGATTCTCCCCGTCGCCGCTGCCCCATCTGGAATCCGCCGCGAGCCTGACTCCGGGCGACGACCGGACGAGGAGAGCTCGGCGGCGGGCAGACGCATCCTTTTGCTCTCTCCCCTTCGACCACCTCCAatgccgccgcacgccgcatCGCTTCtccgctctctcccccctcccccatgaaccaccgctgccaCACCACGCCGTCCCAATCCCCAGCCAGCCATCGCCGAATCCTTGCTGTTAGGTCGCCGTCGCGGCTGTCTGATCCT…
>MSTRG.1694.2
CTACCGCAGCCCAGGAGACCCATGTTAGTCTATCGCAGCCCAATGAAGGATTTAGGGTTCGGTGGGTCTCATCCTCCTGACTTCCTGagtcggagcggcggcggcggcggcgtagtgCGGCGCGGTCACACGCAGGTGGTGGTAAGGACAGcgcgcggcgaggtggagcgTCGTGCATCCTCTTCACTCTTCAGCTCACCATGAATAGCATCCACCGTCTCCCCCCATCGACCAGCTGCTGGCAACATACGTTTCTATCAGCAGCTAGCTGTCCTAGCTAGCCTCATCAGTTTAGCGCATGGATGGGAGATTGGGAGGCGGCACTGCTCGATGTCTCTCTCACCCTCATCTTATCGCCCGCGTCAACGATATATAGCGCCAACCAGGTCCAGGAAGTTA…
>MSTRG.12863.2
CTCACTCAACCATTCCTCTCACCTCTCCACCAGCCATCACACTTCACTCCACTCCATCTAAGTGTTAGTAGTATAGTTATAACCTAAATAGAAGACTTATGAAAGTCAAGTGTGAGAGTCTATGTAAGAGTCCTTGTGAGAGTCCTGTACATGTATAATTATGAACGTGTTGTACCAAGTCCTTGGTGTAATCTTCAGAAGGATCTATCTTCAACCTATCAAGTGGTGGTGCATTCTGCTAAGGGAAAAAGATCAAGCAATCATGAAAAGGGCGGTGTGAGCTGTTGATGGGCAAACTGAACtggaaactgttttaaacacTCGGGTGAACGTCTCCccgagagattagaatccatctcccAAACTGAACCAATTGAAGCCGTGCTGCCTTCCTGCAGT…
>MSTRG.22908.1
TTTTGACTAAGATCAAGTGTAGTATCTGTTCTTATTAGTTTAATATATGATACGTGGGCCATGTGTCCACGGATATTAAATTAGTATTTTGTGAGGGAGGGCCCACCACGGTAGCTCGCTACTGGGGCCCTCATGTGTCGCCTAGGCTTTGCACTGCTGCCTTGTCTCGGTGCACCCCAACCAAATCTGTACTTTAAATTTTTTCCTAAGCTTTTGCTCACTAATTTGGTTTAATCATTGACCAAATTAAACTGACTAGGAATGAAGTCATTGACGAATTTTTGACTTGACTTTTCAGTGAGTGATTTTAAGATTTATTTGTCCAAACCGTGAGTGATTTTGGTTCCAATTTATGTAGAAAAACAAACGAGAGTCTGTTTGGTAAGCGTTATTTCGAAA…
>MSTRG.18215.1
ccACGGTTATGGACAATGCTTGATGCGTGCCTCAGTTATGTTAGTATCAAACTTGGGTTATTCTGGTGGGTTTATGTTTGATGCTGATGTTGGCAGGTTGTGCCATGATGATATGGACTTTGGTAGTTCCATGGTGGATGTTGTGAGCACCGTTTGGGCTCATTTACTTGTACCTTTCAGATTAATTTGCTTGCTGTCCAGAATTTTATAATGTTGCTAATCAGTTTATTGTGTTATCGCTTCCACTCATATCTTCTCAATAAAATTGGCTTTATGCAAATGTTGAACTTAGGTTGCTCTAGGTTAAggtAAGACTCGCGAGTACAATCTTGTACTTAA
>MSTRG.16089.1
TGCAGACCGAAAGAAAGCGGATTTCGTGACAACCAAACGACAATAATGCTGCAGTGGAACTGAAAGATTCCAGAACCTGTGGCGTTAGTTGGTAACCACTGGGCTAATTGCATTATATTTGCCGGCAACCAACCTGCTGTCCTTAGCCGGCAGCGATTTCGTGAATGGCACTATGGATACATGGATGGTGGTGTTATGaATTTATAAGCATGGGAAGTAAGCTGTGgtaaattttggagaaaattgtTGGATTGATACGAAGTTTACTGGCCTCATCGACCGTGCTGGTGTCTGAGACTGAAACGAC
>MSTRG.24296.2
GGTCATTCGGAAATACGGATATTTCGTTCGAAGGAGAGAAAACCGCGATTTAGGACCGCGTTATAAATTACGGAAACGTAGGGGCTTTTCTGCGGAGCACCGCGCGGTCACGGGGCCATCGCCCACAGCCCTAGCTGCGTCTGCTgtgcgccgccccctcccctgcCGACCCACGCAGCAGCGCTGCTGGCCCCTCCCCCGTCCCCGCCTCCGCCTGTGCCTCGGACTGCCGTCGTCGCCATTGGCGCACTTCCCGGTGCCATCTTCTTCTCCGCTCCGTTTCGATCTCCGTGTTTGCTCCGTCTTCGCCTAAACTGTTGCTGGCCGCTCCTTCATGCCGGCGTGTTGCTTGTGATCTGGCGCGGGGCCAGCCTATGTGGTCATGATGGTGTGATGAGG…
>MSTRG.24813.24
CTTTCCCTCCAAAAACCAAATGTTACCCACACCTAACAACCTGCTAATCACTCTCCGCAGATTCCTACGCCATATAATCCCAACTAacccacgacctccatttttCTTGGACGAGCTGGACTACCCACCAAACCACAACTCGCCTCTGAGATCAGATTCTTCATctccaatctgaaattcgcaaCTGCCCCAGCCCTCTCTCTAGCTAGGGGCTCTCCTCCATCAAGACTCCTGAAGATCCAGATTCTCCTGACTGCTGTATCCTTCTTGCGTGCCCTTGACAAGTAGGGCAGAAGATTCAACATCTGAACCCCAAAAGGAGTCCATGGTTTGTGTGTCTTATCACCAAATTCTTGATGCTTATTTCTGAGAGATTGAAGAACTAGGGTTCAATTTCGA…
>MSTRG.22921.2
CGAGCACCCACGAATTCTTCGGCATAACTCGATCGCCTCTCCAAACACAGAAAGCACATACTGCGTGTCAGTAACAATGGCAAAGAACTACTCGACCTCCGTTCAGCTGCTTGTCGTCCTCCTCGTTATACTGGTTTCTGTCGGCGGCATCCTCGGACGAAGTGGACCAAGCACCTGCGCAAACAACCCGGCTTTCCAGCAATCCTGCCCGCCAATACCTGGTAGAGGGCACTAATCGATCCATGGACGATGCATAGGGGAAGAATTCGCGTTCGATCGATTTAATTTCTACACATCGGGATTTGAAAGCTTAGCAAGTTTATTATTATACACGAAACAACTACTCTATGTTTTTTAAGGTGCTCGTGTGTTCGTGTTGATGTTCCCATGTCCATGCAG…
>MSTRG.20119.18
cccccccccccccccccccccacatccGTGCCTCACTACTGCCGCGCTTTCCCCCACTGCGGGTTCCCCTCGCGCGCGTTCGCGCTTCACCACCGCCGTGCCTTCCCCGCTGCCTCCTCaactcctcgccgccaccggttCCCTACTCCGTCTGCAACCGCCACCATCGGAGCCGTGGATCCATCGCTGCCTTCAACTCCACTTGCGATCCGGCGTGACGACAGGAGTGCAGCTGCGACTACTGGGCTTCCATGGTTCTGCTCAAGATTAAGCCAGTTGGGGATTTTACTTTAATAGGGGAACCCGGTCTAGCTCACCCACCCAACGAATTTTAGACTAACGCCTAGAGGCCACGTTGTTAGCAATGACAGTGGCCGTTGGGGGTTAATTAGCACCGCC…
>MSTRG.3442.1
TGGGAAGCGAAATGCAAGCGGGAAACCCGTGTTTTGGCCAAAGGGAGGAGGCGATTCGAGTTGGAATTTTTCAGGGGATTTTGGCGGGCCGCGCACGGCCCACGACGAGCATTGGGCCATAGGCGGGGGGAGACCAACCGCCGCTGGGAAGATGGTCgatccgccggccgccggccgccggccatcCCTGGCCGCTCGCTTCTCCGCCGGCTTACTTGCCGGCCGCTGACAGGGACATATTGGCATCATCCACAAGGGCACGAGGTATTCAGAGTTCACTTTTGAATATGGTTGGTCCCAGAACTTTGCTGCCTTTGGAGAGGATT
>MSTRG.26347.5
TTTTATGTGGCTAGATGATAAGGTTAATATCTGTAGCTAATCTGGTTGTTTCTTTTGTAGGTTTTGGAGGGTTTTGCGTCTGGGGGATCCTTGCAAGTAGCTCACAATATTAAACCTAGATTAGATTTAACATCTACAGAGTGAACAATCTATGCTTATCAAGTCTTTGGTATTGAATTGATGCCAGATTCAGAGAAGTTCAAAGGGAACAACTCTCATCCTTAATTGAGATGCCTACTTCTGAAAGTCTTCAGACTCACCTTTCAGCAGGTTTGTTTTCTCTCACTAGGATGATGCCTTCATTGCCTGGTCATTGTTGTTGTCCCACCTGCAATTAGCACCACCAGCTTCTGTTACTAAGGGAAAAGGTACTTCAATATATGCATGATAAACTCAGCC…
>MSTRG.29562.2
GATTCTCCTGTAGCCCTAGCCGCCGCACCTCCTGCGctctgccaccgccgctgctgttCCTCtcttcaccggcgccgccgctggtgcagccgtcgccggtcgccacagccgtcgtcgtccgcaGCCGGTCGTTGgagggagagaaggcagagaagaacaggaaggaaggaaagaaggGGAAATTTGATAGAAGAAGGGAAATTTGGGGAATTTGGTGAATATTTCTAAATTCTTCGTTTTTCTTATACATTAGTACTGCTAGgtACCTAATGACATCGATCGGCATGGGGCGGGAGTAGCACCCTTGGACTACACATTATTATTGCACACAATTGAAATTAGTTTTAGACTATAATTTTTGCTCAGCATAAGTTTTGCATAGAACTTGTAAAGGTCATT…
>MSTRG.10836.1
GTCAGCTACGAACGCTTCCAAACGGGATCCTATCACGGTTTCCTGCTTTATCGGCTGCTGGCTGCGCACGTAACAAGAGTCCCAGCTAACCTTCTCTTCAGACCTTGGTTTATCCTGATGAGAAATGAGTGCTAGTGAAATATAATCTCATGCAATAGCTGGAAGTGAAGAAATGATCATGAGTGCTGAATTGCTCCTGCTATTTCAGAGAAAGTTCAAGGATGGAATTGAAGTTTCAGAGAAGTTCAGAGATAAGAGACTACAACATGATAAAGAG
>MSTRG.2102.1
AGCCGCACGCGCTGCAGCCTCTAtcctcatcgccgtcgtcgccgccctctcccgcgccgctcctctccaCCACCGTGGCGGCGTCACCTCGTCCTCCATTTCCCCATCCACATCTCCTTCACCGTCTCTTACACCTCCTCTCCGTTCCCAGCACCTCCGCACCTCGTCCTCCCCATCCCCATTGCCCCACCGTCGCCACCTTCATCTCCCCGTCTCCATCGCCTCATCCTCTTCCCCAACACTTTTATCTCTTTCTCTCCACATATAGATCAATCATGCGACAAATTAGCTCGATCTATAGATGGATCTTAGCGGCATTGTCGATCTGTGCCCAGGATGAGGAGATCGGGGTTGGGGAGATGAGGAGGCGACAACTGCGTGTCGTCAGAAGTCATCGCC…
>MSTRG.30852.15
cttcttcctcctcacccCCTCTCCACTGCCTCCTTCCCCCAGATTCACCACCATTAATCCCCCAAATCAACCACCATGGATTCTCTCCACTAGAATCTCCGGTCACCCTCCCACCCTATCTCCGGCATCATCGTGCCCTCCACCGCGCCCACTAACTATCTCCCCTGCCTCTCTATCCAGATCTCTCAGTCCAGATCCAAAGTTGCAGCCTCCACCAGCTCCGGCAACTCCAGCAACCAAATCCCTGTTCGAGGTTGAAGCTACTGCATCAAAATCCCCAATTACTTCATTATTAGGTGGATGCACCCTAGATCTACTGGTAAGTTTTCCTGCTCAAGGATATACCCACAGAGCCCCCAATTTTTTATGCTAGCTGAACAAACCCCCAGTTTTTTCTGC…
>MSTRG.22406.1
CGGCACAATGGTaacatccaatttttttttctccaattatAACATGATGACAATATCTACATAGAAATCCTACCTATCGTAGTCACATTTTAACCTCTTTTCACTTTGGGGGTTCTAAAGTTTTTTGAGCCAAAAATCGTCATTCCGAGCAGGGTTTCATTTACCACCGGGGccgcggttaccgcgccccggcggtaagcgcggtttaccccttaccgtacccccgcggtaaacgcggtaaccgcgcggtaaACCGCGGTAAATGCAACCCTGATTCCGAG
>MSTRG.22303.1
ATTAGATTAGCTTAGCTAGAGTATATACTTCAATTAAGCTCGCCATatatagctaagctagctagctccacaGCTGTGAGAGTGTGAGCTTTCTGCTACAGCTAGCTTagctccggccgccggcgccgccgctcgccatggccAAGCTCGCCGCGCAGCTCAAGGACAAGTTCTGCGGCCTCATCGGCCGCATCACCAGCTGTGGCCGCGCCGCCCACAAGGACGCCGCTGGTGTAAAAGAGACCCATTCGGCTTCATCTCAGCACACAGAGATAAGGTCAAGGGGACTTCCACCGTCTGTGTCAGGAGGGTCCAAGCCCCATACCAATTAACAGCGACAAATTACCATTGATCAAAATCGATAGATCTCTCTGCTTAATAATTAATCAACGTCTACTC…
>MSTRG.18376.4
CCACCCCAAAAAGGAAAACCCTAGGCTCGCACCGCGCGCCGCCATTTCTCCCCCTTCCACCGcgcaccgcctcctccgccaaatccaccgccgcggcgcgcggcctcctcctccgccgcggcgtgcCGCCACctcgctcctctctccccatccaCCGCGCTGCCGGAGTCGACCTCGCGCCCGCCCAGGTGGTGGTGTGTGCCgggtagaggaggaggaggaagcgagGGCGTCGGACTTGTGCGTGCGCAGGTCCAGGGGCAGGACGACATTcgacgcggtcgccgacgagTTTTTCCCCTTTTGCCTTTGATTTCTTCGGCCCTTTCCTTTCAAGTTTTGATACAAAGAATTCAGAAACTCATACTATATGATGGGTAGTTTCCTCTGTTTAGTCCT…
>MSTRG.28081.37
CTCCCCACGTTGCATCCCGTCATCCCCATCGAGCGATCCCCTTCCTCCTGATTTCTGTCTAGAGGCGGCATCGAtgctcctcgcctcctccaagATCTTCCATCGTAGGTCGTCACCCACGACGGCTTGCCATCTGCTATCCCGTGCCCAGATGTTGGATGCATGATCTCCTCCGTCGGCACAATCCGTGTAGCCGCATCCATCGGCGTTCGTCTCCCCGTACGGTGGCGACCGGATTGGCCACTGACCAGTGCCTCATCTCCGTACACGGGAGTGGGGTTTTCTTCTGTTCAAGCTCCCTCCTCGGCTGCTCCGTTCATCTTCTCTGGATTTCTCTGGTGAGTCTGCTACATTCTTTGCCTTCTTTTATCCCCTTCCTTCACCCTTCTCTGGTCAACT…
>MSTRG.19159.2
GTTCTCCATGTGCAACACGCCATCAGTGCCGCCATTGATGCCTTCCGCTGCTCCAGCGCCTGCTAGTCCCCCATCTTCATAGATCTTCAGGTGTGTCACCTTAGTCCGTCACCACTCACCGCATGTGCCGGTTGTCGTCGTCTTAAGTTTAGTCTAAGGAGTTTTCGATAAATATAGTACTCAGAGTTTAGGGTTTTGAGATGTGATTAAGTCATGATAGATATTTGTGCAGAGTCTATGTAATTTTTTGTCCAtg
>MSTRG.11623.1
CATGATGAGATCCATCTCTGAATGTTCTAATTAACCTTGTGAGTTTTTTATTAGACTAGATTTTGCCAGAGTGGGTCAATGTCTTAATACATGCATGATCATTATGTTGTCAATGTTCTATGCTGTTGCCTTCCTAGCTATGCCCATTTTAATTATACTCCCAATCTAAGTTGTACCATGTTATTGAGCCGGCCTGTGACACGTGATCTATCTCAAATATTTTCGGTGAAAGCTTCATGAAGTTGTCAGTGTGTTAACTATATAtctttaatataatatttttatattaattgATATGTATGAGCTAGCTAGAGCCTAGCTAGAGTAGTATATATCTAGGCTTAGCATTTCTG
>MSTRG.12468.1
CGAGCCTGTAGGCGAGGTAGGGCGGCACgaagacggcgaggaggagcagcgagcGGCGCGCCGCCCAGTCCATGAAGGCGTTGACGAGCTCGTGTGTGCGCGAGGTGAGGCCGTGAGGGAGAGAAGCCTAGCGCCGCTGCATGAGAATGCACCACGTGTCCTGCCGTTGCGACACGTCACGGGTGGCTGGACACGTGGCGCGGTGTCCAAAGGCGAGCAG
>MSTRG.1195.4
TGgtcgtcttcttcttcgctCATCCAATCCATGGGCGCACGCACGACAACAATTTTTCAACCCCAGGGGTAGCAACCGAGGGAGGGTGGGGAGGGTCATCGGGGGGCAAATCCATGATGGCCGACgcggagatcgatcgatcacgccggcgcgcgcgccgtcgccctcgccggccgGAGATCGCCGACGGGTAGCGTTGGTGAGATGAGATCGATCGATTCCATGGTGATGCCTCCTCCGCCACGCCGTCGCGTTGGTctgtgttcttcttcttcttcctcctcctcttgttgCTTTTCCCCTGTGTCCTCCTGTTTGATGTGGCGGGAAAGCTTCCAGTTCGGAGTTTCAACTGAAGAGGCTCCCCCAATTGCTCTTCTCCCACCGTCTAATATATCG…
>MSTRG.29053.1
TATGAACCATCACAAAAGAGaccactcatctctgacgggtctTTAACTAACACACGTCACagataacgttatctctgacggGTGGTAGTTATGACCCGTCAGTGATgagtgaaaattcaaatttttaaattttgcaaaaaatctCGGATTGAAACATgtcctatataaaagttgtagctctCAATGATATCCACAACTTTATAACTAACAACATTTCTATTAGAGATCATTTACATCCCCGAACATGCATTACAAGTGATCAGATctacttttaaaaacaaaattttgagtttttttttcaaatgacatGGATGGATACATGCCCCGTATCAAAGTCATAGAACTCAACCAGACCTacaacattataattgaaaatattttcatttcacaaaatttaca…
>MSTRG.17820.2
gtcgaaacatgatttcggcaataataaaacggggtagcgcacgagacctaaaagtggatggatgtggagacaaaggatttagacaggttcaggccctctcaatgagaggtaataccctactcctgtttggggatttgaatccgccgggtgtagtatagatctaacgatcatatgtgctcatgccccctagagggcctcctgcccaccttatataggatggggggcaggattacaagatagaaaccttaaccaacacggtatcggcttcctaaatctactttacaatattatcaaatcaggactttaggccgctccataatataaaaggaaacgtaatacccaagtcatgatctgttacatattccatacatatatgttatcccctattactagtcggat…
>MSTRG.322.2
GcaacttgcaaaaaaaaaatttcaggcTAGCTAGCTCTACTAGCCTCttcttacacacacacacacaagagaggaggaggaagaaggattgGATTGGGTTGGCCTGGTTGGATTGGATGGCAATGGAAACTTGAGCCGGTCACTGCAGCTGCTAGGATCCAGTTGCCAACTTGGCACGCACACGGTATGAAACTGTGTGCTGTACGTCTCAAACTGCCTCTCTAGTAGCCAAACAAGCTGTGTGGTTTTTCCACTGGAAAGCTACACTCCCCTTGCAACTTGCTGCTGCtagctgctgttgctgcattCTTGCCTGCCTGCAGAAATGTATAGTAATCTGAATTTCTGGTGGTTTTTATTATACAGGCAAAATTGGGTGAACAAGGAAAATAGAAGAGA…
>MSTRG.9830.1
atttatcgtgccaaccacaagccagcgtgggcaacggctttatcttttgtgtagcgtgattcattagagtgcgccagactgagaagtggcgagaagtccacgggggtcgctggggagtccatgccttgtttataagggggtgattatgatccaggaaaggtgcgctgtaatggattatgttgtgcaaggggtattgtcacaactcctttccgaggtaccgtggtggtattgaggcacatggtgacatgatgtggggttgtgtcttgtgggtacagtggtacacctctggccagagtaaaactattcgaatagccgtgcccgcggttatgggcgggttgagcaatgtttttcgtgattagtctcacacctctcacaataattatggatgttataactggt…
>MSTRG.379.1
GTTGTTGCTCTGCAGGATATGCCATGTGTGAAGATGATGACCAAACTCTTGTGGACTCTAGAATCTTATAATGTTATCCTTTGGTTCTTTGTCCAGTGAGGTTGTTTGAGGTGTATAATTTTTTTCGAAGGTTCTACTGCAAGAGCATCCTGAATTTCTGTTGGGCTTGTTTGCATTAAACATTCCATGCTGAATTGAAGTTAACTACATTCTGTTTACATCTTTACAGTGGCATGCATCTAAGCTTAATGAATATTAACTACGCAACCTTGTGTTCCTCCAATTATTCCTGATTGTTGGATCAGCTATGTCTAGGGGTTGGTGAAGAAAAGAAGCTGCAACAAACTTGTGCAGATCCATTGAATCCCTGAAAATGTCATCAGTAGGGCTCCTTCCAGT…
>MSTRG.9867.3
ccctcccctcctcctctctctctcgcacaaccaccgccaccaccaccctctATGCCCCGCACGcacccctctcccctcctctctctcgcacacccaccgccaccgccggcgtcgATCTGTCGTCGATTCCCATCTCCAGATCGACGCCACTAGCGCCCCCTCACGCCGCAAGAACGCTGTCGCCTCGGCTCATCGATCTCCGacaacgccgccgcgcgccgccgtcgatctCCGCCGCAAGAACAACGTCGCCCCGCCTCACCGAGCTCCTCCGACGATATTCCGCGTCAATTAATCTTCAGAGCAATAAGGCAGGGACATCAATTTCCACCTTGCTGATATCGCGGCACCGTTGATACCGGTCACCGGAGAGCGTCTATTTCACCTGCACTGCTCCTG…
>MSTRG.19892.1
gccagattctccgccgctgccgccgggcgCGCGactcctcccttccccaccaGTCCGCGCGACGCTCTCGCTTCCTCCCAGGCGCGGGCCCGCCGTCGACCGCTCTCGCTTCCTTCCCCAGTCACGCACGCGCGAGGCGCGGGCCCGCCACCGGCCACTCTCGCATCCCCGCGCCGCTTCTCCTCCAACCCCCTCCCCCCGGCGCTTCTCCTCCCCCCGGCACTTCAAAACCGCTGCCACCGCAGGCTTCATGGCTGTCGAGCCCCATTCCCTTACTTCAAATCGCTTCCCACGGCTTCTCCCTCAGCGGAAATCATAGTTCGATTGGCTTTCTCAACCTCTCCCTCCTCTGAAATAGTATATCTTATGCTGCTCCTTCACCTTGAAACCGTATGGGTG…
>MSTRG.20613.2
cacttgcatatttgctgtgtggcttgttgagtatgtcatatgctcaccttgcaataatcaatcaacctcagttgaagaaaaaggatccagaaggagaagacgtttggcttataccccagttgagctgcctgtgggagtggagccggagcttcgctagaccgcttgtagttttgcttgtgtgcttcgcgtagctttcgtcgttccggaggttcccgaagtgTGGTTcatggtcgtcgccgaaggttcggaaggccgttctctctgagcaaggcaagtcacatcatccttgagcatattgaatcccagtttataaaattattttgatttaaattaatgcattatcgctttatttgaATTCCCGCGTtaccactgttttatttagcattACCTATTAATCCT…
>MSTRG.12309.2
AAGATTGTGACGCAAAAGATTGTTATACCGCGGTTGTCCGTGCAAGTGTGGGACAAGGATCCAAATTTCGGCTCTTGCCGATAGGGGTGGGCAGAATTAGACCAAACCGAAATGACCGGGACCGAGACCGAAAAATTCGGGTAGCTATACAGTCCTAGCTAGCAAAAGACCGAATTTATTTCAGGTATTTCGGTTATTGGGCTCGGTTAACCGAAATACCCAAGATGACCGAATTGGCCCAATAGACCTAGAGGCCCAATTAAGCCCAGTAAAAAAACCCTAGAATCCCTACCCCAACTCCCTCTGTCCCTTAGGCGTCGTACTCCCTCCTCACATTCACCGCGCCGGcgccccctccgcctcctccctccaccaagctcgccgcctccgcccagcGCC…
>MSTRG.24177.3
GCAAGCCACAGTTCCAATCTTTGATCATATTGAAATATAGTAGAGAACCACTTAGTTATTTTCTGCATTgagtatttataaaattattttgcgtatgaattattttttaataaacttgtTAGTTTAGTTATTACCCATTATTACATTGTTATTATTGGCCAAATCCATGAATTGCTATATCACGTCCTTTGATAACCTAGGTGTAGATTTATATACTTCACAATAATATTCTAGTGGATAAGACCACCAAATATCTATACTCATATACATGGTTTACCCGTCGTCACGTGGTAGCGTGTCGGGTGATATAAAATGTGTTATTTGATATGACTCACTCGCCTGGAGTGATATGGAAGAACAATTCCGGGTGAAGATGGATGCTGTGGTATGTGAGGCCGT…
>MSTRG.18022.2
GGTTTCTGCaaacacatgattatattatcgTTATAATTAAACTTTGGATGTGATTATATACTTTTTCACGGCATGTATCTCAATTAATTTTGATAGGAGCAATGCTGATTGGAAATATATTTCTATCGGGGCGATACTGATGAGATACATTTTCTTAGAGCAATTTGGAAATGATTTGATCATAATAATGCTGATTGCAAAGGTGTACGAAGTCTAATTTATTCATAACATGCTCAGTATCTTATCACACTGCAATTCAACAGTTGCATTTTGTATTTTGCTTAACGAAGAATAAATAATCTTTATGATACAGGTTCCACTTAACTTTATTGCAACCCTTTTGCTTTTGGCTGGATAGATGTTGACCTGTTAGCGGCAGCAGATATTTGTTCAATCTGA…
>MSTRG.8266.4
CCTTATTTTGCCCATCCCCCTAATCTCTCTCTTTGATAAGGTTTCTTCTCCCATATctctctagctagctactaggCATGGCGATTATGGAGGTAGATGAGATGGGCTGTTAATTCGCTTTGTTTGTGCGCCATAAGCAGGTGAAGCTGCCAGCATGATCTGAAAGCATCTCAAACCAGCGATCAGATCATCCGGCAGCTTCATCTTCTCATGGCAGCACACCAGCTTGATTGATTGATGATGAAACCCTAGGAGCAGGTAGCTTGGCTTCTCGATCTTAGCCTGATCTTATACAAGGACGATCGATTAGGCCAAATCAGGAGTTCAACAGTCCATTTATTTCAGATGCTGCGTGATCTGAAGAATTTTCGTCCTTAGAGGCATCTTACGCGTGCCATC…
>MSTRG.9593.1
CGCCATTTAATTCCACCCATGTTTCTTTCCCTTCAAGATCTTGAGCGCAACAGGTGATTTAAGTATACTCAGGTTGGCTGATGATTTGAGTGTATATGATATTAACTTCTTTCGCTATATTTTGAGACTCATGCTCATGACGTTGAGAAATCGGTCTATTCTACTCATCAGCACACAAGCAGGCAAACACAAAAAATATGGGCGAGAGTGGAAGCTTTATTTCTTCTGATTTGAGAACAAGCTACAAGAAGGAAGATAGGAGGTGTCGGAGAGTGTTTGTCACCGTATTGGACCTCGGGGTCCTATTTATATATAGGTGGAGCTGATAAGagattgtcac
>MSTRG.28316.2
GACCTGAAAAGTTTCATTAGAATACACCTCTCAAGTCAGTCTCCTCTGCATCCTGGTCGTCGCCTTCGTCTACCtctcgcctcgccgtcgccggaagagGAGCTAACCGGCTGGAGATCGATTGATCCAACATGAGTGACAATCCTCCAGGCTACTTCGTTGGTCGCCCATTGAACCATGAAGAACAGCAAGCTTCACGGCCGGCTGAGGAACAGAACGCTCAATTCCCTGGTAGGTATACAGGATTAATTAGTTTTCTGCATACATCAATTTGCTTAGTTTTCTGCATACATCAATTTGCCGGATATGATGTAGCAGATCTTGTTATAACTTGAGGTTGATAAGTGCTTTGAAAAGGGTTCTTAATTTTCAGTCTTCTATGCATTCTTCTATTACCTC…
>MSTRG.16719.1
CTACATCTTCAGGGCCTTTTTAGTCCAAAGCGTTTGGGCTTAAAATCACGCGGTCTTCACGCTTTCTCTAGCTTCTACAGAGttctagaaaaaaagaaaaaaaaaTATTCTGTTCCGGATAGGAACCGCCTATGCTGTACTGCAAATGCAGTAGGTGTCACTGACATATGGACCAGAAgtaagtggggcccacataatTAGTGACACATACTACACGTGCATTATAGCAGAAGATTTGCATCCGGAGTACTTAGGCCATTCCCCGTGAACAAGCTGGAGCAAGTAAGCAACGAACACTCCATTGTTGCTAATTCTCCATACATCACATTCAGATTCA
>MSTRG.3473.2
tttattttggatggCAACCTTTGGTATTTCGAGaatcggataatcaggttgcctatctcggatttatttgcgttggagcaaggcaagttattattcatCTCCTTTGAGCATAAATGCCCTGTATTCTATATCTCTGATATCTCATGCATTAGCCATTCATGATTTTCaatgcataacctgaacatatagcaaaccagatatgctagcttttgcttagccctgcctagttagattatgcataaaatttaatgaacttagattgggacagtacggtagaaatggttgatttccgggtggctagtactgtctcagTCGATATAAGTTTATACCAAATACTTATGTCAaacgaacgagtacgaccgcagcTTCTAGAATAGGGACAAACCTAGCtattatgtt…
>MSTRG.30424.7
CACACCGAGCGCCGTCTCCGCTTCTCCTATACCGAGCGGCCGCAATCCCCCTCCAGATCCagccctccgccggcgccgtccaTCCATCAGCCTCGCCCTTCTCCTCCGCGCCGTCATTCGCTGTCgaggccgccgccttccccaaTCCTAGACCTATTGGCCCGGATAGGGGAtctcgccgccatcgtcgtatctcgccgtcgccgcaacCTACAAGCCACGGAATCTGAAATTATTTGTATACATGTGCATTCTCATGCTGTTGGAGATGCATGTGTGTGGCGGCGGCTGCCTGTGGGTGGCACATGCATGTGGCGTCGTGGTCAGTAGAGCGTCAACCCCCGCGGAGGCTATGAGTGGCGTAGgtgtgcggcgcggcggcgagtggaGGCGCAGGTG…
>MSTRG.4951.2
CCGTAATGGGCCCGGCCCAAAACTGCACGATTCACCCGCAACatcttctcccctctccttcctctggcggcggcgaggcggagggcggcggcgcgaagtgGTCAGCCAGAGCAcggtgccggcggcgatggagatTCGCCGGAGGCTCCATCGGCTCGGCTCGCACGACGCCTGTGTATGGTAGATCTGGGAGCCGTGCGGGTTCTTTCTCTAGGTAAGTCCTTAGTGATGATACTCCAAAAGAGGTAACAAGCTTGCCGAGAGCTAGGACTACTGCTGCCTCTGCCATTGTCTGTCTTCACTTACTGACTGATGTGTTACTTCTTGTGGATATGCAAGATTAACCGTTGCAGATATGATCCTTTGGGAcaggaggggaagagagaagaaTCCTCTGCG…
>MSTRG.15773.1
CCGCGAGTCTGCGACCCGTCCGATCCgtgggaagccgaggaggcggctgcggcgcgcggcggcggccgccacctGTGGCGTGGGCCGGGGTCCTGTCCTGaaatagcccctaCCGCCCACCTCTAGGGCgacaagctgacgtggcaaacgggggaggaacgggcggtgacagagggagggtttttttttaggaaaacccggcggcaaggggcccgaatgcaaaaaaagccag
>MSTRG.9867.4
ccctcccctcctcctctctctctcgcacaaccaccgccaccaccaccctctATGCCCCGCACGcacccctctcccctcctctctctcgcacacccaccgccaccgccggcgtcgATCTGTCGTCGATTCCCATCTCCAGATCGACGCCACTAGCGCCCCCTCACGCCGCAAGAACGCTGTCGCCTCGGCTCATCGATCTCCGacaacgccgccgcgcgccgccgtcgatctCCGCCGCAAGAACAACGTCGCCCCGCCTCACCGAGCTCCTCCGACGATATTCCGCGTCAATTAATCTTCAGAGCAATAAGGTACCCATGCCATGAGTAATTTGCATGTTCGACTGTAGCGTTTAATTTGTCAAATTTCCATACCCGAGAGGTGGTATAAACAATGTTC…
>MSTRG.27533.2
ATCGGAATCGCCTCACCATGGTAGTTGCTGATGACCTCCTCAGAACTAGCCTCTGGCCTGATGTATCTTTCAGTGTTTATCTTTCCAGGTGTTTACACTTTACACTAGCTAAATTTTAGCATAAGAGGAACACATCTATGTTTAAAGCGATATATATCATAGATGTGGAAGGCAGTGTCACCAACCACCCAATCAACAGACAAAGATCAAGTCTCTGATCCTGACTGATATACCTGCTTCAAGCTCTCCAATTGTACACCATCTTCCATCTTCTTGTGAAAAGAGCCCTTGCAATTTTCTCATCTAGTGTGCCTAGCCTGTCGTCAGCGACGACTAACCGTGGATAAAAGGTGGATGATGCAGTAAAAGTCCCTCTTTCTCAAATGCCGATCAACTTGT…
>MSTRG.27782.1
CAACCTGAACACACACTTCTCCTAAGATTGACAcctaattaactaattaaataGTACTTtccccgtttcacaatgtaagtcattctagcatttaccacattcatattaatgttaatgaatctaaatcattaacatcaatatgaatatgagaaatgttagaatgacttacattgtgaaactaAATGAGTAGTATTAAAAAGTAAGCATCTTCAGACTACTTGAGGAGTACTTGataggtttttttctttttagataatggattacaGGAATACATAGACTCAAGTAGTCCACAACTAAAggaacaacaaaataaaaagaaagaaaagaaaagagactaAGCTTATATATACTCATATTTGTTTTTCTCTTAAAAAGAAACAACACGAACCTTCAAACTAT…
>MSTRG.20942.1
GGCAGCACCACTGGAAATGCAGATCACTAGACAAGGAGGAGAGTTGGAGCCACGTCCATGAGCAAGAAGAAGGGCGGCGTGCCGTGGGAGCCCGGGATGCCGGGACAGGCTGAGCAGAGCAGgTTGCCTGTTTCGTTGATTATAGCTGGTCTGAATGCTACAAATCTAGAACTCAACCTAGTGCAGACAAGGTGTTCGATGATATGGCGA
>MSTRG.8012.2
AAGCATAACCTGGCTatatagttggccataaggcccgaggcctgaaggcccggcccacggcacgcctttttggcccggcccgtgcctgggcctccccaccagcacgctgggctggcccggcacggttgggccggcccggcacgatgggctgGCAGGCCAGACCCGGTACACaaagtatagggactaaaaatagacatataaatgtcaatgtctaaagaatagggaccttaaatagacttattttagctatttatataccacatcacaaagaagagggaggtaaaatagactttttttagctatacaatgtcacagcccaataggagggagaaaatttagacttattctgaggaaaagcacgatggcccatcgtgccttcgtgccgtgccgggcggccca…
>MSTRG.22512.1
CTTCCTCGTCGGCTTGCAGCGCGGAGCCGTGGAGGCAGCGGGCAAACTCGACGGCTGTGGCAACACAACAGGAGTGTACTGCACACATTCAAGACTTGTACTATACAATGCAAGTGTATACGCATGCAGTAGATGACCAAGTTCAACTTAGAGCAAAAATGATGATTATTCAGATGTTTATCTCATCAATGGATCTACGGCAAATAATTTTACAAAGAATAGAGAAATAGATGCACATTTTAATATTGTATGTAGAAACGGTACTTACTATTAAGACTTGTTATATGGCTTGATGTAAATAACACTTATTTTGTTTCATGCGTGCTGATCTGTGTTATTTGAGACAAGTGATTgttataaatatatgtttttctatattATGGGAAATGCAAAA
>MSTRG.11654.1
CAGACTTAATGTGCTCTATTTCAAATGGactTTCATCACCAAGCCAGAACCCTGATGCTGCCCCGAAGCAACCAGCATGCAGATGCCAACTTAATTATGGCTCACTATGTTTTGTTTTCTCTGCACCTTTTTCGTTctaacagctagctagctaccctaTGTCCCTATCTATCGAATAGTAGCACCAATTTGATCAAGTACTAAGAAAAGAAATTCCACACCTGAGCAAGAGATAATTAAGATGTTATTATGATCCAAAATGTGCCAATATTGTTCTATAATATACTTTTGTTTTCGGATGTCGACATAGGGTCATGCACATCATGACCAATAATTACTGACCGATAGCAGTCGGGGAAGATCTACAGGCAAATTATCCGTCAATTTAACATTCTGACA…
>MSTRG.20508.7
CGCGCGTCTTCTCCCCTTTCCGCGTGTGCCCTCTCCCCTTTCAGCTTCCTCCATCGCGCCTCTCTTCCCAACCGTTCTCCCCgcttccatcgccgccgcccccgcccgctACTCGCGTGCTTCGCCCGTCACACGGTGACTCACACCGAtccacgccgccaccgacgacgatctcctccgcgccgcccctccGTGCAACCCCTAACTGCCGCCCCCATTCCTCCCCTCACCATCCAACCTCGCCACCTGACGATTCCCCTAAGCGCCGCTCTCCCCGCTTCCATCGCCGCCCCCCGCTGCTCGCGCGCCTCCGCCCATCGCGCCGATCCACGCCGCCACCGATGACGATCTCCTCCGTGCCGCCCCTCCGTGTATCGTCTAACTGCCACCCCATCCCTT…
>MSTRG.15197.8
CAACCCCCTACCTTGGTGCGATACTGCTGTTTCTCCTCTTCCTACACGCAGCAGCGCCGCATCGATTTGGGCGCTCACTACGTACGGTGCTCGCCGGATTGGCCGGCGTCCCTGCCGCCGTACACGGTAGTGGAGGTCCCTTGATGAAAACTCCTCTCTGCTGGTCCGTAGACGCCTCCTTTCGCCATTCTCTCCTCTTCAGTTTTTTCGGTGAGGGATTTCTTCACCGTCCGGTTGTGCATTGGCTTCCCCTAGGACCTTCTTGCGTCGCCTGATTGATCTGCAGGGTGTGCCGCCGTGGGAGACCCTAGGCCTCCACTTCCCGTGCTAAGCTTCCACCATGGAAGGGGGAAGCAAAGGAGATAGCAACAGCTTAGGGGCACAACCAGAAGATCAACC…
>MSTRG.7165.7
CCCTTTCGCCGCGCTCcgttccctccctcctctcgtcCCCTTCGCCAAAAAAGCCGAACTCCACTGCGCCAATTTTCCTGCCTTTTCTACCCCCCACTTGGAATTCTGGAAACATCGATTCGATCCTTCTAGACCCTTCTCCGCCCCCGTTTTAAAGTGCGCCGGCCTCCCACCCGTCGCTTCATCGCTCGCGGTCGCAGTCGCAGTCGCCCACACCCTTGCCGCACCATGGCTGGAACCCGCGGCGGATTCGAGACAGGTTCAGTATGTGTTGGGTGTTGTTTTCTGAGTTTGTGGTTGTCATAAGATGCAGCGAAATTACTGCGCTGTATCTTGGACCAATGCAATCAGCGAAGTCCTTATCGTGCCAAAAGGATGTGCATGGATTTTCCATCATTT…
>MSTRG.25874.1
TTTTCCTCGTTCTTTACTTTTccgttattttctattttgctttTATGGCTGAATTCTAGCAATCCTAGGATTTGGTTAATCTTTACCGTTTTGCGTTGAAAAACGGTCGTGCTTCTCCACGAAAGCGAGGAGGTAATCCTTTGCTAGTTTGCTCGAAAACTAGTCGTTCGTCGTCACGTAAGACCTGGTGGATGTGACTGGTCAACGATAAAGACAAGGCGgtcggtccggtgctagccttcttcCGAGTTATATGTTGGCGCTGTCGGTATGCGGgtggtggtttttttttccttttcctggttacgaccct
>MSTRG.15235.1
ttgaatcccagtttataaaattattttgatttaaattattgcattattgctttatttaaattcccgcgttatcactgttttatttagccatgcctatttacctttgttaagacattattattgctattgttattattaccttgttcaccctagaataaacaaaaccccaactagtgggtactctattcgtggttccactagtataaatttaggtagatgcttcgctgattaattaggcaacattaggtggttttataactttagactttgggaattctcatatcatttggacactatggaattgttggattatggtggaattggacatacacctctcttcctctttcaaaac
>MSTRG.5995.1
GGCAACTAACTCGTACCTGCGACGGTGACACGGCAACAACCTACTTTGAGCTTATCAGTCGTTGGCCAACACCTACTTAACTTCTCGTAAGACTCAAGTTTCCTGTCCAGGTGGCCCCAGAGCTTGATCATTCTCAAAAAGTTCCAAAATAGTGAAATACTAGTGCCTTTTCAAGTTTGTTGCAGCATGCCTATGTACTCCACTTTGAACTATTTATCATTATAGATGTACGGATTTG
>MSTRG.17260.4
CGCGTCTCGCCCCGAtcgcctcccctctctctctctctctctctctctcgcacaatcatcgccgccaccaccctctGCGCCCCGCacgctcccctctcccctcctctctctcgcacacccgccgccgccgctctcccctcctctctctcgcacacccgccgccggcgccgccggcggcgtcgatcCGACGTCGATTCCCATCTTCAGATCGACGCCACCGGCGCCCCCTCACGCCGCTTCTACTCACGCCGCAAGAACGCTATCGCCTCGCCTCATCGATCTCCGACAacaccgccgcgcgccgccgccgatctccgCCGCAAGAACAACGTCGCTCCGCCTCACCGATCTCCTCCGACGATATTCCGCGTCAATTAATCTTCAGATCAATAAGGTCAT…
>MSTRG.2644.2
gttacaagagcctcagtagcacctgaggtcctgggttcgactccccgtgggagcgaattttccaggatttaacggcgttgtgctttcagtggtaggcgacgtacccatcgacagcgaggcgcctgtggtgacttcgtcaatctctccaggatttgccggcccagtcttcgaagatgctcgtaggggtagggtttgcgtgcgcgTGCATTgatttgccggcccagtcttcgaagatgctcgtaggggtagggtttgcgtgcgcgTGCATTGTGAGTGTCTGCATTGTACTgtgcctaattaatctataattagagaatgtttactgtagcatca
>MSTRG.28132.3
GTTCGAACTAGTCTTGCTGCAATATTTGAATTCTAAAGAGGAaggttccttttttttaaaaaaaaaacccgaatATAGAGGAAGGTTGGACTGTTTCCATTTCCATGAGGACATCCTGGAGTCTTGAGTCTTGAGAGGACAAAATACAGTGCTAAAGAATATTTTTCGTGGTACTCCGGTCCAGTCAGCTGCCCCCCTTTTGGTGCCATGAAACCTCACTCTTTGCATTCTTTCTGTTGCATGAGTCCAAAGATAATACCACCAGATCTACTACAGTTAAAAGTGCTTATCTGCTCCATCAAAAAGAGAACTAGTACTacaagcatggtatccaaaGCGATCAATTGAGACAATAACAATCCTGAAAGATTGTTTTCATAGCAGATAAGAAATGCTCCA…
>MSTRG.3693.1
ctgccgccatcctcgccttcctccgccgTCGCGTGTGCCGGGAAGCTGGCTTGCGCGCGGAGCCGAAGAGGACTCCggtcgccctctctccctccccttccccggcccgaggccgaggcAATCCCTTCTGTGCCGTCGGACGCTCTTCCCGGCGACCTCCCGACGCGgttttcgattgtttgcgtatagttgcggttaccggattttcgtcaaTCGTGGGATTTCTCGAAGATACGTGAAgattcgtgaagaccttgagcaaggcaagtcaccctttgaccaattgctcctataattgaaaaatcattattattttgtttgcaacttgcattattagaatcacccgtttaacttgcttggcctcggtttgcatgCCAAACCGAGGGACCTActagtagt…
>MSTRG.489.1
TGTCAGTGCAACTAATAAGATGCAAAGAAAGCATGTAAGGAACCCTAGGATTAGGTTGTAAGGTTGTTGCTTAGAGCAAATCATGGAGGAGCAAGAGCAGCGCTGGTCCAATCCTCCATTACTGCTGCTACTACCTAGCAACAGAATGAGACGAAGGGAGGTGTGCTTGCCATGAGGCCTGCAGACACAGGGACCATCCAGACATCAATATGCAACGTCAGGGAAAGAAGGAAGGAAGGGGC
>MSTRG.842.1
agagaagacgAGGGGGAGGACCGTAGGAGgaactaaacacatcccTATTAGCAGTTGCTGTAGGGTACGCCATGATGATGGAATACTTCAGCTCCATCCTCGATCTGGACAGTTTCATCAGCCGCGAAAATCCATGCTCCTCGTCTCGTCTTTGAGGGATGATGATTGTACCGAAGAAAAAACATCTGCGAGGATGGCAAGGTACGAGTGGGTGCGGCGAGAGTTGGCTGTGTTTGAG
>MSTRG.18259.1
CGCAATTTGATATATACTAATAAGTGCACAAAACTGTATTGAATAAAAAACTTTGAGAAACCGCGTTAAATTCACAAGGGTATAAATGGAACTTTTGTCGTGAGTTAACACCGTCATGTTGCCTTCACGGAATAGGGCCAAGTCTCATCCTCGTTTGTATCTTATTATAACTCATGTCTAGACTATGGTGAATTAGTTATAAATGGATTGAAAAGATATAAGTATGTCTTCGTAGCACCGTCttcctaaaaaatataaatacgaTGCCCTTGAAAATACGCATAACTGAAATGGTACAACGGTATccgtgcacttgcatatttatgtgttatcgtaagaaataccaacattaCCACCTAGTTACTAG
>MSTRG.4865.1
AGACGATCGACCGACGATGAAATTTTCAGGGCACGGGAGCATCTAATCCGAGCTGTCGGCTTGCTCACGAATTCTCAACGATTCAGATTCAGGAGGGGTCTATGCAGACAAGAAATATTATAGAGCTGACAGCTCACGGCCGAGAACCTGTCCGAGGTCAGGGTCAGGCTCACTTTCCATGCAAAATGGCCTTCAACAAGTCTGCACGGCCATGATGATGCTCCTTGCCGGCTCTGGCCCTTAATTTGGATTATTATTGTGCTTTTGCATGCCCTTTTAGTCCATCC
>MSTRG.2255.1
GGAAGCGGATGCCGTTGCAATTTTGAACAGtaccctcttcttcctctcctggCGATTTCGATTTCTCTTGTGAttctccgacgatttttctccAACGCAACGTGATAAAAAATTCCATTACGTGACTCGGGCAGTATGGATGATTTTGAGGAACATGGTATTAGTTCTCGTGAAGATTCGGACTGTAGCAAGGCAAATTgttcaatttcaaattatgtTCCAAGCAAGGATGCCACTGGTGAGCACTCTGCAGGCAAAGATAACAGCTCGGCAGAATCTGAAAGTAACAGAGTTGAAGTACAACAGTCTTCAGATTCTGCAATAAACAAAATGAAGGTTTGAGTTCAATGCCATTTTCAACGATCCTAATGTTCTGCTAGTGAAAGTGCAACTTGgcaa…
>MSTRG.19053.1
TTTTGCATTTCGATCCTCCTTTTGCCTTTCCTCTCTCCTCTACTCCACACGGCGGCGGACCTCCGGCGAACCCCGCCGCGCGAGGCCGGTCCACGGGAATCGATGCAGCCATGCAGGGTTAACGAGCGCACTCTTACCTGCTGCGCCTCGCCTGCTCGTCCGCCGGAGAGGCTTCCAGGCGACGGGGGAGCCTCCGCCTGCTGCGCCGGAGTCCGCGGGGCAGCTGGGGgatccgacggcggcgacaaaAAAAGGTTACTTGATTGGATCtaggagctttttttttttgtttgacatGGTGAACAAGGTTCATGCAGAGATAGAACACACAGGCGAGGGCTGAAATGGTCCATCGATCGAATAATGGTATCACAACATGCATTTGGCCAAAATGACACC…
>MSTRG.31604.2
CCGAATCATTCCGTCCCAAGTCCCACCGTCCCCTCGGCTTATCCCCCCTCCTCCCGGGCCTCCCTCCGCCAAGGCCGCCGGAGCCCGTCGCCGGAGGCAGCTGCAGGGAAGGACGCCGTCGCCGGACACATGCGGGGTTGGGCTTCCCAGATAGCTTGTCTCTTGCTGCACTAAGCTCTTCCAATTTTTAAAAATGGCAGCTCCCAAGCCCATTGCTCGGCTTATTTCCCATGTCATTCTTGATTTAGATGGTACCCTCTTAAACACAGACTGTGTTGTAAGTCAAGTGCTGAAACCATTTCTAGTCAAAAATGGGAAAAAGTGGGACAGCAAGAAAGCTCATAAATT
>MSTRG.26064.2
GCCACCGGAAAGCCGCCCCACCGCACCACCaacctccgccgctcgccggcgtcgttcagccgcccaccgccgccgttcccgtcgccgtcgcgctgccccgccaccgccgtcggcaCCGCTGCGCCAAGCTCCACCTCGGCCTCCACTATTTCCCCATTCCAGTGCCGGAGCTCCGCTTCCACCACCAACCCGAGATCGCCGTCGTGTTTGCTGTCTCCAGCTGTGTCGAGCCGCCTCCCCGGTCAACGTCGACCTGCGTCGTCGCCTTCCCCGGCACCACAGTCCTCATGTGTAGCTCGGCCACCCCTCTGCCTCTTCGAATCGTCGCCGGAACCGGGTTCCCTTCCCGCGCCGGTGAGCTCCACTAATTTCCCCGATCTTCGGCCGGCTTTCCGCGCC…
>MSTRG.29106.1
gtcagcccaaCCCTTCTCTCACTGATTCGCTTCTCTCCTTCCCCATCGAACGCATCGATGCGGCGCCGCCCTCTCTTCCCCGTCCGAGCGGCGCCGCCCTTTTCCCCTCCCCACCGTGTCCCCTTCTCCGGCGCGTCCCCGGCACCGCCGCCAGAGTGGATCGAGGCGGCTCCGTCCTCGGCCGCCACCGTAGGCGCGGATTGAGGCGGCTCCCTCCCTGGACGCCATCGCAGGCGTAGATCGAGGCTGCTCCTTCCCCAGCCGCCGACGGCGGGCGTCCATGGCCGCGTCGGGTCCTGATCTTCTATGGAGCTTATGCACGCGCTAGCATCGACGCATCCTCCCCCAACAGCCTCTCAACTCCTCTCCGGATGTGATTCCAGCAAGAACAATTCCTGG…
>MSTRG.8698.2
ATAAATACCTTGCTTCCTCTGTTTCGCCTCTCCACCACCCACCGTAGCCAAGCAACCCTAGCCGctttccccatctcctcctcccagAACTAGAATTTCGCCACCCCGAATCCCTTCCATGGTAGGACTTCCGTTTGATTCCGGGTCGAATCCGTCGCCTCCGATGCCGGAACGGTGAGGTTTTCCCTCCCTTTATATGGACAACACGCGTTTGTTTTTTCTGTTGCGCAGGTTTCAGATCTTGGATGGACTTGCTCATCCTTCGGCGGCCATGGATCTATCGGcggaagctgctgctgctgctcgtccTCGCGTTCGGCGAGTCAGATCTGGAGCCGATCTGACCTCTTAGAGGTCCGGTTGGGGCATGCTCCGTACGAGCTGGCGTGGATGAAGCGG…
>MSTRG.8793.1
GAGCTAAGCAATGTTCTGCAAAGCATGTGAGACAGCAATGCAGAGGAGGGCATATTCCATTCCATAACGATCGACCAAATCGAAGTTCATAAGCAACTGGGGAGTCAACCAAAAGGTGAACCCTTCACGAGGGCGCAACAGCAACCTCTCCTTCTAAAGATCGATTACTTGCAAACGCAGTAGACTGTTTAGACAAAGGAGAAAGGTAACAGTGTGGCTGCACCACACCGTTTGCTGAATCACCCATCTACAGTTCTCTAGCTCTGGAGAACACTTAATGTAACAGAAAAGAAGTCGCTTTTGTTGGAGTGCCCTGCTGTATCTTCTCTATTTGTTAATTAAGTCACAG
>MSTRG.12144.15
ACCAATCTCATACCTCGAGTAAACAGCGGTTACAGCAAAATAGCGATTGGATTAGCGCTCTTCCCCGTCCTATCCCCAAACCGCCGGGCGCACTCCTCCCCGCCTCCACCCCTGACCGTGCCTCCCCACCGCCGTTGGGCGTTCCCCACCCCGTGTCTACGCATCCCACCGGCGCCCTTCCCCCCGCATCCGTGCCTCACTACCGCCGCGCTTTCCCCCTCTGCGGGTTCCCCTCGCGCGCGTTCGCGCTTCACCACCGTCGCGCCTTCCCCGCTGCCTCCTCAattcctcgccgccaccggttCCCTACTCCGCCTGCAACCGCCACCATCGGAGCCGTGGATCCATCGCTGCCATGAACTCCACCTGCGATCTGGCGTGACGACAGGAGCAGAGCTG…
>MSTRG.16407.1
CTGGTTTGTTATATTATGAAGCAAAGttttatttctctctctcttggctGTATTTTTTTGCTTCTGAAGTTAAAAATGCCACCTTTTCTCTGAATATCTTATATGGTCTGTATGTGGATGAGAAGAAGTCAAGGCTTGCACTGTCCATTTGGATTTGGGAAGAACCTCATCACCAGGGCCTGATTAAGATGTGTGCTTTGTCATTTGGGCACCATCTTAATCAGCAAAAAGCAGTGCATGATGGTCGCTAGTGATGATGATGTGGATTAGGATCGCTTTGAGGGTGGTTCCACTTTGAATACTGGAATTCGATTTTTTGGAGGGACCACAGATAGTATTCTCCCCTTTTGTCTCCTCTTTGCATTTCAATTTTCTTTTCAGATATGCCAGGACAGTAAT…
>MSTRG.5611.2
GAGAGAGGATAGAGGCACGAGCCGAGGGTCTGcagtccacgccgccgccgccaggcgcTGCGCCATGCCCAACCTTGGCAGTAGTCCGTAGAGAGACATACACAGAGACACACAAGAGAAATACAGAGGcacaaggagagagaggagacacAACCAACTCATTAGCAATCATCAGTGTCTACTGATCATCGGCAACCATCATGCACGCCATCTTGGCAGGAGCATCCCGGTGTCCGGCGGGGAACACGTGTACTCGGCGGCCCGGCGACCTTGGCTGCAACACCTCCGCGTCCGGCAAGAGCGCGCGCCCTGAGGAGGAGACGATCGTTGGAGAGGAGCAAGACGTCGCCGCTCCGGTTCACTGCTATGGGTaactagGTTTCTAGCCCACCACTTGAC…
>MSTRG.26559.1
AGCTCTTCGAGCTctgtctttctctctctcttcctcaagACCGGCTGCCGCCACCGTCGGCCGATCTCTCTCACCGGAGCACCACTAACCAAATCCTCTCACCACCAACATTGCCTTACTCCGGCGAATCCATTTTTCCACTTTTCCCCTTCTCTTTCGTCCCATTTCAAGCCCCACcggagctctctctctcctgccgGTTCACGGTCTTGAGCTCGTCGTTCCGGCCATTCCCTTAACCCCCTCTGCCGGCCACTACCTTACCTAGGTGTGCTGTACCCGGGAACACCACcggccgtcggcgtcgccgccttccGATTACTGGAGCCCCGacgcccctctcctcctcctctctgttCGACcggagagaagaagaaggaagagacgggaagaagaaga…
>MSTRG.10684.19
GTAAGACCTGTTTATCGTCATTTCAAGTTGGTGACATGTGATGCATGCGTCCAAGTTGAGAATATGCAACAGAAATTGCTAACATGTATAATCTATGATAAAGAGAAGCTTTCTGATAAGACTGGTTGAATTGCCTAGCGGTTTGGATCCCATGTGACAGTAGATCATTAGCTCTTGTTGCTATTGTTCAAGTACATAAAGGCTAACTGAAATGGCCAACATGGATAATTTCATTTGGTTGGCTCGGTGTACAGCTTGCCAAATGCAGTGATCGGTTCAGTATAGTGTCTAACATCAGTTTTCTTACTCTGTTATAAAACCTTAAATGGAATTTTAGTGAAGAATGCCAGGTCCCATAACCAACACTACCATCTTTCAGCTAATCTTTCAGCAAGACTA…
>MSTRG.30196.17
TGGGACGTGATGTGTAACCGACGACCACAGCTTACCTCCCGTCGTTAGTTTTCGTTCTTTGTCATCGTTAATAGCAGTTTTGATTTGCCTATCACCGTTTTATAGTAAGTTGAATAAAATTTTATTCGTGTACTCCCGATCCGATAATCTCGCCCCCCATCTTCTTGTATTCCCCTCGCTCCTGCTGCCGCTCACCTCGGCCGCCGGCGTGATGCTACTGGCGCAACCATCGGATCCCTGCGCACGAGCTCCGGCCTGTCGCTCCCACCACCCGTGACCTCCATTGCTGCCAACGTTGGCCGTGCGCTctcaccaccaccatctccagATCCTTGCCGAAGTGCTCCCGCCACCACAACCCCAACGGCGGTGGTTCTTCCCCAAGTTCTCACCGGGCAC…
>MSTRG.3637.3
GTTTCAGAACCGGGTGAGGATCCTTTACCTTAATGACATTATTATTACAATCACTGATAAGTGGTTCTCACATTTGATGTAATGGTAGAACCTATACTCGAATTAGATCTCGCTCTCTCCCCCCAACCTCCTCTGCCTcgttcgccgacgacgacggtgacggcTGCCCCGCCGTCCCCCGTGGCCACATCGCCAGCGTTACTATGCCAGTGAATTCAAGATATCACGCTAGCTTTCCAATAACCCACTGAGCTTTGCCCACGGCTGCCcccatcgtcgccggcggccggagcgggagggaggagatATCATCAGATCCCAGCGGGAAGCACACACCACTGCACAAGTGTCAGCAGTGGAGGAGAACGAGCGCTTGGATCTTGATCTTGATGATCTCGA…
>MSTRG.24821.3
TAAACGTTCCGCTGGTTCCAACTTCGTGTTGCATATTCTTAGGCCCGATCTTGAGGCAGGAACTGAGTAGTTGGTGAACTCGCTCTATGTTGTTCATTCACTCGCGACACGGTTCCTGTCCCAAGATCGGGTCTGTGAATATacaaatgtgattttttttaatacattcTTACACCCACTCTTTTTTTCAAGTTCCAGCATCCGTTTGTGAATATGACCTACTACTGCAAATTCATAAACTCGGTGTTGCATATTCTTAGGCCCGGTCTTGTGGCAAGAACTGAGTAGTTCGTTAACTCGTTACCCGGTTCTTGTCACAAGACCGAGTATATGAATATGCAAAGTCGCACTCCGTCGACACCATCTCCTCCTGCCTCAAGGCTGGCATGTCGGTGGCCT…
>MSTRG.20064.1
AATCAGCCGCCGATCAGGCCATGGATGGAGGAGGCCGCACGGCGAGCAGGGCCACGATCCCGTGACGGTAGTTGGGCGATTTTGTGAAAATTACGAAGATGATATACGTACCATAACGCAGTCGGATGGCAGATAGCGTAGTTCGTATTCGTACAGCAGCTCTAGTAAATTATTTGTCCGATTTTAATAGTTAAGGGTATACAATGTCTGGCTTTCGAGTTTATAAGGGTGTAATTCGATCGACC
>MSTRG.31539.1
TTGTGATGTACTGAAATGTGGACATGGATGCATGTTActgtggagtggagttgagTGGAGCTGATAGACAATAGATAAGATCTCTGTTTGACCATTCCAATGGCTTAGCTGGTTTGATTTTGTCAGTCTTCAATAGACTCCCAAAGTCGGTCTCCTTACCCGAGTTTAATTAATCAACCGATGTTACTTCCATATATGATTTGTTATTAATATAAGAGCACAACACACTGGAATCATGCATTGCAATTTAGTTTAGTTAATGATCCAAATT
>MSTRG.18564.1
AATCCCACTGTTGCATTTATGCATGGTTAATTGCATTGCCTGCTATTTTGATGTACACAACTTGATTGCTACAGCTTGATGAAATGCTCTGTAGTCTTATGGAATTAATACATGATTTTCAGGGCTTTAGTAATAAATTTGGATCACTAATTTTCCTGATGCTCAGTTTGAGAACACAGTACTGTCCATCTCTAACAATGTACTACGTGTACTGCCCATATCTGCCTTGATAATTTTTTGTGTAACTTGATCAAACATCTACTGTACTATGCACTTGATAATTTTAACCAGTGCCTTCCCTGAGATAGAATTCCAAATATTGTGCAAGGCTTGGATTaactatataatataatttatggATATTTGCAGGTTCCTGAGGTCTTCTACTATGCTGAAAAG…
>MSTRG.7165.11
CCCTTTCGCCGCGCTCcgttccctccctcctctcgtcCCCTTCGCCAAAAAAGCCGAACTCCACTGCGCCAATTTTCCTGCCTTTTCTACCCCCCACTTGGAATTCTGGAAACATCGATTCGATCCTTCTAGACCCTTCTCCGCCCCCGTTTTAAAGTGCGCCGGCCTCCCACCCGTCGCTTCATCGCTCGCGGTCGCAGTCGCAGTCGCCCACACCCTTGCCGCACCATGGCTGGAACCCGCGGCGGATTCGAGTTATTGCACATGGTGGCACCAAGCATGAGGCAACAACTGCATTACTTGCAAGAAAGGCACAAGTAAGACCTCTCACAAGTCTCTAACACCTAGGCCAGAAAGCTCCTCACCCATCAGTTGCCTACAACCATGCAAAAGAGTAAT…
>MSTRG.21028.1
ttataatatgaaacggaggaagtatatagttatgaaaggaaaattttgatatatGCCACTCCAAAACTTGCAATCTTTTCAAAATTCTGAAAATGATGTAGGAGTAACTACATAAATTATTGTGTTATATAGCACTGTACACAAAAAAGAATCATGCCAAACTTCTATATATCAgtgaaaaacgaaaaaaaaagataaattttgcTGCGAATTGTGCAGGACAATGCAgatcttttgttttttctcaaaCACTGTGGGATGGTTTGTATCTATTGTGTAACGTTGTCTAATTTTTCCATAacttttcataactatttacaTTACTTTTTCGCAATGAGGGAACATCCCCTTAGGGGTTTGAAACATTTTCCCCAGGGAGGGGTTACATTCACATGCAAA…
>MSTRG.22981.3
ATCTGCAGTTACTAAATTTGATAAAGACATAAGACTGATGATATCTTTATATACATTCTACTGTTTCTTGATTTATCACCTGAGCACCTGTTTATCTATAGTAAAATTTTAGTTACACAAACCGTTCTGAAGATCAAACTATTAATGTGAATATTTTACTGAATCAGAGATGTTCTGGTTCAGCTTCTAATGGATGCAAATGCAACACCCAAGGCCTACACATACTAGTATATGCACAGATCAACATAGCTGCCATCTCCTGAGGTTCATTTTTCAGGTTTAATGCATATAACTAAATTACCTTATTTGATGGTTCTACTGTGGCTGTGGAAGACTAATGACCGTGTGACTCTCCTCTGGTTCTACAGCTTCTTTTGAAATTGGTCAGGGTGTTGCTCC…
>MSTRG.1694.1
CTACCGCAGCCCAGGAGACCCATGTTAGTCTATCGCAGCCCAATGAAGGATTTAGGGTTCGGTGGGTCTCATCCTCCTGACTTCCTGagtcggagcggcggcggcggcggcgtagtgCGGCGCGGTCACACGCAGGTGGTGGTAAGGACAGcgcgcggcgaggtggagcgTCGTGCATCCTCTTCACTCTTCAGCTCACCATGAATAGCATCCACCGTCTCCCCCCATCGACCAGTTGGTAAGGTGGTATACAATTTGAGCTATGATATTTCAGACAGACTGAGGGCATATAGAAAGTTAAGCTTTCAGGTGCCATGATCCCATTCGCTTTTCAATTGATTAAATGGAATTATTTTGTTGGTAATCTCTTAACAAATACTATGAGTGATCCGGATGTCA…
>MSTRG.21569.1
AGCATCGGcgcccttcctctcctcctctcggtTCCCTGGCTAACAGAGAGGAAGAAAACGAAGCAAGGAGAGAAGAACCGGAGGAAGAAGAGacatatgacatgtgggccccacttctaTAAATGAGTCACGTGGTTTAAAGAGGTCGGTGGTTGCTGTAAGGAGGGATTCTTTCATAGATTTGAAGTTCGAAGTGGGCGCGTTTCCATCCAGTTTCGACCAGCATTATGTTTCCTTCAAGGAGAAAATCCATGGCTATGATACTCAAGAAATAAAGACTGATTTTGCGTTAATCTCAGTAAAGGTGACTTGGTCGGCTTTGCTTTCTGGACTAGAGTGATACCTCTGTTTCTGTAACAGAGTGGGCCAAGAGTGGCTAAAAACCTGCGGCTTACTAAA…
>MSTRG.22602.4
GACAAGCTAAGGTGGTTCTCAAGCAAGTTGCTGAAGGCTTATGTTATGATGACAAAAGAGTTTTAGGATCCCTTTGGCCATTGTGGTGCAATCTGTCACTAGATCCACATAAAAGGTTGTGAAAGGCTGGAAGTACACAAAAATGATATGCAGTTACAAGTTGTTTCCAGTCAATGCCTTCGGAACAGTTACCAATGATTTGCTGTTGTTCAACTCAGTCCCTCATTATTGTCAGACCGACACTCTGGTCTAGAAACCCAACTAATGCAAGTGACGCGGTGAACTGTTCTTCCATAGACAAATTGATCTGCAAGTCAGAAAGGGATGGTAATGATACTAATGAAGTATGGAATTAATCACTGAAGTTGTTGGGGCTTTGATTAATTGCTGGACAAATTA…
>MSTRG.20417.1
AAAAGCTCCAATTCTGACTTTAAAATCAGAATCCGAAATTTGTGATTGTTGGGCATGTTtatcttttgaatttgaatagtatatattgatatatgATCTCACTGAAGCTGAATCTGAAAATTTATAATTATGTATCTGAATCTATTTTTTTAGTATGTCAGGTAATAATATCTAGAAGATCTGTTCAATGTGGGTCACATCTGTGCGATTGGAAGAATGCAATGTGATCTTCTGCTGCTGCACATGTAACCGGTCGATCTCATTGCCAAGCAAGGATAATTTACTTCCTAGTTGTCTGAACATGTAATAATTCACTTTGTTGCTACCTGAACATGTCACCTGGGACCATGATATTCATTGCCATGTGATTTTGATATCTTTTACCTTGCCTCGAAT
>MSTRG.17950.1
AATCGCTCCATTTtcgtatttgaaaatatttgatTATGTTTTTTATGTGGGGTTTCTGATtccaattaaaaaaatgaaaataaaaatggtatGATGGTTTCCGTTCGTTATGCATGCGCGGAACAATGGATCTCACTAATCAAGTCGCACGCAGTTCTTTATATCTTGTTGATTATGGCTTGTGAAGCATAGATTCACCGAATTAATTGGGATGCTAAATTAGTCACATGCATACCCAAGCTTGCATATGACGTTATGTAGATAGAGATGGCCAATATAATGCGCTGGAAAGTCCAAAGTGAG
>MSTRG.16986.1
AGTCTGTGAGGTAGCCCACTTGTATTTGGTGTCAGTCAATAAAGACAGATCTTATTATGATAGGACCTTAGGAACAGGTCTAAGTGATCGTCATCAAGAATCCTTCAGATCCTCAAACCATTAGTCTTAAAAGACTTGTCTCATTTCACCGCTAAAACGAGAATAGGGAACACAGAGAGTAATGCATTCCATCACTATCATAT
>MSTRG.17889.4
GAGGAGACGTGGTTGATGGATCCGGACGTGGCGAGCATGTGAGCGCGCGTGCGTACATTCTCTCGAAGTGCCCCGGTCAATCCAACATTTTTTGTACAAGTATACGGGGCTATCTCGTGCATACGCACCAGCAACTGAGATGGCGCCCCCACCCGGCAGACaagttttcttctctttttttttttacgattttTCTCCTATTTTGGCACCCCCTTCCGTCGGAgcgtttttttctgttttttttttaatcttcagcGTACGTGTTTTTTAAGGAGGTGTTTGGTTGCCCACCACACATTGCCACAATTTCTTTGGAAAGTGTTTGGTTGACTACTAAAGCTATGCTCGTCACAAGCCAAACCTCCTCCCACCACAATATTTTCCAGCAGAAGTGTGGCG…
>MSTRG.27588.1
catctaccctttagcatatttttcagttgctaggacagctgcggttagtaggacagcagcagttagcatctcctttatgcctcctttatgctttattcagtttggatgccctctaggacagcatcccattcaaatttcgaattttagactaggagggtgcagcaataggctagcagccagctatggctatatatatgtatccaacctccctcgggtaggtatggcttttgtatttagtgaatgaagaaaaccagaaaattgccccatctcgagtgcc
>MSTRG.21304.1
agggagtacttacATATGCTTGCTACCGTATACTACTTACCTTTTGAGTTTCTATCTGTTctatcttctcttctctcttcaaAGTAGATAATAAATTGATTTTTATCCTAATTtatTAGTGTAAAAACGCTTGCCTTTCCTAAAAAATTATTGGACTTTTTCAAAGAAAATGTGACACAAATATATAGTAGTCCCGAAGTGAAATACTTGCATAAACAATTCCGAAGTTTGTGCACATG
>MSTRG.13333.1
CGGAAATCAGTTATATACTGCACGGTGTGATCTGCGATTGACCCCTTCTCTTCGTCAAGTGGCCGAGGCAGCGAGAGCGCGCGAGGTGGAGGGACGACGAGTCGACGAGGGAGATAGCCGCCTTCGCCGTCGGTGTCACTCCTGTCACCTCTCCGACCCGACCCACTtacagatactccctccgtttcacaatccatcgTTGAGttttgatggatggatggaagcTGAAACGAGCATAGGAATCATCACACATGATGTTGTTCTCCAATAGCTCAAACCTTTCCACTTATGAATTATCAACTGTATAGAACTGGAGAATGAGCTGCTACATGTATCTGGTAGTTGTTGTTTGGCTGATTGATCAGTACTACTAGTAGGTAGGAACATGAACATCTGGGT…
>MSTRG.9222.3
TGACCCCTCCTCGCTCACCTTTCTCTCTTGCCTGAGCCAAGAGCTACACTTTCTATATCCACCACTTCACCGTGCAAACCCCATGCACACGCCTTGACAGAAGCTGAGCTAGCTTCTCCTGCGTCGCTGCAAGCTGCTACTTTGGTTCGTGACTGAAAGCCAAATGGAAGATACGGATCAGGAGCTATGCACCGTTGCGGTAAGAACAGCGAGTTATCTGCTATATCTCTTTATGTTTGAGCTTGCGCACTCAAGCTAGCGCTAGCTATTATTGTGATCTCTTGTGTTGATCTTCTTTTTATCTGTCTATCAGGTGGAGATGATGAGTTCAGGAAAACTCAAGCCATGTAGACACTTGTTGTTCTATCAAGACTCCCTTCACCGAGAAGCATCCATAAA…
>MSTRG.22369.1
CACGGTGCAGATCCGGCCGAGCTGTCTCGCCAACACCATCACCATGATACCCTATTCAATTCTCCCCAAGAAGAGAATAGATCGGTGCACTAAGGAGAGTGAGGTcggccttcgtcttcctcgacTCCAACCGAGGGACCTCGCCGTCGATTACTCTCCCTCCGCTCGTTGTCGGTAGCACGCCGTCGACATCCACCCGGAGTCCACGATGCCGCCGGGACGTTCCAACAGCAGCAGTAGCCGTCCAGACCTTTCCGGACCTCGCGCCAACCTTGGTGAGCATCCAAGAACCCC
>MSTRG.8129.2
ctaagactatactactataaaccgataaaacttctaaaaattcataactccctaatggaataaaataaaataaaaattatttcacctaaattcattttagatcAGTACCAACTCACTGTGCATAAATCATGTATAAATCATGGATTTTCAGctctttcggtgtttaattgcatatcgTGTCCTTTATCCAGATAATTGCATAATCGGTGAAGGAGTGGATTAGGTGCTAACATTTCTCtgatcaagGTTTagacttagtctttgagtgtcacgccccgaactagcc
>MSTRG.4951.3
GCAACatcttctcccctctccttcctctggcggcggcgaggcggagggcggcggcgcgaagtgGTCAGCCAGAGCAcggtgccggcggcgatggagatTCGCCGGAGGCTCCATCGGCTCGGCTCGCACGACGCCTGTTGCAGATATGATCCTTTGGGAcaggaggggaagagagaagaaTCCTCTGCGATCTGAACGGTCTCCCCTGCTCCACTGGAAAATAAGCTCGTGAAGAAAGAAATTAATATTCATTGTCCAGTGTTCTGAACCCAAGTTTGCAGTTAAAGCATGTAGCAATCACCCTGCATGTAGTCACAACTCAAAAAATGAGATGGCAAAACTAAGTAGTCACAGCTCAAAAAATGTCTAATTCTCTCTATATGTAGTATGGTACTCGAG…
>MSTRG.8282.1
TAAACATTGACCATCTAGGCATCTATCTATATAGTAGCATAAAGTACCAATGGAGCCTGCAAGACTGCATCCCGAGGATCTATACAGAATTCAGTTCCAGTCTGCACGAGGTGGTGAAATATGAGCAGGATGGGACAGAGAAGAGAAGATGCAAAggtaaagtaaaaaaaaaatcagacggCGAGATATTTTTCTATGCGTCGTCGCCTTTTGATGTCACATTCCGTTACTCCGATACGATCAGGCCTTGCGATCCAGATCAACAACCACATTCTTGTGTGCCTATGGCTACAAGACAGGCAG
>MSTRG.5649.36
tggccgacacgggtgcgatgtttttgaccggaatgaaatagttcaaaaagcaccaaaacatgatttttggacatattggagtgtattgggtgcgttcgtggcaaaaactcacttcgtgattcgcgcggcgaacctttctcaattaatgccaatattggccgacacgggtgcgatgtttttgaccgcaatgaaatagttcaaaaagcaccaaaacatgattttaggacatattggagtgtattgggtgcgttcgtggcaaaaactcacttcgtgagtCGTGTGGCGAACCTTTGTCAATTATTGCagatattggccgacacgggtgcgatgtttttgaccggaatgaaatagttcaaaaaagcaccaaaacatgattttaggacatattggagtgtattg…
>MSTRG.13093.1
GTCAACAGCCCGGTTGTCCTCCACTAAGCTCTAAGCCACCACCCCTGCAGTGCTGTGGTAGTATGTGTTGGGAGCTGGAGAACGGCCAGTGAGCTCGGCCCCATGACCGGGAGTGCTGCAAGGAGTGTAGCGAGCTCGACTTGCAGCAGCGCGAGAATGGGCAGTGAACCCGAACGGTCCAGTTGCTTGAGGAGCAATGGCTACTTCGATCTGAGCATCCCTTATAGATCTGCAATTTTTGTTTTTGGATCGCACATGCCCATCCAATGGCTAGTTCAACTTAATTTTTATACTAAACTTTGTACTAATTTTCTTTAGTGCAAGTCAATTTGGCATATCTGAATTGTTTATGAGCCATCACACATATACAAAATTATCGACTAGTGCAAAATCTGGTGA…
>MSTRG.27088.2
AGGATCAAAAAGCAAGCAAAACCTTCCTTGACTAAAGCAATGGACGTGAGAAGAACTCCTTGAGCTTTCAGCCCAGCTAATGAGGAGGATGCTCGACCATACTAAGAATGTCCACTTCTCAAGTTCGTATGACAAGATCGATGCTTCGATGAACCTGATGTGAAATTACTACAGAATATAGCTAGTAATGAGCAAAGCTAAACTATAAACACTGCTTCCTACTGAGAGAGTGCAATCAGGTCCAGAATCAAACCAGACTTACTGACTGAGGCTGTAAAGAGCTGCAAAGATTCTTCAATGAATACTCAAAAAAATCTTCAATGTTTTGTTTCCAATCCTGCTGATGAAGAGGTAATGACGACATGCAATTGAGCACTTTGACTACTTTTCAATGGCAAT…
>MSTRG.16104.1
tatacacacacacatacacgtGCAAACGGGAGGAGGAGAGTACGGGGGTTCTTGTGTCACCTCCCTTCTCTGAAAACTACTGAATTCCTAAGGTGATCACATTCTTCTTGGTCcttcgaaaagaaaaaaaaaagaaaaggcattCTTCTCTGAGGTTTCATCAAATGGCAGATGATTCCAAGGCGCATTCGGTGAAGGGAAGCGGGAGAAAGATACCGAAGAGAGGACAAATAAAAGCTAAGATCTTTAGGTCTATTTTCGCCTCCCTCGTAGCGCTAGTTCACAAGATCAAAGACAAGAAGAAAGGAT
>MSTRG.26397.2
CCCCACCTCCCACCCTCCGGCTCCAATCCTGACGCGAGGCAGCGGCGTGCGGCTGGCGACGCGAGGagacggcgtggcggcgcaccgacgtcgacggcgactgCTTCCCATCCGACCGGATAATCAGTTGATATTCCCAAATGTTGATGGATTGCTGCCAGAGTGACCGGAGCAAGGCGAAGCCAGATTGATTAGTGATGAAGTCCTGAAAAGAATGTGCTTAATCCTGAAATATATTACTGTTTATGCTTAACTAGATAGAAATATGCATgatgttctgaattctgatgaatGATGACAGCAACtgaatatggtgaagaattgtCCTGATGCTATTCAGGGTGTTCCCTGTCTTTCCATTTGGGAATTTTGGTTAATTAACTCCTGCAATATACTATT…
>MSTRG.22520.1
agatcctaaacacaatcctttgagcatgttgatcctatatttaaattctctatttgtttcaactgtgcatttattttcgaatgtcaccgggtggtgtgaacctattcctttgttatggccaatttgcattgaatgccctattccttgataccttgggtaataaattgattagcttgaaccttatgtattggtttggttcagctaaaagttatatatataattgcttagcaatgcttagaaacattagctcactaatgggatgaatcatatatactacattattatttatggttatatttaatggtagctcacgatggttaatcgtgtgatgttaattaattgataattaaaacctggttaaggtgggttgtgagcatatggttttgatggttgtgctca…
>MSTRG.1567.3
cctcaagctctctctctctttctctcccatgTCCGACCATTAGTACCACCGGCCGATCTCCCTCACCGGAGGTTCGCAAGACAAACCCTCGCGCCGCCAACTCCGCCTCGTCGAGGTGATTccatttttcccctttcccctctccctccaccttGAGTTaaaccgccaccaccaccttctcttATCGGCCGGTCTGAGCTCTTGCTACGGCCGTTCcggccatctccctctctccctccgccttcCACCACTTTCCCCGGGTGCGCGTTGCTCGGGAACACCATCTCCCACCGGCGTTTCTACCTCCCGGCCACCGGAGAGCCGGCACCTCGCTTGCCCTCCCCTTTGTTTCCTCTCGGCTGCCAgacagaagaaaagaagaagaggtAGAAGAAACAt…
>MSTRG.1548.10
cctccgtttcacaatgtaagtcattctagcattttccacattcatatctagatttattaacatcaatatgaatgtggaaaatactagaatgacttacattgtgaaacggagggagtagtatataaacAAACCTTGCACTAATAGTAGGCTAGTAGCTGCTTCCATGTGATCGCCAACAGCAAATAAACCTGACAGAGGATGAGAACCATGGATGACTGAGAATGGAACAGCTGGTTCATGATGATGCAGAGGAGAATGGCATGTGTCTTTTCCAATTGGCTTGCTTCGATCCTTCAATCATTTCCTTGGTATTCATATGAACACAGGGACTGCCAGATGATGCTAAGGTCTCCCAAGACCAGGGAGTCTTGACACAGATGCTGAGATGGAGAGAAGAGT…
>MSTRG.20503.1
AAGAAGACAGGACATTACAAGAAAGACTGTCCTGACATCATGAAAATGATCATGGCAAGgaaaggcaTTCCGTTCGACGAGGACTACGCAAAGAAACGAAAGCtccattagagttgccaatggagttgaagaaaaggttgaagctgttggagatcttTGTCTAGAGCTCGCAAATGGCTTCACACTTTTACTTCGAGATGTCTTTTATGttccttctttgcaaagaaatttaataagtg
>MSTRG.18331.1
tttttattttcaaattaaaGCAAGAAATTAACTAATATATCATTTACTACTTTTAAATATGTCAAAGAACATGATATCAAAGTTTTGTGTACCTAACGGTATCAAAGTACTGCCTAGTATCAAACAGATGTATGGAATTGGGGTGGTAAATAAGGTCCTATCTAGAATGTATGAATTTGTACGTGTAGATTTATGGAAAAGGGAGCATCCATCACAATATCTCATTGCTCTGAATATGGTCTGACACAGATTGGAAAACTTATTATCACAgaattgaagttttttttttttgggaacaAGTGTTGAAGTTATCTGAAATGTAGTTTTTGCAAAATATTTTAGCTGGCAGCTTTTCTTTATAATGGAAAATCTTACATTTCCGGCCTTTGCTATAATAGT…
>MSTRG.8570.1
CTGGACTCTAGGAGTGGTTGTTTTTCTAAGATAattttatactcggttttttatatttatcttaatcaaatttctttagatttggctaaatttatagaaaaaaatagtaccatgtccgttccaaaatataagaacaacCGAATGGGACATTTTCTAGGATGTGGATTTTCATTCCTTGAGAGGATATCCCCTCATTGTTTGCATgtcatttaaatagttataaaaaaaattgacaacatataTTAATACGAAATATATCACTCTCCAAACAtgttaaactgaaaatagttatcgcaCATTCGCcgctatatttattattttattacaacttgtagaagttgaatctaagcttgcatgtttgtagactgatatatttcatattaatctattttgccaatt…
>MSTRG.10493.1
ATGCAGCTGAGTTTTTatagaagggggagagggaggttCGCGATGTCAGTGTGCCCATGAGTATTGGCTACTAATGCGACTATGCAAGTGGATACTATGTCAAGTGGAAGACCGAACCCCAAGGCATCAACTAGCCCATTCACTTGGACAACACACTGTCCACTTCAGCTGCACAGTATACTGGATAAGCACTGAACGAAGACTGTATTAACTTATTAGCAGTTTGAAACGTATTTGATGCCCGTGCCAAGCAACTAAACAAGAGGCCTTCGAATTGTCATTGACGAAGACCTGAGCTACGGGCCTAAGGTGTGTCCATGTTTTACTCCAGTTTGGATCATGTGACCGGCATCTTGGATCTTGCCAATTGCAGTCCCAGAAATTCAGGTAGGAGCAAAT…
>MSTRG.12595.8
AATCGACTTTATTCCTGGGGTTTTCGCTTCGAAAATCAAAAGACGAATCGAAGCGGAAGTGCTCGTCTTCTCGGCTTCTTCTAACTAGATCCTGCTGGATGGATGGTGGATTGCTGCAGGTTTCTTCGGTCATCTGAAAGATTCATTCTTATCCAACCAGGAACTGTAAGTTGTGAAACTTGATTTTGTTGTGTCTAGCTTTGAGATGTTTGGAGATGGAATGTTTATGCTGTATTGCATACAGCGACACAACTTCAATCATTGATATTCGGACTCTTCATATTCGTAATGTGGTAATGTTGAGTCTATTCATTCATCCAATTCAATGTATGGGCCTTACGAATATTCATGGGCACTCATAATGTTTTTCCCCACTTTTTCGGTTGTGTGCATTGCACA…
>MSTRG.24260.1
TCTATGTTATCTAGATCTCCAAGGCTATATGAGATGAACCTATCCAGTACCCACCATATTTGAGGATATACTGCAGTTCAAAGTGATAACATTTTCGGATCCCTACACTGAAAGCCAGAACATTGGTGCTGGCGGCATCCAGTTATGCGATCTATTAATAAAGGCTGATACAACAGTACCAGTCAAGAGAATAGATAAACTGTCTAGAATTACAAATTTGTATACACATCAGTAAACGGTTAAACAAGTGACCTGTTCGAAATACTAGACATGTACTGAAGTTAAAACTTATGGAATGAACATTTGGAATTGTGGAATATATATggtgggttaattggatctatgCCACTGTAAATTTCGCAGTTTGGAAATATACCATTATTATTCATCTATTTGAAA…
>MSTRG.11239.1
GCCGTTTTCTGTCGTCGTTCATCGTCGTGCCGCCCCTCGcttgtcgttttcgtcgtttcgaaggttcgCATGTGCGTCGGAAGTATTCAAgtagattaattgaagaccgattattgcaaggcaagtcacacagatcccaaacacaattcctttgagcatgttgatcctatatttaaattctctatttatttcaactatgcatttatttttgaatgtcaccgggtggtgtgaacttattccttcgttatggccaatttgcattgattactctattaCTTGATActttgggttattataatttgactagttgagctttatatattggtttagcTAGATGTTAGATaaaattgcttagccatgcttagaaatattagcacatgattgggataactaatgttt…
>MSTRG.10089.1
CGCGTATCCGACTGACAGGCTCCAATGCAAATTATTGGAAGCATTAAAGGAGACGGTCTCGGTCTTCTTGCTTGGTGGTATGCAgatgaagaggaaggagaggcagaggcagaggaATAGTCCCAAGCTACTCTTTTCTCTAGGTTGATGTTTTGTGCAGTAAGAGATTTAGCATTTTAGCTAGAATGTCAGTAATTTATATGTTGTGGTATCTGCATTTCTGCTAGGAGCTGTTTCGTTGCTGTGACATAACTGATGCCGACAGCTACTAGTTTATAACAGTACCAAAGAacagatcttttttttttaggtttGGGCATATGCACTAATTGAGCAGTTCCTGAACTGAACACTTCTGTG
>MSTRG.26475.2
AAATCACGCCGCTCGCTGCTCTCAcgcgctctcctcctcccagaCTCTCGTGCCGCCCAAATCGATCCCCCTCCCCTCGCCactgccacctcctcctccatcccgCAAGCGCCGCCCCACTCCCCGCCGCGGCACCCGTGATGCTGCCTCGCCCCTAACTCTAATCGTCGAAGCCGAAGACCATCGAGCCAGCGACGATCTCCTCCGCGGCCACCACCGACCGgctccgccgcccgcgtcgcGCCTCTCTCCACCACGCCCTAATCCTCTCCTTCTCACGCGACGCCGCCGGTGCCCCTCCCTGCcgacgctcctcctcctccccccccctccAAATCAACGCCGCCGACGATCGGCGCCGCTGGAACACCATCGCCGTCTCGCCGACTACCGAGCTGA…
>MSTRG.24813.9
CTTTCCCTCCAAAAACCAAATGTTACCCACACCTAACAACCTGCTAATCACTCTCCGCAGATTCCTACGCCATATAATCCCAACTAacccacgacctccatttttCTTGGACGAGCTGGACTACCCACCAAACCACAACTCGCCTCTGAGATCAGATTCTTCATctccaatctgaaattcgcaaCTGCCCCAGCCCTCTCTCTAGCTAGGGGCTCTCCTCCATCAAGACTCCTGAAGATCCAGATTCTCCTGACTGCTGTATCCTTCTTGCGTGCCCTTGACAAGTAGGGCAGAAGATTCAACATCTGAACCCCAAAAGGAGTCCATGGTTTGTGTGTCTTATCACCAAATTCTTGATGCTTATTTCTGAGAGATTGAAGAACTAGGGTTCAATTTCGA…
>MSTRG.12595.3
AATCGACTTTATTCCTGGGGTTTTCGCTTCGAAAATCAAAAGACGAATCGAAGCGGAAGTGCTCGTCTTCTCGGCTTCTTCTAACTAGGTAATTCGAGCAAGCAACTCCATCTAGTAGCCATTCTTCTGCGGATGGGCTTGCTCCAGGAGTCCCGGGCGATTCCGGATTAGCGCCGTGTTATTTGGTCTCCGATCCGAGGCGGTAATTTAGggcaggttttttttttcacctaaaATTTTGATTTGGGGGTCAATGCTGAGTTGCTTTTAGTTTTAGCTTTAGGTAGTAGAAAAGAGGGTGCCCGGTAATATCTGGGGGTTTTGTTGGATTCGACGTTTTGGAGTCGCTTTCGTATGCCCGTTTAACCAATTTTGATGCGTTATACCATAGATCCTGCT…
>MSTRG.13429.2
TGGAACTTTGCAACAGAATGAAGAGTGCAACAGTGTAAAAGTCGCCAAGCAAAACAGCTGAAGGAGTTGGTGGGATCCAACAGGCCAATCCATGTTTCAAGGGATCCCCAAAAGCAGCTAGCAGTTCAACGTCACAAGCAAAGATGTCTACTTGTAACCTTCTAAACCGCAAAGAGAACTTTTCACGAACCCACCTCACATTTCAAGTATTTCTGAACTTGTGGAGCATCAATTAAAGCTCACTCAAATCCTTTTTCGTGATACTATGCGTATGGACATTTCTAATAACATGTTCATAAAAACATGCTTTAATCAGTGTGTCTGATATGCTACCTGTCTATCTACTGCTAATGTTACACAGCTATGTATTTGTCTCTACGCGCTAAATAGCTGGGAGCC…
>MSTRG.5167.1
ggcgtcggctcctcggccgcccgccgcccgccagccGTAGCCTGTGttgaccgagagagagagaagggagaggagagaaaaaaatgacaggtgggctccacctgtttttatttgtttttgctgaCTGTATCGCCACGTGTGTGCCACGTAGGCTGAAAACCGCTTCAAATCAagttaggggggtaatttgtccggtttcaatagtttaggGTATCAAATATCCGGTTTTGAGGTTCGGATGGGTAATTCGTACTGTCGCGGTTGttggggggtaattcgtactttttcctttattttaccCTGTTCGAGAAGCTTCGTCAGATTTTGCCAGTTTACCAACTTGTTTAGCAGTGCAAAGAAGTATATACATGGTTGTTGTTTTAAGCTGAAGTATAAGCT…
>MSTRG.5417.1
atgCAATTTAGATTATTGAGCCAGATTAATATAAGCTGAATTATAATAAACCAACGTAGAATAAGTTGTTAgatgtttgtttctctggattattagtgGTTTATTAGttgttagccacccaataatctaaaaaagcacctttagagtggattactagattatagtaatctggcttatagattgtaataatctatcataataaactatatgtttgttttaacttactattaataatatagattataataatcctaagctgaattaAATAGGGCCTATGGCTAAAACTAGCACCTACAATTATGGATGGTGTCATGGTGGGATAGAAGAAAGAAGGGTAAGATGGAAGGGATTAGGATTACTGCAAAATTATCGTGGgttttattttggctacaatctgat…
>MSTRG.11050.1
CTCCTTTATCCGCTCGTTCTATgcatctttctttctctctcgaTGATCCTTGCAGGGGATCAAGCGAAATAGCTCACCATTCGACAGCAACGAGGCGTCCTCCCCATGCGACTATCTGGCGGGCGGAGTTTTTGTTCATCCGAATGATGACGATGACTCGGGACCAGCAACGGCAGGGTGACTAAGATGGCTCGGGACCGGCAACGGCGGGGTGAGTAAGCCTCGGGGTCTCCGTGGAGCGGCGGCTACGGCACCTCGGCGGAATAGAAGAGCCTCGCATGTCCCGGTCTAGATCTGCAGCGGAGACCAAAGGAAAATGTGATCactggagaagaggaaggaacCCAATCTAGACTAGTGCATTTTTCTGATTTTCAATGTTTCAACCAATATCCCGAC…
>MSTRG.28662.11
TGAATTCCGTCGCCCCCCTCCTCCGCACTCTTGCGGTCTCGCCCTCCTCGCGATCGACTCCCCTCGCCCCGACTCACCGCCggtctcctcccctccgccacagattcctccctccctcctctttgcAATTCCACCATCCTCTTTCCAGAGGGGCTCTCACCCTTGCTCCCTCCCCTAACCCTAATCTCGCCCGCGCCCCCACCAGCTTCTACCGCTGACCGTCGCGCCGTGCCGCCCCGCCTCGCCCTCTTCAACCGCCGACCGTCCCGTCGCCCTGCATcttgcccgcgccgccgccgtcgtgttaTCCCGCCACCGGTACTGCGGATCCCCAATCTCCGTCGCGATCAACAGCAAAACTACTCTTCAAGAACTGTAACCTAAGAACATGAGTGTTTG…
>MSTRG.23884.2
AGACCATTCAAGCTAAGCTGCTAAGGTAACCAACACTAGATGAAGCAAAAGAGAGAAGCAGCCTTACATGGATGGCAGTAAGGACTTATCTCTGATAGCCAAGGATGACTTGCCTGTGTCCTCCCTGAAGGATTAGCAATTTAATGATCCTTTAAGCTGGTTCATGGGCAGTCTCCTTGGCTAGCCTGAGTGGTTCTTATTGCTCATGCTAGGCTTAATTGCATCTCTAATATCCTACATTCCTACTGTGGATTTATGCTGAGGGGATTTTGTTCCATATACCTGGATGGCCGGCCTAGCTACATGACATTCTTGAAAAAAGAACACTATCGATGATATGGACCCGGAGGTATCAAagactagagggaggaggctgccccccaatgccacgtggctctc…
>MSTRG.31409.2
GAGTATTGGAACAGAAATGGATATGCTCCTGTGGACTGTGGTGATTGTTTGGTGTGTTGCTTTTATCTGAACTGCAAATCTGATGCATGCATTGcactgaaaaagaaaatctgaAACTACAGAGCTATAATTAAGAAGCTAGAGAGCTTTGGGTTCGACACGACATGTTACTGACATTACACTGTGACACTGTTAAGAAATGAAAGCATCTTCACTCTTCAGTCCATCATGAAATGAATGATATGCAGGCAGTGAGGCAAACATGGTGCATAACTGCAAagtacatgcatgatgcatgcatggattcAACTCAGGTCACCACTTCTGTCACTCATCTGCAGACAGGAGTGCCCCATGGCATTTGAAGGCAGAGCATATTTGGTATCCTATACATAGTAG…
>MSTRG.18266.3
AATCCATCCGTGGCAAACCTCTTCCCCTAGCTTCGCGCACGCGTCTCCCCCTCTCTCGCTCGCTATTTCCCTCGTTCGCTGCACGCCCCTCTTCCCTCCTCCCTAGCGCCACGCCGCCCCAGCCCACCCATTGATTCTCCCCGTCGCCGCTGCCCCATCTGGAATCCGCCGCGAGCCTGACTCCGGGCGACGACCGGACGAGGAGAGCTCGGCGGCGGGCAGACGCATCCTTTTGCTCTCTCCCCTTCGACCACCTCCAatgccgccgcacgccgcatCGCTTCtccgctctctcccccctcccccatgaaccaccgctgccaCACCACGCCGTCCCAATCCCCAGCCAGCCATCGCCGAATCCTTGCTGTTAGGTCGCCGTCGCGGCTGTCTGATCCT…
>MSTRG.12387.1
GCCAAAGTATTCCAGGCAACAAGGACACCTCACAGTTCACTGTTCGATGCGGGGGAGAAGGAGCACAGCGTCCGGCGGGCAGGAGGCCACCTCTACGGCTCTACCCATGGCCGCCGTCAGCGTCAGGCCAAGATCGACAAGAGGAGATTTAACGTGGGCATGAAGTACTGCACTGATGATTGGTCTGGTTATTTGCTGGTTTAGGTTCTGTTCTGAATTGCTGAAAATTTTGAAAGTTGTTTTGCCGCTGCAGTGCTGTTAAGAGATAAGCTAAGTTGTTTGCTAcgtcctccgtttcaggttataagacgttttgactttggtcaaagtcaaactgctttaagtttgactaagtttatagaaaaaagtagtaacattttca
>MSTRG.28506.1
TTCATGTCTCCCTCTCCGTTCAGATCTGAAGTTGCAGTCTCTGCCAAGCTCGAGCATCTCCTGCGGCCTTTTCCTGTTCGAGGCTGAATCTACTCCATCAAAACCAAGAACTACCTGGGGTAAGTTACTCTCTTTTACTGTCATTTTTCTTTGAATCTGGTGAGTTCTATgttcttgttttttcttttttcagtgCAAGTTGATCTGTTGATGCACCCTAGATCTGTTGGTAAATTTAACTGTTAGATCTACAACAGCAAAGTTCTAATTGGATGCTTTTCGAGAACAGGAGATGCATAGGCATGACGCTAATAAGGATGGGTAAAAGGCTAGGGAATACTAATATGAG
>MSTRG.14674.1
CCAGCATCGATCATCGATCGTCAGCATTCATGCCACAGCATCAATatatctcctcctccttctaaTAGAATGATATGTAATCCTTCTGTGCgttcacgaaaaaaaaaaagagcatcgATCATATTCAGTCTCTGAGTCTCAAGATGTCAACTGACGCAAAGGAGAAGCACCAGGTCCCTTCTACACCTGGATCATGAAATTAAGGTTCAGattaatgtgataaaaaagaaCTGAAGTTTGAATCCATATGACCACCTGTGTGATTAGTCTGGAGAGAATCGTCAGGTAACAATGTTCCTAGCTTGACTCTGGCATGACTTGACCTGCTGCCTGGTCATGCATGTTATCCAGATTTCAGAAAATTTATCGTCAGTAGATGTACAGGTAACTTCACAATAA…
>MSTRG.14170.1
taaaacaatttttttattgacCAAGTTGCACGAGACTGCAAAATTATTGCCGTCCAGATGGCAGCTAATCAGATGATATTCTGAGCAACTCGGGAGTAGTTTGCTTCGGAGGAACTCAACATCTCGTATACTTCGACGAAATTTCAACTGCAGTAATCAACAAAGAAATAGTTATCTATGACGCAGTGACTCAGCTCTTGTACACAGTCTAATGGCCTCTATCTGTAGGCACAAGATG
>MSTRG.6241.1
GGGGAAGAGAAGAAACATGTGAGGGTTGCGAGGGATACATGAGAATGGTTTCATAAGCTACAGTTTTATCTAGCAAAGTTTATTATTTCCACTGTACTCTGTTAATCAGACAAGTGCATGTCCTGTGGGTTTCTCAGGACAAACTttattttctccaaaatcaGTGGGCGGATTTGGCATAAGATTTTAAGACGTAGAATTGCAGAAAGCCCAAGTGGATCTATTGTTTAACGTGCAAATTCCTATGATGACAGGTGTCTGAAGATAATGTAAGAATGTTGGAGTTTCAGTTGACGTTGCTTCCTATGTTTAACAAGGTTTGTATAGAACTTGGAACAATAGTTTAGTATCAAGTTAGAAGTGTGACTTGGAAAATTGCTTGATCATAATACCTTAATA…
>MSTRG.27647.3
CACGTTCCCCATTCTCATTAGCAAGCATGAGCGCCGCCGGTAGCAACATCAATTGACCACCGCCTTTCCACATCCCCTTTTTCTGACGCTGCGTTTCCCCTTCCTGCAACCATCGATGGACTTCCTGAACTGTGTCTAGAATCTGATTCGACCGCATGGCAAGCCATCCACACACTGACGTTGTGACATGAGGAACCGATAGGAGATGGCCATGCTACGCTTCGCTTGGTGGTTTAGTTTCATTTGCCATATCCCCAATTCATGGATCCGACTACCATTCAcaatttttgttttcttatcCTGCAGGGTTGATTGGATGGGTTCATTTGACTCTAGATGAGACAATCAGGTCACTTCGCAATCCTGCAAATACTTAACGATTGGTTGGAGAAAGGCTGT…
>MSTRG.30196.22
TGGGACGTGATGTGTAACCGACGACCACAGCTTACCTCCCGTCGTTAGTTTTCGTTCTTTGTCATCGTTAATAGCAGTTTTGATTTGCCTATCACCGTTTTATAGTAAGTTGAATAAAATTTTATTCGTGTACTCCCGATCCGATAATCTCGCCCCCCATCTTCTTGTATTCCCCTCGCTCCTGCTGCCGCTCACCTCGGCCGCCGGCGTGATGCTACTGGCGCAACCATCGGATCCCTGCGCACGAGCTCCGGCCTGTCGCTCCCACCACCCGTGACCTCCATTGCTGCCAACGTTGGCCGTGCGCTctcaccaccaccatctccagATCCTTGCCGAAGTGCTCCCGCCACCACAACCCCAACGGCGGTGGTTCTTCCCCAAGTTCTCACCGGGCAC…
>MSTRG.10012.10
CCACGCCCGATGGCTggtgccgccgcctcgccctctcGCTGCAAGACGATGGTGGCGCCGTCTCCTTTCACTCGCCCTCTCTCCGCGGGATAGCGGAAGCGCCATCTCATtccccggccgcgccctctcgcCGCAGGCAATGTCTCCGTTCCCTTCCCCTGACAGTTTGGGTGTCGCCGAATCTCACTGGGATTAGTTCGCCACCGTAGGGAGTTGCCGGGACTGGTTCGTCACCTCTGCGACCTGGCGACCTGACGATCTGCTACCACGCATTCTACTCCTCCCCAGGTCAACTTTACACTCCCTTTGCCTAATCCTCTTAATcaatatatatgatcgatccAGCCTGCTTGCTTGCGCTGATTCCATATTTGTTGTTCTACTCCTCTGCTGAAGCCA…
>MSTRG.26138.6
CACCAGCCACCGCCTAGACATCCTCGCTGCCTCCCTgccaaaaatccccaaatcctcctcttctcgccgccgccgccgcgctgtctTCCTCCCGCCACGCCGCAgcgccgccttcctcccgcgACGCCCGGCCGGCGCCGTCTTCGTCCCGCGGCGCCCGGACGGCGCCGTCTTCGTCCCGCGGgtcccggccgtcgccgccgcgccgtcttcCTCACGCGGCGCCCGGCAGTCGCCGCCACGCCGTCTCCCTCCGCGACGCCcgaccgtcgccgccggcaccgcctTTTGCGGATTCATTCCTTTGGCCCGTCGCTGCCGGAGCTCGGTGACTGTGGCGGCTACGAAGCACGGCGCCACCACCACTATCCCGATCTGCCTCTCTGTCCCCTTACCCAA…
>MSTRG.23590.2
tataggtggggcccacactattttttataaaaaaaattgctgactAGACTGCCACGTAGGATTAAAACCACTTTGGATTGAGCTAGGGGGGTTATTTATCTGGTTTGTATAGTTGAGAGTGTAAAATATCCGGTATTCGAGTTTAGGGGGATAATTCGATCGACCATGATAGTTTAGGGGTGTAATTCATATCTTTTCCTATTTCTTATAATAAGAGGTACTTTGATCTTTTATCCCTGCCACTAATTTGTTAATCAATGGCTAGAAATAGagttttagggtgtgtttgaggaggaggggattgagaagattgggaagatacgcaaaacgagGCTGGAGCTGTCGTGTAATCACCTCTATATGCCGGCCCATGCATGTAGAAAGCGAGAGTACTGCGAA…
>MSTRG.9753.1
atcgcccgtcAGATCAGATTCAGCCTAGATCGATCAGAGCCTGCCACTGCCAGTGTTAAGGAAGGAATGCAGACCTGTCCCCGGGTCCCACATTCCGACCCCGGTTATATATACAGAACAATGCTAGAGCGGTTGGTCAATCTGGTGGTTAAGCCATTCAATCTTCctgtgaagaagaagaaaaggggaAGATTGGAGACGAAGGAAGATTCAGCTACATATCCCTGGTTCCAGAGCGGCGCGTGTGGCAGAGAGCATGTGCCGGTTCTACATATGAGATATATAATCTAAGCTTGCTTCTGGACGTGGATCACGTTAGCAGCAATCCACTACACCACCACCATGAACTGTTTGTTTTAGCTGCGGTCAGAACGGCCGGGCCATGCTCAATGTTCAGAC…
>MSTRG.23231.1
agagagagagagagagagagagagagagagagggagagttgGGAGACATATGCCAAACAACCATCTAGTTGATTTAGACTTGTCTAGACTAAATGGCTCTTTTATTTGTCATGCATCACTGGAATATCTCTTTTATTTGTCATGCATCACTAGAATATATTGACAACTGGGCTACTAAGTGGAACCAATCAGCGCAGGAAAGGTGATAGCAAGTTACATGTGAGACAGAAAACTCTTCAAATAATGGAAGAG
>MSTRG.27434.1
CCCCTATCCTGCCCATTGCTAACCTCCCTCTAAGGCATGAAACTCCTCTGGCTTCCACCTCTCCCAACCCCTCTTTCACCTTAACTCTAACACCCAAACCTACATGGATGTTAGGCCAACACCATCACACCGAAGTAACTCGTCGGAGCTAAAGGAGAAGAAGGTTGGGCAGGATGCGATGATCCAAAATCCgtaattttcagggcaacatattggctccggTGTTGCGCTCAGTtacaaaggtgtgatgaagatgacgagTTTATGAAGTTTGCATGCCGTAGGCTTGAGACGAcagttatgcaactttttgtcAATTATGGTTGGAGATTTCAAATAGACTTTAATAACGTGTTCTCCTTATCTTAGATgggttattttttattttaagtgcgTGTT…
>MSTRG.29051.5
ggTCCGCCATGGCGCCAGGTCCCAGCTCGGATCCCCATCGCGCCCGTCCGCTCCAGCCGTCACCAACTATATCTGGCAGCGGTAAAGGAGCAGTGGACGCAGCATCTTCGGTCCCCTCTACCtccgttgcccgcgtgccctatCATCTCGCGGCGAAAAAGGAGTAGTCCACGCGGTGTCTTCTGACGGTAATCGACGACCTCGAGGTTGGTTCCTGAACAGGTTCATCTCGCACCTCTCctttttcttgaaattactGATTTTGCCTAAAGTACTCAAGTGTGATGAGTATAACAGAAATTTTGGGTATATGTATGCTAGGATTCATGTGGTGCAATAGCACACATTTGATGCTTAATAATATGGATTTAACACACTCTCCATTCAGTTATGTTGGCC…
>MSTRG.15987.1
CTTGATTACTTTCTcctttattatcttttttttttttaggtttgGCTAATTGGTTTACGCTGGCTGTGCGGCCTGTGcgtgcggcgggcgcggcggcggcgcggcccttGGTAGGGCGGGAGGCCGGTATTGGGACTGGCAGATGGGCCCAGTGTTCCCAAAGGGAAAACATCTGACAGAGGGACCCACGCGCCGGTGACCACAGCCCACAGGTTATGATACAGAATGTCCATGGTGTTAGAGTTTACAACCTTGGTGCTTGCATTTCCAGTTTCCAGAATGGTTAATCATCAGAAATGCTCA
>MSTRG.7029.1
ACCTTCCGCCCGCTTTGATAAACCAGCTTGTTTTTCCAGCCCCCCATCCTTGCTCTGATTTTGTCCATTACCGGCTGCAAATGGACCCGCTTTAACTTCCCCGTAGTAAGAGGCAGTCCAAGGCCCGTGGCATCCCCGAATTTGTTCAGGATTCCCAATAGGGTTTGCACTTCTTGGCGTGAAGGATTTAGGAACACTGCTGCATCATCTGCATAGAGAGAGGTTCTGAATTTTAGTGCCCGCGGGGCTACGCTTGACTAATTTGGTTATCATTTCAAAAGAACAGAAATGAATGGAGATAAGTTAAAAGTAGAATGTTTATCTCACAACTGACACTAAAACTGTTACTTATTTTGGTTGGCCATGAGTTGTAATTCCTCC
>MSTRG.8059.1
CAGCAGCAGCCACAGCAAAATTTGGTTTGGGATAGGTAGGTGTTATGTTAGGTCTGGTTTTTTGGCTGTAGCAGCACATTCCTGCTGCTAGGCTGTTCTGTGGAAGTTTGCAGAGTTTATATTATGGGTTTAATCGTCCATggcatcagcatcagcagcgGTATGTCATGACAATGCGGCCGTGCGAGCTCCATGAGCTCGAATGCCATTGCAGTGGATTCAGGACAACGAAATGGACACTGTTTTTCGTTGGAAATTTGGGCGTATGCCGTTGTAAAATTCATGTTTCA
>MSTRG.2144.1
CGCCCGTACCTGCCTCTCCCTCCTGCAAACGGAGgtggcgccgcgcggcggcgggatcgGTCTTCCCGATCGCCGGGGGGCCAAGCCGCCAAGGGGAGTTCACCGCGCGCTTCATCCACGCGCCCAACACTCAGCACTGATACGGAGTAATCAAGCTGACGAGGGAAGATGCCGTTGAGACAAATCTTGGATTGCATTGAATTCATTCAGATCAAACGAAATCTCTCCTGCACCATCTCTTGCTAAGCATAGCACTGCCTTATTTCACaattacttcctctgtcccaaaataagtgcaatttTAGCACTATTCATGCtaagtgcagttttagcactatttaagttcaacgtttgaccattcgtcttatttaaaaaaagattatgattaatatttttatt…
>MSTRG.1583.3
CAGTCCACATGTCAAAGCCCAACAGAAAAGCCCACCTAGaccaccttcttcctcttctctctttttctcgttctccccttctctccctcaCGTTCTctccagcgccgccgcttcctagGCAGCGCCGGCGACCTCCCCTGCGCCGGCTGCCACACCCCACTCCGGCGACCCCTCTAGCCGTCGCCGGGCTGAATCAGCTTCTTGGCTCCTCACTTCTCTGCCCCTAAGCTAACCCTAGCCTCTGACCTCTTCAACCTAAGATGCAACCGGCGGCCAATTCTGGCGAGATAAGGATTTAGGGAAGTTTCCCAGGCCCCTACCGCTGGATCTACTCTCCTCccctattttaatttttggttACCTCTGATGATTCTACCGTGATTGAAAAATATGTGGTTC…
>MSTRG.29453.1
GGTGCAAGTGCAACTGGAGAGGGGGAAAGTATACTACTAGAAATCTGGCATCTATTTAATGAGCCCCAGCTCCATCTCCTTTTAGCATTACCAAGTCAGCAAGCATGTGACCACATGCTAAGCAGAATCACAAGGATCCAGATTTTCTAAGATGCTGCCTCTATTCATCCAAGATGTGTTGTTTATCAAATTTGACTGGAGTCA
>MSTRG.29108.1
gtcggatgaagaaataacaaaaataaaagttttagatcttgatgagttattcaactttgttgttgatgactttttcaattgaaatcatttagtatttgaaaatattgtttgaagttgtcatattttcaaattcaaattcaaactattcaaaaaaaaatgttatatagaaaaatgaccaaactaaaagttgtaaatcttgataagttatacaactttgttgttgacattttttccatttgaaatcatttactacccgtaaacttaattattttgctatagtcaacttacaaatataaacatttcatatgaaaaatggaaaaatagtcatcggtgacgggctttagttaatg
>MSTRG.26301.3
cggaggattACCAAGCAAGAAGCTTTTTTTCTACATGCGTACTTTGGTATACTTGCTGTGTTCTGGTGGGCATAGTACGAGCGATGGAACGGAACGGTACAAACACTGCGATGCGTGTGCTGTTGACAAACGATACGTGCCACGCTTAAAAgattttcttgttttttcaAGTGAGGAAACGCATATATAGGTAGCGTTTGGGAAATGAAATGGGAAAAAGTTAACGGGGTTTGTGATGGGAGAAAAAATTATTTCCCTCATTTCGCATGTGATAGGATTGGGTTATGATTGTTTGCTTGGTTTTGTCAAAGAAATATACCCTCTTTCCACCTGGAATGAACCGAGTATTTAACCTTTTTAAGTTATATTTAACCTTTATTTTGAGGGCAGGTTTGTACC…
>MSTRG.16520.1
TGGTGCTGAGGCGACCGATCTTCGTTGACAGAACGGTTCTTCGTTcctACCACAAAGGCGGAGCTACACTATAAAAGGAGATGCCCAGTAAccagAATGGCAGCCGCTAGCAACAAACCGACCACTACTACTGGCAGCTAATGGGAGGTGAATTTTCTTCCATGCATGGAGGAAACATTCTCTCGTTTTTCATACGTTAACTACTTTTAATTTACAGAAATCGAATTTGGTATGGTATGTTTCTGGTGTAATATGTTTTATACTAATTTatcttgtattttttattttttttaatattaaat
>MSTRG.27988.1
CGTCGTCAGCCCACTCGCCGCACATCCTcggcgaggtcgccggcgatggcgccgccaccgccagggcggcagcggctgccctgcgacggcgaggaggacgcccccccccctctccaccgccgccggtgagggCCTCCTCCGTCCAGCGATCGCTTCCGGCGGGACGTACGGGGCCCGCCGCGAGCCTGTTTGTGCGGGAATTCGTGGATCATTCAAAGGATTGTGCTACAAATTCCCACCATATCATCAC
>MSTRG.29051.2
ggTCCGCCATGGCGCCAGGTCCCAGCTCGGATCCCCATCGCGCCCGTCCGCTCCAGCCGTCACCAACTATATCTGGCAGCGGTAAAGGAGCAGTGGACGCAGCATCTTCGGTCCCCTCTACCtccgttgcccgcgtgccctatCATCTCGCGGCGAAAAAGGAGTAGTCCACGCGGTGTCTTCTGACGGTAATCGACGACCTCGAGATATactaaaaggaaaataaaggtGATGTAACTGTAACTAGCACCTTCAGGGCCATTAGGTCGGATACAAAAATTGGTGGAGACTGGAGACGTTCTGCAACTAAATCAaactctactttttttttctgaatatcAGCTAACAACATTTCTAATTTCTGATGGAGTAGATTTGTTGTCTAGTCAAATTGAAAGG…
>MSTRG.12010.1
GAAACAAGCGATACCGACAAGATCGTAGTCGAGGGATTCGACGAGATCTTCCGGCAAGTTGGCTCCGCgtactccggcttcgtaaactcTGGTGGGTGTATTGGTgatgagattcgatgccctTCGCCTCTCCCTGGggatcccttttataccgtggaatACCTTGACCCCTAAGTAAGACTTAGGGATATGTAAATTGGCACGATATAACCAGAGATTTTCTCccctccgagtaggactccggCAATTTATTAACTCAcagagatattttccataactTGAGATAAATTTCTAACGGCGTATACGGAAACGATCCGTACACGTGAAGGTATACATTTTTGGTATATTTCATAAATCATaggatagagggtatgccttatccgtaaccctgacagtttT…
>MSTRG.12310.5
TAGAGTCTATTATCTTTTGGATGGCAACCTGTGATGTTTCGAGGATcagataatcaggttgcctatctcggatttgtttgcgttggagcaagAATTAATTTGGAGTTCTTGCCGAAGCCGAgagttcaatcatataagttagtTTCATTTCAACCTAGTTCTCAAGTCTAGATTAgttagatggtttaagtctatagcaaaACATTAGGATTGAGTCATTCTATAGCTTCTGCTGTATTAGTTAGCCACAAGTTTGTAAATACCCATATATTTTGTAATAACAACTCCTCTAGAGCCCTGTTCaaatgtatgcaatgaagagccagattgttgaacctgtatcaatctactgatccagggcttgatacagtctaaacatgtcggtttccgaatcattag…
>MSTRG.6117.4
GTTCAGTAAAAAGTTGCAAATATACTTTAagtactgctccctccgtcccaatataaaTACACCTAGgatatatcacatcctGTCCTAAATGCActtatattgggacggagggagtactagtgcTCTCTGCCTTATGTGACTTGGAACTAAATAAGATCTGGCCACTTGGCATGGAGTCATGAGCAATAGTACAGGACAAAGTATTGTAGAGAAAAACAGTAAAGAACTGATATTGGTATATTTTCCTTTGTCaatatcttttccttttctcctttcAGGGGTGGCCGAATGCGTGGACTAAACCGCATACTGAAACAATAATACAAAGAGAAGAAAGCAACATTCAGAAAGGTACTTGGTTGACCTAGAAGAGCTGCATTTCCAGTCTTGAACGGCTCG…
>MSTRG.26115.2
gccgccgctccctccagCGCCCGCTCGCCCGCCAGCCAACGCCGACGCCGTTGGGCCCGTTGCCAAGAgTCCTCCACCGCCGTTGCCCTccgacgccgtcctcctcccactGTCCACCCTCCCTCCTGGTCACCAACACCGTCGTGTTCTTCTGCGTCGACTCCGGTCACCAACACAAGGTGATCGATCTTGCCTGATGCTGTAATTATGTATTATAACATATGCTTGCCTGGCTGATCGATCTTTGTGGTCCAGATTAATTGGGGAGCCGCTCTTTGATCATTTGATATGTGTGTGTTTTGAAATGGG
>MSTRG.20575.4
tctctctctcccatgccGGCCACCATCTTGCCATGCCCAATCTCCTTTACCGGAGCAACACTAACCAAATCCTCGCGCCACCATACTTGCCTCCCTCCGACGAACCCATTTTTCTAGTTTCCCCTCTCCTTTAGCCATCCTATAAGCCACCATCACCACTTCTTTTACTCGCCAGAGTTGAGCTCTTGTCGTCGCCGTTCCGGCcatctccctttctctctccaccAGACACCGACCTCCCCGGGTGCGTCGTGCTCGGGAACACGCGTGGACGCCGACGTCACCGCCCTCCagccaccggagcgccgccgccccgattgccttctcctctctcttctctcggctctctctggaacagagaagaagaaaggaacgggaggaagaaggagaagaaaaaga…
>MSTRG.9439.1
aaccctctgccgtatgacatctcgactaccgggccgcagctcgtgtagccttcatttgccctggagaatgtccatcgacccccgacttcatccatctccaatccgtgtacttttgtttatgactagactgagccacaaactaagccttacccactagacatgtggaagtacggtagtgctttgcaacagaggcccgaagaccggtccttatacggccgaggtgctaccatcaaaaccatgcaccccgtgcccagcctaaaaccattttaggggattttgaatagagggggcggtgtgaagccaattccacaataatccaacaattccaaag
>MSTRG.8639.1
CTGGAGTGAActgtttttagtttttcttcttGTTGCTATAATTATCTAATAATACCACTTTGCAGATTGCTGGTGAATTGTTGGCTCTTCTTGCTGATGCTGCTTTTGAAACAGTTAGTATCCCCTTTCGTTTCTTGGCTGTTTGAAAGATGATTTGAATTCTGAGGTGCCTTGGGCACTGTAACAAATGTCACGGAGGCCTGTGTGGCTGTGCTGTTTCGCTATACATATTTATAAGGATGAAGACTAATCCTCTGGTGTATGGGATAGCTTGGGAAGAGGTATCCTTTTCTTCCCTTGTTCACATCTTCGACGACTTGCATAAGCTTATTCTGGAAGTACGTATTTTGTAGTGTGAGTTGACTACTGTGTTGTATGCTAACTTTTTATGCATTAGCA…
>MSTRG.26475.9
AAATCACGCCGCTCGCTGCTCTCAcgcgctctcctcctcccagaCTCTCGTGCCGCCCAAATCGATCCCCCTCCCCTCGCCactgccacctcctcctccatcccgCAAGCGCCGCCCCACTCCCCGCCGCGGCACCCGTGATGCTGCCTCGCCCCTAACTCTAATCGTCGAAGCCGAAGACCATCGAGCCAGCGACGATCTCCTCCGCGGCCACCACCGACCGgctccgccgcccgcgtcgcGCCTCTCTCCACCACGCCCTAATCCTCTCCTTCTCACGCGACGCCGCCGGTGCCCCTCCCTGCcgacgctcctcctcctccccccccctccAAATCAACGCCGCCGACGATCGGCGCCGCTGGAACACCATCGCCGTCTCGCCGACTACCGAGCTGA…
>MSTRG.14505.1
CCACGGCCCACCCAAGGCttcgtctccctcctcctctccccttcccatTTCGCCGATCCcacccacggcggcgccgccaccgccaccgccaccgcccaccggaCTTTGTGTAGAGAGCTCGAtgggaatccgcggcggcggaggagaccgGCCGGCTCATGGAGGGGAAGATGCAGGGCCAcgcgtggaggaggccggctcatgcttcttcttctccgtcGATGGGGACAGCACGTAATGGAGTTGGCATGATTGAATTACAGGATGTTCCTGCTCACTGAAACAAGTAAATGATGACATGAAAGGCCGAAAGCAGTGTGTTTCTACCCAGGTTTGATCCAAGCTTGTGTCGGCTGAAAATTCATCATCTCTTATCATGTGCTAGCCCGCCTTGATTGA…
>MSTRG.19948.23
CTCTCCACCGCGTCATGGcctgcgacggcgccgccgttccccttTCATCTCGACCTCGGGCACGCAGCTCGCGTCACTCGCCGTCGTCGCTTCCCAGCGAGGCCATCCACGGCCACCGTCGCTTCTTCCCGGAGACCGCCGCCATCTCCCCACCCCCGCGTGACACCACTTCTTGCCCTCTCCATCTAGGGTTTTCTCGGGCCTCGAATCGCTAAAGCATGTTCCGCTGCCACGGAGGACAGGGATGCCCCTGTGCTTCTATTATCTCCACCAAGGAGGCTGTTGCATTCCAGATCTCCCTGTCGGGCAAGCTCGGGAGGACGCTACATTGAGCCATGATGACTGCAATACTTCTAGGCCTTGAGAAGAGGATTTGGACCACTGGTGGTTCTGACCAAG…
>MSTRG.8470.2
CAGGTATTGACTCTGCGGAAATTCTGATCGACTGCGCGCAGAACCAGATGTGCAAGTATCACGTTCAGGGCAAGTACGACTAGTTTATAAGATGCAGAGGTATCTTAATGAAGGAATTGAAATCGTGATGTGCCAAAGTTCGATCATCGAGTAATAAGGCAATTTGTGTGGAATGTCGTGTAGCCTCCTACCGTTAAGTGTTAAGTAGTTCAGCAATTAAGCTGATATATTCATGTGATTTTCTTCCCGGATTGAATAAAAATATTGCATGGAATGCAAAATATTTGTAATTTCTCATggctatataaatata
>MSTRG.18064.1
ATTTGAACTAGAATCTAGAAACTTTCACATTCTAGATTCCATAGTTACTAACTACTAATTATTAGAATTTGGGTGAGAATCTGAACTGTTTTAGGAGCTTCCTTCGTCTCTCAAAGTCTCGAGGAACTTCTCAGGCGAAAAAATTATCCCCTCCTTTCCGGCCCCTTCCCTTCCATCCCCGGCGGCTTCCCAGCCGTCGGCAAGGgggtaggggggggggggtgggaggGGGTCTAGTTCCTTCCTTCACTAGTAAGCTTAGGTTTAGACTTCTCGGGTATCTCCCGTTGTTGGGTTAATCCCTTTTTGTACAGCTCGAAGGGGTCGTCGGCGTCCGGCTCCTTCGTCTTGGTTGCTTCTGCCATGGATGTCCTCGTCGGCTTTTTCTCCGGTGAAGAT…
>MSTRG.29051.8
ggTCCGCCATGGCGCCAGGTCCCAGCTCGGATCCCCATCGCGCCCGTCCGCTCCAGCCGTCACCAACTATATCTGGCAGCGGTAAAGGAGCAGTGGACGCAGCATCTTCGGTCCCCTCTACCtccgttgcccgcgtgccctatCATCTCGCGGCGAAAAAGGAGTAGTCCACGCGGTGTCTTCTGACGGTAATCGACGACCTCGAGATATactaaaaggaaaataaagGCTGCGTTGGCGTGGAGATGCACATGCAAGTTGATAGCTGATAGCAATGAGTAAATCGAATAGCTGCTCAGTTCCTCCTCTGCATTCTAACATGCTGAGCAACCGGCGTTGAGGACCTCCTTGGCACCCGAGAAGAGGTTGTTGGTCTGGAGCGGTACTGAAGGCAGGCAA…
>MSTRG.7165.8
CCCTTTCGCCGCGCTCcgttccctccctcctctcgtcCCCTTCGCCAAAAAAGCCGAACTCCACTGCGCCAATTTTCCTGCCTTTTCTACCCCCCACTTGGAATTCTGGAAACATCGATTCGATCCTTCTAGACCCTTCTCCGCCCCCGTTTTAAAGTGCGCCGGCCTCCCACCCGTCGCTTCATCGCTCGCGGTCGCAGTCGCAGTCGCCCACACCCTTGCCGCACCATGGCTGGAACCCGCGGCGGATTCGAGAATCATTAGATGATTACTTGTGGCTTTCTTGCAAGTTGTGCAGTTGCTGCCTCAAGCTTGCTGCCTCCCTCTGCCAAATCTAtcagcaaaaaaagaaaatcatgtcAGTTTCCTTGAACTATATACATATGATTAATCTAGAAA…
>MSTRG.9003.2
gctgcgttcgttgggtggagaaagagagagagtttgtttagttttccacgtgcacgcttcccaagctattaaacgGACTTTTAGAGTCTGaggttttgaagaaaaaagggaTCGTCACATGGCTAGGCTATATATCTTCACTCATTAAGAGACACTGAAGACGCTATGATTGGCTTTACTGGTTTTTACAATGTggatttatttcttttcacaTTATCCCAACATCCTTCCTAGGGGTTATGAGAAACACAAAAGCAAGTTGGGTGACGAACCATGCAAAAGCTAAACAGTTGATTATATCTCATGAAAGGTAGCTTGCACTTGTACTGGCATTTACCACAAATAACCCAATTCATAGCATTAAGCCAGCCATCCTCTGGGCCCCTTCCCCTATAGAGA…
>MSTRG.30196.2
TGGGACGTGATGTGTAACCGACGACCACAGCTTACCTCCCGTCGTTAGTTTTCGTTCTTTGTCATCGTTAATAGCAGTTTTGATTTGCCTATCACCGTTTTATAGTAAGTTGAATAAAATTTTATTCGTGTACTCCCGATCCGATAATCTCGCCCCCCATCTTCTTGTATTCCCCTCGCTCCTGCTGCCGCTCACCTCGGCCGCCGGCGTGATGCTACTGGCGCAACCATCGGATCCCTGCGCACGAGCTCCGGCCTGTCGCTCCCACCACCCGTGACCTCCATTGCTGCCAACGTTGGCCGTGCGCTctcaccaccaccatctccagATCCTTGCCGAAGTGCTCCCGCCACCACAACCCCAACGGCGGTGGTTCTTCCCCAAGTTCTCACCGGGCAC…
>MSTRG.1822.5
CCTCGCACTCTctcacgcgcgccgcctcgccctcctcgGCTATTCCTCCCCTCGCTTTGTGCCATCGTCGCCTCACCCTCCTCCTATTGTCgttgcgccggcgccgccctccttgCCAGTGGATCCAGCCATCCGGAGGAAGGAAGGGTCACGAGGCCATCAAGCCATCGCTGCCCTCTTCTCCCCTCTCATCTCCAGACCACTaccgccttcctcttcctctccctatCCTCGGTGAGCTACAGATCCGGTTTGGGGTCATTGGAATCGATGGTCTCGGCCTCCCCACTGGTGGATCCGATCACTGGAATCATCGGTGAGCTACAGGTCCGGTTTGGGGGTCAGCGGAATTGATGGTCTCGGCATCCCCACTGGTTGATCCGATCACTGGAGTCACTT…
>MSTRG.17763.1
ACATAAcccaccttcttcctcttcttttttttttctcgttctcttcctctccctcacgCTCCACCCAGCGCCGCTGCTTCCCAGGCAGTGCCGTCGCTCTCCCCTGCGCCTGCTGCCACGCCCCACTCCGGCGACCCTTCTAGCCGCCGCCCCGCAACCGTCGCCGGCCTGAATCGGTTTCTTGGCTCCTCGCTTCTCTGCCCCTAAGCTAATCCCAGCCACCGGTCTCTTGCTGCTGCAGCCGCCGTGGAGATGGCCGGTGGAAACACAGCGCACGCAACTCCGGTGGCTGCATCCCTTTCCCCCATAGattaCCTTGTTTGATGGTCCTACTGTGGCTGTGGAAGACTGATGATCATGTGACTCTCTGGTTCTACAGCTTCTTCTGGAATTGGTCAG…
>MSTRG.15537.1
CTCCCTCTCACAAGTCACACCTCCACCTCCATTATGAACACTAGAGGACTATTAGAGGTAGAGGAGCACATCACAATAATAGCAAAAGATGGAGTTGCAAACTGGAAGATGATAATGCTAGTGAAACAAACTACTCAGGTCAACTCAACGTTTCTACACTCTACACTGTAGGGGTACGTAAGGCCTGACGATGACTTCTCAGGTTTATTTTACGGATTAAGTATAATATTCCccctgtcccataatataagggattttgaaggGATACGACACTTCCTAGACTATGAATCTAAATAGGCTCTCTGACCAGATTCATAGTTCTAGAAAGTGTCACAtcctctaaaatctcttatattataggacagaggCAATATTTGTTCATGATATTTGTGGCACCCG…
>MSTRG.18168.2
AGGCTTTGCTCCAATAATTTGAAATTATATTTCTTATACCTGATAGATATCTTATTTTTCTATAACAAACATGATTCAATTGCAAACTACTCAAACGTTGTTTCTCTTACCATACGACTTTGTAATTGCAAACTGCTCAAATGTTGTTTCTCTTTCCATATGAGTTTGTGGGTTTCAGGTTAGTTCAATGTTTGCTGATTATCTTAGGATTAATCTGCTACAAGATGTAGCAATTGAATTTATAGTGACGGGCCTTACTTCCCTGAGATAACAAAGAATTGCGTGTCAATCAGCATTGAATTGATAGTTTTTTTGACACGCGAAGGCTTGTGATTTCTCTGAGAATTGTTGAAATGTTACATGTGTTTCATTTGTTTGTGTACTAATGTGTTTTGTGGT…
>MSTRG.6362.1
CTCAGGGTGGAGCAGCCGAGACTAGAGCTGCTCACTGCCTCCGTGCCTCGTATCCATCGCGCCGCCCCCAGCCCCCCCACGCCTCTGCCTTCACCTGCATcgcgccacctccgccgtccgcctccagcgccggcgccacctccgcctcggcgccgcctccgcatccACTCTCCAgtcagcccacctccaccttgGCACCTCCATCCCGCCGGCAAGCAAATCCACCAAGTCGTCGGCTTCTAAACCTAAACCTACATGATCTTCACCAAGTTGCTGAAaagtggaggaagaagactaaGATGGGTACATGTCAAGCCTAAAACTTATTTACTAGTTGGCTGTTGCTACTGCTTGATCTGTGATGTAATGTTATCAACCTATAACTTGTACTGTGGCAGT…
>MSTRG.26085.2
CTCCTCCGCTCTCGCATCTCGCCCTCGCAAAATcaggcgtgcgccgccgctcgctctcccccGGCTCCCCCTCGCCCGCGTACGCCCGCTCTCCCATCGCCGTGTCTCCACTCTCCATTCGGGCTCCCTCGTCCATCTAGCTATTGGCGCTGCCCTCCCTCTTGTGTCATCAggcgccagcgccggcgccgccgcactccATTCCCATAGCCAGCCGCCGGAGCTGGTGTCTCCTCCATCCTCCTGGTCGGTCTAACCGCCACGACATTGGAGGGGAATGGGGGTTGTCAGATCCGGCTGTTCCCTACCTTGGGGCGACTGGATCCGTCCAGCGCCGCATGGTCCTCCTGCAGATCCCCATTTTCAGTGATAAACGGGTGCGAGGGCCACACGTCCAGG…
>MSTRG.21647.1
GGAGATAGTAGCTTGCGAGTTGACTCAACCATACACTTACAAAAGAGAGTAAAGAAATCTTCCTCCATGGCGCCCACTCCTCGGATTAACTAGAGGAACAAGTAAACACCTACTCTTCGGATTAAGATCCTATGCCTTCAAAGGCACAATACTTTTGTCACTGACAGGTGAGCTCATAGTTCATCGGGCCTGCACAGTGACAAAGCTACAAAGGCACGTACTTTTGAAGGTAAGGGAGCCTGACCCGGCAGAATGGCTGCTTTGAAGAACGTGCGGGACTAGAAGAAGAAGGTAGCGTCGTGATAGCGAGATCGCGTGGCCCCAGCGAAGCACGAGGATCTTTGCAAGGCCTGTGAAGGTTGTGCAGGATGTACAGTGAAGCGGACGACAGGAAGATGC…
>MSTRG.28662.1
GTAATGGTCCGGATCTTCGGCTCCCTGAATTCCGTCGCCCCCCTCCTCCGCACTCTTGCGGTCTCGCCCTCCTCGCGATCGACTCCCCTCGCCCCGACTCACCGCCggtctcctcccctccgccacagattcctccctccctcctctttgcAATTCCACCATCCTCTTTCCAGAGGGGCTCTCACCCTTGCTCCCTCCCCTAACCCTAATCTCGCCCGCGCCCCCACCAGCTTCTACCGCTGACCGTCGCGCCGTGCCGCCCCGCCTCGCCCTCTTCAACCGCCGACCGTCCCGTCGCCCTGCATcttgcccgcgccgccgccgtcgtgttaTCCCGCCACCGGTACTGCGGATCCCCAATCTCCGTCGCGATCAACAGCAAAACTACTCTTCAAGAAC…
>MSTRG.140.1
CACCACTTGAAATTAGCACAGTCCCCTGTTCCAGCAGGCCAGCCCGTTTCCTGTGCCACAACAGGATCACTCTCCGTCTCCGCCTTCTTCAGATGAGGAAGACGCTGGAGCAGCAACCTCCTCTCCGTCGGAAAGTCCGAATCGATTCTCCCGCTACAGGATGGATATGAAATATTATGGCGGGAGCATAGAGTTTAAATGCATCCTTAATAATTAAGCTTCTCTTCTGACACAAACACGTCTCATGCCAAAATGGAAGACAG
>MSTRG.20524.2
CGCCCCCTCCCcatgcacctcctcctcccacaaCCCTCCCAGAAACCGCACCTCCCTCCcacgcctccctccgccgtctccgccgctgaCGCCGGAAACCGCCCCAATCTCCTCCCCCTTTTCATTCGCACACCCTCCTCACGCCCACATCCATCCCGTCACCCGCCCACTCGCCGTCGCACGAGCCTCCCCGTCGTCGATCCCCTCCCTTCTCACCCTCATCCTCAGTTCAGCTTGGTAGATCAGTTTAGCGTTGAGAAGCAAGCTGTTAAAACATCCACTTAATGCAGAAGAGGCTGAAGGGGGACTCGTTGtttaaaaaatgaaatgaaaactGCTATCCATGTTGACTCCATCGATTCATTTATCAGATCAGGGGGTTTGAATGAATAAGGATAT…
>MSTRG.20007.1
CAAAGTCACTACTGAAAGAAAGGAGCTCTTGCCCATATCCCTTTGCCAAGAACCTTTGATGCTGAATTTTGTGAGATGGAAGCTTGATGTTGCTCTCTTTAAAAACCCAATCAGTAGGATAGCTTTTGTTTTCAAGAAAGCTAAAGTTTTATGCCTAAAATTGTCTTAAATACCAGTGCTTAGAACAGCATAGGCCACCTTCCCCTAGTTACACCAGCATCCTGCAAGAGACCCACCACAAATGCTGAACTCCTGTTTTTCCCTCCCTTTCTTCCAACACAATGATCTAATCCACAGAAGTGCTTCGGAAGCTTCCATCGATCGGGGCGCGTGCTACCTACGCTCGGCCTGGTGATCTTCCTGATTCTCCAGTTCCTCTGAAGAATTCAAGGTGAAGAC…
>MSTRG.25599.1
TGTGAActccaaagaagaagaagggaaaaaaaaagttgatctGTCCATGAAGAGACCTTACCTGTTGTTGGACTAGCACAGATTACGAAATGATCCACACATTGACCATGTTCTCCAAGCTAGATAGGAAAGAATCATGGCACCATGTTCTGATGGCCTGAGTTGTGACATCAGGGATGATCATGATGTGGAGCAGATACGCCTGGAGAGTAAGTGCCAAACAGCCTTGGTACAAAAGCTTGGAGCTAAAGGAAAGCGAAGAGAAGGGGATAAATATACTACTC
>MSTRG.19798.1
CCTGCCCGCCGTCGCCAGCGCCTACTGCCGCCACCGCTTGAGTTGCGTCGTGTGCTGGTTGATTTTCAGGGCCGTGTGCCGATTTGCCTGATTTTCTTCTCGTTTCTTTTTTAATAGGCAGATGGCGCTGCATAGCAATTaacgtgagaaaaaaaaataaagcataTGGCAATTTATTTGTTCAAATAATAGCCCTTAAACAATAATACATACATTTTATATGGTTAGTTAGAAGataatagtaaaaaaatatagaaggaTGTAGTATGGATGATCTGTTAAAGTAAAAAAAGATAtagaga
>MSTRG.18210.7
GTTTGCCCGCAAATTGATTGAAGTTCATCTTATCCAATGCTTTTCCTTTTGTTGGGGTTATCCAATGCTTTTGTGCCTGATTGGTTCTCATTATTTATATTAGTAGCTGTGACAGGTTTTATAGTTATCTTTGTCGACTGATGACACACATTGGTGACGGGCTAAAACCGTCATCTTTGTCGGGCCTAATTttgagcccgtcaccgataacACACATCGATGACAGGGTTAGATTTGGGCCCGATAAAGATAATTTTTGTCGGGCCGCAGTGTTGGCATATGGAAATTGTCTGTACGATAATATCTTTGTCGGGGATTCCTAACGCCCGCGTACACGATGGCCGACGCGTGCACTGCCCGTCGCTAACCATGTGATTAGCACTAATGATGACGTGATTA…
>MSTRG.9967.3
CCAAACTCAACTCTCTGCTGCGGCACGACggtggggcaCCGGCGGTGGTCGGCAGCAGCGCCACCTTTCCACGTGATTCACGGCAACACGAATCAACCCCCATGCTGCTCCGGTGACGTCGAGGCATCTGCGAACGGCGGCCTCGATTCGCCGATTGCTCCTCCAGCATCCACTGAATTAAGTTTGCTGGGTGCAGGTTTTTTTTTGCTGAGAGCAGCTGGCGAGAATTCTTTTGCTGAGAGTAGTTTTTTGTTCAAAGTAGAGCCACTGCCATCATCCAGTGCACACGTGTGTGATCTATTAATAGATTTTAGCCATTTAATAGCAAGGTTGCATTTTGATTAGACAACACCTTGAAGGGGATAACTAATATTTGTGCACAAGTGTTGTAACTTATGA…
>MSTRG.20508.8
CGCGCGTCTTCTCCCCTTTCCGCGTGTGCCCTCTCCCCTTTCAGCTTCCTCCATCGCGCCTCTCTTCCCAACCGTTCTCCCCgcttccatcgccgccgcccccgcccgctACTCGCGTGCTTCGCCCGTCACACGGTGACTCACACCGAtccacgccgccaccgacgacgatctcctccgcgccgcccctccGTGCAACCCCTAACTGCCGCCCCCATTCCTCCCCTCACCATCCAACCTCGCCACCTGACGATTCCCCTAAGCGCCGCTCTCCCCGCTTCCATCGCCGCCCCCCGCTGCTCGCGCGCCTCCGCCCATCGCGCCGATCCACGCCGCCACCGATGACGATCTCCTCCGTGCCGCCCCTCCGTGTATCGTCTAACTGCCACCCCATCCCTT…
>MSTRG.26542.1
CAAAACTAGACCTAAATCAAAGCTTTTGCTTTCCGGGTCCAGGGCACCGgaactccggcgacggcgagctactCCGCCGCTACAGACCAGGTCGGAAGCTTCTTCTCCGACGAGATTGCAAAGGTAGCaatatactttctccgtttcacaatgtaagtcattctagcatttcccacattcacattgatattaatgaatctaaatagatatatatgtatagattcattaacatcaatgtGAATGTGAGAAATGGTAGAataatttacattgtgaaacggagggagtatatgggaAGAGAGAAGGCAGGAAGGAATGAAAGCTTAGGGCATATGCTCCCCTTTTGACCAACAAAAGGTGCGAATCTGCTCCCCTTTGTTTACTTTGTTGTTCTAAAGTAGT…
>MSTRG.11200.1
GATGTTACATACACAGCCACCTTCATTTTCCTCTCTAGCAAGTCATACCAGCTCACTTGTAGGTCCTAATCATGCACGTCGTCTTGGAGCTACTGATGAGAGACACGCGTGATTGGAACAACTGGAgctaatataattaattaactagcaCCAGAACTCTCATGTGTACAGTAGTGTTATCTTTTCCATTTCTCCCAAGATGATATAGTACCAGTTTTAACCATATACATGAGGTGTCCGTGTCCCCTCCGATTGCGGATCGCTGCCTCCGTCGGTCGGACAAATCGCCGTACGTTGAAGCAAACGAGCCAACCGGTGAGCCCCTTTATAGGCAAAATTCCTCTGTTAATTCCTCCGTTCTCAAATAATTCAGTGTAGGTTATCT
>MSTRG.26335.2
GTCGCCCTCCTCTAATCGTGAACAGAGTGCTTCCGCCACTGCCGCTCTTTCCAATCAGGTCGCCGCATCTGCAATAAAAAATCCATCCGCCTGGAGAAGAGGAACGTGAGCCGCCACCGGCCACCATCCTCATCTGCCAGTGAGGACGGTCACATCTTGGTAAGGATGGGGGCAAGGCACGGGCACGCGAATCCCCCCACGGCGCcctccaccttttttttttctctgtggcAGTGCGCTCCCTCCCCCTCGCATCAGTTCTTTTTCTGCGGCAAGATCTCATCGCATTTACAACAGTGGTTCAAAGCAACCTATCTAATGGCAAAAGATCTGCTGGTACTCCATAGGTTGCTTGGATTTTATTTCTACCAGTTGCAGTTGGAGTTAGCACGTATGTCT…
>MSTRG.16324.1
ATTTATATGGCCATTGGGTATGAGTGTAACGTAGGTACACACAGAATTGGTTGGACTGGATCTCGATCCTGTTCATGTGACTTGGAATTTTGGGCTGGGCATTACAAACCGAATTTGGGCTTAGCTCACCGGTCATGGAATGCGACCAACCGCAGCCTAGTATACAACGATATcatcctaattaaaaaatactagaggttacattttttttaaaaaaaacttgaaatctTCGATTACTAGCTACCTTGAagtataaaaaattttagtgtaaaatttagatatCTTAAGATACTTTTTCAaggataaaatataaaatttctcAATGAACAAAGCAGGATATACGAGTCGTTCAACCTCAATCCAAATCTAGCAACACATATGTCAGATAACATAAGTTCG…
>MSTRG.22382.1
tttgtacggcgacacggtctccaaaacacaattttgacttcttgtttctataaaaatatttattgaaaagtaatatatgtatacttttatgaaagtatttttcaagacaaatctattcatataatttttatattttcaaactcaacaacttaagagttattcataatttatattcccaatgtttgacttaaacattgtcctaaacgacttcctttacgagtaccgAGGAAGTATATGCTGTACATATATAATTGCTAGTGTTTATTAGTTCGAGTGTGGGGATATATAGAAGGCATATAACTGTGTATAATTGCTAAATATTTGTGTTGCAATGGtttcttaaaatataatatcatatattttaaatatgaaAGTTCAATTCTccaatttttgcaaaaa…
>MSTRG.7595.7
cTTTCTCTCGCTCTCACGCGTCCCCGCCCCTCCCCAACCGCGCGCCGCTCCCCAACCCTAATCTCTCCCTCTcacgcggcgccaccgccgtcgtcgccgccctcgactgccgctgctccgccgtcgtcgcatccgtcgtctcgccgccaccgatccccgcgccaccaccatcgccgccgccctcgactgCCGCCACTCCGCCGTCACCCATCGTCGcatccgtcgtcgccgccgccctcgactgccgccgctccgccgtcgtcgccgccaccctcgactgccgccgctccgccttcGTCGCATCCGTCGTCTCGCCGCCAccgatccccgccgccggctcgccctCAACCAATCCCCATCACCGTCGTCGCATCCGTCGTCGTCCAGGATTTACGTCAC…
>MSTRG.30234.5
ATAACCTTTGGCCTGGACTAGACTTGAAGCTACAGCTGTGGCACTAGTAACAAGGAGATATTGACCTTGTGTTCCTCTCAAATCGAAGTACACATGCAGGTGGATGGCCTGCTTTTATATACCAGTCCACCTTCAAGGGAATATGAGTATGACCTTTGGATAGCACTGATTGCTTTGTTGTAAGCCACTGAAAAGCATCTTGCAGGTCACTGTACATCTTTCTTCCTGCTCATGTAGATTCTTATAAATATTGTCATATCTCTATATGATATACTTGTATAATTGCTGTTCGTTTGTTATGATTAATTTAGCTGTTCCTCTAAGATCttatgtcacatctaatgacTTCTCCATTGTTCTTTCCCTTAAAGTTGGCTTATCTTGAGCATATAGAGCTGG…
>MSTRG.18590.1
cttatattattttgtcttccgctgttgttctctgatagttgttggcctacctggccctaatggattggtacggataaacacagaagatttctgatttccaaaatcgggggtctacacgGCAACAGGCAACGCGGTGGTGACAAAGACACGGGAGTAGGCCGCCGTGCCGAGGTCCGAGTCCGCCAAGTCCGGAGCGAAGACAGGCGGTGGCTAGGGGAGAACCGGAGGCGTG
>MSTRG.10880.1
GGCTAAACAAATACTCCTACGGCCATGAAGGAAGCTGCATGCAAACTGAAGAGGGAATTTTGGGGCGTGATAAACAAATGGTTTGTAACCAACTGCTGAAAAGGTCATCCAACCTGATCATCAACAAAGCTTAGGGCCAGTTATTTAAACAAGGAGACATTAAACAATGATGCAACCAGTCAAAGTGTGACCTTTTCAAATAGAAGAGCACATCATACTACCCTCCTTTATTTC
>MSTRG.18610.2
CGCGTACGTGCGAGCTGAGGCGCGTACGCGGTTGGTGTGACGAAAGGATCGATCAGCTAGCTGCTATAGCTACCGGGCAACTCCGCAAGAAGAGCTCTCTCTCCCGGTCCCTTTCTCTCCTGTGGTGGAGCGAGAGATGGATGCCTAGTGGACTCTGAACGCTCACACACATCCTGCATGCACGCTCATCATATACAGACTTACATGGgtggagctgaaactgtttgactAAGCTTCAGCTTCAAGAGATGTGgaactgaaactgtttggctaagCTTCAGCTTCAAGAGaactggagctggagctggaatTGTACCAACAAACATACCCCAATTAACACACATCTAAATAAGATTGAAGGCCGTCCTATAACCTCACGGGCAACGCATTAGCTCCAGT…
>MSTRG.19670.1
gttgtattaaaaaccaggattaaaaacatctttagtcccggtttgaaaactcCAGGTACTTTTCAATCTTTAGTatcggttgatgttaccaaccggactaaaatctatctttagtcccggttggtaacaccaatcgggaAAAAAGATTCCCATATgctttactcctggttggtgttaccaatcgggactaaagatagcaccaaccgggaaaaaagatcgacgCGGAGATCGGAGAGGCATGCGCGATCGGATCGAGGCTGAGGGCGGTCGGGCGCGGAGGCCCGGCtggcgcggcgcgcggtgaggcggcggcagccggcacgagggcggcggggcacagcgggccggccggccggcgaggcggcggatttttttcttttttttttagaatctaAGATT…
>MSTRG.11967.1
GTTCCGATGGCGGTGATGCGGTTGCAGCAGCGACGGtgtcgacgacgaggcgtggcgcggcggtggacttcccgtcactggctgcgccccctcgatcggttagggtttatggggtggagtggcggcggcggcgacgaacctcgttccTTGTGTCATTGTCCcgtcccgtcctccacccctctttatatggcacagtgtgacgggggcccaccagcgattgggctgggcgcccccgatcagggc
>MSTRG.29853.1
AGAACGCCAAAATGCAGCCTTCTTCCCAGGGGATCAAATGATATTCTTTGCCCTAAAATGGATTGTCCCCGTTTTGCTTGCGGTCAAGCTTTGATGCTTTGGGGTCAGATCAACATTGTTGTCCGCAGTAGTGGAATCTTCTCTTGATGCTAATTCACCGAGTTCCGTCAAAGTTCTTGGTATAGCATGCTTGTAAAgattctttcttgagttcacaAATCCATGATTTATC
>MSTRG.6922.13
CCCGATCCCATCCCCTTTCCCTTGCGAACCCTAGCCTCTTCCTCTCAAGCGCCGCCGCAGTCGTGTTGCCTCCCGATCATTCGCCGCCAGATCACCGTCTTTGCTGTCCTCTTAGGTGCAGCCGCTACGCACACCCACGGTACCGTTGCCGCCAGGAGATCGCCCTCATGTCACCTCGCTTCGCCAGATCATCGACGCACCGCCTCGCCGTACCGGTCCGGCGTCGACTCCGCACACGCTTCAGGTCTACCACGATAACTCTTTCTAGGTAGTCCCAGCATATTGAAGGTAGTACCATTATGAACTTTCTCATGCCATGGCTAACTATCGGCCTATCATTGTAGcattatatatatctatatgtgTTGGTGTCCACTTACAATTTCATGCCTCTTTGAT…
>MSTRG.9486.1
AAGGAATTGAAGAAACGTATGCTGCAAGATCGTGAAGGCATCCAGGTGGAGCCCCTCCCGTAGCGAAGCCGCCTCATATTAAAGACGCAGAGCACAaacctacaaaaaaaaaagatcgaaTCATTGAAGAAGTCTCTCTAAAGTGTAAAACGCAACTAATCTTCGTCCTCTTCCCAGACAGCCTTGTTGTTGAATAGAGCAATTTGGCATTGCATAGCCATCAATTTACATTATCTTAAATCTCATAtggaataaaatattttttccgaATTACCTCATCCGGTT
>MSTRG.30458.1
GTTTCCTGCTGGTGGCAGGCGCGCCAATCAGCAAGGCAACGAGGACAATGAGGTTCTGCCCGCGGCGACCAGTAGGGTTCAGCCGTGCTGTGCATGATTAGGTACATGGGCATCAATCAATTATGAGGAGGAACATGGGCATTCTTTCATGATTTATTCTACTTGTTCTACATCACCAAGGCTATGTCGTCCAGGGCTTCACTTTTGTGATGGTGATGCAAGGTTATGATGAAGTTCAGAATAGGCCAGAATAATATCGGAAGACAATAGGAATAAATTGTAATTTATGTTCAATTTTTGCTCAGTTCCATCTAATGATACACTACTGGTTCAACGCCAAAATAATAACTATTTGTACTATACTTTTTGATAAACTGTGAAGGCTTTGATTTGGC
>MSTRG.11236.11
gagagataggggGTGCGGGAGGTAGAGTGGGAGAGAGATTTAGAGGCGATTTCGCCGCGGTGAGGAGTGCGGCTCGCCGTGGCGGAGATTTCGTCGTGCCGGTGCTGATCTGTGTCGTGTTTGAGTTTGTTTTTCGCCGGTGAGGAGCTCCTGCTCAACGGATTTTTCCACTGTGTCGAGTTATTCGTCGTTGAAGATTCATTTggccagtttttttttgttttttttcatgttcaTCACTGCCTCCTCCTCTATTTTTTCGCCATGCCGGTGCCGATCTGTTCGTTGACATCGTTTTTGTCGGTGAGGAGGGTATGATGTACCACGTTTTCCACTGTGTCGAGCTGGTCATAGacgtaggttttttttttggcgattTGTTCATGTCGTTCTCCATTT…
>MSTRG.28662.5
CCGGATCTTCGGCTCCCTGAATTCCGTCGCCCCCCTCCTCCGCACTCTTGCGGTCTCGCCCTCCTCGCGATCGACTCCCCTCGCCCCGACTCACCGCCggtctcctcccctccgccacagattcctccctccctcctctttgcAATTCCACCATCCTCTTTCCAGAGGGGCTCTCACCCTTGCTCCCTCCCCTAACCCTAATCTCGCCCGCGCCCCCACCAGCTTCTACCGCTGACCGTCGCGCCGTGCCGCCCCGCCTCGCCCTCTTCAACCGCCGACCGTCCCGTCGCCCTGCATcttgcccgcgccgccgccgtcgtgttaTCCCGCCACCGGTACTGCGGATCCCCAATCTCCGTCGCGATCAACAGCAAAACTACTCTTCAAGAACTGTAACCT…
>MSTRG.8266.7
CCTTATTTTGCCCATCCCCCTAATCTCTCTCTTTGATAAGGTTTCTTCTCCCATATctctctagctagctactaggCATGGCGATTATGGAGGTAGATGAGATGGGCTGTTAATTCGCTTTGTTTGTGCGCCATAAGCAGGTGAAGCTGCCAGCATGATCTGAAAGCATCTCAAACCAGCGATCAGATCATCCGGCAGCTTCATCTTCTCATGGCAGCACACCAGCTTGATTGATTGATGATGAAACCCTAGGAGCAGGTAGCTTGGCTTCTCGATCTTAGCCTGATCTTATACAAGGACGATCGATTAGGCCAAATCAGGAGTTCAACAGTCCATGTAAGTTCAGCTTCAGCTTTTTTTAATTTGCTCCTTGAGATAGCAAATCAAGATCTAGGGCTT…
>MSTRG.22995.1
CTTCGATCAAGCATTTTCAAGCATCTCGATCAGAAGGAAACGGTTGCACAACACCTGAGAAGATCAAAATGGACGTACTACTACTCAAAAGGGCATTCGAACTCCAAGCCGAAACAACATGGAACAACAAACCACGGCAACTCCTACAAAGAAAACAACGGCCAATCAACGGCTTCATCGTATTACAATGGATCATCCTGTAGAATcaaatcacaagaactaagccaaccagaggggggtgaatggcAAGAGCATTAGGATGAAGAAGTTCCCGTCACTCAACGGCTGAATTGAACTGATCGAATTGATTAATTTGGCAATGCttgttgaagaaaaaaaatatgaaaattcatACTTTATTCAAATAGGATAGTAAGCATGAAAAAATGTCAGTGTTCA…
>MSTRG.4991.1
ATCAGCATGGGACAGCCTGCTGATGGTTGCCTGTGCAATGATGACTAACCTGCAGCATGCAGGCAATGCATTGCAAGATGACTTGTTTGATTAAAAACCAAACTCTATGGCAGGAAGGTAGGGGTAAACTGGGACCAAATGAACAAATTCAGTAGCAAACTAATTTAATCAGGTGAGTCATCTGATCTACTAGTGTGCAGAAGGACAGCTGGGCGCCTGGGCTACTGCAAGTTCTAGAGATGGAAAAAATAATGCCGACAGAATGGTGTGCAGTAGCACATGGATGGCATGAAGCAGAGTAGCAATAACCAAGTCCTGAACCCAAAACAGCACAGATGTTTC
>MSTRG.24813.15
CTTTCCCTCCAAAAACCAAATGTTACCCACACCTAACAACCTGCTAATCACTCTCCGCAGATTCCTACGCCATATAATCCCAACTAacccacgacctccatttttCTTGGACGAGCTGGACTACCCACCAAACCACAACTCGCCTCTGAGATCAGATTCTTCATctccaatctgaaattcgcaaCTGCCCCAGCCCTCTCTCTAGCTAGGGGCTCTCCTCCATCAAGACTCCTGAAGATCCAGATTCTCCTGACTGCTGTATCCTTCTTGCGTGCCCTTGACAAGTAGGGCAGAAGATTCAACATCTGAACCCCAAAAGGAGTCCATGGAAGAAGTAATGTGCTACTCTTTGGACTCTGGGAGATCCTCTGCCTAGCAGCATGTGCGTTGAAAAAAAGA…
>MSTRG.19924.3
gtgtgtgtgtgtgtgaattttggctgtgtttagttcagtacaaagtttggattttggttgaaattagagatgatgtgactgaaaagttgtgtgtgtatgacaggttgatgtaatggaaaaggactgaagtttggatccaaactttagatctaaacacagccttgatTGTTGAGGTGCAACCATTAGGAGCTGAAGCTGCCAGCATGATCTGATGAGTGCTTATTAGATTTTAATCTTGCAGGATCGATCAAATCTTAGATGTTTTGTTTGGGAGCTGAGCATCCATGAATTAATTGGAGATCAAATGAGCAAGAGTCAAGAACTGAGGATGAAACAGGTGTGAAGATCACATGAGCTAGCAAGCCAAGATCTGAAGATGAACAGGTGTGAGAGACTAAT…
>MSTRG.24116.2
GTACATATATACTacgatatatatacatatatgggCAATTGCATTATTACCTCTACTTTAAAtttcaattgtgattttaccctcactttttagggtttgcgaATTTACCCCTACTATTTTAAAACGAACCAGAGTTTTGCCCCAACTTTTAACGTTTGCTTTGACAGTGTTAACTTATTGGTGGCATCCTAACTCTGATCTGAGAAGACCTTATTGAATTGCATAGTACTAGTATCTGATCTGAAAGATGTTACCCTTAATCAAAATTTGATCATTTTTTAGCAGAAAGTGATTCATTTACAGATTTGACACGAGCATTATTTTGATTAAGTAGTCCAAATACTAGTACAAGACAAGGTCAGCAGCAGCGCAATAGCAGCCACGACCAGGCAGCAAATA…
>MSTRG.22875.1
GATTAATTAGCAACCGATATGCaagctagtactccctccgtttcacagggTAAaccattctagcatttctcacattcatattgatgttaatgaatctagatactttcacaatgtaagccattctagcatttttcacatttataatgatgttaatgaatctagatatatgaatgtggaaaatactagaatgacttacattgtgaaacggaaagAGTACATTGCaaggggcttttaactatttgccacatctaaatatggcaaatggttaaatatctcaCATTGCAAGGATCCTTTATAA
>MSTRG.15489.1
tgttcatattttttttaaataagacggatagtcGAACGTTGGACATGGATATCCACGGTTGCACTTACTTTAGAACGGAGGTGTTAattgctgcatgcatgcaatcaCCCACCAGCACGTATACAGACCGACAATGAGCAGTAGCAACAGTCAAAATCTCCAGTGTGCGTCTGTGCCTGtacaaaattcaaaacattttGCACTGTAGCTACATATCATTATTACGAACAGTAAACATTCACTTGAGAAAGAATGTATCGatcgagagaggaggagagatcgATCTCTTGGCCGACAGGCAGTCAGAAGCAAATCTAGTACTCCCACAGCACATGGAATGGTTTGAAAATCGAAAATCCTCCTTGTACAAGGTCAGATGAACAGTATgattctctcctt…
>MSTRG.30964.1
gagagagatgctaTCTGCTTTTGCATGACTTATCAAGAACACAGTAATCTAGATCACAGTTACAGCCAACTTGCCTCCATATCTTCCATGAAGCATTTATCCTtcctaaagtttagtccctatTAGAACAAACTCCTTTCGATCCAAGCCTCAAAGCAAAGCAGATTGTTAACCTATCCTAGAAAGCATGGCTGCATCCAGCTCAAAATCCAGAGAGTAGTCCTTCTCAATGTCCATATCCAACAGAACTACAAAGCCATGTGTCTGTTCTCATGGAAAATGACACAAGCCAAGCATGAACCCTTCTTCAAGAGCATCCCTGTGTTTTCTGAAAAATCAGTGATTCAGACACATTACTCCTTTCAGATGAAGGAAATGGTGCTGCCATGCTGATTTTCT…
>MSTRG.13545.1
GAGAAAGACTGCAATTGTGCATTATAATTTTTTACTTTATCAGAGTGGAGCAAGACATTATTGTTGgagtagcaactagcaagcaGTAAAGCTGTTGTTAGCAGCCTTTAGTTTACCTATAACTACGTCAGCTGGTGTTTCCTTCACTAACACAAGTAAACATACTAGCATCCCAAGAACCTGATTAGTCGGTAGTAAAAATTAGACAGGGAAACCGGCCTAACTAGTTAAGTTCTTCCTATATGTCCATTCCAGTTTCTCTAGTTtgggtgctataaaaccaaaatcTTTATCTTCCaatgctacatttttttttctttgatggaATAGTGAATGGCATTGTTAACGTTGCAGAGGAAGACAAGGAAGCTAGGGGAGTTGTGAGGCCGTGAGGAAGTT…
>MSTRG.16975.1
GTCCACGTGGAAGTCACGTCGGATGGGGAGGCAGAGGAGGCCGGGCAGGTTGATCCGACGGCTCACGGCGTGCGGCGGgatccggcgaacggcggcgagccggaaGGGGCAGCTAGCActggcggcaggaggaggagaaggggaactCATTCCACGGCTCGGATCAGGAAGAGGAcgcgcgacgacggccggcggcggcggccaatctCGCCGGCATgccgacgtggccgcgcgcGAGGAGA
>MSTRG.7882.1
CGTCAGTGTAGCGACATCATTTCATTAACAGGGAGACTCTGTCCAAGTACTAAACAACAGAATAGTCGTACCGATGAGCATTTTAGAGGAGATGATGGTGCAACGGTTGCACTAACTACCTACTACAGCAGGGTTTCCAAACACATTCAATGGCTGCTAGGGAGATGGATATTGGGACAGCTTGTTATTGCGTCAGTCATGAGCCGCAAATGCTGTAGCAATGCGTGCTGCGCTTGTCGCAATCTCAAGCAGGCGACGTTAATTTACTAATACTCCGTATTATAC
>MSTRG.28132.4
agaggagggtggtggttggttggttttatacgagggagagggagaggaggggagggcccCATTGACCCGGATCCCTCTGGGCCATTTGACCGAGTTGGTGCGATGAGACGAGAGGAGGAGCGGAGGTTGGTTGAGTGGCTGCCATTTGCAAAGGCCCTCCCCCCCACGGGGCTGGATTTGGAGGGGACACGAGCTAGCCCAAGGTTTTCAATTGGTCCAAGGGATTGCTGTTGCTTGATGGAAGAAAAAGTCTGAGTTGGAAACAAACTTCAATGGCTCAACACCCACTTCCACGTTAGTAGATTTTTTGGGGCACACATCAGCAGCACATGGCGATGCTTAATGGGCTCACCCACCGACATTTTTCTAGCACCCCACGCTAGCTCCCCCTCCTTTCTG…
>MSTRG.31350.1
TCTAGCTAGCTCATGCGGCATGAGAGAGAAGGGCATGgctgaagaggaagaggaagagaagaatttgaagatgTTGAAGATCTCATCGACCGCCGGTGCACCGTCATCGATGAGACGACGGCCGGCCGGACCAGCAGATGCCTGACATCCAAATTAGCACATACTCTGCTTTCACATTTCAATCCAAATTAGCCACATGAGATCGAGACAGATCCACACATGCCGAGTCAGGATTCATGCTAGCAACCGATCGAACGGCCGGTATACTCACCTAAGATCCCAAGCTAAGTACAAGTAACTTCCATCTTTCAACTTCATCTGAAGTATAAACACCCATCACGTCTGAACAAGGCCTAACCGGTCCACTTCCATCACATCTGAACAACCACGGACCCAATT…
>MSTRG.21771.2
CTCGCTTACGCATTAGTGGCCCGACAAGGATGCAGCAGCGGAGATAAAGCTTGACACTCGCCGGCCCCAGCTGCTTCCATTTCCTTTCTTCCCAACGAGGACGACGACCCTCGATCCggcacctctcctcctcttccatgTCTCGATCCCTAGCAGCCTAGTATACTCctatggctagctagctacgagATGATCATCCACTCCAACACTCCACTGCAccatctctgtctctctctttcAATTCTATGGGGATAGTGGGGTATAAAAGGGGAGGATTCCTCTTCATCCTCTCTGCCATTTCTCAGCAGGGTGAGTGTACATGTGGAAACTCGATATCAGAAGAGAAGAGGGAAGCATTTGTGATCTACTGTCGACGTCGTCATGCAGGAGCTAGCTAGC…
>MSTRG.23484.1
TGAAAACCGGGCAAAGGAGTTCCCTCAGCAGTATGGAGGATGGTTttggccgacgtggcgcctacgtggctcctttgactaggtctttttcccacgtggcgcttacgtgacgttgacgtggcgcttatgtgacaattttataagaaaaaataataaaaatcgtgGGACCTATATGtcagctaaaaaaataattaaaaaggtggggcccatgtggtccCGCTGTCAgcctcccacctctctctcccctacaaaggcggagcggcgTGCCCTCCGCCTAAGCCTGCTAATGGGCTAAAATCCACCCCCACAACCAACCCAATCCACCTCTTGTGAAAGCACTCTAACAAACCAGCCCGCTCCATATCCAAACCAATCCAACCCACAGGAGATTTAAAACCA…
>MSTRG.18497.1
TTTAACCCACGTCTTCCTTTAACAGACGCCCGATTTCTCTTCGTCGCCTCCGCACTACATCGCCTGCCGCTCGCCTCCTCTGCTTCGTCGCTTATCCCCTCAGCCGTCACCTCCGCCACGGTCGTCGACATCTTCTTCCCGAGCGTTGAGGAAAGGGGTTCACGCTGCTACAATGCCGAGACCAAGCGGAGATGTGGTTTGAGGCCAGCAGAGCTGTACAGCAAGTTTTCTCTATTGTTGTCTTTCAATCTCTTCTCCCTTCCGATTTGATTTTGATTGTGATGAGCAAACTATTTTGACTTCTACTGCCCATTTGATTTTGATTGCAATGAACGAGTAAGGCTATTTTGCCCATGCACATGAGGTGTTCGATTGAATGCCGCAGAAACAATCTGCCAC…
>MSTRG.9629.1
CCAATTCCCAACAAGTGAtatgaatcatttttatttGATGAAGGAACAACAATCTGCTCCGATTATCTCTGTACATAATATTAAGAGGATAGCAGTCATGTACTTGATAGGCTAATCAATTTGACTTGGACTAATGAGCACTAGGAGTAGGAGGACTGCAAGATACTTTGACTTCCCTGAGAAGATGCATATGATAGCTGGGACTAGTTTACTCCTTGAAGAGTTTTGAAAAGAACATGGAATTAGCACGACCTGTTTAAGATAGAGATGGCCTGACTAAATTATACTATCAGGTATTTGTAGTTCA
>MSTRG.20119.1
cccccccccccccccccccccacatccGTGCCTCACTACTGCCGCGCTTTCCCCCACTGCGGGTTCCCCTCGCGCGCGTTCGCGCTTCACCACCGCCGTGCCTTCCCCGCTGCCTCCTCaactcctcgccgccaccggttCCCTACTCCGTCTGCAACCGCCACCATCGGAGCCGTGGATCCATCGCTGCCTTCAACTCCACTTGCGATCCGGCGTGACGACAGGAGTGCAGCTGCGACTACTGGGCTTCCATGGTTCTGCTCAAGATTAAGCCAGTTGGGGATTTTACTTTAATAGGGGAACCCGGTCTAGCTCACCCACCCAACGAATTTTAGACTAACGCCTAGAGGCCACGTTGTTAGCAATGACAGTGGCCGTTGGGGGTTAATTAGCACCGCC…
>MSTRG.271.1
GGGGGATCTAGTTGTGGTACTCCAAAGTATTAGTCTCTTCAACCTGGAAGCTTATTCTTTGTATATAAATAAGATGAGTTTGCACATGAACATTTCTACAAAGTGTGAACATTACAACTTACATCCAATATCAATGTGCATCGATTGTGGTGATCGAACCAAATGCTGTACTGGAGCATTACTGGAGAGCGAAAGGAGGGAAGAACATGGTGAAGCAGAGAAAAAATAGGTCACAGCAGACA
>MSTRG.23954.1
CTAGACTCCCTATTTCTAATAGCTGGGCATGAAGCTTCCAACTCAGCCTGCCTTTCTTTCTGTGCTTCTCTGAAGAAAGGCATCTCTGCAAAGTCTGCAACTTGAGGACAACACCAATTACTGCCCTCTGCACAACAGGTGAAGGGAAGAGAAGAGCTGGTAGAATGGCTAGCATGGAACAGAACAAATTAAGTTGTGCAGTGATCATGTCATTAGTGCCAGCTGAAAAAATGGGACAGAGGATCATATCTACTTGTAATAGAGTACACTATAGTATAGCAGaagtgttgttgttgctgcaCCACTCAACTCACAATTGATAGGCTGATCTGGCCATCACAT
>MSTRG.5102.32
agaaacaggagCGATTCTCCTGTAGCCCTAGCCGCCGCACCTCCTgcgctctgccgccgccgctgctgttcCTCTCTTCGCCGGTGCCGCCGCTGGTGcagccgtcgccggtcgccacagccgtcgtcgtccgcaGCCGGTCGTTTgaaggagggagagaaggcagAAAAGAACAGGAAGGAGGGAAAGAAGGGGAAATTTGATAGAAGAAGGGAAATTTGGGGAATTTGGTgaatatttccaaattcttcgTTTTTCTTATACATTAGTACTGCTAGgtACCTAATGACATCGATCGGCATGGGGTGGGAGTAGCACCCTTGGACTACACATTATTATTGCACACAATTGAAATTAGTTTTAGACTATAATTTTTGCTCAGCATAAGTTTTGCATAGA…
>MSTRG.12636.1
GATCTTACTGAAGTCATCTGAAGCAGAAGAAATGGAAGCTCTGATCATGGTGATCCAAGGCACTGGACAAAATTTGAGGACTATCAAGATCTGGAGTGCTTTGGGGATGTCGGTGCCCTGTGATGTATAGACAAGCTGGAGCCCCCAGCAGTAAACCTGTAAGGCTCTTATGCTTTCAAAAAAGCTTTTCAACCTTTcctgtaaaaaatatatagcagCAGCAGTTCTATTCTTCTATTATGGGTCTGTTTGTCACAGCTCcacctccagctccacctcttgaagctctaccaaacaggccctatgtTCTATCAGTATCTTGGCACTTACCTTCCTCAGATCAATAACCAGTTAAGTTTTGATGGAAACTGATGAAGTATACAGGTTGCCTCTGGTGGA…
>MSTRG.26018.1
GCCTTTCTGTCTCTACGTTTCCTCTTCTTGGAACCGTCGGCCCGGATTAACTCCTTCCACTGTAATAACTCGACGGCAACGCCCGTCCATAAAGTGATACGGTGGCCATCCAATGCGAGGAATCGACGGGACATGACCGCGCGCTGCGagcagagagagaagaggagaccCGTGCGTGTGGCAGCAGGAGGCGTAGTGGTGGGTTGTGGTGGTGTCTGCGCTCGGAGCACGGCGTTCGGTGGGTTCGCCGCCGGTAATTTAGTGAATCAGTTTCAATTTCAGCGGATCAGCGCGCGGAACACTTTCAGATGGCATCACTTAAGATCAATGCATATCCCAGTTCATGGATCCGGCTTCC
>MSTRG.14559.2
AAAAGGATGATGCATACCTATCCATCATCATCTCTCTCAAGAACGAAAGGCACAAAGTATCCTAATGCTGTCGACCTCATCATCACTGGCTGATCGATGATGAACAGAAGAAATGGATATATCGATCGTCGGAACAAGTGTCGGTCGTTGGAAGTACTTGTTGGATCGATCTTCGCTTGCTTGTGTCAGTGTCCGTGTGTTTCAGTGTTTGTCTGCATTAACGACAAGTTTCCTTAATGTTCAGGTGTCTTGGAG
>MSTRG.4885.7
CTCACTGTACACACAGTGTTAGCTCTTGCTAATTGGAACTTCACTACTGCAAGGCAGGAGCAGGGTCTATAACTAGTACTACTATGCATAAACCTTCAGCCCTGGGAGGTACGACCATCACCCGTCCCATCCATCTCCTCTGCTCCAAGAAGCAAACACCAAGAAAcaaagagggagggagagagagagatagagggagagAGTCCTTTTCTCTCACCAGCTCTCCTTTCAAGCTCAGTACGGTGGCCGCTCACCGGATCCAAGAAGAAAACCTCTCTTCCGTTTATGATTCTTTCTCTTGAGTTCTTGaggttttatttggtttttctttGAGTTTTTACTCGTTTTTCTCGATTTCTCGATTTCGATGACTCGGAACTAAATAGGTTCTCTAATGAC…
>MSTRG.8637.3
CTCTCTTCGTTGCGCCCCCACCACGCCCCGCGTCCGCGCCTCCCCTGCCTCCTCAACTCCTCGTCATCGTCGGTTCCCCTGTgtgcctccctcgccgccgccaccgccagggGCGGTTCCCTACTCTGCCTCCCCCACCACGCCTCCCACATCGCGCCGCCCCCATCGCCGCGCCCCCACAACGCCTCCACCGTCGGCGCCCCCATTGCGATACCCCTGAGCTCTGCaacgccgccgaccgccgctctTGCTCGCTCTCATCTACGACGCCGCCGTCACGCCCCTCTCTTCGCTGTGCTGCCTCCCTCCCCCACGTCCCCatcccctcctcgccgcgccacTTCCCCATCTGCCGCCCCGCCTGCTTGCCTCCCCGGCGTCCCCATCCCTTCCTCGCCA…
>MSTRG.26881.1
ATGGAACTACCATCAGAACGGTAGATTCTCGgtaattttcagggcaactcattggctccggttttgggcacaattacaaaggtgtgatgaagatgGAGAGTTTCTGAAAGTTGCATGTCGCAAGTTGGAGAcaatggttatgcaactttatgtcaactatggatggagattcataAATAGACTGGAATAAATGTGTTCTCATTATTTTGGCTTTTCC
>MSTRG.7654.1
CAAATCTAAGCATCTAAGTCTAAGTGTCTAACCCTAGAAATAAAAACccatttcctctctctctcactgattcacttctcctccctccccggTACTGTGCTGCTGTAGGGTGGCCGCCGCCACAAACCCTACGGCGCctctcgcccgcgccggcgcACGCCCACGCCGCCCGCGCCACCCGCGCTGTCGCACGCCTGCGCCGTACGGCCGCACGCCCCCACCGcgctagccgccgccgcacgccagcgccgcgctcgccgcacGCCCGCACGCCACCCGCCCACCACCGCGCTCGCTGCCGTACGCCCCCACCACGCGCCGCACACAATACAGGCCTGCGCAGCTGTGTGTTCTGCACGCAGCATGGCAGCGGTCTCCGGCTCCGGCAACGACGACGGC…
>MSTRG.7422.1
GGCTGATGTACTCTCTGTTCAGAGCAAGTCTACTGATATTTCAATTAACACATGGGTCCGAATGAAGCTTGGTGCATATAAAGGGGATCTTGCCAAGGTATGGCCATCACCACGGCAGTACAGTTTCTTCATGCTAACATTTTCTGCTACTATTTGATTTTATGACCTCCATCAGGTTGTTGACGTTGATGATGTGCATCAAAAGGTTACTGTGAAACTCATTCCAAGAATAGATTTACAAGCCTTGGCAAACAAATTTGATGGACTTAAGGTTGTGAAGGAGAAGAAATCATTTGTTCCACCACCAAAGTTATTTAGCGC
>MSTRG.27029.1
acccgaTTCCCGGAACCCGCCCCATTtccgcctcctccttcgcctTCGCGGCTTCGCCTCTCTCCCACACAtgcatcgccatcgccgtcatcgtcaGGACTAAGCTCTGCTCTGCATCTGCACCACCACCCAGCTGCAGCCCGAACAAGAAGACGagcatctcatctcatctcatctgccgatcgatcgattcgcTGCAGGGAGAGCTGAACAATGGAGTTCGTGTTGATCATCTCGCTGCCGCTCCTCATCCTGATCATAATCGTCGCGGTGGTTCTCTGCATCATCTGCCGCTAGCTGAATGGTGACACCTCATTGTTCTTCCTGCCCATATCTTGATGTGAACATATCATGTATCAATTGATTAGTATCTCATGACTCACAACAGAGCAGTCTCGT…
>MSTRG.30913.1
gTCTAATCTATATTTTGCGAATTAAGTTAGAATAAAACTAACTTATGTAATTGAACTCCCAGCTTCAGCAAAAACTCCAAATAGACTcttgctccaatgCAAATAAATCTgagataggcaacctgattatccgatccTCGAAATACCACAGGTTGCCATCCAAATATAATAGACTCtactgtcagtctttctttttctttttctcttctttcttcttcttcctcc
>MSTRG.21457.1
CCAGATTCTATtctattagagcaagtataatactAGAAGATTATGAACTAGCTATAAGTATAATGGTATTTTTCGCCAATCAACAAGAAGCTGGTCGACTGAGGTGACACCACCAAAGTGATATGGTAAAATCACACaagcataaataaataaacaagtATTTGCTCcgttttttatattataaatcactttattttttttagttaaacttttttatGCTTGTAaagaaatatagtaatatttccaaaaaaaaataaacatattaccaaaatatatgcaatgttatatttaatgaaactaatttagtattatagatgttgctaattttttctataaacttgatcaaaactaaataaatttaactaaaaTAAAACTTGAAAAGGCTTGTACTCGTAACAT…
>MSTRG.11323.3
AAGCCTTTGCTGAGCGTGATGTTGCTGTCCTGGAGCTAGGTCAACGGTGTGCTCCGACGACCTGCAGTTAGGTTGCTGTTCCTGGAAGGGTTCACATCTGGTCCGTGGCATCACAAGTTCATACAGGAAGACGGGAAGAAGTGGAGGACTTTCTGTGATGTCATGGTGTGATTGGTAAAGATTTAGGTGCCAGAATTGGTCAGATTATTAGCGGTCTACTcgctccgtcccaaaaaaagacaaaccctgggtttccgtgtccaactttgattgtccgtcttatatgaattttttttataattcgtattttcattgttgttagatgataaaacatgattaatattttatgcgtgacttgtctttttaattttttttcataattttttcaaataagacgga…
>MSTRG.10098.3
AAATAACTCATATCCGTAGAGCAAATAACTCATATTCCTAGAGTTTATCATTGGTGTAAGCTTCAATAGGTTAGTGCGCTTGGCGAATTCACAGGCCCTATCTTGTGGTATGAACTGGGTACGCGATGATTTGCACTGCGTATTGGGGGCTTACCATAAGATAATGCCATGAATTTGTCAAGCGTTCAAACCCACTGAAATGTTGTGTGAAGGTAAATATTTCAAAGTGTTCATGAAGAAAAGGCAGGTAAATATTTCGTTACTTCCCCGTGACATGCTAAGCCAGAAACAATCTCGCTGCATGTGATATGCTCAGCCAGAAAcagaaacaaaagagaaaaagagagtGATTCTTCCCAGCTTTTTTCATGTGTTGTCTGGTTAGAGCCTACTCGTTGA…
>MSTRG.21247.1
TATCAAAGGAATCAGTGAACATCTTGCCTTGGCAAAGGAAAACCGTGAAGAGCTACTTATTACGAAGATGAAGTTCCACTGTTTCACCTATTTCGACGTTTTCCTTTGGTTCGTGAAATTTGCTAATTTTCCCTGTAATTTGAACCAGCCTTGAGTTTTCATTCACGTCACTAATTTTACAGGCAAGTAGGCAACAGCTTAGATAGCCTTGAGTTTTCACTAATTTGTCATGTCTCAACAGGCAACAGCCTCCTTGGCCGCTTACCGTGCATCTGCTACTCAATTTTATCCAAAAGCGTGCCCTAGACTTGCTCCTTGA
>MSTRG.27892.1
CACAGCCACCAGCTCCCTTGCTCATCTGCATGCGGCCGTGTTGCTACTGACCAATGCCCAGCTAGCAAGCTCCACTACAGCTTTGACCACTGAGCCGTTGCTGTTCACCTGTCTCCTGAAATGGACAAATAGTTGGGAGTCATCAATCGTCTTCTTCGTCTCCTCGCGATCTGATTCTTTTCTGTCACCGTGTTATGGAGGTTTCCTTCCTATACGATCTGCCACAACACCCCAAAAGATCGCGGCAAAGGATCTACCGACCATGTATGAAGCACCTTCATTTCAAACCACCAATAAATGAATGTCCCTTACCTATGAAAACAGAGGACAGAATAAGCTAGCCTATTTAATATGTCAAAAGTGGG
>MSTRG.5879.6
GGGCTTTTACCTTTCTCATTGCTCAGCCCACGTTCTATTTCCGTGTTTCCGTGCTTCTGTTCCACACGGAGCGGCGCTAGAAACACCGCTTGCCGTGTAAGCGCACGCCGGATTGGCCACCGTCTCCTGCCGCCGTACGTGGTAGTGGAGGATGCTTGGTGAAGTCTCTTCTCGGCTGCTGCGCACATCCCTCCTCTCCCCATTCTCTCCTCTTCGGTTTTCTTGGGTTTCCTTCACCGTTCGGCTGCGCATTGCCTTCCCGTCGGAGCTACTTGCCTCAACGGTTTGGTCGGCCGCGTGCGCTCGGTCGGGAGGCCCTAGGGCCTCCACTTTATCTGCGAAGGTGATCCAATGAAAGCCTTCTAGATTACCTCCGATCCCATCGCTCCAATCCCTATT…
>MSTRG.31563.9
CGATACAAATTATGTCTGTATAAGATATGTAATGATGCATGTAAcacgtttttttttgttttgagagGGGAATTGTGAGGTGGTTATTGTTCCAGCGTTCCAACCTCTAACTACCTGAGCACACTGATGCCATTTGGTCATGCATGCTGAAATTAAAATGCTACCGGTACAGGGCAAAGCTGCAACATATTTGAAGTGCACCTGCACCGTCTGATCATATCTGAACCTCTGATGGACCTGCAAAAGCTCTGCACTCACCACACACCATAAATAATGTCCCAGGAGCTACTAATTCAGAGCTTAAAACCGAACACACatatcaaaatcaacttccTTTCAGTGGTGTGCTCTGTGCTAGATGCCAAATGTGCAACAATAACAGACAACAGAAATGCTCCA…
>MSTRG.22346.3
GATATTGGGCACTATTCACTTTTGATCAACACGCGTTCCTCCTTGTCTGACCCCTTCCCTTCCATCTTCAGCGACTTTCCGGTCGTCAGTGAGGTGGGAGGGGGTCCAACTCTCATCCACTAGTAGGCTCGAGGTCGTCGTCAAGCCATCGATGAACCTCTTCCTTCGGACCTCTTTGGGCGATGTTGGTGGTGGTCTTCGCTACTATTGTTATTCTCCAACAAGACCTAAAGGTGAGCTTAAATAAGAGGCTTGTTAGCTCAAACAAGGCATATGGGAATGAGTCAGTTCAACTCCTGCGTCAGCCACCTGTTCCTTCTCCGGCGACCCTCCTGCTCTAGCGACGGTCTTCTtcctcgactacgacgatgGTTTAAAAGGGCAACTGAAGTGTATCTC…
>MSTRG.18922.1
CTCCTCCACCAAAACGGAGTTTGTTACATGCACAACTGAACGGAACGAGCAACCCGGATCGGCTACTGACCGCGCCATCCCACGATCTGAAACCAGGTCATTCGGCAGCTAAACAAAACTGACAACATGCAGAAGGAAACAGCTATTCTACCGACCGGCCAAAACAACCTTCAGCCAGCCACTACGTTCATGCAAAACAGAAATATAAAATGCTCAAGATTACAAAAT
>MSTRG.11554.1
ttagggtttagggtttagggtttagggtttagggtttagggtttagggttagggtttagggtttagggtttagggtttagggtttagggtttagggtttagggtttagggtttagggtttagggtttagggtttagggtttagggtttagggtttagggtttagggtttagggttagggtttagggtttagggtttagggtttagggtttagggtttagggtttagggtttagggtttagggtttagggtttagggtttagggtttagggttagggttttagggtttagggtttagggtttagggtttagggtttagggtttagggtttagggtttagggtttagggtttagggtttagggtttagggtttagggtttagggtttagggttagggttta…
>MSTRG.1228.1
TCGCGGGAAGCTGTGGATGGAGCAGATCGAGGGAGGCAGCGGTCGAGGAGGCGAGGTCCACGGTGGTGGGCGGTCGAGGTGGCGAGCTCCTGCCAAGGCGCATATCTGGATGGGCGAGGTCGAGGATCCACCTGCAGATCACACGGTTCACCATCCACGTGCATGACTCGTCCCACGATCCTCCCACCACATCTCCACCGGAGTCCAGCGAGA
>MSTRG.20670.1
ggctggcgcgccgggccgcgcggagggcgggcgggcggcggccaagtccgagcggcggcggcggctggcgcgccgggccgcgcggagggcgggcgggcggcggcggatgggaggGCGGCTGGAGCTGGCGGGCTGCGTGgatgggagggcggcggcatAGCCGCGCTGGCGGGCAGCCGGTGGCCGagtccgggcggcggcggcggctggcgcgcCGGGCCGCGCGGAGggaggacgggcggcggcgaatgGGAGGGCGGCTGGAGCCGGCGGGCCGCGCGGATGGGAGGgcagcggcgtggcgcgcggcagccggccggcggcaactcaatttttttttcttaagaatttgtgatggatctgagaatttttagaagttgtgattcattggatatgtga…
>MSTRG.11318.1
CTTCGGTCGTTCGTTCGTCCCCCACACCTCCACTTTTCGATCGACCTGCGGCTGGCGCAGGATGCAGTACGAAGCAGTCCAGTCCTTCCTATCCTACCTCGGCGTTCTACTAGTGTCGATCAAGCATCGAAATGTTTTTTGGCGTTTTTGGTGATATAATAAGGGCGAAAAGCACCTTGGTATGTATAATCGGTAATCCCAGACACCTGTGTGTTTCTTTGAACTCGACTTGTCAATTACTATGTATCTGGC
>MSTRG.12543.17
CACGCACCCACCGCTCACCAATCCCCAATTCCCCATCGATCCCCATTACCGCGGAGAAATCAGAAATCGGCGTCTCCACCTCATCGCCCATCGATCCCATTCAGCTTCGCCCCTCCGTTCTTCCCCGCCGACTCCTTCCCTCCGTTCTCCTTACTGAATCAGCGTCGGCTATGGTTGGGGGTTCTCGGTTGCTGCCGGTCACAATGAGGATTCCAAACAGTGCGCCATTGAGAACCGACCACAGGTCCAGCTAGGGTTTTGGTAGGTAATGCGCATTGCGGCGGACGAGCTGAGGCGGCAGGGTATAGCGCATAAACTTAAGTTTTACGTCCTTCAACAGTTCAACGATGAATCGATCTGTGCAAGTTATGCAGCTATTGGTTGTTTGTGTGACTGCTC…
>MSTRG.27870.10
cccggcgcgccctcgaccgccgccgcctcctcgccgccctcgaccgctgccgcctcctctacgccccgcgccccctcctcgccgccctcgaccccgcgccgccctcgacctgcgccgcctcctcgaaCACCGACGCCCCGCGCCACCCTCGACCGCCGACGCCCCGCGTCATCTGAAGGGTTCCAATGGATAGCAACTTTGGGGCCTCAGGGCCGACATCGTTGACAGGATTAGGTgagtttttcaaaaaatataataataggtTAATAGCTCAAGCTTTGCCCTATATGTTTATTTGTTccattcgtcgtcgtcgtcgtgtcaTTTAAGCCGCCACGCCCGATACACAGTAAAGACTTCACTGCACAGCCCCCTACCCCTGTGCCTGCCCATTTGCCC…
>MSTRG.17094.4
TTAGACCTCAATAATTCTTCATAAATCATATACTCCTAACAAAGAGTACTGGATAGAGTATAAAGTTCAGATATCCATCCAAAATGCAGCATTTTGTCAATCTTGAAATTTATGGAGCATGGACACACACATACTCCAAAAATGCAGCACTCCTATAGGAAGGTGATAGAAGGACCTTTGGTTGGGAGTagtataattaataaataaagtTTTCTACCAGCATACACTCCACAGTCTACCACCATACATATACGAGTACTATGCACTGCAGGTTCCCATCCCCCTAAGATGATAGCACCAGCTTTTGTTTTGATTGTTCGACCatggccccacatggcagccacTTTTCACACCTACAAGAAACCTCTCACATCCTTAACTACAGTACTACAGTACGGC…
>MSTRG.4324.1
GGAGATGCAGCTTTGATTCTGCGAGGCCTTCCTACTTCTACTGTGCCGATGTTGGTCAGCGGCTAATATCAATTGATCAATTGAGGCGCGGCCCGTGCTGCCAAAGTGAATCATTCCAGATCATCTGGTACTATATGTGAACTGGAAATTTATTTTGTAAACTTTCACCGCCATTAGCTTTTGAGGTAGATGACACCAAGCTGAAGCATGTTGGACATTTTTG
>MSTRG.30953.1
GTGATGGTAAGAGCAGATGAGAATGGTGAAGGTAAAGCTGGCCTAGATGCCTAAGAGGACTACATTTGAGGTTGTTGCAGAGTATGGTTGGCTGAGTTGGACATTGATTTTTTGCTGAGTTACATGTGGGTGGAACTAGTGTGGACTTAGTGAATCTAGTTTGCTCTTGTGGTCAGGGGCGCAGCTGTGGGGGGTGCCGGAGGGGGCCAACACCCCCTATCCGAACCATCCCCACACCCCCTCCTCTCATTCCTGTTGTTGTATGGCTGTACTTACAATGTTACTTCTAAAAAAACATTAGCAAGA
>MSTRG.5804.2
TCCAACGCTCAGCATCGTCTCCACCTCTCCACCGCGCCATCCTCTCCGCCCCCTTTCTCTCGCTCTCACGCGTCCCCGCCCCTCCCCAACCCTAATCTCTCCCTCTcacgcggcgccaccgccgtcgttgccgcccTCGACTACCGCagctccgccgtcgtcgcatccgtcgtctcgccgccaccgatccccgcgccaccaccgtcgccgccgcccgcgactGCCTCCACTTCGCCGTCACCCATCGTCgcatccgtcgtcgtcgtcgccgccgccctcgactgCCGCTGCTCCGCCGTCGTCAcatccgtcgtcgccgccaccctcgactgccgccgctccgccttcGTCGCATCCGTCGTCTCGCCGCCACCGATCCCCGCTGCCGGCTCGCCCTCA…
>MSTRG.20007.2
CTAAAATTGTCTTAAATACCAGTGCTTAGAACAGCATAGGCCACCTTCCCCTAGTTACACCAGCATCCTGCAAGAGACCCACCACAAATGCTGAACTCCTGTTTTTCCCTCCCTTTCTTCCAACACAATGATCTAATCCACAGAAGTGCTTCGGAAGCTTCCATCGATCGGGGCGCGTGCTACCTACGCTCGGCCTGGTGATCTTCCTGATTCTCCAGTTCCTCTGAAGAATTCAAGGTGAAGACCATTAGAAAACCAGAGTAAATAAAGGAAGGAATTGAAAGCCTGCAAGTATAATGTTCAAGGTGACACACATATATTGCTCTGATTGATGAGTAGTAGTTCGTTAAGGGTGCTAGATGCATGTTGGCTAATCATTTCAGATATGATAAGGTTCAT…
>MSTRG.13333.3
CGGAAATCAGTTATATACTGCACGGTGTGATCTGCGATTGACCCCTTCTCTTCGTCAAGTGGCCGAGGCAGCGAGAGCGCGCGAGGTGGAGGGACGACGAGTCGACGAGGGAGATAGCCGCCTTCGCCGTCGGTGTCACTCCTGTCACCTCTCCGACCCGACCCACTtacagatactccctccgtttcacaatgtaagtcattttatcatttttcacatttatattgatgcgaATGAATCTAGACCCACTTACagatactccttacattgtgaaaggGGGGAAGTAGCAACGTTGGTAAACTGCCACTTGATATTCTGAA
>MSTRG.22856.2
cgccgccacACCTCCCCCTCAGCACCTATGGAACTCACGTGTTCCTTTCTCTCCTGTTAACCCTACTCCATGGATCTCCAAGAACCATAGCCCTAATCAAGAATCTGATTGGAAAAACGGATCGAGGAAGAGGAGACGAGTAGGAAGAGTGGTGGGTTGGTTTTCCCATCATACTCTCAAGTTCTCCAAACCCTAGGTGGTGGTCCTTCAGATCGTGTATGATACCAACCCTTCATTGGAGGCAAGTGAATGTAGCTGTGGTTTGCTACGGTtttatcatgttttttttccaaccTCCACCTTGACACTTTAATACCTACAATCACTATAATTCCATATGTGCAAATGATTATTTTATGTATCTTGCTTTGAGCTCTCTCCGCTCGGCTAACTATGGTT…
>MSTRG.10108.2
GGAATAGGTAAATAAAATCGGCATTATGcagtttatttaaaaagtttttgaaggcccatatttttagagtttagatttttgtcggtcgaatCTTCAGGGTGTTACATAGGGTGTGCATCATTTTGTTTTCAGATTATTCTATTGGTTATATATTTAGAAATTTTCAGTTCAAATCTATTTTAGTAGGAACCCAAGATTAGTACACTCCATTGGCCTGGCCCAAATATAGTACCAGGGGAGCAACCACTTTTCAGGTAGGATTCCAAGTTTCCAATAGTTCCTCCATTGTCGGTCATTCATGGGCTTGATTTGTTACCCACAACAAGTTAGATGCAATACATAGGAATATGACACCTCCGATCATAGTTATTAGGACTGGACCGGACATTGAACCGGTCA…
>MSTRG.24116.1
GTTGGACCCCTCCACGATCTCGTTAACACGGCAACTCGTTTCCACGAAGGCCTACTTCAGAGGGCTAACAGCCGGAGGTCTATGTTGGGTGATGAAGCACATATGCAAAAGAGGTCTTGAAGCCTCAAGTGTGGAAAGTGGTGATGATCATCAAGTAGTACAAGATCATAATGGCATCCAACTTTAATTTACCATATATTTAGCTTTATTTTATCATTGATCTGCTGCTCCAAGCAGCACACGTGGTGGCACATGATTTTTAAAGAATACGAAATACACATAAATTCCATATACAAGACATCGCATCTAGTGAAAGATAGCGACATATCTAGTTGAACTGTACTTCATTAATTAACCATACTACTATGTATACACAATGGAACATGCCTTGATTCATGA…
>MSTRG.14212.1
TGTTTGTCTGATCTGCACGGGTAGCATCCAGCATGACGACGCCCAGCTGAAGTGTAAACCGTTCTGTTGGCTAGCTGCTGTCATTTGTAATATGAAGTTTAGactttatacatatatgtgCAATACTATTAGAAgtacatatatgttttttttagaatttcttGTGTCAGTTTTTTAAGTTGATGTGTACGATAAATGTATCGAAACTTATATGTCCTCAGTCAATTGTCGCTGGGATCTTGAACCGTAGGGTAGTTATGTGTTGGATTTGTCAATTGTACAGTATATTATCATAGATTCTAAGCAATCAAAATGTATATTCATTGATTGATAAACCTGCAGTTTTCTAGAGGCTGGATGTCTCATCAGCAATGATCAATCAGCAGCTAGATGTTGACT…
>MSTRG.30424.2
CGCCTCCCACACCGAGCGCCGTCTCCGCTTCTCCTATACCGAGCGGCCGCAATCCCCCTCCAGATCCagccctccgccggcgccgtccaTCCATCAGCCTCGCCCTTCTCCTCCGCGCCGTCATTCGCTGTCgaggccgccgccttccccaaTCCTAGACCTATTGGCCCGGATAGGGGAtctcgccgccatcgtcgtatctcgccgtcgccgcaacCTACAAGCCACGGAATCTGAAATTATTTGTATACATGTGCATTCTCATGCTGTTGGAGATGCATGTGTGTGGCGGCGGCTGCCTGTGGGTGGCACATGCATGTGGCGTCGTGGTCAGTAGAGCGTCAACCCCCGCGGAGGCTATGAGTGGCGTAGgtgtgcggcgcggcggcgagtggaGGC…
>MSTRG.15190.1
tgggtaataaattgattagcttgaaccttatgtattggtttggttcagctaaatgttatatatatataattgcttagccatgtttagaaacattagctcactaatgggatgaatcatatatactacattattattatggttatatttaatggtagctcacgatggttaatcgtgttatgataattaattggtaattaaaatatgattaatggtgggttgtgagcacatggttttgaaggtcgtgctcatggcaattaaggaccggttcgcgagctactgttgtgaaacatttatcgtgccaaccacaagccagcgtgggcaacggctttatccttttgtatagcatgattcat
>MSTRG.18437.1
ttacaagatgctctattgtatcttttgtacattagaataaggtagagagtgaggggaaccTTTGGAGGAGTACCCGGAAGTTTGGTGCTCATCCGACTTCTTTCTCGACGAGTGTAGCCttctaggaggaattctggaggaataccggagctgtcggtacacttTTCTTCGGGTTCGaagaacttcttctataaaGATAAAAAAACAGCACAATATATATGAAGTATACAAAACATCAACAAGAACCGCTTGCATGCCAAGCTACGAGCTCCAGTCGCTGCCGCACGCTGCCGACCACCGGCAGCTTCCACATCCGTGCGGTGGCGTCCCCGGTCGCCTTGGCCTCATCAACGGCACCAGTGACAGGGCGGCAACTTAGCAGCAGGGACGAACACCGGC…
>MSTRG.30286.1
CCGAGAGGGACTCGTCGCCGCCACGAAGGCGCGGCAGGTGAGGGGAGAACGAGTGGGAGGTCTCTCCCGCGATGACAGATGGGAGATTAACTCCTGCATTTGCTGCTTGCCACAGGAAGCGAATGAGATTTGCGGGCGGCGATCTGATATCACCTGAAGTCAGCAATCATCTTCCGCCTAAAGGCTAGAGGCACCCTGTTCGACGTTTTGCCCAGGAGAGCCTCGAGAGTTTGGTCAGGTTACTGTTTACGTCGGTGACATGCTGTGATGATGACAATCATCTTTTTC
>MSTRG.24813.25
CTTTCCCTCCAAAAACCAAATGTTACCCACACCTAACAACCTGCTAATCACTCTCCGCAGATTCCTACGCCATATAATCCCAACTAacccacgacctccatttttCTTGGACGAGCTGGACTACCCACCAAACCACAACTCGCCTCTGAGATCAGATTCTTCATctccaatctgaaattcgcaaCTGCCCCAGCCCTCTCTCTAGCTAGGGGCTCTCCTCCATCAAGACTCCTGAAGATCCAGATTCTCCTGACTGCTGTATCCTTCTTGCGTGCCCTTGACAAGTAGGGCAGAAGATTCAACATCTGAACCCCAAAAGGAGTCCATGGAAGAAGTAATGTGCTACTCTTTGGACTCTGGGAGATCCTCTGCCTAGCAGCATGTGCGTTGAAAAAAAGA…
>MSTRG.24401.1
ctctcctctctctctccctctcttccttttccAACCACAGAGAGCCGAGCGGCagctcgacggcgccggcgccaagcggagcggtggcggggtggcgacggcgacggcgccggtcGGAGGattcgagcggcggcggtcgagcgGAGCAGCGCCGGCGTCCTCTCCTCCACCCCCAACGACGCGGCGGTGACGTGGcccaagcggcggcgcggatcgACCTCGAGCTCCCCTCTCCGGTGTCGGCCCGGTCCTCCTCCAAGTTAAGGAAAGAACGCAATCAGCCGATGGaaacttatccagaagagactgAGGTCAAGAAGAAACTATGGCATGGTAGCTTAATTCTATATATTAACTAGGCAGAATTCAGTCATTTCCTTCTATCTTTAGGAAATGTTT…
>MSTRG.31131.1
ACCAGTTCAGTGCGACCTGTGCGGCTGCCCCAACGCCCAAGAACAGCTCACTTATGAAGTGCACTTCCAGTAGTTGCAGTGGTAATTAAGCAGCGATCGATTCCGCTCATGAAAATGGTTGCTTGCATAAGCCATGGTGAGTTTCCTTGACGATCCATGTTTCCTACAGTTTACACGTTAATTGATCCCTACCCTAAAACCTTGACTCTTTTGCAACCTTTAGTCTATTATTCTGTACTCTGTACATGCATCATTAATTTACTTTAGAGTTCAGCC
>MSTRG.11901.1
TGTGAACCAAAACTACGCAcggctgccgccggcgaccacggaTGCCGACGCCAGCTGCTCTCGTACTACTCCCTGTGCAGCCCCAACTTCAAGCTAGCTGCCGGCcgggtggtggactggtggtccTATGGCTGGTTGGATGGAGAAGGTAATCACGGTGACATAGGCCATGGCCGGACATGATGCTCGGTGACGAGCTTGTTATGGTGTTGTAGGTGCTCCTACTCCCTAGTGATACTCTCAAGTATTGGGTTGTTAGATTTAACCCAAAACCTGTGCTTCAATCTAGTGTTATTATTT
>MSTRG.9222.1
aGCCTCCATGACCCCTCCTCGCTCACCTTTCTCTCTTGCCTGAGCCAAGAGCTACACTTTCTATATCCACCACTTCACCGTGCAAACCCCATGCACACGCCTTGACAGAAGCTGAGCTAGCTTCTCCTGCGTCGCTGCAAGCTGCTACTTTGGTTCGTGACTGAAAGCCAAATGGAAGATACGGATCAGGAGCTATGCACCGTTGCGGTGGAGATGATGAGTTCAGGAAAACTCAAGCCATGTAGACACTTGTTGTTCTATCAAGACTCCCTTCACCGAGAAGCATCCATAAAAATGGTTCATGTTTAGCAATAGCACGGTGTTATCCTAACTGAGCTTTTCTTCTAGCCACCGTCCACATCCTTCTTCAAAACCTCAACATCACTTTGTGTGGGAATT…
>MSTRG.27609.12
taactaaaattcggaataaacatagtaaaattaaaagtaaagttttgagtccgtataaaaatacaatttacaaataactaaaattcgaaattaagaaaaacatgggaagaagagtttaaagtcaatataggaatacaatttagaagtaactgaaattcgaaattaaaaattaaataatattgagagatgagtttagagtccacatagaaacacaattaaaaataataaaaattcagaaataaaaataaataatattagaagaagagcctaaagtctatatagaaatacaatttacagaaaattcggaattaaaaaaagaaatattaaaagacgagtctagagtccatataggaatatatataatttacaaataactaaaatttgatattaaaaataatt…
>MSTRG.16185.8
CCCGTTTCGATTTCCAATCAAAGTTTGaggcggcgagagagagagagagagagagagagagattgacgAGAGGGAGATGAGGCGGAGAGCGAGTCGATCTGGGCAGGGGGAAGATGAATCGCTCGGGAGATGCCTCCGCTGGAGGCGGAATCGCTTCAAGGTCTCGCAGTTTTGTCGTTTGATTCTGTTTCCCCCTGTGTTTGTGGCTCTTTTGCGCGATTGAATGTTTGATTTTTGGTGTATGATTGGGGATGGTTGGTAGAGGCTATTCGGCGACTCGGCCTGTGATGTGCGGAGGCCGCTGGAGGTGGATGGTGATGAGCACCGATTTCATTTCTAGGGTTTTGGGGGGGCGGATGGGAGGAGCTGGATTTCATTTCTAGGGTTTGGGTCACGGCT…
>MSTRG.11467.1
CGACGAAGCTCCTTTCCAATGTGCAAATACAATTTTACCCCTCCACCTTGTTCCCCTTTGACagatatatttggaatggagggagtaccacgTAGGAAGTAAATGGTACCTGAAGGTACCAATTGATGTCAGCCATCCGATCATACCTATCCAACGGTCCACATTTGGTACCGGGCTTCACTGCTGGACGGTAAAAAAAACTCTTacttaatactccatccgtttctaaatatttgacatcattgacttttta
>MSTRG.1823.1
cgtcgtcgtcgtctctcaaGACTAAGTGGTAGATAGCCCTTGGAGGAATttgcgcagatggttgatcgcagagggaagcagctagtactggaatgaagaagaggggaacgaggatccaaatcagtacttgaacgaggaggtgaacgaggggaacgtggagaggaaTGCAGAGGGGACAGAGGAGGGTACTGAGGAGGGGAACGAGGTAGCGGatgctagtggaagtcaaccctccgctggacagaagagggcacgcggacaacgaggtgccgcgaagaagatatagagggtcggcacatcataactg
>MSTRG.29589.1
CGATGAGGGGAAATGTCTCCAGCGTCAtctccggcggcgacgagGCTTTCCAAGTGATCAACGATCCTGCTAGTGTGAGTTCTCCCTATGTATTACTCTATATTGGCATTTATCCTTTTAAGTGCCATCTCCTTCAGACTTCAGTGAGCAAGTAGCATTTTGGTCTTCCTAGCAAGTAGCAACATATCATCACAAAATCAGATCTTATGATCTTGTGGTGTTTTTAA
>MSTRG.21618.1
tcccaggttgtgagcacagtcttggtcgttgagcgcgaggaagaaggccatgtccagaaagtccagcgaccgatttactttgtcagcgaggtcctagccgattccaaaacgaggcTTTGGCATGACAAGtctgaagcactcggattattatctttgagaaggctatgatggttgactgcaaaggtctcgggggctactgtggagattatggatatcccatatctacacggcgatgatatttgggctgaatataggataccga
>MSTRG.22186.1
AAAATATTAAGGAACTTGATCTGAAGTCCCTCAGGAGAAGTATAGGTTCTGTCTCTCAAGAACCATCACTATTTTCCGGTACGATCATGGATAACTTGAGAATTGGCAAAATGGATGGAACTGATGAAGAGATAATTGAAATAGCAAAATCAGCTAATGTGCACTCCTTTGTATCCAAACTCCCAAACCAATACTCAACGGAGGTAGGAGAAAGAGGTGTGCAGTTATCAGG
>MSTRG.16439.1
GCGTGCTCTGTTTCCGCCGCCGTGCGCAATCGAGAGCCGCCGTTGGCCTCCCTCTCGGCGACTCCTCTAGCCACCGCCGTTCTTGAGTTCCCTCGCTACCTCCCCAAGCCGCTGTTtcagccgccggcctcccctctcgccctcgcgtcgcgtcgcccgatccgccgctgccgcgctcgGCCACTTCCGCTGTGCCTCCCCTGCCGTCGGCCTCCCTCCTATCCTTGATTCCCGGCGCTGCCACCTTCCTCGGGCCCCCCCTCGACCTCCCC
>MSTRG.25415.3
ACAGCAGCAGCCATTGGATTCTTTTACACGGTTAGTTAGTCAATACTGCTGAATAATTAAGCACCCTAATGCAGTAATTAGTACCGTGTTTAATCATAGTACCATGGTTGCTTCACCAAGACACCTACTGGTGCCAGTCCAATTTGCAGCTGAGCTGGTGGCTCTCGGACACCAACCACTATACCCTCtagcaccggcgccggcgccggcgagtcgGCGACACCAACTCCGGCGAACAGCCGGCCGTGCCGGTGACAGTGAATTCAGCTACTCCTGCTTCTGcagcagcaggcagcagcatcGAGGGTGATGTAATTAGAGTAAGAAGCATGCAATTAGCTGAACATACATGCTGCCACAAAAGTCTTAGATTTCCTTGGCGAGAAGGGGAGCAAATCC…
>MSTRG.26193.3
cgctcACACTGCCGCTCCTCCTCACGCCGGCCGCTGCTCCCTGCCTCCGGCAGCCGCcccgcagccgctgccggcctgAATCGGTTCCGTGGCTCCTCATGAGTCTACCCCCCAAGCTAACCGTAGCCATCAACCCCTCACCAGTCTCCAATCGATTCTGCTGCTGGCTACTGCTCTCAATGACTGAGATTGAAATTTCCCAACCCCAGCGCCCCTGATTCAAGCGTGGCTCAGACCAGCCGTCTCTccctccccgagctcctccTCTCTGATCCCCTTCTATCCCTACTTCTGTGACGTGATCTGATTGGTTGTTCTCTTAGGTGGTAATCTACGATGAATTTTTATACTTGTGAACAGGTTCTAATAACCAACTGGATGGTGCTATTCCTGCTATCT…
>MSTRG.10041.1
TGCGGCCATGACACTGTCAGAAACGAGATCGAGGCCCCCCTCACAGTCGCGGCCACCGCCGATACCACGCGCtagctcgccgcgccgccgcctgcttccGACTCGCGTCCGCCATCGCCAACCTAGAAGCTAGCTAGAGGCTTACGAGGTGTTCTCGTGATCGAGGGCCGTTCGATCGCACTGgattgggagggagggggacgGCGTCCTGCAGTTTTTCGACAGAATGCGTGGCAAGGGATCACACAGAACTCAGGGAGACGATGCAAATTCTGCGAGGCGGACATCCAGCTGTGGATACTCTCAAAACGAACGGCAAACTGAGGGCTGGCACAAAGGTGAAGAAAAATCTGCAAGCAACTACATGATTACAGAGATCTGTTAAGCTGCCCTTAATAA…
>MSTRG.28081.45
TCTAGAGGCGGCATCGAtgctcctcgcctcctccaagATCTTCCATCGTAGGTCGTCACCCACGACGGCTTGCCATCTGCTATCCCGTGCCCAGATGTTGGATGCATGATCTCCTCCGTCGGCACAATCCGTGTAGCCGCATCCATCGGCGTTCGTCTCCCCGTACGGTGGCGACCGGATTGGCCACTGACCAGTGCCTCATCTCCGTACACGGGAGTGGGGTTTTCTTCTGTTCAAGCTCCCTCCTCGGCTGCTCCGTTCATCTTCTCTGGATTTCTCTGGTGAGTCTGCTACATTCTTTGCCTTCTTTTATCCCCTTCCTTCACCCTTCTCTGGTCAACTACATCAgtggctgcaagcctgcaagatGGAGCTGAGTTGGGAGGCTGAGCAAGCAGC…
>MSTRG.24486.1
GGCCATTTATAGCTGAAAAATGATGGGGTTTTGGAGTGTGAAAAATattgcaaaaaaataaaatactagtGGAGAGGAAAAGGAGATAAAAGTAGAGACAGATGTGTTTGGAATCTTCTGCAGCATCTGCTGGCAATTGGGGGAATCATGTGGGCGCCTGATTTTCTATGTTCTTGGTTTGATTGCCTGTGACACCTGTGGTTTCTGAACACAGTGCTTTTAATTTGATGATGATATATCCCAAGTAGCGTGCGTTTCAGGAACTCCTATGTGGCTACTGCTCCTTCAATCAAAATATAAAGCATAGTTTGACTAAAGAAATGTTCAGAGTAGAACTTTGCTGATTAGAAGTCCTTACAGAAGTCCTTTTGAGTAAAAATTGAGTGAATATTTTCTAAg…
>MSTRG.29527.13
aaaaacaagggtGGATAATGGAGGGAaagattttcttttctgttcCTGAAGATATACATGCATTTCGCAGCATCTGGTGGGGGAGAAAGAGCCTTGCACACAATCATTGCTGATGCAAAATTCAGTCAAGATGTGCTGCATCCAATCAGAGAGACTCAATAGAGCCCATGACTCTCAATTTGCCCAACAGATACACTTATCCTGTCCTACATGCAGTCAGTACCACATGTTCTGCAGCATAGCCTCACTGCCTCAGCACCAACCCCTACATCAACAGCTGCTGAATTCCATGAGCTGAAGCCATCCAGTTCGGTTCCAGTTGGGTGATGCATGCTTGCAAGTTGACCTTTGTGCGTATGTCCATGAACAGAAGTGATGCAGAATTGTGGATGCACATGA…
>MSTRG.8129.1
ctaagactatactactataaaccgataaaacttctaaaaattcataactccctaatggaataaaataaaataaaaattatttcacctaaattcattttagatcAGTACCAACTCACTGTGCATAAATCATGTATAAATCATGGATTTTCAGctctttcggtgtttaattgcatatcgTGTCCTTTATCCAGATAATTGCATAATCGGTGAAGGAGTGGATTAGGTGCTAACATTTCTCtgatcaagGACAAGTGGACTCTCTTATTGAAAACCTG
>MSTRG.5854.1
CAATCTAGGGTTGTTTCTATTACTCTTGACAATGCATCAGCAAACACAACGGCCATATCGATTTTGGAGTCGGATCTGCGAAGTTATGTTGGAGGCTTCGTTATTCATCAGAGATTCATTTGTCACATCATCAATCTCATCGTTCAACCAGGCATAATTGTTCCGGATAAATTGTTAAACAAAATTCGTCATTCTGTTCGTATCATAGGAGGTAACACAGTGGTCAAAGCGAGGTTCCAGGACTACTGTAAAGCGAAGAAGAA
>MSTRG.1911.6
GTTCGTTCTCTTTACGTTGCAATCCATTCATTTGTCAAGAATCATCATTGTGAGTGCCGAGGGTTATTACAGATTGCAGGATCACTAATGCTCTTTTTTGCCCATAAGGTGTTCAACGAAATGCTGCTTAGCCAATGTATTACCAGAAATTGATTTCTCTGTAAGTGAGAATGTCATATTGTCATGTCCCCTATGTTGTTATTTATACTAATGATTGCAGGATTCTCTCTGTTGTTATTTATGCTATGAAGTGCTGGGAAGTTGAGAGTGTTGCTACCAAGCAAAAAGATTCAATTGATCTGTTGGAGCAAACTAATTTGGATCTCGCAGTCTCAAAACTAATCTGGTTCTTGATTGTTTCAGAGtggatgaaaataaaaaatggaatGATGCAGTGAA…
>MSTRG.26388.1
GCAGagaagagaacgagagagaaaaCAGAGAAGAAATCGAGAGAGCAGGAAAAGGAACCGAGAGAAGGgaaggataagagagagagaaaaaataaaagaaagagaggaaaagaaagactGTGGGATCCACTGGCGGGCCCCACCATCTTGACTCCTCTCTGTGATCGACCTGGAAATACCAAAAAGTCTAGTTTAGCATGAAACTTAATTACAACAGTAGTTATACAGTGTCAACATAAAAGTTCTTATGCAATGTGCCACTGTAGGACGACGATATAGCTATGTCAATTGATGATGAAATAATGAATGATGTTTGACAAGGAGCTGATCAGCTGAAGCCATGCCAGCTTGTGAGCTTGGTGTTCTCGAAGACTTCAAATCTATATCCTAAAAAAATCG…
>MSTRG.15569.1
gctcctcatttttctgatttttttaaaataaatacataattttttatttcattatctaaacataatttttgggataaataatgcatcgcacaacaaactcataactataacAGTCTCATGTAAGAAgcttttacatttttaataatgtaatccataaatttctatgttcattcaaagggtaaaatggtcGTTTTTATTGAAATTAGACGGTCAACTAAAATGGTCGTTtgtttttatagaaattagacggtcaactaacggtcaattgacgggaggggtatggaacGgaggggtatggaagggatcaaaatcaaattttaggggtatacaaggaaggaaggaagtAAAATTCAGAGGCATATAAGGGACTAGCTAAAAATTTAGAGGTATAAAGGGGGC…
>MSTRG.21465.1
AagctctttctcttctctctctcagccATGACCGGCTATTGCCGCCACCGCCCAATCTCCCTCACCAGAGCTCCACTAACCAAATCCTCGCGCCATTAGCTTCGCCTCGACGAGTTGATTccatttttcccctttcccctctccctccaccttGAAATAAACCACCACAGCCACTTCTTTTATCGCCGGAGTTGAGCTcctgccgtcgccgttccggcCTCCTCCTTTGTTTCCTTCGCTAGCCGACAGCTTCTCCGGATGCGCGTCGCTCGGGAACACgtttcgccgccgacgtcgccgccttccGGCCACCGGAGAGCCGACGCCCCGCttaccctctcctctctcttctctcggcTCACTGTGAGGCAGAGAAAAGAAGAgacggaagaagaagaa…
>MSTRG.9905.1
GAGACTTGGAGCAGATGTTATTGTATTCAGCTGCACACAAGATAATAGGAGATTGACACGGAGTATTGGTCTACTCTCTTATACATTCCTTACAAAAACTGGCTGCAATGACATATTAGTACCAGTGGTCAGTTCATTAACTTGTTAGCTACTTAACCTATATCAACTTAACTTGTTTCAATGCAGAAGTCAGCTAGTAGTAAAAGTTCTCAGCAAACTAGTTACGTGCATATGGCTTTTCAATTTTGGTCTGTACATGACACTAATTTTATAATTAACTAGGGAAACTTTCTGTTATTTTCTTTGTAGGCTGATTATGAATTTGATGCATCATCTCATACTCTCAAGAAAATAATGGACCGTGGTGAGAAACATTTTTCTTCCAATTTGTCCACTCTT…
>MSTRG.11959.14
GTGAGTACCTGTTTAATTTTTGTCTGAAGATACAAATTTGTTCGAAAGTGACTGAAAGAGacataaaattcaaaataaaaatgaatctaATCTTTTTGATATATTTTCCTCTGTTGCACTATAGCATCCATCAGTGCCATTGAGTTCAGTTTCATGTTAAAATTAATTAGTATATAGTGTTGTTGGTTCAGCTGAATTGCCAAAATATAGGATGCCAtcagtattttattttttaagctcTCCCGCTGATTTGGTTTCATTTCATTTAGGTCGATACTGTGCTAAATTTATTCCAAATCAAAATTAGATCTTCCCCATCACCACCACTCTCCATCAGTCTCATCCTGCTCTCTGCTCTCTCCAAGGTGAGTATTGGAAACCTTGTCCCGTGGTTATTTC…
>MSTRG.4802.1
gggggtgaaacctgaggtgtggtgtgcttggttagagggggttatgcgaagggtcctgtcacggcctctttccggtatgtcgtggtggcatgtcggcgcacggaaacgtgtcgtggggctgtgtcttgtgggtacagttgtacacctctgatcagagtaaaactattcgaatagccgtgcccgcggttatgggcggtcgaccagattcaccgtgattagtcccaccttaataaatcgacccaatacactgtagtttaggtgggttggttgggcctgttcaacgtggtgtagcgttgatcagtggagattcaatattactttaattactcaacagttttactgttttgctcaataaaatgttttacaaccgcctttatgcaaatagccacaaaccgtcct…
>MSTRG.5638.2
GGGTGATCATCCGCACTGGACACCAATGGAGAAGCGCCAGAGCCTATTGGTTATACCAACCAAGCGGGGCGGAAGCTGGTGGAATCACTATGGTCCGATCCTCCCTACAGTATAGGAGCTGTATACTACTGTTCAAACACTACGCAGCGTAGGTTCTCCCTGCTCTTAAGCATCATGGGTTAATCTAATTCAttatccatttttatttttagtcctGATGATAAGTGGTTTTCTTTGACTAAAATTGTTTTACAGGGCTATTGCTTTATTTTTAACACTACGCGCTACTTTATTCACATCCAATTTGATGACAGTGTCAAGAAATCCATTTAGTTCCCATTCATCCACATGACAATATTGAAAATTGAGTTAATTTCTGAACTCTACTAGGCGTCATTC…
>MSTRG.27648.4
CTTTTGTCGAGGGTGAGCTTCTTTGCCTTTGATCTGATATTGCACAATATAATGTGCTTCGGTGATACTTCAGCATGCACAATATAATGTACAGTAAGAAAAGGTGCATTTCTCTATACGATTTGTGGACAGTAGATAGCACTTACAAGGATCACAGTTAGATTGTATTTCCTCACTGGTGTGTATTTTGTGAGTAAAATTTCCTTGCTATTGTTATTTAGAAAGCTGAAGTGTAGTAAAATTAGAACATGTATAATTACAATTAGTTCTAGGAGCCAAATTAAAGTTGTTTGTTAATTAACTggtaaaattatttataaaGGTTTGCAACCATAGTAACAACCTCTGGCATGTAATAATGAACGATTCTATTTTCAG
>MSTRG.30750.1
ccctagccgccgccgctcatgcCGTCCTGCGCCCTTGCCGTCGCCGCGGTCGTTCTGGTTGCCCACGTcgcctctgcgccgccgccgctgcttcggccgtcgtcgtccatcAGGGCCACTTGATTCCTCCTGCTCGGCTCGTTCTTGcctgcaggctgCTGCTGCGTGGCCAGGGAGGAGGATAATAGGAGGAAGAAGGAATTTTGGAGATTTCGGTGATTTCGCGGCTTGCGGGTGTGGAGGGTTCCAACTTGGAGGAGTTGAGTTGGATTATCGAAGAAGTTAAGG
>MSTRG.2272.2
CAAAAGCCGACGCCAACGCAGGAGTTTGTAAAACCCAGACATGGAGAAAGCTTCAAGGAAGTACAGTATGCTAATGCACCTGGTCATTTTGCTTTTGGTCTGGCTCATATCTTTATGTTATGTACATACCAACCTCGTTGGTATCGTCTCATTTGGGTCCAAGATGGACATGTCTAATCTACTGATGTAAATACTCTGGTGATTTGGGACCACCAAGACTAGCCACTCTACCCCATATTTAGGTATGAAGTAGCTTATATTCCACTGAACTACCTGCACAACAGTTATTAATCATGGTAAACTTCAGTTAAGCTTCA
>MSTRG.23124.3
CCAACTCCCCGGCTCATCCCTCACGCATCGGGGGATCGCGCCCGCATCCACCGCATCCATcgcatccgccgccgtcgccttcgatcctccccgccatcgccgtcctccccacctcgtcgccgacccagtgccgccatcgccttcctcccccACCGCGTCAAtcatcgccgtcctcccccaccgcgtcgccgacccagcgccgccatcgccgtcctcccccACCGCGTCGCCGACCTAGCTCCTCGCCTCATCCCTCCTACACCAGCTCCCTCCCCCACTGctgtcctcgccaccgccatcgccgtcctcccccACCACGTCGCCGACCCAGCGCTCCTCTCCGTCGATCTCCACCACGGTCCCTTTCGCGCCACACCGGAAGCTGCCCGCCAGTCCTCC…
>MSTRG.15716.1
gcgcggccgcgcgcgtggaggcgggcggcggcgcagccgcgcgcgtggaggcggccggcgggcaggcggccggcggcggccgcggctacACGCGGGCAGGCGGTGGCCGGGCGCCGGCtcggttttttttatatatataatttgtgtttcactggatgtataattttttagattttgtgattcattgcatcgcatggatctaagatgtataatttgtataatctgtgatgtatttaatttgtgtgtagtttttaggatttgtgatgtagttGATCTGTgtgtaggatttgtgatgtatttgacttgtgtgtataagtaacttaatatTTGAAATGTTGATTTGGGATGTGCATCTCAttcgattcgggagaaaatacatAGATTAACACTAGCCATTag…
>MSTRG.8637.6
CTCTCTTCGTTGCGCCCCCACCACGCCCCGCGTCCGCGCCTCCCCTGCCTCCTCAACTCCTCGTCATCGTCGGTTCCCCTGTgtgcctccctcgccgccgccaccgccagggGCGGTTCCCTACTCTGCCTCCCCCACCACGCCTCCCACATCGCGCCGCCCCCATCGCCGCGCCCCCACAACGCCTCCACCGTCGGCGCCCCCATTGCGATACCCCTGAGCTCTGCaacgccgccgaccgccgctctTGCTCGCTCTCATCTACGACGCCGCCGTCACGCCCCTCTCTTCGCTGTGCTGCCTCCCTCCCCCACGTCCCCatcccctcctcgccgcgccacTTCCCCATCTGCCGCCCCGCCTGCTTGCCTCCCCGGCGTCCCCATCCCTTCCTCGCCA…
>MSTRG.26419.11
CTTCTCTCTGGCTTCTCTGCTGGGAACGAGTCGAACTCGCGTGCGTTCGATCAGTCACTTGTCACCAGCGCCCGCATTTCCGTCGCGATGACTCCACCTCCGCCCCTGCTCTGGTCAACGACTCTCCTCCCCTGACGTCACTTTGATCCCCTTCACAAGCCTGAGCAACCCATGTGAAGGACGACGCCTCCTGGTGCATCGCCTCCAAGCCATCAACTGCGGCCAGTATACTGGAGGTGATGAGGAGTCTAGAGGACAGCACCTACTTTTGGTTCGACTGGATGACGCAATTAGCCAAACAATAGCAATGGCAGGGATGCAAGCCATGACAGCCACGCATGGAGGTTTAATGGACTAATGATATTTGTATTAGAATTATTCAAAAGAGTAAATCTCTTG…
>MSTRG.29856.8
GGCGAGAAGCAAGCGCGCTACGTCTACGCGCGGTTAGTCCCGCCGTATCTCCTCCTTGAAGGTGAGCTCCGACGCCAAGGCAGCTAGCTGCTTTGCTGCTGGCTCCTGGGTCCAGGCTGCTGAAGCTGAACAGAACACCGTCATGGCCCCGGCAGCGGCGATGCAATCCGAAGATGATGATGACTggcttttgagttttgacagAGTTCCTTCAGGCTAAACTTAACTGTCAACTACTAAGCTGTCAGCCTAGTCAAGTAGGAGTAGTGACCTCAAAAAGGGGAAATGTTGACATCTGAGAACATGAACTACCTTAAAATGTTGTTCTGTTTAAAAAGTAATCATTGTGACAAGATGCAACTAATACACCATGATGACAAAATTGGACATGTCATGCTG…
>MSTRG.29019.1
aaaaaaaaagaaacaggagCGATTCTCCTGTAGCCCTAGCCGCCGCACCTCCTacgctctgccgccgccgctgctgttcctctcttcaccggcgccgccgctggtgcAGCCGTCGCCGATCGCcacagtcgtcgtcgtccgcagCCGGTCGTTGGAAGGAGGCAGAGAAGGCAGAGAAGAAcaggaaggaaggaaagaaggGGAAATTTGATAGAAGAAGGGAAATTTGGGGAATTTGgtACCTAATGACATCGATCGGCATGGGGCGGGAGTAGCACCCTTGGACTACACATTATTATTGCACACAATTGAAATTAGTTTTAGACTATAATTTTTGCTCAGCATAAGTTTTGCATAGAACTTGTAAAGGTCATTTAAGGTTCTGATCCTTATTTTTCA…
>MSTRG.10730.1
CGAAAACCCTAGCTTCATCCCTTTCCTCCAgtccacgacgccgccgccgccctctcgtGCCCTCCTCTCTGTCGCTGTCGCCACGTGCCCTCCTCTCCGTCGCTATCGCCGCccgccctcctctccgtcgccgccgccgcgcgccctcctctccgtcgccgtcgccgtcatcgcgcgccttcctcttcgtcgccatcgccactcgccttcctctccgtcgccgtcgccgctgcctccctctATTTCGCCGGCGACACCGCCGCTGCCATCCTCTATTCCGCCGGTCATGCCGTTGCCACCTCCCTCTATTTCGCCGGTGATGCTGCCGCCCTCTATTCCACCTTCGTTGTTGTCCTCTGCTCTGGTGCCGTCACCGCCAAACTGCCCTCCTAGTTGCAG…
>MSTRG.18888.1
CCCCCTCTCCCATGGAGATCGAGCCAGGCCGGAACGAGTGCCTCTCTCTCCGAGCTGCCTCCTCCTATTTCATGGCTCCCTTCCCCCTTCGCCATCTCCGTGCCCTACCTGCAAATCCactgtgctagctagctagctaccttcCTCGTCGCCTTCATTCTGAATAATTCTGATCGATCTCTGATCTGTCTCCATCTCTGCATAACTTCTGAACAATATGCAGATTTGAGTGAGACTGAGCTAGTCAGTCGATCGTCATCGTTTATGTCAGTCTCGCAGATCGATGGAGAGTCAACAACAACAGCGACGTCTTGTGAGATCTTACATATCTCTTCTTACCGGAAGGTGGAAAGTTTCTTAATTTCTTGCAACCATGCATGAGATGGATCGTCCAAGCTA…
>MSTRG.5649.40
aaagcagcaaaatatgatttttggacatattggagtgtattgggtgcgttcctggcaaaaactcacttcgtgattcgtgtgGCGAACttttgtcaattattgaCAATATAGGCCGacatgggtacgatgtttttgaccggaatcaaaaagtccaaaaagcaccaaaacatgatttttggacatattagactttattgggtgcgttcgtggcaaaaactcacttcgtgattcgcgcggcgaacttttgtcaactaacgccaatattgtcaattttggaccacacggatgcgatgtttttgaccggaatgaaaaagttgaaaaagcaccaaaacaagatttttggacatattggactgtattgggtgcgttcgtggcaaaaactcacttcgtgattcgcgc…
>MSTRG.5737.12
CCGCCACCGTTCCCTCGCACCTCTCTTCTCGCTCGCTCTCCCCTAgaccacaccgccgccgcctcctcgcgccctcacccccccgtgccgccgccgccgaccacttTTCTCACACTTAGCCAAATCGTCGCACCTTCCCCTTGCCACCGCGGGGCCAGTTCCGGCGGAGGGTAGGCCATGCCCGCCGGATTCGGTAGCCACGACCTCCTTGCCGGCGGATCCGGTCACCCGGAGGCGAGGGTAGGGCTAGCACAGGAGGCTCATCGACAGTACGGCGGTGAGCTCCATGGGGAAATGCTCTGCTCCCCACCCTCATCTTTCTTCTTTCCAACACTGTGCTGGATTTGGCAAGATGAGTAATACGGTGCTGCACGGAAGCTTGAAGCCGCTCTGGCCGGC…
>MSTRG.9874.3
GAGGGAGAAACCACACAATCTTCACAGCCACACTAGAGTCATTGACAAGTTGGGCGTTTATCTTGGATTTCTGGAATTCTTCGTTCATTTATTTGTTCTCCGATTTCGGGTATCTCAGGCAAGTCCAACACCTTTGACCAACTCTTGTTATATTTTCGTAATTGCAATCTATATGTATCACCTTGCATTAAATTATACTTTCTATAATTGAAATAAATATGTTGATGGATTGGATTGACCGGTGGAGAAGTCGGTCATACTACAGATGTATTCTGAACCTgctatggtggtggtggttcagTTGCATATATTTATCATCATAAGGTTAAATAACAACTGTTATATGGCATTCAAGCGCCGTAGCGATCATGTCGACCATATGACCTGGAATGGGACATG…
>MSTRG.12190.2
CCTTTCCATGCTGACTAACAACTTTAATCAACATTATAAGTACAAGGTCCTACGTCGCTACACACCTTTTTACCTTGCATCTGGCTGCCAAAACCCATGACATTGAGGCGATCGCCTGATTCAGGGGGTTGCGGTGGTGAGCTGGGCGGTCAGACTGATGACTAGGGAGCAGTCAGACCAGATAGCACTTGGCGGTCATGTTACAGAATAACTTTTAATTCCGTTAAAAGTTTTGCTTTTTGTATTTGTTTCTTGTGTCTCATATCTTATAAGTGGTATTAGAGTCACGTTTAGTCTTTTCGAGCTGAAAAAATATTCTTTCAACCCTTTTGTTTTCTCCCTTGATTTTTCTATCAAACGTTTTCTATCACACGTTTGATATCAAATccataattcaaa…
>MSTRG.28616.1
CCTCTCTGCCTTTTCTTCACCCTTCTACACATTTCGTCGAACATCTTGTGGGCGTGCTGCAGCTTCTTCccggctccaccgccgccgcggaacTTCGTCGTTCCGCCGTCCCTCGcttccaaaattccccatgtCTGAAAGACAGCTCGATGATACTTCCATTCAGAACATTCAGGCGGACATGTGTTACTTCATCCACCGTGAGTGCGCACATCAGCTTCGGCAGTTTTTCGACAATGAAGGAGTCTTAGCCCTGTGGGAGAACGAGTCCCTGTCTAACTGGACCAGGCGTATAATATAGCTAGGGTTTTGTAATTCAATCAAAATACTTGTAAATGTTATGTCGTCGATCGAATTTAATTTGTCaaataaggtctcttatggatcggagttgttcct…
>MSTRG.2166.4
GTATgatggaaaaaaatattatagttGGCTGTCCTTGGAATGTTGATCCATATAATTCGTAACTGTCCTTGTGTGTTGAACTTCAACTAGTAAAGTTTGATAACTAGAAAAGGCGGTGGTTTGATTCTTTGATGTGATAATCATCTTGGTGATCTATTTATGCACCTGTTCTACTGTTTAGCCTATTTTCATTTAGTTGCTTGAAATTCTATGGTTGTACGATATACAGTATTTTTATGATttgtTCCTTTGTGCAGTGATGATGGCCTTGAGATCAGAAGGTTTCTCAAACATATTGGTGATGGAGATTACTTTCAGCAAAATGGTCACCCCCTAAACAAAC
>MSTRG.26677.2
ctttcttcctcaTGACCGGCTGCCGCCACCGTCGGCCGATCTCCTTCACCGTAGCTCCACAACCCAAACCCTCGCGCCATCGGGCTTGCCTCGACGAGGGGAATCCATTTTTCTAGTTTCCCCTCTTCCCTATCCACTCCATCAAGCCACCACAACCACCTCCCTTGCAGCCGAAGAGAAGCTCTTCTACTCGCCGTTCCGGCcaactcctcctctctctcggccaGCCACCGACTTCCCCGGGTGCGCGTCGCTCGGGAACACgcttggccgccgccgtcgaagccGTTCCACCATCGGAGCACCGgcgccccttctctctctctctctgttgttacacgggaagaagaagagaaggcaGAAGAtaacgggaggaagaagaagaaagaaaagaaaaaa…
>MSTRG.20460.1
cgcgttttctcgaagacgttgctgtggtctcatcagtgcgagagcaagagctgaagatctttctagttggagctgtcttgttgaagttggttttgtcgctgccgtcaaggattgcctgtggaatggagtcgccccgctgctgaagtcaagcttccgaCTTTAGttcgttttatcttttccgctgcatttgtaatcttttatatttttgtaagacgtggatctgtctgtcaacaattatcgtttgtgtaccctggctggtcctggacagggatttaaagcacattcagcttagaaattctg
>MSTRG.24238.1
GCAACGCAGGAATAATGAGAATGGCATGGTAGGCTGGAACCAGTACTTCAGTAAATGGCATGAGTTCTGTTTGCAGACTAAATGAAAATGATTCAGCAAGTGAATGGGAATTCTAGTAAAGCTTAGTGGAGGAAGCAATTGGAACCAAAGACAGGTAGAAATCGGGTCAACTGAACTGATGCATCCTGTTGTACCAATAAAAAGTTACAATTTTGCCCATAAAAAGTCTGAATCCAGAGTATACTCTAACAAATTGCTAAGTTTTCTCTATGCTTATTTTAAACAGGTTGTTTTGTATGCTTGAGAGCATGTGATATACCACCATATATCAGAATCCAATTGAATAGACATCAGCATTTGAAATGAGCAACATGGTACAGTTCATAAATTTGCATGCTA…
>MSTRG.31456.1
GTGATCTTGGGCGATCTTGTTGTCGACGTGCTGCCTCGCTATCTTCCTTTCAACCAGCAGCTGTGCTTCCAGCTCTTTGATCTGGATATATAATGAGAGAGCAAGTAAATAACTGCGCTGGAGGAACCAATTAAGCAGCCGAAGATAAAAGATGCTTGAAGTACCTTCTCTTGGAGATTCATAATCTGGGTCAAGAGGAGGACCCTTATGACTATTACTACGATGATCCCGATAACTTAGAGAATCCCTAAAGGTTATACCTCCCTAGTCAGAATGTATAGAAACTTCC
>MSTRG.8974.1
ATCACCCTGGATGGGGTTTTGGATGAGGGGAGGGCCTCAGGCAACAAGAGGGGAATCTCTCCCCCCCAAGTTCGGATAGATGGTGATTAGCTTAGCTAGTGTGTCTTATctcctactactagtagtagatcCATCAGTTTCCGATAATTCTCATGAGGATTTTTGCGTTTATCTCGCGGATGGGTGTTTCTTGTCTgatctccatgcatgcatgtccagTTGTCCATTCATCTCTGTGTAAAAACAGAGACAGATCAATGAACAGGTGATTTCCTATTACTGTCTGATCATAGTATGCCGTTAGCAGGTGGGGCACTGCAGAACGGAATCTATGCAAGCACACATCATCAAGCACGCGAATAAACCCCACATCCGAGCTGAGCATGCTTGTGCCTAATC…
>MSTRG.22760.1
GGAAAGGTAATTACTACCAAAGATAATCTGAATATAAGGTGTAGGCTTAATCACATTGAAGACCATAGTTGGCACTCTAACAatagtcaattaaatttaattgttgatctgatatataatttttatataaattgggaTAAAAAGCAAGAAGATTTAGAGCGAAGGATTGAAGATTTGTTTAAAGAACGAAAGCAATCTGAAGAACAATATTTgcttgtcagtaataaattaaattcagtGCTAAAAGAGTTAGAGGAATATAAGACAAGGCAGAATAAGATATTACAAAACAGTGACTATATCaaagaattattagaaataataaattcTAGTAAAGGAAAAGAGATAGTTTTGGCTTCAACAGGCATAATTACCTCGTCTCAAG
>MSTRG.28665.1
CTTGACTAGagtatcctctctctctccctcactctctctctcctcttatCCATAGAAACAAAAGGGggcctttctctctctcccttatccacAGAAGAAAAGGGGACCGGGCGGCGGAGGACTCGACGGCCCtcgggagaggcggcggtggcggtgggcggcggctcagcggcgcgtggcggcggcgctggtgcgAAGGCGAAGCGGcgaggtggtgcggcggcgctaggcggccagcggtggcggcgATGTTGCAAGTCATCGATTACAAGTTTCTGAATCGGGTGTGGTCTTGTTGAAGCCCCATGATGTGTTGCCAATGGAGATTAATTGATTCTAGAAGAAGACCTTTGAACTTTTGTCTTGTTTTTCTTGAAGATACTAGAGATGTTTTTATTG…
>MSTRG.4803.1
GAACTGTCAATACTAGCAATTTGATAACCCGACAATTCACCAAGCTGGTAGAAGAGGGTGAAACTTGCATCTGGCATTTGTAACTCATTGATCCTACGTCCGCTTGAACGGGTCCTGACTCGAATGACACGTAATTCCAGGAAACCTGCTTGACAAGTCTTTCGTCTGAACTACAACCGTCCCTGATGCTGCTTCTCAAAGCTGAGCTATTGACCTAGCCTCACCGGTGTACCTCAGAATTCAAACGGATGCCCTAAGATCGGCTTAGCTCTTCTGATACCTTGCAACAGGCTTCTTCAAGTGCTACCCGGATTGTTGCAGTGGGTTGAACCTTCAACTAAAACAGCGATGAGATGCCCTGACTTTGAAGACTAAAACTTCATCGGTCCATCAAATTGA…
>MSTRG.21899.2
AGAGTCGACATGATAGTTGTTTGCACTTTATAGGGGGGTTTAGAGGAAAGGAAGCCACACGTTCTTTCTGGCTACTTCATTGGATTATTAGTACAATATAttggctcccatcggatggcctaatcagccaaagaaaaagccaaattttaaattttcaagcttaattttgagattgattttgaaatattttcaacatagtttctttttcaacattggcttttaagtcaccaagaacatatttataaaagttttacctacaaatttatttttatttcctaataagccgttttggcttattaggaaataagccaaacgatggggaccATTGTTTTCTCCACGTCTCTAAAAATATGTATTCTTAAAAGAAACTTTTGTACCAAACCATGTGCtgtaaattat…
>MSTRG.23484.4
TGAAAACCGGGCAAAGGAGTTCCCTCAGCAGTATGGAGGATGGTTttggccgacgtggcgcctacgtggctcctttgactaggtctttttcccacgtggcgcttacgtgacgttgacgtggcgcttatgtgacaattttataagaaaaaataataaaaatcgtgGGACCTATATGtcagctaaaaaaataattaaaaaggtggggcccatgtggtccCGCTGTCAgcctcccacctctctctcccctacaaaggcggagcggcgTGCCCTCCGCCTAAGCCTGCTAATGGGCTAAAATCCACCCCCACAACCAACCCAATCCACCTCTTGTGAAAGCACTCTAACAAACCAGCCCGCTCCATATCCAAACCAATCCAACCCACAGGAGATTTAAAACCA…
>MSTRG.24531.1
CTTTTAAAATTTACTCAGACTCTCCATAAGTCGGCAAATATCTCATCTATGCGAATTCAATTGTTTCCTAGTGAGAATGTTGAAGGTAAGAAGGTTTGGATTCAATTCGGATTCTGTTTACACGGCCTGGACAGTCCTACGATAAAATAGTCGTGAATTTCGCATACATACTCCATTTTGCATGTTTGaatacttgttggaaagctaaTTGCCCACGCCAAGGTTTTGGTTTCACCTTAGAATTCTGTGGTTTATCCGCAGTCTACCAAACCAAACGACGGTTGCTACAGCAGAAGTTTCTTTCTCCATGTCCAAGTCATGTAAcgagtttgtttcttgtttttAGAGGTATTAGGATTACTATATAAGTAGTAGGTGTGCGTCTATTGTAAGGTCGGC…
>MSTRG.25733.1
GTGGTGATGAGCACTGAGCAGTTCCAGTACTGCTAGCTTTCGATCTCTGAAGGAATCTGCATTTCGAGAGGAAGTGCAGAGAGTGGATGGGGACGAGAGAGATATGTGCTGtctatttttcttccttctcttgTGGAGAATAGCTGCAAGGAATTGCTTATTATAAGTACCTCCCACAGACTGCTTCTGCACTGTCCTTGAACAATTCAGGTTTTACATAATTTAATTACCACAATCAAAGGCCAGACTGCAAAAAAACTAAGAGGAAGGATTGCACATGAATTTACC
>MSTRG.11704.7
AATATCCCGTGTTCTAGAGTATGATTGGGCGAATTCGAGGGCGAATTCGATCGAAGGGGGGAAGAATGTAATACCCCGAGTTTTAAATTAATATATCTCGCGGAATATTAGAGCAAACGCGCAAAAGTTCAACTTTTAAACCATTGTTCGTATAGGCGATCGGGAACCGTGGATGCGTAGAGCTCGCCGAGTAGTGCAAAATagactataaatttatagtaatCGGAGTCCGAACGAAGTCCCGAGGATTGAATAGATGTGAGCCGTTAGATCTTATCTAGTCTCTTTATAtaaccaaccaaaaaaaaaacaaacgaaaaaaaaagaaacaggagCGATTCTCCTGTAGCCCTAGCCGCCGCACCTCCTgcgctctgccgccgccgctgctgttcctct…
>MSTRG.30377.1
CATCCTCAGGAGCGTTCTCTAGTCTGGGAGATCAAGGGGCTGAACTTGTACAGTACAGCAATGGCACGACCTATGCAGTTCTTGGAAAGATCAATGTTAGATGGTTATAAGTGGATGACTCCAAAGTTAGTccatgatgagaaaaaaaaaacacatgtacCCAAAATTCCGTGCATATATATACCCATGGTGAATATTCCCT
>MSTRG.4620.1
GAAGCAGGCCTGGTGGCAGTGGGAGGTCACCACTAGAGGGTAGGACCAAGCTGAccatggcagcagcagcggtTGTGGCTTCCTAGGTCCTGGGAGGCTTGCGGTGAGTATCTCACGGCAGTTCCTCTCCTCTGGCAGCAAAGCTCCTCAGCAAGAAGGGGAATGTAACGCCTGCTTGAAGTTGACTGAAGAGTTGTCTTGATGTGTCTGGAACGTTACAAATGTTTGTTATATTACATGGCTTGCCGATATGTGCTTGAATTCAACAGTTGCTGAATCAATCAAATACAATTGAGCTAAAGTTTGCTCTGCCTGCAGGTACTGTCTGCTTATTAGGTTATATTTTGTGGTTGCTCCAATTCCTATATTGATCTAACTTTTCTTTGGCAGGTACTTGTC…
>MSTRG.2068.2
CTTTCTTGCCCatctctccatctctcccctcttttccctaGCAGCTTGCCGGCATGGAGAAGATCGCAAGGGGGCTTAAGGCGGCTGACATACCCGGTGAGCCTATCGCGGGAGGCGGCAACAATTGAGGAGGTCAACGACCTCCCGAAGCCTAAGCTCCCTCAGCCCTGGTGGTGTCTCCGACACAGGTGCTTAGGTTCAGGTGGGTGGAAATATTTTGGCGGTATATGGTGGAGCCAGCGGCGATGTGGTGGCCGTCCAACCTCGTCATCACCATTGTTGCGCCTACACTCCTCTCCGCATCGTCGTCATTGCACAAATCTTTCACTGTCACTGCAACCTGACCAAGTGGGGCCGGACAACTGACACATGAGCAAAAACATGGGAAAATGAGGTCAA…
>MSTRG.22941.1
AGTCGTCATGCCTCATATGTTTGATAGGCTCGAATGGGTtgggtttgattgattattttcGTCAAGCTGCAGCCTCACAACAATATAGGCTTCCACTGAAGCCCTAGAAGACCAAGATATATTAGCTCTTCAATCCTTCATGCCTGCCTTTCTGAAGATTTCAGCAGAAAGAGAAAAGCTGATCACTTTCGTGAGATTTAGTTACATGGATACTTCAAATCAAAACTCCCTTGCA
>MSTRG.19466.10
aaatttttggtacctcgTGGTACATCCTCAAGGATCGTAGaattgctcctctctctctctctctctctctctctctctctctgcgCGCTTCCTCCGCTACTGGCTACCGCTACCAAGCCTTCATATACTTCTCACGTAGCCTACTCTCTCTAGCCCCCTTCCTCAACCCGtgcacctactccctccgtcccaaaacaaTTCAACCTAGGATGGGATGTGACCCTTTCTAcgacaacgaatctagataagCCTTTATTCAGCTTCGTTATCCTAAGATGggttattttgagatggagggagtatttcagatatgcaagaaaaaaatccaaaaaaaaagttgggttTAGGTGCCACCTACTGAGCTTATTGGGTCTATGAGGCAAATTTGGTCTCTTTggc…
>MSTRG.7165.10
CCCTTTCGCCGCGCTCcgttccctccctcctctcgtcCCCTTCGCCAAAAAAGCCGAACTCCACTGCGCCAATTTTCCTGCCTTTTCTACCCCCCACTTGGAATTCTGGAAACATCGATTCGATCCTTCTAGACCCTTCTCCGCCCCCGTTTTAAAGTGCGCCGGCCTCCCACCCGTCGCTTCATCGCTCGCGGTCGCAGTCGCAGTCGCCCACACCCTTGCCGCACCATGGCTGGAACCCGCGGCGGATTCGAGTTATTGCACATGGTGGCACCAAGCATGAGGCAACAACTGCATTACTTGCAAGAAAGGCACAAGTAAGACCTCTCACAAGTCTCTAACACCTAGGCCAGAAAGCTCCTCACCCATCAGTTGCCTACAACCATGCAAAAGAGTAAT…
>MSTRG.28633.1
AAATCAGCCGCGACAAgaatcggcagagttcgagtcggataaggttagccgattgagccgattcCAACAATGTGACTCGGTACACGTTGTCaggttgagttaatgtgcttcatatggattgccacgcacggattaagtcctgaaaaggcaattgtatctattagttcggatattttatgtaatttccttatagataagtttgggtaaaagtctgccgcaaagacttatggtTATCGGAGATGGAACCGAAGCGGAATCCAAGAT
>MSTRG.11954.1
CACATCTTCAACCCCCAACTCACGCATcgcccccctcctctctcctggACTCCCCATCGTGCGCCGttaggtcgccgtcgccgcatgCCGCTCCTCTCCCCACTCACGGGAGGAACTCtctccaaaccctaaccctaacctcctctctctccacgaATACGCGCTGCACGCTGTTGCGCGCTCCCCTCCCCACTCGCCGGTTCCTCCGCGTCTCACCTGATCTCCACCTCGAAatccgccgccggagcagcgTTAGGTCGTCGCCCTCGGTGGCTCATGTCGCACTGTCGCCCACCTTCGCGCCGCCACCGGTCTCCTCCGCAcggtttgttttttcttccgTTGTCCAGTTTCAATCTCTTCTCCCTTCTAGTTCATTATTTTTCTTTGGcctgattg…
>MSTRG.10674.1
cgccgccgcaacgGCTCGTGATCCCCCTCGCCCTCCGCCGCAACGGAGGCGCGCGtcccggcgcggcggccgccggtggcggcgccgccatcgccgacgccgcgagAGCCCGGCTTGGGTGAACCGGGTATTCTCTCCTCTACTACGCTAGATTAATTCGTACATACAAGACTACTGAAAATCAGCTGATATCCTAGAAATGAGAAGAAGATAACTTCGCTTTGGACACAATGGTTGTTCAATTGCCACCTGGCGAAGCCAGGTTCTACACCCATCCTTACACTGGAACTTTTGCAGCCGTAAATTTGGAGGTATGTGTGTCTTTTTTTTGTAACGATTTGCTTTAAAACAATATACTAGTAGCATACTTGTGTATGTTCAACATTTCAG
>MSTRG.26335.5
GTCGCCCTCCTCTAATCGTGAACAGAGTGCTTCCGCCACTGCCGCTCTTTCCAATCAGGTCGCCGCATCTGCAATAAAAAATCCATCCGCCTGGAGAAGAGGAACGTGAGCCGCCACCGGCCACCATCCTCATCTGCCAGTGAGGACGGTCACATCTTGGTAAGGATGGGGGCAAGGCACGGGCACGCGAATCCCCCCACGGCGCcctccaccttttttttttctctgtggcAGTGCGCTCCCTCCCCCTCGCATCAGTTCTTTTTCTGCGGCAAGATCTCATCGCATTTACAACAGTGGTTCAAAGCAACCTATCTAATGGCAAAAGATCTGCTGGTACTCCATAGGTTGCTTGGATTTTATTTCTACCAGTTGCAGTTGGAGTTAGCACGTATGTCT…
>MSTRG.6922.7
CCCTGATCCCCCGATCCCATCCCCTTTCCCTTGCGAACCCTAGCCTCTTCCTCTCAAGCGCCGCCGCAGTCGTGTTGCCTCCCGATCATTCGCCGCCAGATCACCGTCTTTGCTGTCCTCTTAGGTGCAGCCGCTACGCACACCCACGGTGCGCACTTCCTTTCCCCGGTTCCCCAGCCCAGTGCTGTCCCCCTCCCTTCACCGTGCAAAACCCTAAGCGCCGCCACCACAAGCAGGTACCGTTGCCGCCAGGAGATCGCCCTCATGTCACCTCGCTTCGCCAGATCATCGACGCACCGCCTCGCCGTACCGGTCCGGCGTCGACTCCGCACACGCTTCAGcattatatatatctatatgtgTTGGTGTCCACTTACAATTTCATGCCTCTTTGATAAT…
>MSTRG.8394.1
CAGCCTGTCTTTAGTGTTTACCCAGGGTTGGTTATACTCCCACAGACTTGCATAAAGTTCAGAATTTGGAAGCATCAAACCATGAGTAACACTAGTATAAGACCAGCCGTTTGTCCTCATTTGCAGAAAGGGTTAGAAACCCTTAGATTTCATGCCATCAAGCGTAACAGTATGCATACTATGATGTCCAATGTGGGTGTCTGAACTGaaatctgaactctgaactctgaaggctGTTGTTTCCATCAGGGTGCATTGGTTCAGCAGAGATCGGTGATCTATGTTTTCATATTTGGTCACGTTCTACCGGTCTTTTTCGATGGAAATGAAGgatCTGCAGGGAAAATTATTCAGATAGTGGAACAGGTTCAAGTAGCCATTTGAAACTCAACACAACTT…
>MSTRG.12698.3
AAAAAATCCCCAAATACCCCTCTTTTCTTCCGCtgcttcttccttctcttttcttccgcCGCTTCTTCTCGCTTCTTCTTCTCGCCCTCGTcgcccatctcgccgccgccgccacctccctcctctctcccccgctcgccgccgccgctctcccccgccgctcgccaccgccgccgccacctccctcctctctaccgtcgctctcttctcttctctcgcgtcttctcgtctcctccgcctcctctctcgtccCCGATGCCAGGAGGCATCCCCGCCCCACCCTGCCGCCAGCATCGAAGCGGCGGCATCGACagcgcgcggcgagcggcgagcggcgcacgGCTATCcctccgcccgtcgccgcctctctccctccgcaAGGCGgatggcgggcggcgg…
>MSTRG.28818.1
GGGAtagcggcggtctgaccgcaggtattcgggtggtctgaccggcgagGCTTCggcagtctgaccggcggcaaGTGGGTGGTTCGACCAGCGGCGACAGGGCTTCGTCATCGACTTCTTTTGAGGGAATCGGTTACTATAGTTCCTTCAAACTCTTGCAATCGTTTTTCGATGACATGGCACCACGTGGCACACCTGGTTGACAAGTCAAAATAACAAAAGATATGTAGGATGCGAGCGAGAGGAAAAGGAAGCAAGGATGCTACATGTGGTTTCTTGCATTTTcgttattttgttttggtttatTATTGACAGGGACAATGGTGTCATCACAGCTCATCTAAGTAAGCTCCATGTAGACACAATgcc
>MSTRG.26419.12
CTTCTCTCTGGCTTCTCTGCTGGGAACGAGTCGAACTCGCGTGCGTTCGATCAGTCACTTGTCACCAGCGCCCGCATTTCCGTCGCGATGACTCCACCTCCGCCCCTGCTCTGGTCAACGACTCTCCTCCCCTGACGTCACTTTGATCCCCTTCACAAGCCTGAGCAACCCATGTGAAGGACGACGCCTCCTGGTGCATCGCCTCCAAGCCATCAACTGCGGCCAGTATACTGGAGGTGATGAGGAGTCTAGAGGACAGCACCTACTTTTGGTTCGACTGGATGACGCAATTAGCCAAACAATAGCAATGGCAGGGATGCAAGCCATGACAGCCACGCATGGAGGTTTAATGGACTAATGATATTTGTATTAGAATTATTCAAAAGAGTAAATCTCTTG…
>MSTRG.24512.1
GAGCAACGTGCTTTGGTATCTCATCAAGCAGGCATTGGGATAAGCACATATCAAGCTGGAGCAAATGATCTTAAGATGACAGTTTTCAGTACATAAGTATCTTCAGTATCTCGATTAATTGGTCGATCTACTCTGCTCACTCATCTCCTAAAGAGTGCACAAGTATTGAGGAATATTTACTTTGGCATTCAAGATGGGTTCCATTGCCCAG
>MSTRG.30620.3
GTCCGTAGTTGATAGCTCATGCCTCATTGCTCATAGGCTTGTGGCTCAAGCTCAGGTTGccaatttgtgatttgtgaatgaatGCGAATAAGTTTTTGCCAATTTGTGGTTTGTGAATGAATGCGAATAAGTTTCTGCTGTCATGGAATGTTTTGGTTTTGGTATTGGCCTATTGGGTAAGACATGAATAGGAATGGGGAAGTAGTAATTTTGTTAAGTGTTGTTTGGATAAATTGGAACACAGCTGATGCACTTGACAAACTTGGGGAATGTACCTTGTGCACACCATGAAGCTCAAGAGAAATATAACTCAATTTGTACTGGTGTGGGGCTATAACTGATGCTCTTGATAGACATGAATTTAGTCAATTATTGTTGTTGAGGGATACTATTTCTACA…
>MSTRG.5047.3
GGAAAATTTCCTCGGCGGCGCAACGAAGACGCGACGGagggggcggcgcgcggcgcgacctGGAGGCGATGGCGACAGCGACGGGAAGGctctctcctccggccgccacctTCTCTCCGGTGATGAACCTGATGAAAGAATGTTTTTTGAGagatggGAACACTGCAGCTGGTGACTGAAGCTCATGGTGGCATTAGCGCTAAGCTTAAACACTTGCATTCAATTTGTAGTTTAGCTCCTAGCTGGCTACTTCTATTTATTCTAAAAAAACAACTGAACTGTAACCATTTTGATTACTTTGTGACACTTTCATGTATGCATTTGTGAACGTACAGCATGCATGTGTGTTTTCCCTGTACTtaaacaatgttttttttaccGGATTTGATCTGAGAGAAT…
>MSTRG.18286.1
aaaaaatccacgccAAAAAGAAAATCGACGCCAAAAAAACCCTAGGCGCCGCCACCTCGTGCCCCCTTCCACCGCGCGCGCCTTTGTCGCCAtccaccgcccgcgccgccgcctcctccgccaaaTCCACCGCGTGCGCCCCCCGCCACCgcgcaccacctcctccgccaaATCCAGCGCCCCCCGCCTGCTCGCTCCTCTCCCACcacgcgccgcctccaccacgcAGCCCCCTCCGCCTCACCCacaccgccgcacgccgccgtcgactcCATCGGCCAGCCGCCGCTACTCCCTAACTCCGACTCCACTCaaaccctcccctcctccccacctctgACTCGACCTGCACGCTGGCTTCCGCTATCGGCTCCTCCGCCCAACGCCTTCCCATTGCCG…
>MSTRG.27726.1
CGACGCCCCGCCTCCTTCCCTCCTGGTCGCTGACGCCGCCTCACTGgctccccgccaccgccacctcccatTCGCCGTCCGTAGCGTGCTCTGCCTCCGGCCTGCCTTTTCCCCACCCCAACTCTTCCTGTTCAGTTCTTCCTCACAACCGCCGCTGCCTCTTCGTCTCCATCACCAGCGCTACGGCGCTACCTCCTCACCTCCCCACCGACGCCCCATCACCATCTCTGTCGCTTCCGTACACCTAACCTGCGTTGGCTCGCCGCATCCGCCTGTAGTCCCTATGCTGCCCTGAAAAGAGAATAACGAACAGCATACGCATAGCTACAGTGGGGAGGGGATAGATCGGGATGGAGGGCCATGCCTGTTGGATCCATCACCGGAGCTGTCTCCAATCTC…
>MSTRG.30701.1
TGTTATTGTTGCTGTCACCCCCATGTGCACACGGCTCTCTGCCCCTAGCATCTTGGGATGACACACAACCTTCAATTTCAATATGTTCAGATGTCCTCTTCTGGGCCTTCATAGCCACCGGTACACCATCTCTTATAATTCTCATGCTTTGTCTTGTTGCAACCGCTGGATCAGTcgatttcttctttttccttctcttcttgtctgactgaGTGAATCCATCTTCAGCAGCATTGGGCTCACCATTCCTTGCAATAGCTTCTAGCTGTCTGATATCCTTTTCCATCAAGTCCTGTAAAGTACATTCAGATCCCTCCTCCAAGATCTGAGTGCCACCTTTGTCTTACCCATCTCAGTTTTCCCCATCTCCTCAACCCTTGTGAGACTCTGTCGGGCTAG…
>MSTRG.18754.1
AAAACCTGTCTTGCGGCGCCCATTTTAATTTCGTTTATTCCCTGTTAATTTTTCCTCAATTGCTGTAGGATTCCCGATAGGTAGCCACCTAGCCCAAAATTCGCTCGAAATCCTGTGGATCCCCGGTTCATTTGGCGCCGGGATCTGACAGCGTGGCATGTGGCAGCCGCGGCCAAGCTCAGTGCCGGTTGCCTGGTTCCCCATAGGCGCGATCGACGGAGGCCGagagatgcagcagcagcagcagatgcgCAACCTTGTCCTTCCACAGGTGTACCTTCATCTATAGAACATGGAGAAAATTTTCACTGGTTATCAGTATTTTTGCCTGGCAACCCATGCCTCTCCTGCCTCCCCTCaaggaaaatgagaaaaaaacaGCACATGCATAGAGAAGCT…
>MSTRG.30157.1
CTGCCCTTCATTTCTTCCCGATCTGTCCCGTCCCGTCCCGTCCCGTCCCGAACCTGCGGCCCGCCGCGAGAGCGCTccacgccgcgcgccgtcgctgcCTGCACAGACGTCCGTAGATGCCAGCGGGGCGGCCCGCCGGATGTGGAGCAAGGCGGCGCaagcggccatggcggcggccacACATGCTCGTCGGCCCCGCCGTCCCCTCCACCACCTCACATAATTTCCGTCCACACCTTTCGAGGCTGTGCATTGGGTCGGCGACAGTAGCGAGAGCTGGCGGCCATGGATGAGATGAGAGTGGGACGAGCAGCCGTGGCCGCGGCTGCGGAGTCGCTTTTGGAGGCTACGTCGGCGAGCCGTGCTCTCGACTCTGTCAAAGACCCCCGCATCTCCCCG…
>MSTRG.17111.1
AAAGAGCTGTATAATCAAAGTACACTTTATACTCCACtacaagagaagaagaagaagaaggaatgaAGGGAAACGACTATATATATTTATAATACGTACATGTCGCGTATAGTGCTGGAGTAGTAGCGTGTGACATGCAGCTCGGTGctactcgccgtcgccggcggcggcggcggcggcgctccggcgccAGATGTCTTCGAGCTCGGTGGCGAAGAGCTTCTCCTGGCCGACGATGATGGTGATGTGGTCCTTGTGGTCGTAGACGGTGACGC
>MSTRG.17049.3
taaacttagaaggataatctgggtaactagacaaggataaatctcccaacctacggaaggataagtctgtgtcctacacaaggataaatctagtaacttagaaggataagtggGAGTCCTCCTGAAAGATAATCGTAGTAAATTTCCAACTATGACGAAGAAGGATAATTCGGGCCACTGCAGAAGGCTAAATCTAATAATCTACGCAAGGATAAGTCTGTGTGCTAGGAAAGGAATAAGTGGGAGTCCTACAGAAGGATAAGTTGGAGTCGTACAGAAGGATAATTTCAATGACTGCAGAAGGATAAATATAGTAATCTTCCAACTCTGTCGACGAAGGATAATTCGGGTCACTAAGGAAGGATAAATCTTCCAACCAACCCAAGGATAAGTCTGTGT…
>MSTRG.15800.1
CCTCTCTCCCCTCATCCTcgctcctctctctttcctctcccctctccggcCACGTTTGGATCTACGGAGGCCAGGTGCGCGGAGGCGAGGCGCACCGAGGCGGTTGGGCCCGGGTGGACAGTGAGCGCCGTCAGCTTGGAGCTCGCCGCCCACCCAGGATTGAGGATGACATggggggcccacgtgggtcccaccattttatTATTATCATTTGTGCGAAACTGATATGTGgtcccacgggttttattatttttctggatcaatttgccacgtaagcaccatGTCAGATCAAGACCGAGTTAAACTAGCCACATACGCGCCACGTCAACCAAAATCGCCatcaaaaccgtcgagggacctttttcaccggttttaatagttgataGACCTATTATATCT…
>MSTRG.6656.1
GGATGCTTATGGTAGTACTTGGTCCTATAACAATTCCCTGACGGTTTCTGTGGACAGTAGTCGTAGTGGACCACTGATGCTTCCAGCCCTCCAGTCACTGTGAAGTATGCAGTGCAGAATCCGAATCCTGGGCATCTGAACTTTAGTTCTCTCTGCCAGACTGCCACATTTCATCAGATCAGAAAAATGTGAGAAAAATCCTAGCTACAATGAccaagcgacggcgacgtcgcgtGGTGGTGTTCAACCGTGTAGCGCCATTTCACTTCAGTTTCCC
>MSTRG.10516.1
tgttgaagagaagcccttgtcggtacgcttgcgtatcccacaagatgatcggagtgcggtcttgttctaggtctcgttccccagtcgactgcctgtggcatgttaaccgggcccttatattattttgtcttctgctgttgttctctgatagttgttggcctacctggccctaatgtaagtatttaactcttttagtctaaattcattcgtgatatgttgtgatccaactatgtatgtgtgtaccaactactgatccagggattggtacggataaacacagaagatttccg
>MSTRG.1824.4
GCAAGTCCTATTCAATTCCTCCTTCGATCATGTTGAATCCTATATTTTCGCAAGTGCTTTACTATTTTATAAATTGCATGCGATGTTTTATAAAAAATGGGGTATTGGTAGAAATGACCTAATTGCTGCATTACCTACCTTGATATATTGATTATCATTACTGTTGAAGCCCTAGGCTGAGTATATATGTGTGCTGTACAAGCACATTGTGGGTATATTCGAGCTACTACTATAGctacttgcttagccatgcttagaaaattTCCGATGGTTATATATGACATGATAATCATTCTTTACAAATGGGATATTTTTACACAAGAGTTGTTCTGTTGTTTATGAAAATTGGAAACTGAAAATAATGATTTTAgacttgggcggcaagtggtgtgcatatgg…
>MSTRG.819.1
GCCCATTACTAGGTGAAAGAAGCGGAGgtcccgcggcggcgcggcgacggtggccgtttcgacggaggcggcggtggcgccgcatCCGGTCTCCTCGCCGGCCGTCGCGTCGGCCGATTGGTCGGTGCAAGGCGACGGTCTTCGTGGGGGGTGGTTGGGGGTGGGGTTTCCTCGGGGGGAGGGGGATCGGAGGTCTCCTGCTCTCCTTCCGCCGCCATCGTGGTGGAGCGCGAACCAGGTCTTTTGCATGGTGAAATAACCCCTTCCATGGTTAAATTGTACTCTCAAGAATGTTAAACTTGGGTCAAGGAGGCTAACAAGTTTGATCCCCAGAAGATATGAACTATGGTGATGGTGTGTTGACTGCTTATTATTTACTAACTAGACGTCCTTCAAGAA…
>MSTRG.10607.1
TAACAATCTGTTTATAATTGGATAGAAGACACTGATGCATCAATACATTTTTTTtttcaatagagAGTGTGGTCAACAATGCTGTCTCCATCTGTCACAGGCATCGGACAAATCTCGCCCGATTTACTTTTCTGCTACGATAGCACTGAGGCCgtttttagatttaatttttttttaaaaaatatcacattaaatatttgacacatgtatgaagtattagaTATGAacgaaaaaaccaattacatagtttacatataaattatgagacgaatctttta
>MSTRG.5354.1
cggagccccgtcgccgccgtcgaccgaagccgtgccgccgctagacctcgtcgccggccgtcgtcgttcgtcgtttggttcgaggcttgtcgtttccgtcgttgcgaaggttcgtgagtgcgccggaagtattcgagaagattaattgaagaccgattattgcaaggcaagtcacacagatcctaaacacaatcctttgagcatgttgatcctatatttaaattctctatttatttcaactgtgcatttattttcgaatgtcaccgggtggtgtgaacctattcctttgttatggccagtttgcattgattaccctattccttgataccttgggttattataacttgactagttgggctttatatattggttcagctagatattagttatgattgctta…
>MSTRG.25395.13
aaaaaaagaaaagaagaaaaaactccCGTCTCGTCTCCGCTCCAGCGAGTTCGCCCACCGCCTGCGCCGATTTCCATCTCCCGAGCGAGCAGAGCAGGAGCAGGAACAGGGGCGCCGTCGTCCTGCTGCTTCAGCCACATCCCGGTTGTTGTGTCTCGGTATCAGTAGTGATGGGGAAGAATGTGAAGGTGAAGGCCAAGAACCTTGGGATTCAGCTTTCCGAATGGGCGGTTTAACGGCTCTCAAATCacataattatttttagttCAGAAACAGAAATGTTTGAAGTACAGGTATTAGCCTAGTTGAGCAATTATTTTGAACAGCATCCTATGATATTGATGCTGTTGCTAACAAAATTGTCGTTAGCGAAAGTTCATATCTGGCAAACCAACCATT…
>MSTRG.28388.1
GCTGAGAAGCCCTTTCTTATGCAAGACCATGCAAGTGACAGATGAAGAAAATAAGGATGGGTTCTATCAAAGCCACCTTCTCATGATATGCCAGTTGGTAGGAGTTAGGTAAATATATCCCTGTAAAAGCTCAGAAGAGGACTACTTGGTCTAGGTGGCACTGTTGTAAGCAAGACTGGAACAACGGAGCTAAGGTCAGGAAAAGACACAGAAAGTCAAAATTACCACCAAGAATCCAGAATTAGTTGGTGAAATTCATGTACAGAGTCAAAGGGCTATCGCCCTCGTACATGAAAGCTGAGGACAAAGTGAAGGAGATTACTCTCAAAATTGATATAGAAAGTTCCTGAATGATGCAAGTTACTGAGGTAAGATTTTGAGAAATCGTCCTTGCTTTTC…
>MSTRG.24256.1
gagaaaatttgtgtggggaagaaagaatatatagaaatttagttgatttgctaaagaaggttttataaaatagttgagaaggaaaactatagtgaaagttaatcttgaatactagaaaacaaactaaaatgaaaattaaaagaagtaaaacacatttaaaactttagaaatagtaaataagaattatttggtgtaatattttatgatttttgtatgaataaagatatgtcattattgtatgactgttgaaacagtttgtaattatcttataattattgtattactgtcattattgtaagaataattattt
>MSTRG.27726.2
CGACGCCCCGCCTCCTTCCCTCCTGGTCGCTGACGCCGCCTCACTGgctccccgccaccgccacctcccatTCGCCGTCCGTAGCGTGCTCTGCCTCCGGCCTGCCTTTTCCCCACCCCAACTCTTCCTGTTCAGTTCTTCCTCACAACCGCCGCTGCCTCTTCGTCTCCATCACCAGCGCTACGGCGCTACCTCCTCACCTCCCCACCGACGCCCCATCACCATCTCTGTCGCTTCCGTACACCTAACCTGCGTTGGCTCGCCGCATCCGCCTGTAGTCCCTATGCTGCCCTGAAAAGAGAATAACGAACAGCATACGCATAGCTACAGTGGGGAGGGGATAGATCGGGATGGAGGGCCATGCCTGTTGGATCCATCACCGGAGCTGTCTCCAATCTC…
>MSTRG.18808.1
ctttttcttcaaacttccaaattttccatcaaatcaaaactttcctacacacacaaacttccaacttttccgtcacatcgttccaatttcaaccaaacttttaattttggtgtgaactaaacacagcctttctatgatgttttttaataaaatctaGCAAAGCATGACACCCAAAAAGAGTTCAAGGAGTTCAAGGGTCTGTAGCAAGTTTTCAAGCaagcaagtttaatactatagccaactactggctccaaatcat
>MSTRG.26513.1
AGGCGAGCACACAAGCGAACACTACAATGGCTATGTCCATAGAACATTTCTTGCAGGAAAAAGACATCTTGATCAAATAttgcaactttgcaagaaaAGAAGTGCATATACAGAAATACCATGTCCAGGGCaagtgtgattaattaagctaAACACCGAAGtacagatttttttaaaaaaattgtgtatgATTCATATTTCTGCAACATGTGTTTCGAAGCTATAACCTCGCAGGCATCGTGATCAAATGTACCAAGAAAGTATGTGCAAATATGGAAATACCATGTCCAGGCTTCCTCCTCTAGCCCAAGCCATTGCTGCAAAGtgaaaggaggaggaagagaggtgcTGCCAAAATTTTCTGTGAAAATATTTTGGTGATATGATACAAATCGAAGG…
>MSTRG.19362.2
GCCAAACGGTCAGGCCGGTCCAATCTGCTCGCCTCGTGTAGTCGTCttcattctgttttttttttactatataaaTTTCATGcgtaatcatttttttttcctaaaagtaTATAGGAAAAATATTATTGGTACCTAATTCAGAAACTTTGAAGCAATTAGAAGTCCGACTCTCATCTGAAATGAGCATGAGTttttttaaatgattttttatactatgc
>MSTRG.9090.1
CAGGAATTAGGATCGCTCGGTATGGCATCCGACGTACCAGGACATGCTATTGCTAGAGGAATGAATTCCTTCCCTTTGGGTTATTAAAAGCAGATTCAACTGCTCATCCAAGTTGACGAACTGAATTctgaagaaaaggggaaaagttGATGAAGAACGGGTCGCTGTCGTTCTCCAACGCACTTGCCGAAATGCCAAACGGAAAAACTAACAT
>MSTRG.1177.1
GTAGTGTGTCGCCGGCttgcgtccgccgccgccgcctgaccgAAAGCGACGCAGCCATGGCCGGAGCTGCTGCcgatcgccgccgcgctcccctcccctttccccacattccggcggccggcgcggccggcgggccCACTTCTCGCTCTCGTTGCAGATACACCTAATATTACAGTACCTCCAAGCAGCCACATCATATGGTCATCTTTACCAGTTCTTGTTTGACATTCCTTCTTTAAACATGCAGGATCTTTCCTGTTTGGCCCATACCAAATCGAGCAGTCCTTTTCCATGCCTGTATTCAAGTGGGACGTGATCAGCTAGCTCCAGATTCTCCTTAGCAAAAggtgaagaaagaaaagaaaaggtgaaggaaa
>MSTRG.8566.3
CAGATCgttgccgcgccgccctccgccgtcatcgcctcCCTCACGCACCGcaccttcgtcgtcgtcgcatcgctcccgcgccgccccTCTGTGATTCCTCCCCTCCGCGCGGCCCTCTCCCGCTCTCCGCGTCACCCCTCTCCGCTCGAGCCCATCCCGCCGCCAGTTCATCGTCGCACGCCGCATCACTCGGATCAATGTCGCCGTCGCACGCCTTCATCTGCACATCGCCCAGATCGGCACTCGCCCTCACCGCATACGCTCGTCCTCGGACAGATGggcaccaccgccgtcgccgtcgcgctcatTCCTCCCCGTCCAACCCGCGGGCCTCGCCACAGCCAACCCTGCCCACGAGGTAAAACAGCAATGCTTACCCTTGGTACTTTCTTTGATCAG…
>MSTRG.11741.1
gaatcatactcggaccatagttgagggagtaaagtatactttttccttgaTTTATTGATCAACGACATGGGCCATTGGAAGCCCATGATCTTCTTGAGTCATGCCGTAATCCACATGAATCTTCTGAAACCCATCGATCGGGAGGAAGCGATTGGGATAACAACAGGCAGTTATCGTAGAGAACAGATGGAGATCGTGACTTCACGAATGAAAGGAGATGGGACTTCGTTGGCGACGACAAACGCCGCAGTCGATCGACCATGATCCTAATCGGCCGGCTAATCGTGAGCAGAACGAATGGAGCGATCAGAAAGCATGGATAGGACATGCGAGCTAGCAGCGGCCAGCAACAGCAAGCCTACAGAACAAGGTGCAAATTAGTCCAATATAAGGTGCAGA…
>MSTRG.9657.1
GGGGGGCGTAGCCCCCATGTGGGTCCCGATGatGATGATTGTCACTTTGGCGGTGCTGGTGCTGCACTGAAGACCcattagggcacccacaatggttatctataggctctctataagatatccatgtcagcatattttcctacttagaagagattaaatgaagagagagagcaaagctatctactaacctggagatagtctatagagaaaaacgagacaatgtattagagagctatagatacccatgtagacatactattgagatggtttactattaatctagtctattgctgagatgtacatgttttatagatagcacattactttaccattgcgggtgctcttaggcCCACAACcatgtctcaaaataagttaattTTGCACTAATCAC
>MSTRG.30221.1
CGGCCTCGCACTCCTCTctcacgcgcgccgcctcgccctcctcgGCTATTCCTCCCCTCGCTTTGTGCCATCGTCGCCTCACCCTCCTCCTATTGTCGTtgcgctggcgccgccctccttgCCAGTGGATCTAGCCATCCGGAGGAAGGAAGGGTCACGAGGCCATCAAGCCATCGCTGCCCTCTTCTCCCCTCTCATCTCCAGACCACTaccgccttcctcttcctctccctatCCTCGGTGAGCTACAGATCCGGTTTGGGGTCATTGGAATCGATGGTCTCGGCCTCCCCACTGGTGGATCCGATCACTGGAGTCATCGGTGAGCTACAGATCCGGTTTGGGGGTCAGCGGAATCGATGGTCTCGGCCTCCCCACTGGTTGATCCGATCACTGGAG…
>MSTRG.24109.2
CAAGTGTTGGATTGTTCACCCACCAATAGGGAACGTGAGCTGGGTTTAGACCGTCGTGAGACAGGTTAGTTTTACCCTACTGATGACCGTGCCGCGATAGTAATTCAACCTAGTACGAGAGGAACCGTTGATTCACACAATTGGTCATCGCGCTTGGTTGAAAAGCCAGTGGCGCGAAGCTACCGTGTGCCGGATTATGACTGAACGCCTCTAAGTCAGAATCCAAGCTAGCAAGCGGCGcctgcgcccgccgcccgccccgacCCACGTTAGGGGCGCAAGCCCCCAAGGGCCCGTGCCACCGGCCAAGCCGGCCCGGCCGACGCGCCGCGGCCGGCCGCCTCGAAGCTCCCTTCCCAACGGGCGGCGGGCTGAATCCTTTGCAGACGACTTAAATAC…
>MSTRG.19972.1
AGACGATCCGATGGTGCAGCATATTCTTGCTTCTTGAATAGTAGTAGTTAAGTTGCCAAGTGGCTGTCATCTTTGTACTTGTCTGTATCTTCCACTGAAGATCAAAGTGCGTTATATCTTTTGTTTGTCTTGTCCAGGTAATGTCCATGGCATGCCATGAAATGGATGCTGTCTCTAGAAGCTAGAACAGAAGATCATGCGTGGCTTTACTGTACAAAAAGTTCTGATGATTGCAGCATCTCTTCCATGCCTGAGTGCCGCCGGAGAGATGCTCATGTCAGGCAGCATCACTTACAAGCATAGAACTCACCTACAGATTTAT
>MSTRG.11819.15
GTACAGATACTAACTTGCAACAAATGTTCTTACCGTGTTGCTGCTACAGTTAAATCAACTGCTAAATGCAAACCCTTGAATTAGTCTAGGCGCTTATTAGGAACACCATctgattctttttcttttgtaaaaaaGGAAATACTCCCCACATCAATAAGAAGAGTACAGTGGTGAAATACAAATCAGAAATGTTCCTGATTTTGTGTAAAAAGAAATTGTCTCAGCCATGATACAATATTTCCTAGTGAAATTGGTCCTGTTTACATGTTTAGCTATGTGAATGAATGCTACTAAACCAGTATGGAAACtataatcttttttttcctcatttGAGGTGAGTGTGCTTTTCTCTAGGTTTACTTGCCAATAAAGGCGGGTACCTTTGCCAGTATGCTTGAT…
>MSTRG.24124.1
CCTAATCCCCTTTCAGCTCCGCAAGATCGCATATCACCGCCTAAGCCCATTGCCCTCTTACAGGGAAGATCATTGCTCAATTTCATTTCATTTGTCAAGGTTGGAATTGCTGCGGGATAAGTGAAGCCTCGACACGACGCACCCTCGTCTCATTCCTCAGTTTACAGAGTCCAGTTCCAAAAAGGTATAATATACCTCTCTTCCCCCAAGCCCCCCAAGGAAC
>MSTRG.27274.2
ATGTCACTGGCCCTTGCTCCTTGTGTCTATACATACCCGTGCTCTTTGCCCATAGCTTCTTGCAAGGGAAGAATATCAGAGGATGAGAActagatagatagagagagagaggaggggaaaggaaaATAGATAGTATGAAGCTATTTGCTTCTGAGTGGAATGTTGTCTGGTTCAAGGTCTCATGCACCTTGCGGTTTTGAGGATGATTTGTGCAAGGTTTTTCATTCCTCTCATCCGTGGGATCTCGGACCAGGCTTCATTCCCCTCAGAGATAGCTTCAAAACATTAGATCTATAGTTCTCGCTATTATTTCTTCACTTTCTTCCCTCTATTATTGAGGATTTCATTTTTCATGTGATGTTTGTTTCGGTTTATTTTTGTTGGTTTGTTGAGAACCGA…
>MSTRG.26198.9
CCTAATCACCTAATGCCCAAACCCTAGACCACGGGAGCAGAGCGGCAggcgcggcgtgcggcgcggtGTGTTGCGGCAGGCGCGGcgtgcggcgccggcgcggccgcgcgaCTCGTGGGGCGGCAGGCGGCTGCCGGCTGCCGGCTGGGCGCACCGGACCTGACCGGCGCAGGGCGGCAGGCCCCACGAGCAGGTCCGCCATCCGCGGCGCGTCGCGGCTCAGGCCACTGCCGACGGGCAGGGCCGTAGCCCCCAGTGCAGCAACGCGTCATCTCGCCATCTCTTTGTCAGTAGTTCCAATGCCGCTAATCATTATTTGCTACGGATTTAAATTGTGTTAGTGTGACTTGATCAATAGAGCTATAAGGTCACCCTGGTACTGTTAGGCATTTAGGCCGG…
>MSTRG.20256.1
AATCTTTTTAACtgtacaaatatttttttggtaGGCCAAGGAATGCCATGAATATATTATGCTTAGAATTCTTATCTGTAATAAGCGATTTTTCTCCTGTCCTTGTACCTACTTACTGTTTGAGAAGTAAAAGAATTAAACCGGTTGAAGCTTTTTCTATGTCCTTAGGGTACCTGCAGACTTGATTCGACTATTGTGGTTGAACAAAAGTTTGGTTCAGTAGCTACAATGTTTCACTTCGATTGTATGGcccacataaaaaaaattctctcaaTCACATGCATCCATTTTTTAGTCGCTAAGTTCGACTCATATTTTTTGTCGATTTTTTGCTCTGAGACATATCAGTTGATTGTCGCAATATGTTGTCTTCGGTCTTTTAGAGTACAGTTCCATTTT…
>MSTRG.4770.2
TGCAAGAGAGCTAATCTCCTATATGGTCTTAGCTACCGGGATCTATACCCTGCAACTGTCATCAGCTGGGCATGAAGAACAGCAGGCGGCCAGCTATATTTATTTCAGCTTAATTCTCAAAGGGTATATATACTTTGGTGAAGATCGATCGGTGCATGGTTGATTAGAGAGCCAACTGAATGGGATTTCGCTCAGTTTGATCCTCATCACAGTAGGTGCTTAATTGTTTGTTTTTCATGGGAtgaaggagggagtatgaaaAGCTGGCTTGCTTAATTGTGCACCATGCAGATCAAGAGCAGGGAATGCAAGAAAATGCAGCATATGGTATGTAAAATGCACGATGCTGGTGAGTAATGTTTTAATGCCCCTTATTTGTTACtttggttaattaatttc…
>MSTRG.30424.1
CGTACGCCTCCCACACCGAGCGCCGTCTCCGCTTCTCCTATACCGAGCGGCCGCAATCCCCCTCCAGATCCagccctccgccggcgccgtccaTCCATCAGCCTCGCCCTTCTCCTCCGCGCCGTCATTCGCTGTCgaggccgccgccttccccaaTCCTAGACCTATTGGCCCGGATAGGGGAtctcgccgccatcgtcgtatctcgccgtcgccgcaacCTACAAGCCACGGAATCTGAAATTATTTGTATACATGTGCATTCTCATGCTGTTGGAGATGCATGTGTGTGGCGGCGGCTGCCTGTGGGTGGCACATGCATGTGGCGTCGTGGTCAGTAGAGCGTCAACCCCCGCGGAGGCTATGAGTGGCGTAGgtgtgcggcgcggcggcgagtgg…
>MSTRG.20119.20
cccccccccccccccccccccacatccGTGCCTCACTACTGCCGCGCTTTCCCCCACTGCGGGTTCCCCTCGCGCGCGTTCGCGCTTCACCACCGCCGTGCCTTCCCCGCTGCCTCCTCaactcctcgccgccaccggttCCCTACTCCGTCTGCAACCGCCACCATCGGAGCCGTGGATCCATCGCTGCCTTCAACTCCACTTGCGATCCGGCGTGACGACAGGAGTGCAGCTGCGACTACTGGGCTTCCATGGTTCTGCTCAAGATTAAGCCAGTTGGGGATTTTACTTTAATAGGGGAACCCGGTCTAGCTCACCCACCCAACGAATTTTAGACTAACGCCTAGAGGCCACGTTGTTAGCAATGACAGTGGCCGTTGGGGGTTAATTAGCACCGCC…
>MSTRG.24625.2
ATCCACGCTCCTCCTCTCATCTCGTATCGCCGCGCTCCTCCTTTCGCTCGCCTGCTCTCTCCTTTCGCTCCTCCTTTCCTCTTTCTCgtatcgccgccgccaccccacatccgccgccctcgctgccccaaccccacctccgccgccctcgccgcccgacctcgggaTTCATCACCCGCCTCCACCAACTTCGTCACCTCCCCGGTGCCGACTTCGTCCCTCCCCTCACCATCGCCGGAACCCTAACCACCGCCCCCTCGCACCGCCCGACACCCGTCGACTAGCTTCACCGCCGACGTCATCCCTCCCCTCGCCATCGTCGGATGACACGCCtacaccccgccgccgccgccctcgctgcccCGACGTCATCCCTCCCCTGACCTTCGCCGCCCGCCG…
>MSTRG.9852.1
GATAGAGTGGAAAAAACATATGTTCCATCAATCGCCATCCATGTATCTTACAAACCTTTTCCCTGACGATGTCCCTTAGACAACAGAAACTTCTCCTCCTCACCAAAGCATAAGTGGTGTTGAAATCGAATATGCTCCAGGACTCCTCCCCAATGGTGGTGGACTAACACCTCCAGTCATCGGCTATAATGCCCCCAAGACCTCCACACTGCTACATGGTCTATCTCGTAAtattcccaagcaaagcaatctctataCTCCTTCGAAAGCTCT
>MSTRG.21064.1
atgtttggacgctaatttagagtattaaacatggactaataaaaaaactaatttcataaatgagagctaatccgcgagacgaattttttaagcctaattaatccataattatcaaaagtttactgtagcatcacattgtcaaaatcatggcgtaattagactcaaaagattcgtctcgcgaattagtccaaacatccgatgtgacagggacttagAATAAGT
>MSTRG.20608.2
catcaCGCCGCCCTCCCATCTACACATCGCGCAGCCCCACCCCTCTCCTCGCGCCGCCCCCGATCTTTGCCGGGcgcccgcctccgcgccgctACATCACCATCGCCCGGAGTTGCCAGGGTCGTCGTCCTCCGATCTCCTTCGCCCGAGCCGATCTCTCCACCGATTTGCTCCGCTCGTGCCGATCTCTCCCGTCCGCGTCGGCAGTGACGGCCGCCTCGCCGATCTCCTCCGTGCCACCGTCGGTACTCCCTCACCAATCTGCTCCGCCCGCGCCGATCTCTCCCATCCGCGTCGCCAGCGAGGGCCACCCCACCAATCTCCTCCGTGCCACCTCTGGAACACCCGCGCccgcgtcgccgacgacctAGAATTAAGTAGTAGTTGCTAGCTCTGGTT…
>MSTRG.7984.1
CACGAACGCAGCTCTACCGCCGCGCACGAGAAATAGCGAAGGTCACGCGCATGAGCTGAGCCCTCTCGCATGTCAGTGTCACAAAgATTTCCTCCTGGTCAATACTGAAGATGTCGCAAGAAAGGGCAGAAAAGCTACGTTGGGGCATCATGCTACTAATCAAGGTAGCAGATGAGGTCTAATTATCAAGATTTGGATGGAGACCAGGGGCTAGATGGCTGGAATGATGGATGGAGCCCGAAGGCAG
>MSTRG.27398.1
GGATTTGTCGATCGCGGATGATGGAAACGTTGATGAGCGGCTGGGATGTCATGGTGAGGAATTGAGGATACACTCATACACGCCATTTgGCGATGCTTAATATAAAGATGGTGATCTGCTACCGGGATTTTAGCCAGATGTGTCCGCGGCGTTGATGCGGTACAATGATGTGGCGTGGAGTGCGGGAGGATGCAGGGGTTCAACGACAAACCGAGTGTTACGTGGAAAGGTAAAAGGTTGTAACAGAACGGTAAAATGACAAATGCCTTTCTAAGCTGGATGCACTAATTTGGTATGTTTCGTGTTCTAATTACATCGCGACATAAAATAGCCAGGTTTCGGATACGTTATCGTTGCTTTTAGGTACGATAAAACATTTATGTAAAGAGAAGAAATCAT…
>MSTRG.11270.2
CTAGatcgaagaggaggaggagcagttaATATATTCTATCTCCTCCCTggccttatctcttcctcctccatatctcttcctcttcctcctcctctcctttgaacttctctcctccttttcctctttctcctctacGAGCGCCGACGGGCGGAGGGccggcggggccacgcctcccggcggcggcgccccgcggcggcgggcaggcggccgACGGCCGGTTGGGCCACGCCCGGCGGCAGCGAGCGGccgtttttttttataatctgTGATtattgagatgtataattttgtgattcattggacATTTGTatagatctgagatgtataatctgtgatgtattttgtATTGTTTAGGATTTgggatgtatttgatttgtgtgtatgagtaactttaagatt…
>MSTRG.19857.5
cttttataatttttattcctacttgaattattatttattattttcttctaatttatgattttattttattttttgattccgtttttttaatatcgcttatttttaatttcgaattttagttatttttaaattgtatttctacttggactattttttttctttgtttaatGTGCGAATATTGGGAGAGAGAAAAGGCATGCATTGAGTTCAGTTGTGTTACGTTGCCTGGTCTCTGATCGATCCATGCagatggagttttttttttactgtagtGTCATTATCCTATTCATATTCTATTCTATCTCTTCCTTCCTAAATTTGTTAGTATTTTATTTCTACTTCTATAAATATAGCTAATATAGCTTGTATTTCGTATCCAACAATACCAATCAATCTATC…
>MSTRG.8698.3
CTTGCTTCCTCTGTTTCGCCTCTCCACCACCCACCGTAGCCAAGCAACCCTAGCCGctttccccatctcctcctcccagAACTAGAATTTCGCCACCCCGAATCCCTTCCATGGTAGGACTTCCGTTTGATTCCGGGTCGAATCCGTCGCCTCCGATGCCGGAACGGTGAGGTTTTCCCTCCCTTTATATGGACAACACGCGTTTGTTTTTTCTGTTGCGCAGGTTTCAGATCTTGGATGGACTTGCTCATCCTTCGGCGGCCATGGATCTATCGGcggaagctgctgctgctgctcgtccTCGCGTTCGGCGAGTCAGATCTGGAGCCGATCTGACCTCTTAGAGGTCCGGTTGGGGCATGCTCCGTACGAGCTGGCGTGGATGAAGCGGCGGGGCGA…
>MSTRG.25711.9
AGTTATGAAGGATTGGCTGGGTAGCGATGGAAGCCAGGCTATCTTGTCTGAAGCATTGTTTGGCATTGGGTCTCCCCTTGACATTACACTTCTCTACAAAGGTGTTACACTTCCTCACATAGGTGGTCACTCTGCAACGAAGTACCGTCTTGCCTCAGTGGTATGTACacaataaatcatttttttgtcCTGAATTGAACTGTCACTGGACTGAAAACAATAATTCGCAAAATAATTATTATGCACTAAGGTAATCCGGAAGAGACGGGGAACAATAAACCATTGTGCATTGATTGTTTTGCATACTTTTCAGGAGTTTTATGCAGCATTTCTATACATTGAGGTGCTATTTTGTTTCTTGACTAttggtggtgtttggattcTTTGAGATGTTTGGGT…
>MSTRG.1685.10
CTCCCGTCCCCACGCGATGACTACGCCCCCAAGCGCTACTCGCTCCCTCCTCCCATCCCCGCGCTACACCTCGCTCCGCGCTTCCTCGCTTCTTCCCGTCGTCGCGACCATGGTCTGCCCCCACCGGCACCGGGGTGGTTCCCCCTTTCCACTGGAGCCCTGCCTGGACTACCCCGACGGCGCCGGGGTGGTATGCCCTTTCCCTGGACTAGCTGCGGCACACGCCATTCTGGTCTGCGACTCTCCTCCTCTGAAGTCACTTTGATCCCCTTCACAAGCCTGAGCAACCCATGTGAAGGACGACGCCTCCGGCTACATCGCCTCCAAGCCGTCGACTGCGGCCGGTATACTGGAGGTGATGAGGAGACCAGAGGATAGGTTTGTGGTGATTTCTTCCCA…
>MSTRG.30148.1
gccaaacgtcttctccttctggatccttttttttcaactgaggttgattgattattgcaaggtgagcatatgacatactcagcaagccacacagcaaatatgcaagtgcacaaggataccaaaggatggcataatataggctcatttgcgtaagcagcatttagcaaaacatttaagagaagtaaaacagaggagtaattaatcagaaattttaatcaacactgaacaacacgcccatgctgctcaggcccaaccattctgaagcaaccatacccggctgtacagatctaatctccaaaccaggagctaagcaaattattaccagg
>MSTRG.23887.23
CTTCTCTTCCTCGCTCACTCCTCCCCGCGTCCTCGCAGGAGCGACTCCCCACTGCCTCCGCTcctccgcgtcctcgccggagcagccgcggccgtcctcctcgctcccgccgctacgccgtggccgtcctccttcttccccaccgccgcgccccGCTGCCGGCGCtacgccgcgtcctcgccggagccgccgccgtatCGTGCTTCTCCCACTCGGATCAGCCGCCGGAGCCGACTTCGGCCCCTTCTCCACCGCCGGAACTGAACTCGACCTCGGCCCCTATAGTACAAGTAAGTCCCAAAAATCCTGTGTATTTCCCTAATGTTCTCCGTACGTGTGGGAATTTTAATCTTCTTCCTTGTTGAGCATTGGCCTGTAGCATTTGGTAGTTGAAAAGAC…
>MSTRG.417.1
gtggactatactattaTTTGCTCTAACTAGTACTATTCGGCTTAACCCCGGCAAGGTGACGTACACAGTGATGGATGACCTCaccgtcgcgccgtcgtccaccgtctccgccatcgccgccctcgTGGCGCTTGGCGTGATGGACATCAGGGAATTGTAGGAGAAGACCGTCGAGGTCGGCTACTTACAGGTGATCGACTTAATTTTAGATATTTGCAATAGAGATTAATTTCTGATATACACTAGAAAATAACCGCGGCTTTGCCACGCCTTAGTATACATAGGCCAGCTCAATTACATGAACCCAGTACACTGTTAATTATGAAGCCTGGTAATTACGAATTGATCATAACtaaatttgtatatatataaaaaaggctACATAATCACAAAATTTTA…
>MSTRG.9608.9
CCCATCTCAGCCACCGAGCACTCCCTTCACTATCGTCGGCGCAGCGCCCTCGATCTCCACCAGCGCGCCAATGTCCGCGCCGCCGCAACACCCAAGCCAGCGACGCCACCGATCCGCGCCGCCGGAACACCCGCGCCTCTCGCTCTCGTCTGTGCCGCTCCCCCCACCCCCTGCGCCCGCCGTAAACCCCTAATCCTCCGCGCTCCCCTCGCCCTCCTCACGATCTCCTCCGCGCCACCTCCATTCTCCTGCCAGTAGCCAGCCTCAAGGCCCTGCGCTACCCAGCCGCCCGTCGTTGCCGCTCCTGCTACGTGGATCTGGCGGCGGGATTTGCAACGGGGACGGCGTCGCGCCCTGCTCGTGCTGGCACAGAGGTTGGGGAGAATAGGATGTAAAGGT…
>MSTRG.19430.44
cacTAATTAATAGTACatagtaataaaaaaagaatgtgCGGAAAAAAAGAATGTGCAATTTGTTAACAATAGTAGTGTAGTCATgggtattatatatattttccaTCCCTTGTACACATATATGCCCTTTAGGCCAACTCAATAGATCATCAATAGTAAATATCCCAAATCACTCCTAAAGTTAAGTAGTTAACACAATTACCATCGAAAAAACGAATGTGCAATTATGTTCTTTTCTTGAATGATTTGTTAATTGCTACATGTATCCTCTTTCTTGATTAAACATTAGAGAAAATTGGTGCCCCTGAATTTGTAAGAGTTCCAGATTAAATAGAGACTGTTAACAACGACAAATCGAACCTTCTAAGCAAAAAAGAAATGAACATAATGTCCCAGTTG…
>MSTRG.1120.2
ATAAAGTCATTAGCACAGAAGCTGGGTGATTTGCTCTCCTTTTCAATTGCTTCTTTTCCCTACAACTTTCTCACCAGTCGCTGTTAATTCCACCAATCAAAATTTTTTAAGGAGATAGTTGTTGCAACCTTCGCATCTCCCACACACATATCGGTACTGTTAGATAATGGTCCTAATCTCTTATACTAGTGAATAACTTTATGCCTATACGGTAGGGAGGGGGAAAGGCATGAGAATCTTGGATATATTTCCATTGGACAAGTTTTTTTGTGGAAAATGAAGTTAAAATTCATTGGGACCGAATAAAGTTGTAGCTTTTATATGACCAGTTCTTAAATCGTCCTTTTCTCCTTCTATTCCTGAAGTTGATGGTTGCTTGAGAGTTCAAATGTCCATGTG…
>MSTRG.11022.1
aaatttcacaaaactacagatactttgatcaaactatcacaaaactacagatttaagaatgtattacaaaactacacatttaaaaactattttatcacaaaactacaaattttataactttaaataaataatagtgcTATGATCTAAACTCTAGAATATGTAGTTCTTTGATAACTTAatcactaaatctgtagttttgtgatatggtgcattaaatctgtagttccgTGAAAAGTTTAacgctaaatctgtagttttgtgatacaca
>MSTRG.24631.1
gtgcaacccgtgtggtgtctagtggagtccgtttgtcggccactcgcctcggttgacacacgggatccgcttccgtcgacccatGGACCgactctgtgtactcggtctaccgcggtcctttaggttgacatgtggggtccgcatgtcaacggcgcagccttcctgtcttttccaggctagcgcttacacatgttttattgttgcaaagcttaattataataatccgcaaatctccatataacagcactaaacttcgg
>MSTRG.19043.2
CTCAACCAGGCCTAGTGAGTGACTGAGAATCCAAAGCAAATACTAGTCTCGAAGCCCACGAAGAGGCAAGCGGgcggcgtcgccttcttccccttctccgacgagccgcgccgccgcggcgtcgtatCCGAGGCAACCCCAGGCCAGATGGCGGGCGCTGGTCGTCGTGGGCggcgcgctccgccgccgcgtacgACGTACGGGGCCACGCGCGAAGACGCGACGCGACCACGGGCGCTCGAGAGGTCTGTAATGCACAATGAAGTGTAAGTGAAAGAGAGTTTAACGACAAGTTTTGAGAATATATTAGTCAGCTTTATACTGATTCATGTCTCAAAATTGCTAGAATTAAATATGTTGAAGATCGTATGGTGCTACCGTGATAGTTTTGTCAACTTG…
>MSTRG.15032.1
AGAAGATTTGCAAAGGAgcgagagcgagcgagcgagagagagagagaaagagagagaagagaaaagaagaagaaagaaaaggaagaaaaatagCTGTCTACTGCATGATTGTTTGATTGATCAAGTGAAGGCGACTCCGATTCTGAATTTCTCATCAAGTGTGCTTTTGCAAGTTGGCTACAtgaaatggatggatggatcgatcgatgatTGAGTTTGCAGGGAAGGTTCGGCAGTACAGATTGGTCAGAGTTGTTTCTGCAGAAATGGAAGACTTGTTCCGTTATGCGCCATGCACTGCAGATGTTTTGGTTTTTCTATGTCATTGCAGAATTGTTGAG
>MSTRG.19948.12
ggcaaatagttaaaatccCCCATTCTCTCCACCGCGTCATGGcctgcgacggcgccgccgttccccttTCATCTCGACCTCGGGCACGCAGCTCGCGTCACTCGCCGTCGTCGCTTCCCAGCGAGGCCATCCACGGCCACCGTCGCTTCTTCCCGGAGACCGCCGCCATCTCCCCACCCCCGCGTGACACCACTTCTTGCCCTCTCCATCTAGGGTTTTCTCGGGCCTCGAATCGCTAAAGCATGTTCCGCTGCCACGGAGGACAGGGATGCCCCTGTGCTTCTATTATCTCCACCAAGGAGGCTGTTGCATTCCAGATCTCCCTGTCGGGCAAGCTCGGGAGGACGCTACATTGAGCCATGATGACTGCAATACTTCTAGGCCTTGAGAAGAGGATTT…
>MSTRG.14505.2
CCACGGCCCACCCAAGGCttcgtctccctcctcctctccccttcccatTTCGCCGATCCcacccacggcggcgccgccaccgccaccgccaccgcccaccggaCTTTGTGTAGAGAGCTCGAtgggaatccgcggcggcggaggagaccgGCCGGCTCATGGAGGGGAAGATGCAGGGCCAcgcgtggaggaggccggctcatgcttcttcttctccgtcGATGGGGACAGCACGTAATGGAGTTGGCATGATTGAATTACAGGATGTTCCTGCTCACTGAAACAAGTAAATGATGACATGAAAGGCCGAAAGCAGTGTGTTTCTACCCAGgattaattaattaattacaaagGAGCAGTTATGGATTATCTTACACTGGAAAAAGAAGTGGCCTAGTC…
>MSTRG.14579.1
agctctgataccacttgtcaGGTTTCCCTAAGTGATCGACAAACAAGCTGTGGAAAACACACGCGAACACGAGGAAACACGCTGAGTTTTGTGGTGCGATGAAGCTGCACCTTTTcggtttttttcttctccttttattATGCAAATAACAGACTTAGGATTCGATCCCACGTCCCGGTTCTTTCGCGTCCATCCCCGCGATCCGAGAGACGCGTTCACGTCCCGT
>MSTRG.28483.1
gtcctcctcctcaaaCTCGCCGCCGCTGCAATGGGGTctgcagccgcgccgccgcctccgtgccACGTCGTGGCGGTGCCGTACCGGGCGCGGCCACCGCCCGCTCTCAAACTTTTAGCGATTTTCCGTTTCATTGAAGCATCAAGACCCTGAAGCAAATCTAGCATACAGACGCTTTGCTCAACATTTTACAGATTTCAAGACTTTATTTGGCCATCACTGCGGAAACTGTACTTTTGAAATTTGGAGAGCAAGAATTCAAACACCGTGGGAACGGTGAGAGATTAGCTGTGCCAcggcatcattttttttttcagaaaacgCCTTTCGTTTccactaaggccttgtttagctGTGGAAAAATTTTAGGTTTGGttatcacatcagatatacagacac…
>MSTRG.18254.1
GGAAAAACGGCGCGATCTGTTATCTGCTCGTCTCCACATCGTAATATGGCGGCACCCACCATACTACAGCTCCCCCGGCGGCACCGGGAGATGAGAGGAAAGCGGAGGAGGCGCTCAGCTGCATCACCTGCAACCTGCGCTCAGCGACGAGATTAATTTCCTCCGTGGGGCAGAGAGGACGGTAGCGGAGGCGGTGCTCGCTCCCTCCCGGTTCCCCCACGACCTGAGCGACTGATGCGACCTCCTTCCCACTCGTTCAGATCCCTCCCCTGCAACTTGGTTTGGACGGattgcatctctctctctctctctctctctctctctctcccctattCCTCTTTTCCCCAAATTTCTCTCTATTTTCTACCTTCCTGAGATTCATACCGGAGCATCCTGTCA…
>MSTRG.5210.1
gaaaaatttgttCGGTGATGACTTGACGTTTTCTTAGTTCGCACCCTTTATATTGAACGGAAACTAGCAGGATATGTAGAACAACGAAGAAAGAAGATTAAGGCTCTGTGTTTAGCTATCGGTGAAAGCGGAGAGATATTCATTTCTGCCCCTATTTGATCATGGCTTTTAGATACCGCCTGTTTCTTATATTCGTGACGGTGGAGATCGTTGTGCTTATTGTCCGAAGCACAGCATCAGATTTTCGGTCAGGTTCATCAGGGATAGCCGGATAGAACTATCTGAGATGAAATCATCTCGGACGGGTTTTGTTCAAGGATATTAAACTTTTGAGGTCAAGTCCGATATGCAACGCATGTCCATGCTGCCCATGCAAATGCTGATCATTACCATGTCGTC…
>MSTRG.20525.2
TGGAATTATGGAAgctttataattattaatataattttttaattatgttGATGGAATACGAAGGTGAGAGTCTTAGATATATAGATCCGACttcatatttattaattttgaatTCTAAATTATTAGAAAAAGTCCCGTACAGGGATTTTCCGTCAAGCTGAACATCGCCGTCATTGTTGCTCGCGCTCGCCGTGGTCATGACCTCGCCGCCTGTCACCTCCTCGCTGCGTCAACTGTCGTTGTGTCCGTGTTGCTGTCGTTCGGAGGTTCCTGAAGTGCAAGTCCAGTCCATTGCATGAGTCTCCTAAGTCCGTTCGTTGAGCAAGGGCCAAACAGAGATAAACAGTGGGACAAGAAGCGAGAGGCACCAACGACACACCATAGGCAATCAACTGGGGC…
>MSTRG.20279.2
taaacacaatcctttgagcatgttgatcctatatttaaattctctatttatttcaactgtgcatttattttcgaatgtcaccgggtggtgtgaacctattcctttgttatggccaatttgcattgaatgtcctattccttgataccttgggtaataaattgattagcttgaaccttatgtattggtttggttcagctaaatgttagatataattgcttagcaaagcttagaaacattagctcactaatgggatgaatcatatatattacattattatttatggttatatttaatggtagctcacgatggttaatcgtgttatgataactAATTGGTaactaaaatatgattaatggtgggttgtgagcacatggttttgaaggtcgtgctcatggcaat…
>MSTRG.14119.2
gtcgtctccaATGCGGAGCATCTCCTGCATGGACATGTCTATGGAGGAGCTGTATTTGTAGAGGCCCCCGAAGCTGGATCGGTTGCTTGTTGACTGCACAAGTGCAGAACGTGGCGGGAGAAGATCGAACCAGAAGCTCCATTGGCGTCATCATAGCGAAAAGAACAGCAAGCTACGTTGCCGACCCCTTCTGCCACCATGAGCACGTGATGCATGATGCATCAATCATCAAAGTCTGCGTGACGCATGTTGCAGGCCTGCCTGTGAAGAGAACCAAAGGATCTTCGAGCACAAGGAAACGGCGGCCCCCAATCTTATAGCAAAAATAAAGGAAGAGGCAAGAACCTGGATAATGGCAGGCGCAAGGCGACTTGGAGAATTCCTACCAACTTAATCATA…
>MSTRG.26743.25
CAGAAATATAATCTGGCTTTGCCATggctctcttcctcctccaactcTGCCTCCCCTAATTTCTATTTCTCTAATCCTAGTCTCATGCTTCTGCCTTCTCTATGTTGCTCTTCCCAATCCCTGATTCTACTCTCTTGATTGTATCCCTGGGCACTTGTATTCTTGAGTGGATTTGCAATATATTGGTGGCACTGTGTGTGAGAGATTTGGTGTGATTGTGTTGGTTCGTGACAGATCGGGGCGACGTGGGGGTGGGAGGAGAGAGCGCCGCCCAACCCGAGACGGtggaggacgccggcggcgagggcatcatggcgggcgccgccgccgccgccgccaagggtTCCAGataTAAGCTGCATGGCAAGAAGAGCAAAGTTGACAATCAACCTCAAATTA…
>MSTRG.26475.16
AAATCACGCCGCTCGCTGCTCTCAcgcgctctcctcctcccagaCTCTCGTGCCGCCCAAATCGATCCCCCTCCCCTCGCCactgccacctcctcctccatcccgCAAGCGCCGCCCCACTCCCCGCCGCGGCACCCGTGATGCTGCCTCGCCCCTAACTCTAATCGTCGAAGCCGAAGACCATCGAGCCAGCGACGATCTCCTCCGCGGCCACCACCGACCGgctccgccgcccgcgtcgcGCCTCTCTCCACCACGCCCTAATCCTCTCCTTCTCACGCGACGCCGCCGGTGCCCCTCCCTGCcgacgctcctcctcctccccccccctccAAATCAACGCCGCCGACGATCGGCGCCGCTGGAACACCATCGCCGTCTCGCCGACTACCGAGCTGA…
>MSTRG.17981.14
GGGCTTTTTACCGTTCCCCTCCTAGAGAAATTCTCCCTCCGTCGACGCGAAATGAGAGGCGATGCCATTGACGATTCTGAGGCGATTTGTTCTTCGGTTCCCTACTCGATCTTAGTGGTAATCTATGGCGAGGTTCTTATTTTGGAAGCTTGGAATCTCTGTGCCCGTTTTGGAATTTGAGTTCTATTATCTGAAATCCTCGTCGTTAAATGGATTTGTGAGCCACTAATTTGACTGGATTTGAGGTTCTTCTTCGATTCCGAGACGTTGAGCTCCCTCGTTATCTAGGCGAAAGGCTTGCGAGGAATGTGGTGACCATGGCGGTTTGGGAGGCGTCGACCAAGCCGCTGGCTGCCAATAATGGAGACGACCGAGTTCATCAACGCCTTGAAACAGGAG…
>MSTRG.22981.2
GAGGAAGTTCCCAGGCCCCTACCGCTGCTACCACTTCGATTCCTCCCTTCTATCTCCTTTTCCCTGATCTCTAGTGTGTTATACTGAGATGTTCTGGTTCAGCTTCTAATGGATGCAAATGCAACACCCAAGGCCTACACATACTAGTATATGCACAGATCAACATAGCTGCCATCTCCTGAGGTTCATTTTTCAGGTTTAATGCATATAACTAAGTGCGTGCACACAACTCCTAAACATACTAATATATGCATCAACCAAGAATCATGACATGATGTGATTTCCCTCTCATTCTAATTCTTTTTCCAGATTACCTTATTTGATGGTTCTACTGTGGCTGTGGAAGACTAATGACCGTGTGACTCTCCTCTGGTTCTACAGCTTCTTTTGAAATTGGTC…
>MSTRG.15445.1
GAGCTGAACAAGGAGTGgaagagcaagaATTGGTTGCAGGTGAGATCACTCTATTTCGATGGGGATGTTTCTTTCTTCCAGGATGGTTCTTACTAGGGTCTACCCTAGTCGGTTGCAGGAAAGATCTTTTGGGTAGAAGATGCTTCCGCGAACCTAACTATTCGGCCAATCGGCCATACTTATCTAAGTTATAAGTTGTATAAACTTAACTAAAACTTAGAACTTAGAATTCCCTATGTTGAGATATCA
>MSTRG.25395.4
aaaaaaactcagcgtaaagaaaaaaaagaaaagaagaaaaaactccCGTCTCGTCTCCGCTCCAGCGAGTTCGCCCACCGCCTGCGCCGATTTCCATCTCCCGAGCGAGCAGAGCAGGAGCAGGAACAGGGGCGCCGTCGTCCTGCTGCTTCAGCCACATCCCGGTTGTTGTGTCTCGGTATCAGTAGTGATGGGGAAGAATGTGAAGGTGAAGGCCAAGAACCTTGGGATTCAGCTTTCCGAATGGGCGGTTTAACGGCTCTCAAATCacataattatttttagttCAGAAACAGAAATGTTTGAAGTACAGGTATTAGCCTAGTTGAGCAATTATTTTGAACAGCATCCTATGATATTGATGCTGTTGCTAACAAAATTGTCGTTAGCGAAAGTTCA…
>MSTRG.7640.2
GGGATTCCTAGGCTCCCAGCCACTCAGGCTCAGCCGCCCACCAGCCAGCGCCGATAGCCGACCGCgcccggcgcctcctcctcaactccgcgccgccggcgccaccaccggcgTCCCCACCCCGCAAGCCCGCGTCTCTGCGCCGgtgcggcgccgccacctccgtccGCACCGACAAccgtcccctcccctcctccgcgccggcgccgcgcggcctcccctccagcctcccctcctccgtgccggcgccgcgcggccTCCCCTCCGACCTCCCCGCCGTCCGCGGCTCCTCGCCgagtcgccgacgacgacgccgcgccgTGCTGCCGACCTGCCGACTGCCGTCCGCCCGTCCCTTCCCCTTCCGTGGCTCAGCCCACTAGCCAGGATCTATGTTGA…
>MSTRG.18437.2
ttacaagatgctctattgtatcttttgtacattagaataaggtagagagtgaggggaaccTTTGGAGGAGTACCCGGAAGTTTGGTGCTCATCCGACTTCTTTCTCGACGAGTGTAGCCttctaggaggaattctggaggaataccggagctgtcggtacacttTTCTTCGGGTTCGaagaacttcttctataaaGATAAAAAAACAGCACAATATATATGAAGTATACAAAACATCAACAAGAACCGCTTGCATGCCAAGCTACGAGCTCCAGTCGCTGCCGCACGCTGCCGACCACCGGCAGCTTCCACATCCGTGCGGTGGCGTCCCCGGTCGCCTTGGCCTCATCAACGGCACCAGTGACAGGGCGGCAACTTAGCAGCAGGGACGAACACCGGC…
>MSTRG.23007.1
cCTAAATCGCCATGTGGcactcctataaacgctcctaaaccgccacgtggcactatctaatctcaccgtcgattttcacttatattggtggacccgttattttagaTCGTTAAATTGGATATACAcagttgattttcacttaatttAGTAGCTAGACCattattttagattttatatatatatatacatatacacgcgGTGACGCTAAGTAGCGCCAGTAACGCGCCACCAACTAGCTAGCGCGCCACCCAGCCTCC
>MSTRG.26861.1
TGAAAATCTCGAAATTTAAAAGGTTTAACTAAATCTTATcctaaatatcaaatatttataacaggagagtgtgtgtgtctatatatatatatatatatatatataacggGCACCTTCAAGTTTCAAAAGAAGTACGAAAAAAATCGAGTACCTTTAGATGTACATATCATATACTCCTccgtttgacttttttaaatatgtttgac
>MSTRG.3069.1
CTTTTGCAGTGTGGAGTTGGGTAGTATAGTACCTTGGTACTGTCAATAGTTTGAGTACTAGTTGTAGTACAATTCGACCTTTGATGCTGTTTAGGAGTAGTGCAACAACCTAGAATACTACTGTATATGTGAGGCCCCAACGGAGACAGGAGTTACAGTAGGCATTGCTGGTATGGTATTGGTCAATGGACCGACGGGCCAAAACACGTGTATCAGTCCATGCGGAACAGGGCCTGAACCTGTTG
>MSTRG.2811.1
tccctccgtcccaaaatataagcatttttagttatgaatctggacaactgtgtgtctagattcatagccaaaagttgttatattttgggaggaGGTAGTATTACACATATGACTTGAGACCTAACAGGCTTCTAAGTTTGTGAAAAATTAGTGGTAATCCTCCTTCAAGTACTCACGATCATCTAAGACTGTAGGCACCACTGGATTTGTTGTTTCCAAGGATAAAATTGAGGTTGCAAATGACCCATtgactattttaaattttagtcttCATCAATCATCAATTTCATTTGAAGGATGATGTGTGCAGGTCATTTATGCCAAAGTTGGCCGTGAGTGTGGTCACAAGTTTCTTGTCCGTGAAAAAACCGTGATATATTAACTACTTTTGTGTTTGCA…
>MSTRG.17918.2
GGGATACcgaatcttttttcttttaggtGGAGATTTAATTGGCAAAATTAGTGGGTCcacccttttttttctaatttattagaacgCCATGTGGCGGCTTATGAGAGTTTGTAGGAGGCTACATGGCAGCTcgggagcgtttgtaggaaggttaatggacttttagtatataatataatataatataatataatataatataatataatagataatagatttcTCATTTTCATCCTTGTTGAAAATTTTGGATGAGAGAAACCGAAAATATGAACTTCTTGATAACTAATACGTATGTCTCCTAGTCAATAGGCTAAttcacactggtggagaaaccctttgtagtcccggttcgtaacccccatttagtcccggtttccaaaccgggagtaccaatcc…
>MSTRG.23142.3
AGAAATGGACCATAAATATTGGCGTATTTAGAAATACCATGATTACCATAAGAATACAGTAATATTCGGAAATGCCGTAAAAATCGAAAACGAAGCATCGACTGGTTGGGAATTTCCATGGCCACTTTTACTCCTTCAGTCACAATGCCCGAGCAAAACTGCATTACTAGTAGTATTACTGTAGTAGTGGCACTACTGCAAGTCTGCAAATCTGCTCCTCTGATTTGGAGTTCAGAGAGGCTGAAACCTGCTCGGATCGATCAAATGCCATCATGATATCGCCAGTTGCTTGAAGAACAGTGTAGGGAAGTAGTAAACCAGcaacataaaataaatttaccCATTGATGAGATTTAACGCTTGGATCTTTGATATGAGGGTCATTTTTGTATTGTTCTT…
>MSTRG.28134.1
GTGCACAACACCATctctcaacaaaaaaaaaaaaaagaattcgaAATTTCGAGGACATTTTGATTTGATCTCTTGATTTTTACTCCCATTTCAAAATCTCTCGGGGGGCAATGgagctcaccgccgccaccgcgggaGCGACCCGTGCCACCGGAGGATTCCTCGGGACcagccgtcgccggccgcaatCGTGGGCTTTTCAGTTCTGCAGGGATATACATCAGCACTGCTCAAATGAAGCATCAATGCGTACCACAGATAGATTAGAAGTACATATATAAAAGAGATTACTGTTGGCTGGAGCAAATgcatctgtgtgatacgatagTGGTTACTATGACCTGGTGTTTGCGCGTCTTGTAGTCCCTGTGGTTTCCTTTTTCAAGGTACATCAAAATT…
>MSTRG.29477.3
CTCCTCACGCCCGAGATCACGCCGCATCCCACCGCCCAGCGCCGCACCTCCTCTCCTCGTGCTCTctcgccccctcgccgccgtgcgcaTCCCCCTCGCGTCCTCGCCCCCTCACCGCCCGGCGGCAATCGATGTGCTCCTCCTCCGCAGTCCGCACCAccatcgcgccgcgcgcccctccGTACCGCGAAAAatcgccgcgcctcccctccatcGTTGCGCCTCTCCCAcatcgccgcgccggcgcccacCATCGTCACCGCCGCCCATCGCTCTCCACCTTGCCTCCATTGCGGCTACGCCCTCCCTCTTTCAGtgCTGACGCTGTCCCCCCGCCTTTCCTCCTTCCGCCCACCTACTACCGATGCCGCCACCCCTCGCAGTGACTCCTCCCCgacc…
>MSTRG.16856.1
GGCTGCCCTCGTTACTTGccatctttttaatttttgattAAAATATGATCCTAGCACAGATCGCGTTGTGGGAGCAGGGAAGCCGGACGGCGAGCGACCTCCCCCAATCCACATGGGCCGCCGCCTCCAGACCCGCCTACGACgtcggccaccaccacctttTGCTCAACACCGGCTTGGTCCCGACCTATTGCCGCTGCAGCTGTCCATCGCTCCTCCtgacctagcgccgccgccgccgtgacgaCCTCCCCCTTCACAGCGCTGCACCGGCTCCCCAGCTGCCGCCTCGATCTGCAGCGCGTGATACCTCCTCATCACCAAGAACGGAAGGTATCCATCTATTCATCCCATACCTAAATTCCCCTGGTTTTGAGTCACACCCTAAATTTCTAGCAT…
>MSTRG.20186.1
tatttttttaactatagTTCGTATGTTTCCACCACTTAGTATAAATTCAGACACTCATATAAAGCTATATTTGATCAAAAGCAGAGTAAAGCAGTTAAGTTTCACTCCTAATTTGTTTTAGTTCATCTTGACTCCGTGAGTCCACATTGGTAGTTAGAAGGGCAAtataacCCTTTTTTTAATGAACCCTACAGTTTTCAATGGAGTacttagggcatccacaatgtactTCAAAAACAGTCCATAGtcaataaaataatacattCAGCTACCTAACCACACAGTGGAAGTAGTTCATAGGAGAGAAATAGCAAAAGTCA
>MSTRG.19924.7
AAAGTGTGTACTGGTCGGTCAGAGTAATTTGGAGCCACTGCTATATAAAGCCTCTCAgagccttcttcttcctctcatatctctctctctctctctctctctctctctcgtgtgtgtgtgtgtgaattttggctgtgtttagttcagtacaaagtttggattttggttgaaattagagatgatgtgactgaaaagttgtgtgtgtatgacaggttgatgtaatggaaaaggactgaagtttggatccaaactttagatctaaacacagccttgatTGTTGAGGTGCAACCATTAGGAGCTGAAGCTGCCAGCATGATCTGATGAGTGCTTATTAGATTTTAATCTTGCAGGATCGATCAAATCTTAGATGTTTTGTTTGGGAGCTGAGCATCCATGAAT…
>MSTRG.16251.1
CAAGAAGTTGTATTACTGTCAACATGTGCATTTGCACGCACATATATGacttatactattaatatattcaTGAAGAACATGCATACTCAAAATTTGTGGAAGGAAAGGAATTTGGTGTATTTGAATTTGATGTTCAACTCAGGGGGAGATGAATAGTAATGACAGTAATCTTGCATTCGTTCTTTTGAGATCGTATTTTACAATACATGGTTAAGCTCATGTAGAGCTTCTTTATCTTTTGC
>MSTRG.6079.1
cttcctcctcctccagcaccGCGGAAACCATGGCCAATGTGCCGAGCACCACGGCTCCACCACCGACATTGCTTCTGACCAGCTAGAGGTAGAGGCTACAGCGCTTGAACACCGTTTAGACTCGAGGAGGGTCAGGTGCTGTCGCCGGCCGcggcggcggccgcctggAACGGGAACGGAGAAAGACGGTCGTCGATGTAGCCGATATCCAGGCGAAGAGACGCGATATGTGTTGAATCGAGCCG
>MSTRG.22889.1
GTCATACGCCCGTCAACCACTCGATGGTGGCGACCAAAAGCGTACCCCAGAGACTCGATCTCAACAAAGGCATATTCCCCGGTTATCTCAACCATTTCAAACCCATCCTCATGTGGGACTAGTTGCCCAGGAATGCAACATAGCCTCACATAAATCATCTCAAGCATGATATCCAAATAATAAGTGGTTCTAAGCAATAAGCATAAATAATCTTAATAAGGTTCTAAGTAGTACTTGGCGACAAGCCATAAATATTGGTTCATGCGGTAAGCGTGCTACCCAAAAGCCCATAGGCAAACCGACTAGGGTAAATCCCTAGTTAGAACCATCCTGGAAATCTGCAACATCACAAGCTGCATCAAACTCCTCATCCAAACAGTCATTACCTGCAGCGGGGTC…
>MSTRG.19313.1
GACTCGATGAGGAAATTGCGGGAGATTTGTTGGATTCGCCATGTATGCGAAACGATGGGGCTGCAAGAAACCAGGTTAGGTTGTTGCAGGTTTCATATTTTTCTGTTCCAGGATTGCGTGAACGATTTTATATCATTTATAAATGcttttagaggattttaaattttaaccaaCAATTTCACTAGGCAGGCTCCAATCTCGGCCCGTAGATATGGATGGGCTGCGATTTTGTTCGGGCCAAACAAGGCCACCATGACAATTAAGAAAGTTGAGTAGAAGATAAGTTGTAGTTTATATTTCTCTTCAATTTCTTATATCTTTTAAGATTATTAAGGAAAATAAGGAGTATACCAATGTAGCCTTTTGTTCCAATTATGAAGTTTGGTCAAGCCAGCCAGC…
>MSTRG.8636.9
GTGAGCCTCCACTCCCTCTCCCCACCTCCCTCCACCGCTTCCCGCGCTGCCGCTGCTTGCCGCCGGTCGCTGTCTCACCAAACAATCAAGATTTCTCTGAAGCTAATATAAATTCTACAAGTGTCCCGTTCAATAGGTGCATCTTTCTTCGTTATTGTCCACTCCTTCGTAGGCATACATTTATACTTCAAATTTCCCTTGTTTCCCACCTCTCTGTATAGGAGTATTCATATATGGATTAATTGTCACTGCTTCTGTGGTCCAGTTTTAAAGTTGAAGGTTTATTCTACATACCTTGTGCAtcttaaataattaatttcaCCTGTGATCAAACTGCCTCGGTCTGTGCCACTCCATCGAAGGTGAAACACATGAATTCAGTAAGAACAGCATACTGCA…
>MSTRG.17582.1
tttttcctgtgtattgcaatcctctgttttacacttcaattcctgttagaatcctgtgtttttcctattcctccgttttttctaccctgcgattcaaaggggcccttagaggatttcattcctatagaaatttttcctatatagccttTTGAATCAAAGAAATGGATCTTATGAAATCCTATGAAAATCCTATGGATTGCCTAATgccatacaagttttggaggaattctaacatgaggtaaaacctcttggaaactttcctttgagtctttatctgtCCTCTAAttctgcggtccaatcaaacggccattcctctgtgtttttctgtgttttgcaatcctctgttttacacttgcattcttatcaaaatcctgcgtttttcctattcctatgttttct…
>MSTRG.8637.2
CTCTCTTCGTTGCGCCCCCACCACGCCCCGCGTCCGCGCCTCCCCTGCCTCCTCAACTCCTCGTCATCGTCGGTTCCCCTGTgtgcctccctcgccgccgccaccgccagggGCGGTTCCCTACTCTGCCTCCCCCACCACGCCTCCCACATCGCGCCGCCCCCATCGCCGCGCCCCCACAACGCCTCCACCGTCGGCGCCCCCATTGCGATACCCCTGAGCTCTGCaacgccgccgaccgccgctctTGCTCGCTCTCATCTACGACGCCGCCGTCACGCCCCTCTCTTCGCTGTGCTGCCTCCCTCCCCCACGTCCCCatcccctcctcgccgcgccacTTCCCCATCTGCCGCCCCGCCTGCTTGCCTCCCCGGCGTCCCCATCCCTTCCTCGCCA…
>MSTRG.30196.10
TGGGACGTGATGTGTAACCGACGACCACAGCTTACCTCCCGTCGTTAGTTTTCGTTCTTTGTCATCGTTAATAGCAGTTTTGATTTGCCTATCACCGTTTTATAGTAAGTTGAATAAAATTTTATTCGTGTACTCCCGATCCGATAATCTCGCCCCCCATCTTCTTGTATTCCCCTCGCTCCTGCTGCCGCTCACCTCGGCCGCCGGCGTGATGCTACTGGCGCAACCATCGGATCCCTGCGCACGAGCTCCGGCCTGTCGCTCCCACCACCCGTGACCTCCATTGCTGCCAACGTTGGCCGTGCGCTctcaccaccaccatctccagATCCTTGCCGAAGTGCTCCCGCCACCACAACCCCAACGGCGGTGGTTCTTCCCCAAGTTCTCACCGGGCAC…
>MSTRG.9819.1
CAATTATTGACAAAGAAGATACAGATCAACAATACCAAACACACGAATTACCATTCAGACTTCACAAGAATGCACAAATGGGGGGTAGCTGATGGCAACAGCCAATTCAAAGGTCGAGTAGCACCCATAAGCAAAACTCTCAATTTGATTTAAAGATCAAAGGATTCAACTTCTCCAAAAAGTTGTGAACTAAGCCCAGTCTCAAGAAAAGCACAATGGAAATGTAGAACTAAGCTGTAAATGATGTAAAAAGCTGTGAACTAAGCACAATTGCTTTTGGAGGTCAACTTGCT
>MSTRG.21780.30
TTACAGATACAGGTGCGAGGTGTGTGTGTGTCCTGTCCAATCCAAATCGGAAGTaacccgtcgtcgtcgtcgtcgtcgtcaattTGGAGAACCCGCGGACGCGGCATGGGTGTGCAGCAACtgggaggcgccggcggcgggcgcgggggcggccggcggagcCGCCGAGGTCGCCGTGAGGCACCACCGCGCCTTGCCCACCGGTGCGCCGACGAAGGACTCCGGGCTCCTCTCCGCGTGGTTCTCTTGATTTGTGCATTAAGCGATCCACTTTTATGACTACTATAAAGGTCACATGGAGGCTTGAGATGGACCTGCTTTGCTCTTATTTAGCTGGGCAGAGAAATATTATCATTCTGGGTGAAGACGTTCTCTGCGAAGAGTCTAGCAAACTTTGTG…
>MSTRG.4770.1
TGCAAGAGAGCTAATCTCCTATATGGTCTTAGCTACCGGGATCTATACCCTGCAACTGTCATCAGCTGGGCATGAAGAACAGCAGGCGGCCAGCTATATTTATTTCAGCTTAATTCTCAAAGGGTATATATACTTTGGTGAAGATCGATCGGTGCATGGTTGATTAGAGAGCCAACTGAATGGGATTTCGCTCAGTTTGATCCTCATCACAGTAGGTGCTTAATTGgagggagtatgaaaAGCTGGCTTGCTTAATTGTGCACCATGCAGATCAAGAGCAGGGAATGCAAGAAAATGCAGCATATGGTATGTAAAATGCACGATGCTGGTGAGTAATGTTTTAATGCCCCTTATTTGTTACtttggttaattaatttctaCTTAATTTTATCCAGTTTT…
>MSTRG.20373.3
GTTcctgaagatgaattgaagATGCTTGTTtgtaaggcaagtcacacagatcccaaacaaccctttgagcatgttgaacccgtttaaagctaatgttttatttcaacttatgcattattttcgaatgccatcgggtggtgagcctttcccaattaattatggccaaagatgactttattttcccatgggttataatttgattagctagaaccttatatattggtttggttcagctaaaagctatatatatataattgcttagccatgcttagaaacattagctcattaatgggatgaatcatatatactacattattatttatgattatatttaatggtagctcacgatggttaatcgtgttatgataattaattgataattaaaacttgtcaatggtg…
>MSTRG.25253.4
GATCAGTTCTTCACTTATGATCACTTCTTGCGGCAAATAGttaaggcaaaattggttatatacgTGAACTTTTGATGCTATATAATCAATTTTGCTAATAGTTAAAtgggtaatttggaaccatgccattataatatctcaaattttgcaaaattataatggcatggttgcAATTTTCCCTAGTTAAATATCTCCCCTAGATTGGCCCATGTTGCTTACACCATAGCATTATCAGCATCAAAATTCATTATACTATAAACATGGTGCTTGATATCCAAAAAGATGTCACCCCGACACCCCGCTAAAATATGAACCAAAAGTGCAGATATACATCCCATGAAACTTGGTCTAACAGGGCTCAAATTACCTCTGAAAAAGACCTAAGTACTGCAAAGGAAG…
>MSTRG.11698.1
ctctctctctcccacctcctctctctctcacacaacTTTGCCGTCACTCCGTCCGCCGCCCACGCcttgcctcctcctccctccccgttCGTCgcccctcctcctacctctccgtttgcctcatcctcctcctcctctccttggtGACGCCCTCTCCTCCATGCCATTCCCAGAAGCATCAGATTCAACCGTCGGATCTGGCTGCATGGAGGTTGGGGGGCCACACGATCTAGGCTCTTCTAAGTCGGGGCTCACTAGATCTAGCCACATCTGACCTAAACGCGCACGTGCTCAAGGCCTAGAAGGAGATGAtagcagcggcggtggctcgaGGAATCGATGATGGCGGTGGCTAATCCATTTGGACCGTGAGTCCAAAATATTGAACATGTAATGGTT…
>MSTRG.30852.14
GCAgacccctcttcttcctcctcacccCCTCTCCACTGCCTCCTTCCCCCAGATTCACCACCATTAATCCCCCAAATCAACCACCATGGATTCTCTCCACTAGAATCTCCGGTCACCCTCCCACCCTATCTCCGGCATCATCGTGCCCTCCACCGCGCCCACTAACTATCTCCCCTGCCTCTCTATCCAGATCTCTCAGTCCAGATCCAAAGTTGCAGCCTCCACCAGCTCCGGCAACTCCAGCAACCAAATCCCTGTTCGAGGTTGAAGCTACTGCATCAAAATCCCCAATTACTTCATTATTAGGTGGATGCACCCTAGATCTACTGTTTTTTCTGCCAGTAGATGCTTTTTGTTTCAAGAGAACAGGATGCTGCCTGCTTATACGAGACATGCATA…
>MSTRG.1583.9
cccttctctccctcaCGTTCTctccagcgccgccgcttcctagGCAGCGCCGGCGACCTCCCCTGCGCCGGCTGCCACACCCCACTCCGGCGACCCCTCTAGCCGTCGCCGGGCTGAATCAGCTTCTTGGCTCCTCACTTCTCTGCCCCTAAGCTAACCCTAGCCTCTGACCTCTTCAACCTAAGATGCAACCGGCGGCCAATTCTGGCGAGATAAGGATTTAGGGAAGTTTCCCAGGCCCCTACCGCTGGTACCACCTCGATTCCTCTCTTCTATCTCCTTCTCCCTGATCTCTAGTGTGTTGTACTGGTAAGGTGTTCTTCCCCCCTTGTGTGGTGATATACTGTGACTTGTGATGTATTGGGAATAATGATGGACTAACACCAACGGTTAACTTGA…
>MSTRG.24625.8
ATCCACGCTCCTCCTCTCATCTCGTATCGCCGCGCTCCTCCTTTCGCTCGCCTGCTCTCTCCTTTCGCTCCTCCTTTCCTCTTTCTCgtatcgccgccgccaccccacatccgccgccctcgctgccccaaccccacctccgccgccctcgccgcccgacctcgggaTTCATCACCCGCCTCCACCAACTTCGTCACCTCCCCGGTGCCGACTTCGTCCCTCCCCTCACCATCGCCGGAACCCTAACCACCGCCCCCTCGCACCGCCCGACACCCGTCGACTAGCTTCACCGCCGACGTCATCCCTCCCCTCGCCATCGTCGGATGACACGCCtacaccccgccgccgccgccctcgctgcccCGACGTCATCCCTCCCCTGACCTTCGCCGCCCGCCG…
>MSTRG.17608.3
TGTACTAGTTATTGGGGCGGAGCTAGCACCAAAACTAAGggtgaaaaaactTGCCAGAAGATCTAATCAGGCCTAAAGAATACGGAACACAGAAAATGAATGAACGGTTGCAATAGATATGGACTGGTAGATGTATGCACGAATCTCCAAGTTGAGAAAATTCCATATGTACCCTTGAAACTTCACCCAATCCCTTCTATTCTCCTGagatttgtttattttctttCATATCCCTAAGTTTCAATttggatcccttctatacccctttCATCAGTTGACTATTATTTGACCGTTAAATTTCTATCATAaagttcatttttctttttggtatcaagaaaatataaatttatgaagtatATTGATAAAGTGTATACTGATATGAATTAGGAGCCATACTGC…
>MSTRG.26475.12
AAATCACGCCGCTCGCTGCTCTCAcgcgctctcctcctcccagaCTCTCGTGCCGCCCAAATCGATCCCCCTCCCCTCGCCactgccacctcctcctccatcccgCAAGCGCCGCCCCACTCCCCGCCGCGGCACCCGTGATGCTGCCTCGCCCCTAACTCTAATCGTCGAAGCCGAAGACCATCGAGCCAGCGACGATCTCCTCCGCGGCCACCACCGACCGgctccgccgcccgcgtcgcGCCTCTCTCCACCACGCCCTAATCCTCTCCTTCTCACGCGACGCCGCCGGTGCCCCTCCCTGCcgacgctcctcctcctccccccccctccAAATCAACGCCGCCGACGATCGGCGCCGCTGGAACACCATCGCCGTCTCGCCGACTACCGAGCTGA…
>MSTRG.5499.1
CGGATGCCGTTGCAATTTTGAACAGtaccctcttcttcctctcctggCGATTTCGATTTCTCCTGTGAttctccgacgatttttctccAACGCAACGTGATAACAAATTCCATTACGTGACTCAGGCAGTATGGATGATTTTGAGGAACATGGTATTAGTTATCGTGAAGACTCGGACTGTAGCGAGGCAAATTGTGCAATTTCAGATTATGTTCCAAGCAAGGATGCCACTGGTTTCAGTTCAAGGCCATTTTCAATGATCCTAATGTTCTGCTAGCGAAAGTGCAAGTTGGCAATCCCCTTTTATAAAACAAATACaatgttctctttttttcccacaTCATGTTTTTATTGTGCAATTCAACTATTTTTATCAACATTTTTTCAACCTGTCAATTC…
>MSTRG.18981.1
TCTGAATGTGTGCCACATGAACAGCAAACTAATCTTGTTACTGAATGACTATATCACTTAAGTACTACATTTCTGGAGACAACACATTCTGGATAAGCTACAAAAGCTACAAACCTTGTCTGAATATACTACATATGTATGCCGCATGAATCTTCATCCGCAATATACAGTAACAGGAACGGAGAGTTCAGTTTCATTAATGCTAGGTTACATGATGAACTGCAAACTATAGCATAACTGCAAGTGTGGGGGCCATTTTTTTCAGTTTCCTAACCGAGCAAGATCCCTATTGGATATGTCAACAAATAATTCGTTTAGCAAAATGTATGTTCAAGAAAAGTTCCCTCTTTGAGTCTGACCGTACCAGGTGGAGGAGAAACATTCAGAAAACTGCATGTA…
>MSTRG.29675.1
AGCCTGCCTGCTGCTCTTCCGTTTTGTAACAGACGAGAATAAAGTCACCATTAACAAATGAAATTCATTGTGTTGTAACctccacaacaaatgagagattcattgtgttgtaacctccacaacaaatgagagattcattgtgttgtaacatccacaacaaatgagagatttatttgttgtaaccttcacaacaaatgaaagattcattatgtggtaaccttcacaacaaatg
>MSTRG.4914.1
CAACAAACGAGCTTCATTTCCTCTTCAAACTCTCAACTTGCTGACCAACAACTGCAATCCGAGAGCGAACAGAAAAATTCCCCAATACAAGCAGAGAAAATTCCACGCATCATTTGGTTCATCCATCCAATGAAAACAGGTGAATGTTGCGGTGTTGTATGCTCGCATGATTAATCAGCAAATCACACACAAAACCACAAAACTTGATCAGCAACTCACCATTTCCCCAAACAAAAACCATTTTCTGCTTCAAGACACTTCTCAGCTCCCAGCAGAAAAAATTCtccccagaaaaaaaaagttcttctTAGCTAATCAATCGAGTAATCTGTTTTGAGCAAACCCATCGAATCCACCAACAGAactaatcacaaacaaaattGCAAATGTTTACCGACG…
>MSTRG.2958.1
GAGATGTCCATGGAAGGTCGTGTGCGTGGCGTGGATGCTTGCGCTCATGTGATCGAAAACGCATGGAAGGGCTGCAGCTGCACTGCCTCGCGGAAGGCAAGGCGCATGGTGTAGGCAGGGGTCGCCTGCGCGAGCTTTGTGGAAGGCTGTGACTGAGTGAGAGCAATTTGGTTATAATCCCTCCAGTTAACAATATTTGAGTTGGGAGTATCAAGTTTAGCCACGTCAATTATTATCGAATAGAGAGAGCGACAGAGAGGAG
>MSTRG.22519.1
atttattacccaaggtatcaaggaatagggcattcaatgcaaattggccataacaaaggaataggttcacaccacccggtgacattcgaaaataaatgcacagttgaaacaaatagagaatttaaatataggatcaacatgctcaaaggattgtgtttaggatctgtgtgacttgccttgcaataatcggtcttcaattaatcttcttgatcacttccgacgcactcacgaaccttcgcaacgacggaaacgacaagctaacacgcaaaacgaagaaaaagactaataaaaaccaaataaacagtatataaaaaataaacaaacatgaAAATTATTGAGAAAGTCTTGTGCTAGTTCATTGTTCCGATTAAGATTTCCTCCTCGTGGTCCTtgagcacca
>MSTRG.5672.1
catattctgaaaattctcGCCCGCCTATCCGCCATCCCgaaacgccgccgcctcccctcctcatcGCTCCGCCTCCTATTgctgccggccgccgctgcaTCCTTCTCCTGATCTCCTTCCCATGCCAGGCACCACGGCAACCTTCTCCTCCCCATCACCGCCTCCTATCCATCCCCTTCAGACGTCACCGCTGCACCATCCAAGCCACGCCACCAGTCCCTCATCGGACGAGCTCAAGGGCGCCAGATCCGGGCAGAACGAGCGCCGACGCTGCCTCCTGCCCATCCCTATTCTGGGCTCCCCTCGGACGACATGCACGGGCTGAGCGGCGACACTGTCGAcgacacgacgacgacgacatcctCCTCAGCGAGATGCTCCAGTCGACCACCCCCGACG…
>MSTRG.5804.3
TCCAACGCTCAGCATCGTCTCCACCTCTCCACCGCGCCATCCTCTCCGCCCCCTTTCTCTCGCTCTCACGCGTCCCCGCCCCTCCCCAACCCTAATCTCTCCCTCTcacgcggcgccaccgccgtcgttgccgcccTCGACTACCGCagctccgccgtcgtcgcatccgtcgtctcgccgccaccgatccccgcgccaccaccgtcgccgccgcccgcgactGCCTCCACTTCGCCGTCACCCATCGTCgcatccgtcgtcgtcgtcgccgccgccctcgactgCCGCTGCTCCGCCGTCGTCAcatccgtcgtcgccgccaccctcgactgccgccgctccgccttcGTCGCATCCGTCGTCTCGCCGCCACCGATCCCCGCTGCCGGCTCGCCCTCA…
>MSTRG.7478.6
CTTTTCTGAGGACAGGGAACCAAATCTTTCCTGCTCTCAGCCTGAGCCAAGTGTAAGTCACCCATACCATCATTCTATCTACTTATGGCCACTCTTGTTCCCAATTCGTTCTGTTCTTAACAAGTACTACACATCTTTATCAATTTGTGAAAGAGGAGCACCATGGATAGATATTACTAGATGTTTTTGTGGTTCTGAGAGATTGATAGGTATTGTGTAGCAAGTAACTGTCAGAGTCAGGGATTCAGATAGCTGGGGATATGCCAATCTTTGTAGTACAAACAGATAAGGTCCTTCATGGCTATCGCTGTTATTAGATCCCACACATCAACAACCACATAAATTTACAAACATGTGCTCTTATTCTTATTCTCTTATCACTGTTGCCGTGCTGATCAT…
>MSTRG.1966.2
gcTCCactgcgaagaagaagaagaggggaaaagaaaagaagtgaGAGGAAGAACACTGTAcaggggtattttgGGTTGATCTTCTAATCATGGAGACAATTTACAACAAGAAAATATTTGTGAGAATTGGATTCATATATTGTTTGACTCTTCTTCATCTCCATGTGATTATTACTTGTACCATTAGTATGTTGTATTTTAATTTCTCTTTTGTGGAGTAGGCATATGCTCCGGCCTTCCTTCACTTGGGAACCGGGAGAAGTGGGACTTAAGACAAATCATTGCACTGCATTGGAGGGATAGGTCTGAATTAGCTTTGCAAATATTCTTCCTCTTTTTACCTTTGTATGCAGAATATGGCATGtgccttctttttcttctctttttttttttgcagta…
>MSTRG.20353.3
tggcgagaagtccacgggggtcgctggggagtccatgccttgtttataagggggtgattatgatccaggaaaggtgcgctgtaatgggttatgttgtgcaaggggtattgtcacaactcttttccgaggtaccgtggtggtattgaggcacatggtgacatgatgtggggttgtgtcttgtgggtacagtggtacacctctggccagagtaaaactattcgaatagccgtgcccgcggttatgggcgggttgagcaatgtttttcgtgattagtctcacacctctcacaataattatggatgttatacttggtaataatttgcttagctcctggtttggagttagatctgtacagccgggtatggttgttcaggatggttgggcctgtgcagcatgggt…
>MSTRG.20232.4
cacGAACAACCGCTCGCTCTGCGGCTTCTCCCCACGCCGAGCGCCGACGCTTCCCTCCCCTTCTGTCGACGCGTGATCTCCTCCCCCACCACGAGCCACTTCCCTCGATCCCTCCCGTcgaccgcgcgccgcctccgcctcggcgaGAACCCAGCCACGGGCATGCAGGGAGGGAatcgctcctcctcgccgaccgTCTCCCATGCCTCCTTCCATCGCCTATGCGCCTCACCGGTCTCTGCCCTCCCCTTCGCCGTTGCAGCacctcgccggcctccacccccGCTTTTAGATATAAGGGAAGAAAAATGGAGGAGCTGTTGGCCTGTGCTTGGCTAACAAAATTGGTGGAGAGGTATCATGTAACCAAATCAAGCACATAATCCCTTTTCCCTTTTA…
>MSTRG.1334.2
GGCGTCTGTGCCTGCAGACTGCAGTGTATCCCCCTGCAGGCCGGCCGGTTGATTACTTGATTGCATCGTTCCCCTCCAATTAGCAGAATATCATGGAAGGGATCCCTAACCTCGGCCGGGTAAGATATAagatctctcttcttcttccgtcGTTCGGTTCAGTAGCTGCTTAGCTATGCTACAAAAGGCCAGGAATTTTACTTCCATTAttatctgaagaaaaaaaaagaaacagaactATACTATACTACCGGTCTGATCACAAGTGGTTTGCAGCACTCGCAGATTCTGCCCATAACAAATCCCCGGAAACAAAAGAATAAGGAGAAAAACACAGATCAAGATAGGAGCAACAGCAACAGCCCTTGGCCTCTGATAGCGATCGGCTTGCTACTTTCG…
>MSTRG.22044.1
GATCTGTTTCATTAATAAAAAGCAAGTTCGTCGGCGGCGGTAGTTCGATCTACCGCGTTCCCAGCTGCCAGTCGGCGCGGTGTCTCTTTCATCCCGTCGATCGCTAGTCACCCTCGCCGGACGGCTGCACTGCTCTGACTCTAGGCTGTGCCTCGGTGTACCGACGCCGTCCGCGCGCCGCGATAGTGGTGCCTTCCGCCGGGCGTGCAACGGAGTAATCGAACTCATCAAGCCAGGAAGATGAGCACCATCACTCGCGCTCCCTCGGCTGCTGCGGCCGTTTTTTAAATCGATTGGCGACGGCACGGCATGGCGGCGTGCTAACAGATCCACCCACGTATCAGATCAAAGCAGAGATGATCGCGGCGTTTCTTCATCCAAGCGCAGCCGAGTAGCCAA…
>MSTRG.16970.1
GGGATGGGCTGGGCCGCATGGGCACTGAAGCATGAATGCGGTGGGCCTAATTAAGTTTATTGAAGACATCAGTGTACATGGGCCTTCCTCTTTCTTGGTACCAACTTGATTTTTCCCTGATTTGCACCAAGTGAACTTACACGCTAGCTGCTATGACTGCATATAAATGCAGTCAAGCTGCAGATTGTTTATGAACAAGATGAGTAAGTTTAATTGACCTGATGTATGTAATATATCAAGTGGccgggatatatatatatatatatttggagcTAGCTAGAGC
>MSTRG.11131.1
CTGACGTTGTCGGCACATCATTTACAGGTCATCTGACACTGTGAGGTGTGAACAATTTTCTGCAGTCCCGCAGCCAGGGAGAGCCCATGTTTGGTCACAACATTGTCACACAGGGATAAGAATGAAACAGAGATCTGCTTTTGACTGTGCCGACGAGCATCTGCACGCGTGCGTGGACTAGCAGTCCAGACTCAGGAGACTTGTTGCAGCTGTGCCGCATGCTTCCATTTCCTACTGTTCAACTTGTGAGCTGTGAGACTTTTGGGGCCTGTTCCATTGCTCTCAAGggtggaaTCTAAACAAAGCCTAATGCTACTACTTCATGGATTGTGTCCACCCTTCATCAATTACTGTACTCCAAGTAATCCAAGTACAGAAACAGGAGCTGCACAGCACTTC…
>MSTRG.19847.1
GCTAATTTCAAATGCGAAATTGGTTATTAGTGTTTCTTGTTTATACAGCACATGAATCAGTATGTAGAATCATACTTTACACTGCCATTTTCTCCAAAGAGGGTGTGATAAGCACTTCTGCATCCATTTGAACTCATATATACTTGTGTGCCCTTTAGTTTTGCAGGATAATTATATGAAAGAAGGAATTAAAATGAGAATTTTCTTCAACAGTTCAGTGTTCCTCATAGAACATCGAGTTCGACGCTCCTCTATGTCTGGAGTTACGTAGCACATTTTTACTAGCAGGTGACTAGGGTGCTGCTCAATTTAGTTTTCACACTTTACCACTATATTCATTCTGTTGCTCAAATCAGCGGCTGCTTGCAGGTCCTCTGAAAAATGGTGAACATGGAGTAG…
>MSTRG.20119.24
cccccccccccccccccccccacatccGTGCCTCACTACTGCCGCGCTTTCCCCCACTGCGGGTTCCCCTCGCGCGCGTTCGCGCTTCACCACCGCCGTGCCTTCCCCGCTGCCTCCTCaactcctcgccgccaccggttCCCTACTCCGTCTGCAACCGCCACCATCGGAGCCGTGGATCCATCGCTGCCTTCAACTCCACTTGCGATCCGGCGTGACGACAGGAGTGCAGCTGCGACTACTGGGCTTCCATGGTTCTGCTCAAGATTAAGCCAGTTGGGGATTTTACTTTAATAGGGGAACCCGGTCTAGCTCACCCACCCAACGAATTTTAGACTAACGCCTAGAGGCCACGTTGTTAGCAATGACAGTGGCCGTTGGGGGTTAATTAGCACCGCC…
>MSTRG.22722.26
TAAAAACGTAGACACGTgaccgtgaaaaaaaaaaaacgaacgcTTCACAGCGACGCGCAACAGAAGCGATCCGAAATCAGCGCAACAGAAGCCCCCAATCCATCTTCGCGCATCCCCACATCGCCGCGCCCGCTCCACTCTTCCACCCCCGGCGCCGCTGACCCCTCCCCAGCTCCCGCCTCCCGGTCTCCCTCGACCCATCCCCGCCGCTTGAAGCCCTCCCGTCGCGCCTCACGGTCTCCATCACGCCGGCTCGCCCTCGACAGATCCCCGGAAGCCCTCCCGTCGCCAGTTCGTCGCACACACCTACCTTGCCGATCTGCTCCTCGCCGCCACTGTCGGCGCCCGCATCCACGACGCCGCCGTCATCCCTTGGTGGAATTTCTCCAGGTTTTAGTT…
>MSTRG.15065.1
ATTTGGGCCATTCGATCTTCATCAGGATATCTATTTAaccaactgaaaaaaaaagaaaaaaaggagaaaaggggAAGAGATCGATAACCCTGCAGCCGCtacaaaccctagccgccatcACCCCAatcgctgctgcgccgtcgccaCAGAGAACAGGAGTTTCAGGAAGCGGGGAAAGCAGGAggagaaaagaaggaaaaagggaagAGAGGCAAAAGTTGGGGATTTTCTGGGTTTTCACAAATTGATCTCAAATTCGATTTCTCCTCTGTAAGGgtACCTAATGATATTGATCGGCACGGGACGGGAGTAGCACCCTTGAACTACACATTATTATTGCACACTATTAAAATTTAGTTTTAGATTATGTTTCTACTTAGATAAGTTTTGCGTAGAACT…
>MSTRG.8266.2
GCCTTATTTTGCCCATCCCCCTAATCTCTCTCTTTGATAAGGTTTCTTCTCCCATATctctctagctagctactaggCATGGCGATTATGGAGGTAGATGAGATGGGCTGTTAATTCGCTTTGTTTGTGCGCCATAAGCAGGTGAAGCTGCCAGCATGATCTGAAAGCATCTCAAACCAGCGATCAGATCATCCGGCAGCTTCATCTTCTCATGGCAGCACACCAGCTTGATTGATTGATGATGAAACCCTAGGAGCAGGTAGCTTGGCTTCTCGATCTTAGCCTGATCTTATACAAGGACGATCGATTAGGCCAAATCAGGAGTTCAACAGTCCATATATATGTGGACGCTCATTGTCATCCAAAAGCAAGATTAGCTCCTCTAATTTTGAGCACTGA…
>MSTRG.5088.1
GGAACACACATCTCTTAGCTCTGAAATCTGAATTGCGAGAACACACATCTCTTAATTAGCTCTGAAATCTGAATTGAGAGGCCGAGCGATCGCAATGGCGGCTGCTCGCCGGAGGCTCCGTGTCTCGTTGCAGGTGGCAGTACTACTGGTGTCCCTCTTGCTGCTGCCCGGATGTCTCGCCGGCCGTCGTGAGCACGCCGGAGTGAATGTAGACAAATCTCACGGGATAGTAATCAACTGGGAGAAGAAGCATCCAGTACGTCGGTTATTTCTAGGCTTGGCAACTAATAGGCATCGTCGAATTCTGTTCTACCGAAATCCAGGCTTTGATCCTAATGGGGAACACTACAGTCCTGTCTCTCCTGCCACCCCATAGACCGGAAATTGATGAGAGATTGA…
>MSTRG.28569.3
CCGTGCCACCCCGAGGAGCCGCCACCACCTTCCTGTCACCTTCTTGCCATTGCGCGAGCACGcgtgtagtttccatCGTTTCGGAAGCTCGCGGTCGTGAGGAAAAGTGTTCAAAATATCCAAGTGAAGAAggaagGCACCAAACACGGAAGAAACACCACATgagatccaaacacgatgaTGACACCGAGgaacgatatttgttaacgagatTCAGCCGAAACCTACATCCACGGGGCACTAATTACGGACACTTCTCCTCAATCAAACATATTACAGCGTATCAGAATTACAATGACCC
>MSTRG.12706.2
GAGTTTTACCGCCGGTTTACCGCACCCGAAGGGGTTACTTGCTGGGTCCATATTTCCGATTGAGCACGGGATCCTGACCCATGACGTACCCGGAATGGTGTTTGTGAGGCggacaggtgggaccggcggGCCACGAATGAGCTGACAAGTAGGTCCAGCCAGGCACTATTCCTGATCCAATGGCTTTGTGTGAGACTGAAGCTACATTTGAACTGCTTTTCAGTACAGATCAGATCGGCCTTAATTTCCTTTCCCTTCAAGTCATAGCAATGCCGGAAATGTTTCTAATGAAACGAACGCCCAGATGTTCAACGGAACAAAAGACGAACTGTATTGAATTATTCAATGCAATTAAGTTTAGACAGCAGATTTCCAACAAACTGACTAGTATAGTTCACA…
>MSTRG.819.4
GCCCATTACTAGGTGAAAGAAGCGGAGgtcccgcggcggcgcggcgacggtggccgtttcgacggaggcggcggtggcgccgcatCCGGTCTCCTCGCCGGCCGTCGCGTCGGCCGATTGGTCGGTGCAAGGCGACGGTCTTCGTGGGGGGTGGTTGGGGGTGGGGTTTCCTCGGGGGGAGGGGGATCGGAGGTCTCCTGCTCTCCTTCCGCCGCCATCGTGGTGGAGCGCGAACCAGGTCTTTTGCATGGTGAAATAACCCCTTCCATGGTTAAATTGTACTCTCAAGAATGTTAAACTTGGGTCAAGGAGGCTAACAAGTTTGATCCCCAGAAGATATGAACTATGGTGATGGTGTGTTGACTGCTTATTATTTACTAACTAGACGTCCTTCAAGAA…
>MSTRG.28587.1
CTTGCCAACTTGGTTAGCGGAGTGAAACTTTGCTTTGGCCAGCTGGGTTCGATTCCCACCACCCTAACTTTTTACATTTATAGGTGGTTTCACttacgtggcatcctagtcaggaaaaaatatatatatacgtgaggtatatatgggtggtttcactgacgtggcatatagtcaggaaaaaaaatatatacgtgAAGCCGAtatgtcagctgcacatttcttccccttctcctcttttctctt
>MSTRG.11704.11
GTGAGCTACTGTTGTTTCTGTTAATTTCCCTGCTGCTGCCGAACCCTGCTATTGTCGATCTGATCTCTTCCTTGGTGGTGGTGTACggcttgctgttgctgccgATATTcgtttctgctgctgctgctgttggccTGCAACGAacaggaaggagggagagaaggcagagaagaacaggaaggaaggaaagaaggGGAAATTTGATAGAAGAAGGGAAATTTGGGGAATTTGGTgaatatttccaaattcttcgTTTTTCTTATACATTAGTACTGCTAGGTGTGGAGGGTTCCAACGTTGGAGGAGTTGAGTCGGAGTATCGAATGAGTTAAGGCAAGTACAAGACGGACTTATATGATGGACAAAACTGAGTTGTTTTGTTTGGCTTTACTTGCATAA…
>MSTRG.8012.1
AATCTAAGCATAACCTGGCTatatagttggccataaggcccgaggcctgaaggcccggcccacggcacgcctttttggcccgtgcctgggcctccccaccagcacgctgggctggcccggcacggttgggccggcccggcacgatgggctgGCAGGCCAGACCCGGTACACaaagtatagggactaaaaatagacatataaatgtcaatgtctaaagaatagggaccttaaatagacttattttagctatttatataccacatcacaaagaagagggaggtaaaatagactttttttagctatacaatgtcacagcccaataggagggagaaaatttagacttattctgaggaaaagcacgatggcccatcgtgccttcgggccggcccggcacgaccc…
>MSTRG.24944.1
cgtcgaacaccttgtgggCGTGCTGCACCTTCTTCTCCGCTCCACCACCGCAGCCGATCTTCGTCATTCTGCCGTCTCTCGaatttgtgtatcggttagtcgtgaggcaacgtatgcagcttccaggaggtgaaggttgatcaagattatatcaataataaggaCGATTCTGAGCAGGCAattcatcactattctttgaacatgttgatcccaattgcgaaattgttttgtttacaaataaaattgcatgcaatgatgaacatcctacttgtgattatgccatgccttgattattgtttaccccttattccttcgtaaccatgattacgtatgagtccctagtcaattatgacaattgcttagaaatgctattctagaatcatgcatactcatatttat…
>MSTRG.16189.1
cGTGTCAGATGCCAACGTTTCAATTGGAATTTAAATTTGTTCCACATTTTAAGTTTTTTGTGTTGGAAAGAGTTGTTCTTTATGTTGCGTACGATGCTATTTGGGTGTTTCAATAAGTATTTTCTAGTATTTCACTAGTTCATTTGCAAATGTTGCACTTCAGTGTGGTGTTTTTGGGTGTTCCAGTAAGTAGTTTGGGATGTTTCAAAAATTACAAATCAATGTTTCATGCGTgatataaaaaatgtttcaattagaaatattataatatattttttgtcataaaaatataatcatgtgagatctcattataaatatttaattataacaaatataacgGTGCAAATAGATTATGAATCAGATAAGTAATGTAAAAGAAAAGGTGATTTAAAGATCCAC…
>MSTRG.1488.1
GGCTTCTTCACAAGGCAACAAAACTAGCAGGCGCTACTGCTGGTAGTAGCAACGTGCAGCCCGTCCTGCAGTGCAGCTCTATACCTGTACTATACGGTGTTTGGACAGCTTGACTGACGCTACCGGCGAAAGATGAGCTCCAAGAGATGTTGATAATTGCGCGTTGGGAATGAAAAATGAATAATCTGAGACGCGGTTTTTAGAGATGAATAGATTGATTGGAGGAGGAAGATTTggtattttttgtttttaggcATTTGCCATTCGTATTGTCTCAGTTTATGATAGACGGTGTTTTGGC
>MSTRG.28081.43
TCTAGAGGCGGCATCGAtgctcctcgcctcctccaagATCTTCCATCGTAGGTCGTCACCCACGACGGCTTGCCATCTGCTATCCCGTGCCCAGATGTTGGATGCATGATCTCCTCCGTCGGCACAATCCGTGTAGCCGCATCCATCGGCGTTCGTCTCCCCGTACGGTGGCGACCGGATTGGCCACTGACCAGTGCCTCATCTCCGTACACGGGAGTGGGGTTTTCTTCTGTTCAAGCTCCCTCCTCGGCTGCTCCGTTCATCTTCTCTGGATTTCTCTGGTGAGTCTGCTACATTCTTTGCCTTCTTTTATCCCCTTCCTTCACCCTTCTCTGGTCAACTACATCAgtggctgcaagcctgcaagatGGAGCTGAGTTGGGAGGCTGAGCAAGCAGC…
>MSTRG.7165.2
CCCTTTCGCCGCGCTCcgttccctccctcctctcgtcCCCTTCGCCAAAAAAGCCGAACTCCACTGCGCCAATTTTCCTGCCTTTTCTACCCCCCACTTGGAATTCTGGAAACATCGATTCGATCCTTCTAGACCCTTCTCCGCCCCCGTTTTAAAGTGCGCCGGCCTCCCACCCGTCGCTTCATCGCTCGCGGTCGCAGTCGCAGTCGCCCACACCCTTGCCGCACCATGGCTGGAACCCGCGGCGGATTCGAGTTATTGCACATGGTGGCACCAAGCATGAGGCAACAACTGCATTACTTGCAAGAAAGGCACAAGTAAGACCTCTCACAAAATCATTAGATGATTACTTGTGGCTTTCTTGCAAGTTGTGCAGTTGCTGCCTCAAGCTTGCTGCCT…
>MSTRG.20486.5
gctccatctctctctctttctctcccatgTCCGGCCATGGTTGCCATTGGCCGATTTCCCTCACCGGAGCTTCGCAAGCCAAACCCTTGCGCCACCAACTCCGCCTCACCGAGGTGATTccatttttcccctttcccctctccctccatcTTGAGATaaaccgccaccaccaccttctcttATCGCCGGAGTTGAGctctcgtcgccgccgttccggcCATCTCCCTCTTTCCCTTGGCTAGCTACCACAATCCCCAAGTGCGCGTCGCCCGGGAACACGATATACCGCTAACGTCGCCACACTTTGGCCACTGGAGCACCGGcgccccacctccctccctcctctctgttgccggcaagaagaagaagaagaagaaaagaagaagagaagaagggcag…
>MSTRG.24242.2
CGTCTCCCCACTTTTTtcggatagtttttttttctcgccgGCGACAGTGAGCGCCCTTCTTCTCTCGTCGCCCGTGCAGCGGAggtcgcccgcgccgccgcaagTTCCTTCCAGGCGGGGAGGTAACATGCTACACAACACCGCCCCCAAAACATTTTCCCCTGTTGGATGGCGACTTGGGCGCTCCATCGACTACTGGATGGCACCATGCGGTTGAGGCTGCGacaccccccacccccacacCCCCCCGCCCTGTGGCACCGTCGGCTGCCCCTTTGTCGCCGACATCCATCCCATCGCCGGATCTAGGAGAGCTTCGCCCGaattctcttctgattcttgcGTGTCGGTGGTGGGTGGAGAGCAGCGGTACCAACGACATTTGAAGCACAGAGGGTG…
>MSTRG.10818.1
CTGGCTATGTGCGTGCTTCTTACGTAAGTGATTGAACATGAATATATAAGTACCAAAGCTATTATCGAAAACTTTACAAATCTTGACAGAGGAAGTGTACGGGTCAAGGAACATTTGATGAGAAAACTGTAATACTACATGTGTGTTATCAGTTGTTCTACTCAATGTTTAATTCCAAACACCAAGTTTCAGATATTTGTTTCAAT
>MSTRG.18503.4
GTTATCTCCTTTCCTTGATTGCTTTCTGGGACAACATCAAGAGATGTCACGTCTTCACTTAGGGGATCAGGGgatggatggagagagagagagagagagagagagagagtgtttGTCTGGCTGTGCCGACTTCTGTCGGGGTCGGTTTCACTACTCTTTTCTTCATTCTTATGAATAAGTACCCTGGCCACCATCGTCACCGACTTTCATACTTGTGGCTGCGCCCAGCAACACGTTGTTCTTTCTAGAAATGATGTTTCCAGCACAGGATAGGTCCAACCCATGGTCACCACACCAGCCCACCAAACTAAAGCCACTCTTAACTCATATAGGTTCACTTTCGGTACATGTAGTTCTTCTGTAAGGATAAACTAGAAAGTTTAATTCTAAGTTCATTTC…
>MSTRG.20274.1
gtgattatgatccaggtacggtgcactgtggtgagttgtgttgtgcgaggggtattgtcacagttcctttccgaggtatcgtggtggtactaaggcgcatggtaacatgttgtgggattgtgtcttgtgggtacagtggtacacctctgatcagagtttaaactattcgaatagccgtacccgcggttatgggtgagttgagcaatgtttttcgtgattagtctcacactactcattaatggtaataatgtgataattaatttgactcctggtttggaatggataattcctggtttggaggtttaatttgttcaactggggttggttgttcaaatgtggttgggcctatgcaacatgggtgtgttgtatggtgtttatttaatattgattaattattca…
>MSTRG.8505.1
AACATCTTTACAGAAAGGCTACAGTGCATGTGTTTCATCGTGGAGTGATGGAGTCTTTTATTCTGTTTGtccacaagtttttttttacttcttacCATCTCCGATAAACGATTTTAGTTAACCTCTTTCACATGCGGCAAAAGGTTTCCAAGGTGTCCTTCTTAAAGACGGACAGGGTACTAATCAGCAGTCAAGGTGACAGAGATTGGGACCCTGAACATCCAAATTGCAATAACTAGTAAGTGTTTTACAAGCCTGGGATCAATGCATACCTGACCAATTTCACCATCCA
>MSTRG.6223.5
GGCTGTTTCCTTTCTTATCGCTCGGCCTGCTCAGCCCCCTACCTTGGTGCGATACTGCTTTTTCTCCTCTACCCACACGCAGCAGCGCCGCATCGATTTGGGCGCTCACTACGTACGGTGCTCGCTGGATTGGCCGGCGTCCCTGCCGCCTGTACGCGGTAGTGGAGGTCCCTTGCTGAAAACTCCTCTCTGCTGGTCCGTAGACGCCTCCTTTCGCCATTCTCTCCTCTTCAGTTTTTTCGGTGAGGTCGCCACACAGTACCCGTTCTTGCTTTCTCCCCTTTCTTCCTGTGCAAATCTAATCCAGTGGATTCTTATGTTTCTCTTCTTTCCCAGGGATTTCTTCACCGTCCGGTTGTGCATTGGCTTCCCCTAGGACCTTCTTGCGTCGCCTGATTG…
>MSTRG.25415.1
ACAGCAGCAGCCATTGGATTCTTTTACACGGTTAGTTAGTCAATACTGCTGAATAATTAAGCACCCTAATGCAGTAATTAGTACCGTGTTTAATCATAGTACCATGGTTGCTTCACCAAGACACCTACTGGTGCCAGTCCAATTTGCAGCTGAGCTGGTGGCTCTCGGACACCAACCACTATACCCTCtagcaccggcgccggcgccggcgagtcgGCGACACCAACTCCGGCGAACAGCCGGCCGTGCCGGTGACAGTGAATTCAGCTACTCCTGCTTCTGGTCAAGCTGGTCTATgatcttatttaattttctttGATTGCTTAACTGATAGAATTAGAGTAACGATGCATGTGactttgcagcagcagcaggcagcagcatcGAGGGTGATGTAAT…
>MSTRG.13601.1
GTCAGGTCGAATCATTCACAGGGACGGAAGGACCCCACCCCCGTGCGCGTCAGCGCGTGAAGAACAAACTCTCTTCGACAcacacaaaaacaaacaaacaaacaaatgagCTTAAGTATAAACGATGAGGAGATGAGTTTCTGTGCAAAGATATCTGCAGATATCGAGCTTAAGCATTCGGATGGCCAAGATAGTTTGACGATCCAAACCCACATACGTACGTTGGGCCCGGCAATCACATCTGACAGCGAAGAAATTTGTAGCATCCTCGTTAAATTTCCGGATCCTATCACGGTCATTTAGGTCTTGGATCCTTTGCACATGGCTTGCAGCAACTCTTCCGAGTTCTGAG
>MSTRG.26516.1
CCAAAGgttaccgccgccgccgctccatctTCCGCCATTGACGAGCAGATCTGAGTTATTGATTGGGTctcgtttggttttttttttctctctttttcctttttgttctcCGTTGCGATGAGTTTGCCATCGAGAAAGAAAGCTGAGTTCGTTTCTTCTGCCTTTTCACTTGTTATTATTATGCCTTGGTGTCTGGCTGGCGGATTGGACGACGGTGATGAAAAACCGCAAGAAAAACACACCATCTTTCGGGGCTGATttggcgccgccgcgcgtgcAATGATGCTAATTCTGCAATTCTGATGTCCATTGCTGATCCGTTGCTACCAAGACTGTTCTTTCGTTTCTTCCTCAAgttcttggttttttttcttcttttaaacTTTTCTTTTGTTGCTG…
>MSTRG.20608.8
CGCGCAGCCCCACCCCTCTCCTCGCGCCGCCCCCGATCTTTGCCGGGcgcccgcctccgcgccgctACATCACCATCGCCCGGAGTTGCCAGGGTCGTCGTCCTCCGATCTCCTTCGCCCGAGCCGATCTCTCCACCGATTTGCTCCGCTCGTGCCGATCTCTCCCGTCCGCGTCGGCAGTGACGGCCGCCTCGCCGATCTCCTCCGTGCCACCGTCGGTACTCCCTCACCAATCTGCTCCGCCCGCGCCGATCTCTCCCATCCGCGTCGCCAGCGAGGGCCACCCCACCAATCTCCTCCGTGCCACCTCTGGAACACCCGCGCccgcgtcgccgacgacctAGAATTAAGTAGTAGTTGCTAGCTCTGGTTGGCAGCACATACACATTTCATCGAGCA…
>MSTRG.13725.1
CAAACCGGTGCGCTAAACTTGTGAAGTAAAACTGCTTGGACTACTAACAGCTAAAGTTTCAAAGGCATCCTGCAAAAGGACCTATTGGTCTGAACTTTGAAGGTATTTGGATGTTACAAGCATGTCCACATTTTCGGTGCTGCAAACAACCAGACAGGGTCCCTGTGGTTGCTGGTGTTGTACAGAATTGCTGAACACATCATTTACTTTGCTGGCTGTCAATCTGTCATGTATTTGGATATACACCCGTATATCTAGATAAAGTTAGAAATTACTTGGAAGAAAGCACTAACTTAGTACTCGTATATGCCATTTGTGacagccttttttttctttcacggGAAACGGGGActttgtatttttattattatactCCTGTTCTGTACCGTGTACAGTGCA…
>MSTRG.26306.2
cacacgagtgaggacaaagtgtgcagaaaagacatgtgttggtctgtgagggcagtctatgacctatgaaagctatcagatgtaagtgggcccggcctgggggaaggcgggacgttacaaaatggtatcagagccgactctcgcggtttcacgggcgcgtgtgtcgcagttgcgcaggcattgTGCGCATGtctggtgtagaccgggagtggttacacagcatggcacatgcgctggcactggacacatggacgtggccaagagaggacgttcctggcctagggttgatcgacgggggcgtcgatctctcttaagggggtgagggtgtaacatcccggtctagggcttaataggattaatagaatactcatatcaacaagttgcaacttcttttccgga…
>MSTRG.30196.20
TGGGACGTGATGTGTAACCGACGACCACAGCTTACCTCCCGTCGTTAGTTTTCGTTCTTTGTCATCGTTAATAGCAGTTTTGATTTGCCTATCACCGTTTTATAGTAAGTTGAATAAAATTTTATTCGTGTACTCCCGATCCGATAATCTCGCCCCCCATCTTCTTGTATTCCCCTCGCTCCTGCTGCCGCTCACCTCGGCCGCCGGCGTGATGCTACTGGCGCAACCATCGGATCCCTGCGCACGAGCTCCGGCCTGTCGCTCCCACCACCCGTGACCTCCATTGCTGCCAACGTTGGCCGTGCGCTctcaccaccaccatctccagATCCTTGCCGAAGTGCTCCCGCCACCACAACCCCAACGGCGGTGGTTCTTCCCCAAGTTCTCACCGGGCAC…
>MSTRG.27647.13
CACGTTCCCCATTCTCATTAGCAAGCATGAGCGCCGCCGGTAGCAACATCAATTGACCACCGCCTTTCCACATCCCCTTTTTCTGACGCTGCGTTTCCCCTTCCTGCAACCATCGATGGACTTCCTGAACTGTGTCTAGAATCTGATTCGACCGCATGGCAAGCCATCCACACACTGACGTTGTGACATGAGGAACCGATAGGAGATGGCCATGCTACGCTTCGCTTGGTGGTTTAGTTTCATTTGTGAGTCATAGATCCCCTAATGCATGGATCACTGTATGGTTATATAGGATTTGATCCCTAACTCACCCGGCCAAATTACTTTTATCTTTTGTGAAGATGCTTTTCGTTTGATCACTTAAATCTTCTTTCAGATGTTAGTTTATTTTGATTGCTT…
>MSTRG.5648.1
ctttttctctctctactcCCATGTCCGGCCATCACTACCGTCGGCCGATCTCCCTCACCGAAGCTTCGCAAGCCAAACCCTTGCGCCACCAACTCCGCCTCGCCCAGACCGTACATCAAGTTTTATCAGCATCCAAGGAGCTGACGTGGACCCAGATGGCTACGCTAAAGCCGCGGGAAATCTTAAGGCGCAAGGCAAGACATAGCTAAAATTTTGATCATATAGAAAACTTAATATAATCTTCATTTTATGCATGATACCTTACCCTTTTAACATCTCATGGGTAGATGTTAAATGCTTCCAAGTATTATTGCATGAGGTTATAAAAAGAAGCATTGGTTATCATTTTATGTGATTTACTATTCCAAACAACTTTACAAACTTAGGAATCCGGTTAAA…
>MSTRG.10012.2
CCGCCCCCAACCTCGCGCCCCACCCCCACGCCCGATGGCTggtgccgccgcctcgccctctcGCTGCAAGACGATGGTGGCGCCGTCTCCTTTCACTCGCCCTCTCTCCGCGGGATAGCGGAAGCGCCATCTCATtccccggccgcgccctctcgcCGCAGGGAGTTGCCGGGACTGGTTCGTCACCTCTGCGACCTGGCGACCTGACGATCTGCTACCACGCATTCTACTCCTCCCCAGgaaggaaagaaaaaagggaGTGCAGGCTAGAATGCTAGATTATTCAGTACTAAAGTTTAAACATCACCGTCCAGCATTTGTGCCCCTCACCAATAGCCTGCTACGATGGCCCACTAGATGCCATGGCCGCATGTGTTGTTCATGCTGGTGGCAGCGATG…
>MSTRG.31518.1
ccgtgattctgcagccgtcaaaaataACCTAGcccgattccatgaccggaaggcaaagttatcaaggttttaatttcgcaCAGAATTCTCTATCTGCATTCCAtggtgtcgcgcccgccagcctaacttaacggcacggttagtcgacgcgcttgacaccgacatcgtctaagctatccaccctaacgtcctatatgccattcctatactaaccaACTCGccgaaaaccagttgtggaccctcagatactcgacgtttcgccgaaacaaccgctgcttcgtggcctatggtaagtcatttcaagagaaatctctgggggtccacctctccaaatctagtctctctagggtgaggcccgtgatttcgcagccgtaaaaaaaaccaacc
>MSTRG.30294.1
gtctcagcatcctgtCTTGTTGATGTTTTTCTGCGTGCCAACGCATTATTCTAGCATGCGCTTtcttcctgaacaaacgcctcagccatggtattatagggaaataacACATCAACTTAGTTGGAACTCTCTTTTTTGAAGGTTGTCCGTCAACATCACCTGGGTCATCTTGTCTAATTTTTTGTCGTAGTGCCTTACAAATCGGGCatgttctcgtactcctcaccacgATAGAGGATACAATTGTTCGGACATGCGTGCATCTTCTGTACTTCCAGTTCTAG
>MSTRG.8394.5
CAGCCGTTTGTCCTCATTTGCAGAAAGGGTTAGAAACCCTTAGATTTCATGCCATCAAGCGTAACAGTATGCATACTATGATGTCCAATGTGGGTGTCTGAACTGaaatctgaactctgaactctgaaggctGTTGTTTCCATCAGGGTGCATTGGTTCAGCAGAGATCGGTGATCTATGTTTTCATATTTGGTCACGTTCTACCGGTCTTTTTCGATGGAAATGAAGGTAATTGGAGGAGTTCTATCTGTTTGATGGAATTCAGAACCAAAATCCGAATTCCACAAAATGGCTAGAGGAAAATTTTTAGGGCTATTTGCAATTCCACAACCATAAGCATGGCCAACTGGTAGTTCTCCAAGTAAAAGAAGTTAGGAGCTGGTTATGATGGTACTAATT…
>MSTRG.29051.1
ggTCCGCCATGGCGCCAGGTCCCAGCTCGGATCCCCATCGCGCCCGTCCGCTCCAGCCGTCACCAACTATATCTGGCAGCGGTAAAGGAGCAGTGGACGCAGCATCTTCGGTCCCCTCTACCtccgttgcccgcgtgccctatCATCTCGCGGCGAAAAAGGAGTAGTCCACGCGGTGTCTTCTGACGGTAATCGACGACCTCGAGGTTGGTTCCTGAACAGGTTCATCTCGCACCTCTCctttttcttgaaattactGATTTTGCCTAAAGTACTCAAGTGTGATGAGTATAACAGAAATTTTGGGTATATGTATGCTAGGATTCATGTGGTGCAATAGCACACATTTGATGCTTAATAATATGGATTTAACACACTCTCCATTCAGTTATGTTGGCC…
>MSTRG.19262.1
CGCCGCTATCATCCACATTCTCGACTCTCGTCAGCCTTCACGAACACCACAGATCGATCTGCGGCGTTCGTTTGGTTTGGTCTGCGATGTGCTTCTTCGTGTTTGTTTTGCTgttctctttcgtttttttagctgtttggtttggtttggtttggtgatCTGAGGATGGACGCCGGCGATGAGGAAGAACATGGTTCGCTCGTCTGAACGGTTCATTTTCAACTGCAAATTCAGAATGTAC
>MSTRG.12593.1
ATTTGACTGACCTCCAATTCATTTCACTACTTCAATGTGGCCTTGAATGGAATTTATTGGGCACACCATCTCAAATGCCCAGCAttgctgtcaaaaaaaaaaggagagaagagagaactTGAATGTTGAGCCATGGTTATGTTAATCGAATAAATAGGTTTCTTGAATAGATATGCTGCTAGTGCACCTTATGCAATTAGGTCTTTAAATGGTGCAACGCAACACCTATGTTCTTGCACGCACCGATGCGTTGCTTCTGGTGCGCATCTTGATACAATGACGACGAGATAAGTAATACATTAATGCCACTTTGTTTGATGCACATAAGAGCAGCACTTTGAAATCTCAGCTCCGTTGGGGTTTTTCTTGTTTCCAGCTTGCAGTGTTTAAATGCCGAGA…
>MSTRG.27648.3
ATTTTAGGTTCTTTTGTCGAGGGTGAGCTTCTTTGCCTTTGATCTGATATTGCACAATATAATGTGCTTCGGTGATACTTCAGCATGCACAATATAATAAAAGGTGCATTTCTCTATACGATTTGTGGACAGTAGATAGCACTTACAAGGATCACAGTTAGATTGTATTTCCTCACTGGTGTGTATTTTGTGAGTAAAATTTCCTTGCTATTGTTATTTAGAAAGCTGAAGTGTAGTAAAATTAGAACATGTATAATTACAATTAGTTCTAGGAGCCAAATTAAAGTTGTTTGTTAATTAACTggtaaaattatttataaaGGTTTGCAACCATAGTAACAACCTCTGGCATGTAATAATGAACGATTCTATTTTCAG
>MSTRG.29856.7
GGCGAGAAGCAAGCGCGCTACGTCTACGCGCGGTTAGTCCCGCCGTATCTCCTCCTTGAAGGTGAGCTCCGACGCCAAGGCAGCTAGCTGCTTTGCTGCTGGCTCCTGGGTCCAGGCTGCTGAAGCTGAACAGAACACCGTCATGGCCCCGGCAGCGGCGATGCAATCCGAAGATGATGATGACTggcttttgagttttgacagAGGTAACACCATAAAAGGCTCAAAAGTAAATATGAGTCCAATGAGCTCCACAAAGTTCAGCATCAAGAACACCACTTGATCACCTACAGATACTTAAAATTTGAAGGAAGAGCTTTGAAATTGCTTACTGCAAGAGCACTTTTCATCATTGCCGCTGAATAAAAAGCTAAGGAAAGTTCCGCGCCAGATAGGTCC…
>MSTRG.17279.1
ATTTTGGATAAGGACTAAGACTATCATCAAACAACCAACACAACCAAATCACAGCAGCGTACCATTTGATCTTCTCCTCGAAGATTAAACTAATGAGAGCAAGCATCTCCCTCTGCGACCATTGGGGTGATTAGCTCGATGATTCCCTTCCAGAGTTGAAAcatttgcaaattgcaaaatAGTTTGCATTGGATCTCTTTCTCTTACCTGCATCGGCATGTCGTCATATCAGTGACCTCACCGGCAAAGCTATCTCCATGCCCAGACTCGGTgaggcatttcatcgaacacttGAACCTCACACCGCAGAGGCGGGTTGCCGCCGGCGAAGTGAAGGACTCGCCGCCCTCCGCTCCGAGCGAAGGAGTCGCCGAGTCTCGCCGCCCTTGACCGATCATC…
>MSTRG.11236.10
gagagataggggGTGCGGGAGGTAGAGTGGGAGAGAGATTTAGAGGCGATTTCGCCGCGGTGAGGAGTGCGGCTCGCCGTGGCGGAGATTTCGTCGTGCCGGTGCTGATCTGTGTCGTGTTTGAGTTTGTTTTTCGCCGGTGAGGAGCTCCTGCTCAACGGATTTTTCCACTGTGTCGAGTTATTCGTCGTTGAAGATTCATTTggccagtttttttttgttttttttcatgttcaTCACTGCCTCCTCCTCTATTTTTTCGCCATGCCGGTGCCGATCTGTTCGTTGACATCGTTTTTGTCGGTGAGGAGGGTATGATGTACCACGTTTTCCACTGTGTCGAGCTGGTCATAGacgtaggttttttttttggcgattTGTTCATGTCGTTCTCCATTT…
>MSTRG.11951.1
ttattttatttcaactatgcattatttttgaatgtcatcgggtggtgaacctttccccgttaattaatggccgaagatgatcttattttcctatgggttataatttgattagcatgaaccttatatattggattggttcagctaaatgctatatgtaagtttgcttagctatgcttagaaacattagctaattaaaggggattaaatataaattatattatattattcttattaattatggttatatttaatggtag
>MSTRG.18564.2
AATCCCACTGTTGCATTTATGCATGGTTAATTGCATTGCCTGCTATTTTGATGTACACAACTTGATTGCTACAGCTTGATGAAATGCTCTGTAGTCTTATGGAATTAATACATGATTTTCAGGGCTTTAGTAATAAATTTGGATCACTAATTTTCCTGATGCTCAGTTTGAGAACACAGTACTGTCCATCTCTAACAATGTACTACGTGTACTGCCCATATCTGCCTTGATAATTTTTTGTGTAACTTGATCAAACATCTACTGTACTATGCACTTGATAATTTTAACCAGTGCCTTCCCTGAGATAGAATTCCAAATATTGTGCAAGGCTTGGATTaactatataatataatttatggATATTTGCAGGTTCCTGAGGTCTTCTACTATGCTGAAAAG…
>MSTRG.18580.1
CGGAGAAATCGCCGGCGGCTGAGGTAAACCCTAATCCCCCTTTctattcttctcttctccccgaTCTCTCCCGGCGAGGGAGCGTGTGAGTGGGtgccggcgatggcggagacGGCGAGGTGGAGCACGCGTGCGACGACGAGCGCCGAGCGGCTCCATCTGCGCCGGCTGGGGGGGTGCGCCCGTGGGCAGCACCAAGCCGTGGTCCGGCGAGCGCCGTGCGGCCCGGACCTCGTCGGCGGGGCCTGGCGCGACCGCGATGGATGAGATGGCGGCGAGGCCACTTCCTGTTGATTCCCGGTGCGATGCGAATCTCACCCCTCTCCACCGATGGTATTTGCTGCATGCGACATGCCACTACTGTCTCGAGTTTTTGACTCGCTCTATGACAAAAGAACC…
>MSTRG.12144.19
ACCAATCTCATACCTCGAGTAAACAGCGGTTACAGCAAAATAGCGATTGGATTAGCGCTCTTCCCCGTCCTATCCCCAAACCGCCGGGCGCACTCCTCCCCGCCTCCACCCCTGACCGTGCCTCCCCACCGCCGTTGGGCGTTCCCCACCCCGTGTCTACGCATCCCACCGGCGCCCTTCCCCCCGCATCCGTGCCTCACTACCGCCGCGCTTTCCCCCTCTGCGGGTTCCCCTCGCGCGCGTTCGCGCTTCACCACCGTCGCGCCTTCCCCGCTGCCTCCTCAattcctcgccgccaccggttCCCTACTCCGCCTGCAACCGCCACCATCGGAGCCGTGGATCCATCGCTGCCATGAACTCCACCTGCGATCTGGCGTGACGACAGGAGCAGAGCTG…
>MSTRG.24122.1
TCCCAGAAGACAATTCCCATGCGTACAAGAGACCTCCATGTGTTCCAGCGAATCCATGGTTACCACAAACATCTACTGCAGTAGCCCTGAGAAGAATGCAAATCGCTGAGGTTGAAGATAATTCATGTCATAGTACTACAAATATCTTCTCGAAGGAGAGTTGTAATGAAGTGAATCATCAGATCTAAGATTTAATACGGTAAACAAGCCAGCAATTTCTTCTCCCTCAGCATGGAACTTTATATAATGCATTTGGAAAAAAAGACTCTGCTGCCAATACTTTGACCGATAGCAACAGATCCATGTTCAGCTCAACAGTGCAATGTAATGTATACTAACTAAAGAGCAGCAAATAGTTGACCACATTGTTCACTCAGATGCAGTGAATATACGCTTATC…
>MSTRG.22515.1
attgaatcccagtttacaaaattattttaatttaaattaatgcattatcgctttatttaaattcccgcgttatcactgttttatttagccatgcctatttacctttgttatgaccttattattattgttattgatattaataccttgttcaccctagattaaacaaaacctcatctagtggacactctatttatggttccactagtatgaatttagg
>MSTRG.13087.1
CACAACGAGAAAAACATATCTCGAATCtcactttttgttttttttttgtgtgtgtgtgtgggtgcGCGCGAGGATATCTGCTGCAGATAGAGAAACTTCGATGCCGAAATTCCCTTTCAAAGGCAGATGCTGACTTGCTGATGCACTACAGATGCTGACTTGCTGATGCCCTGCTGTAAGTTTAACCAACTTTCGTCGCTgtaaactactccctctgtttctcgTCGCTgtaaactactccctctgtttcatattataaattattttattttttttctagtcaaactcatttaagtttgatcaagtttataaaaaaaatataatagcattttcaacatgaaacaaac
>MSTRG.27939.3
tcttcccaaccgctcttccgtttgactccgttcaacttccagtaattccgtaaaattgagatctatttaatggcactactaattagtctaaataggatctttcttttggtcttttgtttaggttttcgattgtttgcgtatagttgcggttatcggattttcgtcgatcgcgggttttctcgaagattcgtgaagcttcgtgaagaccttgagcaaggcaagtcaccctttgatcaattgctcctataattgaaaagtcattattatttcgtttgcaacttgcattattagaatcacacacttaacttgcttggcctcggtttccatgccaaaccgacggacctacccagtagtcgcactaatttccgtaggtcgtactaccctgtttccttgtcgctc…
>MSTRG.29561.9
AAAATTTGACTAGATTTAATCATGACGACCTGCTGTTGTGGAGGCTGGATGTCATCCTTATATACGTCACCTTGGAAGAGGAAGTCATGGATGCAGGCCGTCTTGCTGAACATAACATCGTAATACCAAAGACAACgaacatatcttttttttttttgagagaaacaacGAACATATCTTCAACTGATGGCTGCACTGTCTGACATTTCTATATGTATGGTCATTGCAATATCATGTCCATCTTTTGTTTATGCAGGAAGAGGACAGATGGAAGCTTCAATGCGTTGGCATCAACATCTCCATTGAAGCCAACATCGGAGGAAAAGAACAAATAAGAGAAAGCAAAATAAAAAGGCAACACGTAAGCAACACCATGGTCAATAGGAACTCTCTTCAGTA…
>MSTRG.1966.3
ataataaaataatgagagAAGTGTCTaacagctaattaccactttttaTAGTATTCCACAATATTTAACCTTGTACGACACATTTGGGGAAAATTTTCCTCCGTACAAACCTATCCACTAGAGTTTACATGAGAAAAGAAGAATTTTGGATGATCAGTTTTGAATTTAAACATAATTCAAACCATCATATCATGTGTTGCTGATTCATGCCTTCAAATCATCAATTCACACATTTTGGTTGGGGTTTTCACCACGACGGCTTCTTCTATTCTCAAGGGTTGATCTTCTAATCATGGAGACAATTTACAACAAGAAAATATTTGCATATGCTCCGGCCTTCCTTCACTTGGGAACCGGGAGAAGTGGGACTTAAGACAAATCATTGCACTGCATTGGAGG…
>MSTRG.10846.7
CTCGATTTCTCctcgcctcttcctcctctgctCCTCCGGCAAGTCACGAGCCATCCccgacgccggccgccgccgctccgcatcAGCGCCGTCCCTCGCCGCCCTTCCGCACCAGCGCCTACCCTCACCGATCCGGTGATCCCCATCCCCTAGAAACCCTAGCCCACAGCGCCGCCCTCACTCCACCTCTCCTGTGCGTACGCATCTCACGAGCCGAGCGCCGCTGCCTCCTACTCGCCCCCTTTCCGTCCGTCTGCCTCCTTCCTTTCCGGTGCGCTCGACCCGGCGGGCCAGCGGTTGAGCTTGGCGCAGCACTCGAGTGGGATGGCCGGCCGAGCGCTGGGGTTGGACTCCGCTGGCATAGTGGTCGATCCCATCCGTCGCCGTCAACATAGCTGC…
>MSTRG.14659.1
CCCTTCTCCTTCCTGCTTCCTCCGCTTCGAGGGGACGCAACACAACCGCCGGTGCGGCGCCGGAGGAGAGGggagcgcgcgcgccgccgccgccaccgaatGCCGCAGCACGCGCGACTCGCCGCCTTCCTCCCACCCACCGGCCGAGATACATCCAATTATACAGCTCATATGTCCAAGCAGACACAGGATATAAACAAAGGAAATTAAAGCACATATGCCACATAAGTTGACACATCAGGGTAAGTCACTGGATCACTTGTCTCTGTGGAAAAGCTCCCCGTCAATCATCACAGTTGGGGTCCTGGGGAAAAAGAAGTGGTGGCATCAGATGTTGGTATTCCAGGACAGAGGGCATCTTCTCCCCTTTGTTTACCATGGGCATGCAGCTAGATACCC…
>MSTRG.17925.1
acaagttccatgaggattcgtttgaaagatgcggatatgtgatcatgtgtataattgtttactgacataggagacctagggtctcatttcagaggaactgTGTTccaacctcgagttaataaccaacctgttgatggaaaagaaaaccaattaaactgtgttgggttaaaaagccaacgagacagtagttgaggataggagttcggatacgccttttacagatcaagataaggattgttggaggaaACCCCGAAGGGTACTCGTCATGCCTCTACGTTGATAAGATCGGATATACctgccaacagataaggagatccaggagacatcaatatttgag
>MSTRG.5102.34
agaaacaggagCGATTCTCCTGTAGCCCTAGCCGCCGCACCTCCTgcgctctgccgccgccgctgctgttcCTCTCTTCGCCGGTGCCGCCGCTGGTGcagccgtcgccggtcgccacagccgtcgtcgtccgcaGCCGgaaggagggagagaaggcagAAAAGAACAGGAAGGAGGGAAAGAAGGGGAAATTTGATAGAAGAAGGGAAATTTGGGGAATTTGGTgaatatttccaaattcttcgTTTTTCTTATACATTAGTACTGCTAGGTAATCCGTTTTAGTCTATAGTTGTTTCTAATTTATATTTAAGACGATCTGTTTCCGGTTTTTTCGAATTTATTTTATATCGAACGCTAGGCTGAAAccgtattttcaaatctggtatTAAACCATCA…
>MSTRG.12578.1
ATGAATAGGAGCAGTCTTACTGCTAGTCATCGTCTCATCTTCAAATAATTCTGAATATAGAtatgggctgtgtttggttgaaaattggaacgatgtgattgaaagtttgtgtgtgtatgacatgttgatgtgatgggaaaagttggaagtttggaaaaaaactttggaactaaacacaccaatGATAGTGATGATAATATAGTATAGGGATATAGATAAGCTGTTACTGATATACCTACTGCTAGTCCTCATGAGTTGTTCCTACATGCTAGCAATAGTGTTTTTCAAGATGCAGCACAGTAGATCTGAAAGACATGGAATTCCTGCTTCGGTGTTACCCATCAAACCATAGCAATTTTAGCAAGTACAGTTAAAATTAGCATCAATTCAAG
>MSTRG.532.1
GAGAAACCTGAGAGAGAAGAGGcgacgggcggagcggcggcctcgccgtcgcgtgCCTCCACGCTCGCCCACGCCGTCGCCTTtggcctcccctcccgcgtggcagccgccgccgccgcctccgccctctcTGCCACGACGCTCGCACGCCTGCTGCCGCCTCTCCACCACGACGCTGGCCCGTCGCCTTCCCCTTCTCTCGTGTCTCAGCAGCCACGTTGTCGCTGCCGCATCGCCCGCCGGCCGACGGACCTCTCACCCGGGCAaccccctcc
>MSTRG.9563.1
CACTGGTTGCTGGTTGAAGTACCATTTTTCTGTAGAGTACTTGATTGAAGTGGATCATTTTGCGCTCATCACATTCATATGTTGCATAAGCATAACTGCATCAGCGCCGGGCCGTCCAATTGGCATTTGCATCGTCGTTCATCGTCTCCTGGTTTCGGCCTGCGAACGATCCAAATCCTCAGCTACGTTTGCGAAAGCTACGACTACGCGTCTAA
>MSTRG.14218.1
gtggtggtggttaaGTGTCAGCCTTTCAACTTTTTCGCAAAGCTAAGCATGCATGCCTGCCTTGGTGTGGTGCCTAGTAGCACAGTACCAGTGATGATCCTGTTCGATGAACACGAGAaaccggccggccatggcgactGTTTTCGCGTCAATGATCATCATTAGGATCGCTTAATCGCCAGGGATTAATTTTGACGTGCATGCCCAGGCGACCACCACTGCTAATGCAAGCATAGGTTACCACTTGTGTGTTGATTCCAAATTGTGCCATTTCCACTTCTAGTGCCGTGCATTTATTCATGCCTGCATTTCACTTTCACTTCACGTGGGTTCCTTGATTCGTTGCtaattttctttaatttgcCACAGTTGCAGCTGTTCAAGGTTTGAAATAATGAT…
>MSTRG.20640.2
ATAAGAACAAGAGctctctctcaagtttagttagTGTTCTAGTGCTAATGCtagtggaatagaattagaatagtttTCATAGTCCTCGAGTCTTCAGGAGAATACAGGAAAAGGATTTACCTGCGCGGTGAAAACAGGTTTTCACGTGCCGATGGCGGCCCGCACGCACCCAAGGAATTCTTATGTGCTGGCCATCGTCATATATATATCAAGAGATGGAATTAATACCCTCTGTTTATTGTTAGCTCCTTGTTCGTAAGGAAACAAAGTTATTGCACCAATCACTTCTTGCGAAGAATAACATTCTATTCCAACGTTGAATCATTCTTTCACGTCAAGTCATGCACTAACTTTATGAAGAGAAAAATAGCAACTATGTTTGTTTGAAGCTATTATTGT…
>MSTRG.19056.1
GCTTGAAGGAATTGAGAGACACCTGCTGATTGGTAGTGGAGGAGTTGTGATCAAGTGCGTTGCAGTGGTTGGATCAAATACCGAATCAGgATGCAGGTATCTATCAGAACTGCTGCTACACGCCGGGGCGGGCTCACATCAAGAATGCTTACTTGTAATTGCAgcaaaaacaaggaaaaacaagggaaaaataattaattaattttgcatGTCTGATGGTTCACAAGTTCGATCATATTGTCCATATGGAATATATGCCTTGTAGTGATACGATATTTCTTCAGATGTAACACTGCACTTGTTCTGAAACTATATTATTTGAGGGGGTGTTATGTGGGTGATTGCTTACCTTAATG
>MSTRG.2305.5
acaGACCCGTCTAAATAAAtgaatatttttgttttcttattcTATTAGCTTGCTTAGGTTCTAAGTTTTTTCCTTTATGACTTGCGTGAGAAGGGCTAGAGATGTGATTTCTAGTGCTGTAGAGTGTCATGTGGGGAATGCACTACGTCCGCAGGCGCAAGGATCAGCGACAACAGCAAAACGGCAAACAGTAGATATGCAGGATTTGTTTTCGTTTGTTTCAGAGTCTGTTAAAGTTTGTTAGTTTGATCTTTATCTCTAAGAagatgtcATGTGGGGAATGCACTACGTCCGCAGGCGCAAGGATCAGCGACAACAGCAAAACGGCAAACAGTAGATATGCAGGATTTGTTTTCGTTTGTTTCAGAGTCTGTTAAAGTTTGTTAGTTTGATCTTTAT…
>MSTRG.4019.2
AATTCCTCGAGCCTTTTTTATTCTTCTATTATGCAGGCTGGAATTGAAACGAGGGTTTCTCCAAGAGGATAGGTTATCCATCACAATTAAGTGTGGAAATTGACTGGCTAGTGATTGATGTTATCCCTCAACTAAGCGTTTTTAGTGTATGGTACTATGTGTTGTTTCTCTGGGCCTAGTGGGCGAGTCTTCCTCGTGTTCGTAACGGTGCTGGGAGTGAACTGCTGCGCAAGTCAGGTTAGGGAGTTGATCACACTTCGTCGTTGCACTTTGTATTAGAGTTAAAGTGGATTTCACTTTTGCATCGAAGTTGTGCCAGGTTACTCGGAGAAACATCACCACGGCTGACACACACCTCTATGGACTACGGACGTATAGAGCGGTGAATACGACCCCTAA…
>MSTRG.23043.2
CGCGCCGTTGCAACACCCAAACACATTAATCTGTTTCATTCAATGTGTCCCGCCGTTGACCACTAGCACGAGGGGAGATCTTCGCGGAGCGACTGGCGCTGCGCTGCCACCGGCGATTCTCTCCAGCGCCGGCGACCCTATCCCTCGCGCCCCTATCCTCCTCGCGCCGGCGAAGCCTGCAACAACGCCGACGTGCCGCCACACCACACGCAGTCACCGCCCTGCAACTTCGCCACCGACGCCATGGCTCATCTGATACACCAAGTTGAGAGGGATTTTTCGCCGAGCTCATCTAGTGCAAACAGAGGAACAACCCCAATGCATAATGCAACGAATTTGATTGATGTCCAAGCACCAAGCTCATCTGGTGGCTTCCTTGATGTGCTATTATCCAAATCC…
>MSTRG.819.2
GCCCATTACTAGGTGAAAGAAGCGGAGgtcccgcggcggcgcggcgacggtggccgtttcgacggaggcggcggtggcgccgcatCCGGTCTCCTCGCCGGCCGTCGCGTCGGCCGATTGGTCGGTGCAAGGCGACGGTCTTCGTGGGGGGTGGTTGGGGGTGGGGTTTCCTCGGGGGGAGGGGGATCGGAGGTCTCCTGCTCTCCTTCCGCCGCCATCGTGGTGGAGCGCGAACCAGGTCTTTTGCATGGTGAAATAACCCCTTCCATGGTTAAATTGTACTCTCAAGAATGTTAAACTTGGGTCAAGGAGGCTAACAAGTTTGATCCCCAGAAGATATGAACTATGGTGATGGTGTGTTGACTGCTTATTATTTACTAACTAGACGTCCTTCAAGAA…
>MSTRG.30711.1
ATTCAGCTCCTCAGTTGTCCAGTAACTTTGTTCCATCCAAGTTTCCACCTGTACGAGATAGCCAAAGGTTTGTTTGGAAGATTCAGTATTCTCCGTAAGCAGAAGTTCTCAAAGCTACCTTCTACCTAGATGGCCACTAGAAGGTTGGACTCCCTTTTTATGCTACTAGATCATACATCCTTACATTTTTTCTTTGGATTTTCATGGCACATATTTTCGCTAATGGCGAACAAG
>MSTRG.26542.2
CAAAACTAGACCTAAATCAAAGCTTTTGCTTTCCGGGTCCAGGGCACCGgaactccggcgacggcgagctactCCGCCGCTACAGACCAGGTCGGAAGCTTCTTCTCCGACGAGGTGATCTTCTCTCCCTCGAGGCCCCGACGCGAGATTGCAAAGGTAGCaatatactttctccgtttcacaatgtaagtcattctagcatttcccacattcacattgatattaatgaatctaaatagatatatatgtatagattcattaacatcaatgtGAATGTGAGAAATGGTAGAataatttacattgtgaaacggagggagtatatgggaAGAGAGAAGGCAGGAAGGAATGAAAGCTTAGGGCATATGCTCCCCTTTTGACCAACAAAAGTGTTGCATCTGC…
>MSTRG.22325.1
cgtttgcGAGCTCGCCGGGCGCTGCCATCACCGGGAAAGGATGCCGCCGGCTTTGAGGTGGAGGGGAAGGGTCGACGCCTacgagggaggaggcgagctGAGGAGGTggtctgacaggtgggccccatggCTAAAAGCAGGAAAAACAACCATCCGCTTCAGGTGGTGGAGTTAACTCTTATTAGTCTCTGTATTTAGGGGCACAGCTAATCAGCGCGTACGCGTTCCTAGCGCAGACGCCGCCAAGGCCCACGCACGGGCTAGCAT
>MSTRG.29977.1
TCAGGCTTTGCAACGAAAGCTCTGTTTAATAGCTAACATTCTCTGAACATACGTCGGGCTATGAAAAACATGTAATCTACTGTGTTCAAATTTTGGTTCTCTGAACCAAAACCCTTGAAAAGAAAGCAAAGCACTAGAGCCACCTAATTACTAGTGCCTAACTAGATTGACCATTATCTCCACTGGAAGATCAGCCAGAAAACATCACAAGATTGACTTTATCTGTTAGCTTCCTAGTCATCCATAGCGCAATATTAGACCCTCCGAGGAAGACGTTGTAGCCATCTCGCCAACCTTGTCTCGCGAACAAAAACACGGCGCATATCCTTGGCCACGGGCTCCGTCGTGACCCGGCGGAACGGACGCCGACATCATCGCGGATGCTGCTGCCgcttcgcc…
>MSTRG.6836.1
AGAGAGGCAGGCACCGCAGATGAACATGTACACGAATTAGGTCAGGTTATATACTCCGTACTTGTCACTCCGCCTAAAATCCAACACCGATCAGCGATCAGGCAGGCGGCAGGCCTCCCTCCGTCAGCCGGTTGCTTCAAAGGGCAGATTTGCTTTTGGCCAACGGCGAGATAGTAAGTCCTAGGATGAAGCCCTGATTGGCGTGATTAATTACTAGCTTATCCAAGGCCTGATTGTCGCGGAGCCTGATGTTCTCCAGCCTAGAAGACGAGCATCTTCAGAAAGGATAACGGATCAGACAAAAGAGAGTGCCACTGAACCCTAGCTCTACTGGGGACGCTCCCTGTACCATTGCCATCTTAAGATCGCGTGAGACGGTGGTGGGAGACGGCGATTGGC…
>MSTRG.26198.4
CCTAATCACCTAATGCCCAAACCCTAGACCACGGGAGCAGAGCGGCAggcgcggcgtgcggcgcggtGTGTTGCGGCAGGCGCGGcgtgcggcgccggcgcggccgcgcgaCTCGTGGGGCGGCAGGCGGCTGCCGGCTGCCGGCTGGGCGCACCGGACCTGACCGGCGCAGGGCGGCAGGCCCCACGAGCAGGTCCGCCATCCGCGGCGCGTCGCGGCTCAGGCCACTGCCGACGGGCAGGGCCGTAGCCCCCAGTGCAGCAACGCGTCATCTCGCCATCTCTTTGTCAGTAGTTCCAATGCCGCTAATCATTATTTGCTACGGATTTAAATTGTGTTAGTGTGACTTGATCAATAGAGCTATAAGGTCACCCTGGTACTGTTAGGCATTTAGGCCGG…
>MSTRG.24288.1
AAACGACTACCATTAGTCCTGCAGCTGAGATAACATCGTTTGATGGCCATATGCCTATTTCGTTATTTACAAGTTCGTACAAGAGCTTCACTTTTGCATCACTGCTGGAGATGGTGACAATGAGGTAACTGGTAAGGCAGTTTGCTTAAAGTACAATTTACTGTTCTTTTGGGTGATGTTGAGAAGACAGCCGCACTCAAGAACTTGGACATGATACTTCTCTCATATATGGTTGGTAAATATTTCTTGTGGTCTATGCTAAGATTGCATcatcgttttttttaaaagaaaactaTCATGCAGGTGTTCCTGACTATTTACTTTTTAATCATACACACGCTGTGGCCTATTTTTTTGTGAGATTATTTCCAATATTCCATTGTACTTGTTTCTTTGAGC…
>MSTRG.21121.2
GggactagtagtactactactgctaGGGTACAGGAGTAGCTGGAACAAGTCAGCTGCGGTGCATATAAATGCAAGTCCAATGTGAGCCCTCTCGTTGTGTTGCTCGTGGCTCATCGCGGCCGGCCTtgatcgccaccaccgccgttgcGTTCATTCGTCTACTACGactccggcggccggccggtggtGCCTTCTTAGGCAGGCGATGGcggccgtcgcgccgcgcgcgcggctggTGGCGGATGCTCCGACGACGGGGGGTCCGGCCGGTGTGGTTCTTGCtcgatcggcgacggcgagtcgTCTCGTGCTTTTTTTTCCGTGTCCCTCGTATTTGGAGTTTGTGATCTcccaaacaccccccaAGTCTTGCCTTTGGCTTTGGGTTTTTTCTTGCAC…
>MSTRG.17952.1
AGAAGTAAAGTGGCTAGGTTTGCTCAGCTTGAGGGAGAAGTGTGCGCACATCCAAAGCATCCAGTGCTGCAAATGATGGAGGATCGAAGCTATCGCGACCTAGGAGGTGATGCCGAAGTATCTGCTGTACAAGTGCAAGCAGGATCCCCTCCCTGAGCAAGAGGGAGAGAGCACGCAGGTGATCACGTTGACGACAAACTACAGTGAACAGATAGGCACAGCTCAAGCTGGTTTGATCAAGTCatcatctcctcctccattGGCATCTCGGGTCGTCCCTGGCTCCCTGCTTCTGTGGCTCCGAGCAGGGGTGCTGATCTAAGGAGGCATCCACTTTTTTCAATTGCGTCTCAGGTATGAATTGTTCGATCTGATCTTTTCTCGTGATATGTTACTGTT…
>MSTRG.26058.1
TGGTCAGCCACATGATGCAATGCTGCTGCTCTGACTGTTCCAAGCAACAAGAAACTGACCATGGGAAGTTGATATCAGTGGTGATTTGTATGGTAACAGTCAAAGAAGACAGCCATCATCATCTGGCATTATCAACGTAGAGGGAGAAGGTCACACTGAAGCGGcttcatcttttcgcttatgcttatgtttatcagttaaaatttaaatttttaacattaaatttgaggttgattttggag
>MSTRG.19225.1
CTTCGTTCCCAGACTCTTCCCTAACAAATCCTCCATCAAATCCCCCCAAAATCCCTAgcggcctgtttggttggagggagttattaggagggattgggagtttagagggatgaggctattaagagttttgtttggttgggatacatgggaattttggtaggatggggatggggaattgaggaaggaactccctccttttcaatacctgggtagaggcaggtaattgggagggaattactcatttattttttctaagcaaatctcagccatctatttttattaatgacataatctccaactaaactccctatcaatttctatcacctctaccaaacaagatattgggattaaaaatcaaattcccatcttaatctcatcatcaattccctcatgcaaact…
>MSTRG.18271.4
CATACCCCAATTCTAGGTGCCCTAGCCCCCTTCTTAACTGTTAAGGGCAATTTGGAACATGAGAAATTGAGCTACTATCTCTTTGCTCATGCTTTGAGGACCAGTTTGGAACACTAGAAATTGAACAATGTCGGGTGGAATCTTGTAAAATCCATATGTGCTAAATGTGCCTAAAGAATTGGTGAATCAATAGCGACACCAAACATGACCAAACCAAAACGTAATAAATTATACACATTGCCTTGAAATTGATATATTGGTGTCCATCATGCATTCAGACATAGATTTAGATTTGCATGCAAATACACAAGTAACACAACATAGGTACACCATCTCAATACCTCCTATGCTCATCCGTGGTAAACTAAGACTCTGCTAGGTTAAGCAAACTAGATTAAA…
>MSTRG.26039.2
TTTTCACTTGATACTATTAGATGTATGGACTGTGCCGTTAATATCTTTTTGAGTTCATTGCTTTAAATTATGACCATTCGTAATAAGTTGTGTTTTTATCTCACGTGCTGAGATGTCCCTTTGCATGTGCCTAGTCAATATGCACAAGAGAAGACATCAGTTGAATATCTTTGGCTACAGTTTATAGAAAATGATTATTCATGGACACATGTGTTGAATAGTCACACGTTGattgtggaagggcaaaggacctaagatataagtgggggagcccatcacctcaatggctagcttttgggtgggaaaggccctttatgatcctacaattggtatcagagcctggctAGGTTAACATCTCTGGCCCGATGGACACAGTGTGTGAAGGTCTAATGGACCGTG…
>MSTRG.30196.23
TGGGACGTGATGTGTAACCGACGACCACAGCTTACCTCCCGTCGTTAGTTTTCGTTCTTTGTCATCGTTAATAGCAGTTTTGATTTGCCTATCACCGTTTTATAGTAAGTTGAATAAAATTTTATTCGTGTACTCCCGATCCGATAATCTCGCCCCCCATCTTCTTGTATTCCCCTCGCTCCTGCTGCCGCTCACCTCGGCCGCCGGCGTGATGCTACTGGCGCAACCATCGGATCCCTGCGCACGAGCTCCGGCCTGTCGCTCCCACCACCCGTGACCTCCATTGCTGCCAACGTTGGCCGTGCGCTctcaccaccaccatctccagATCCTTGCCGAAGTGCTCCCGCCACCACAACCCCAACGGCGGTGGTTCTTCCCCAAGTTCTCACCGGGCAC…
>MSTRG.20160.1
CAACAGATTTGGACACTTGCAAACCGACACGGTGACTGGTAACGaaccgcctgcgaaaatcgtctcgacaaacaaaaaaaagattgCCGCCACCCCCACCCGTGCCCCTACCCACCTCCGGCCGATCTAGGGttagggagagggagaggaagggccGATCTACTGCAGGGGCGCCGCTGCCCCCGCCGGGGTGGGggcggatctgggagggaggggaaccGCTGCCGCCCTCCCCCAGACTCCCTCTAGctggatctgggagggaggcgaaccaccgctgccgccacaggtcctcccccctctcccctcggccggatctgggagggagccAAGCGGCCCCGAGtatcaccgtcgccgtcgccgtttgcTGCCCCGACCTGCGTCTCGCtggtgccgccg…
>MSTRG.1618.1
GTTGAGTCGGATTATTGAAGGAGTTAAGgtACCTAATGATATTGATTGGCATGGGACGGGAGTAGCACCCTTGAACTACACATTATTATTGCACACTATTGAAATTTACTTTTAGACTATGTTTCTACTTAGCATAAGTTTTGCGTAGAACTTGTGAAGGTCATTTAAAGTTCTGGTCCTTATTTTCACGTGGAATTTGTGGAGATAGGATGGGTTGGATTGTGTGGTTTATATCGTTATTGAGTTATCTTGTAACTGCCTGTCATGG
>MSTRG.8637.1
CTCTCTTCGTTGCGCCCCCACCACGCCCCGCGTCCGCGCCTCCCCTGCCTCCTCAACTCCTCGTCATCGTCGGTTCCCCTGTgtgcctccctcgccgccgccaccgccagggGCGGTTCCCTACTCTGCCTCCCCCACCACGCCTCCCACATCGCGCCGCCCCCATCGCCGCGCCCCCACAACGCCTCCACCGTCGGCGCCCCCATTGCGATACCCCTGAGCTCTGCaacgccgccgaccgccgctctTGCTCGCTCTCATCTACGACGCCGCCGTCACGCCCCTCTCTTCGCTGTGCTGCCTCCCTCCCCCACGTCCCCatcccctcctcgccgcgccacTTCCCCATCTGCCGCCCCGCCTGCTTGCCTCCCCGGCGTCCCCATCCCTTCCTCGCCA…
>MSTRG.24257.2
TTTGAATCAGGCATAATAGTAAGATTTAGTACGGACAGTTACTCTCTTAAGCAGGCCATGAATTCATTTCCTTTATTAGTGCCATCCGGTGCTTAACGTCTTACCCTGATGTCTGACGGAATTCAGTTTGGTTCCTTTCTGTAGTAGAACATTAGCACTGAGATCTGAAAACTACAACAAGGTACTGAGGTTGGTAATATGCTTCACCAATGAATGATTGGACTAACAGTCCG
>MSTRG.26260.1
ATTTGTATCCGCAATATTGTGTCTCGTAAATCTAATAACTGCTTAGTCAATGCCACTTAGATTCATGCACATCCATGTTTATCAAATGCtatggtggtgtttggatccagggacttatcggatgtttagacattaatttggagtattaaacatagactacttacaaaactaattacaaaaatGAGATCTAATTCAcatgacaaattttttaagtctaattaatccataattagcacaagTTTACtgtcatggattaattaggctcaatagattcgtttCACGAATTAGTCTAGGGTTATGGAATAGGTTTTGTCAataatctacatttaatacttctaattagtatcCAAGCATCCGATATGATAGGAACTAAATTTTTAGTCccatccaaacagcccc…
>MSTRG.22303.2
ATTAGATTAGCTTAGCTAGAGTATATACTTCAATTAAGCTCGCCATatatagctaagctagctagctccacaGCTGTGAGAGTGTGAGCTTTCTGCTACAGCTAGCTTagctccggccgccggcgccgccgctcgccatggccAAGCTCGCCGCGCAGCTCAAGGACAAGTTCTGCGGCCTCATCGGCCGCATCACCAGCTGTGGCCGCGCCGCCCACAAGGACGCCGCAGCTGGTGTAAAAGAGACCCATTCGGCTTCATCTCAGCACACAGAGATAAGGTCAAGGGGACTTCCACCGTCTGTGTCAGGAGGGTCCAAGCCCCATACCAATTAACAGCGACAAATTACCATTGATCAAAATCGATAGATCTCTCTGCTTAATAATTAATCAACGTCTA…
>MSTRG.18899.1
GGACAGTGTCGTTATCGCGAAGCTGTGCAGTGCGACGCTATGCGATGCGGGGCTACGTGATGCAGAAGCGGCTAATTTAATTTTTGGATCTACCTCTGGTTACACCTCCGGAAGAAATGGTACACATAGTAAACAGTACACACAGCCAGGAATTCCAATGTTCTCGTACAAGGTGAAACCGTACGTGAAATGACCAGATTGGTTAGCATCTGGGTCCTCAGGAATAAATGGATCATCCATGCAATTAATGGAGATTTTTCCCATATGGATGATGGAATCTTAACTGCACGAGGCCCCTCACAAAGGAGAGATACCAGTTGTCACATTACTGTGCAAACAGGCTGCAATGTGGTACCtgttgcccccccccccccatagGGCTTCTTTGTAATAACAAAG…
>MSTRG.25220.3
tatatgtctagattcattaacatcaatatgaatgtgggaaatgctacaatgacttacattgtgaaacggagggagtaacacaaTGCAAGTAGGGTTGGATTATCACCTACGAAAATAGCACATGCACTAAaacaatttatctatagctGTGTAAACTAACATTTGCTGACAATGGCTGATGCTATTATTAGACATTTACTTTTGCATGAAACCATGGATAGCATTGAGGACATATAGAAATGAGGGCTTGGTTAGTAATTCAGCATCTGCTAACCTTATTTATCAATCGATGTTATGAAATTTGGTACGTATATTTATCAAGTGGATGCTCTGAAATATTATGCGTAATTGGTACTTCGACACTAATGAGCTAACATATAATAGCTTTTGTGAATGAGG…
>MSTRG.2368.1
ATCTGGAGCAACAACGACTAAATCCGCGACAACGGTGGTTAGTTTAGTTGCAAAAACAATGGCTAGATTTGAAGTGGTGGCGATCTCAAGGAGACATGGGAGGACGAGGTCGAGCTTCTACAGTGCCAGCTCCATCACGACTGTTATGTCTTgtaatttttaGGGCAACTCATTGGCTCCGGTTTTGAGCACAATTACAAAGGTGTGATGAAAATGGAGAGTTTCTGAAAGTTGCATGTCACAAGTTGGAGACAATGGTTATGTAACTTTATGCCaactatggatggagattcacaaataggcTGGAATAAATGTGTTCTCCTTATTTTGGCTTTTCCTATTTAAGTGTGTtctattttatttgaactaTACTATTATCTCG
>MSTRG.10163.1
taacaattacttaaattttttgaataagacgaacggtcaaacatttttaaaaaagtcaacggcgtcaaacataaaaaagtcaacggcgtcaaacattttgggatgaaggtagTAGTAATAATGTGGATCTATCTCTGCACTAGTGACACTCTGACAGGATGAGCAGATCAGAAACCTTATCCTATCTCTCTGCCAGGTGGGCCTGCAATCGAGGATTTTACGGGCTTTTTTTTTGAGGTCTGGATCCGGCAATGATTGCGTCGCATTTTTTCCAGATCCGTACAGATCGATCGACGTGCATGCTGTTCGTGCCAAACATTGATTGGtttatgcatatatttataagtcaaaacttaaattttagaATCTAATTAGTTTATTctgtaacattttttttag…
>MSTRG.10775.1
CTCggattcctcctcctcctcctggccaGCGACATGGCCGCGATAAACTACgccgccgatcgatcgatccatccatctgCCCCCCCATGTGCATGTCACCGctcgatcccctcctcctcctcctcctcctcgtcttcttcttcgtcgATGGATTCGCCGTCTTTATAAACGAGCAGCTAGCTGGGTGCGCGAGAGAGTGTCAATGTCGATCGAATCGAATCGATCCTCCGGTGCCCAAGAGAAAGCGTGAAGCTGCCAGCATGATCTAACTTGCAGACAAGAAATCAGCTCAGCTCGCTGGTTTCGAACAGGAAGGCGGCTAGCTGAGGCTTCTTCTGAGTACGTGATGGTTAGATCATGCTGTGACAGTTTCACTCCTTCCCTGTTGGGCACACAAAG…
>MSTRG.8636.2
GTGAGCCTCCACTCCCTCTCCCCACCTCCCTCCACCGCTTCCCGCGCTGCCGCTGCTTGCCGCCGGTCGCTGTCTCACCAAACAATCAAGATTTCTCTGAAGCTAATATAAATTCTACAAGTGTCCCGTTCAATAGGTGCATCTTTCTTCGTTATTGTCCACTCCTTCGTAGGCATACATTTATACTTCAAATTTCCCTTGTTTCCCACCTCTCTGTATAGGAGTATTCATATATGGATTAATTGTCACTGCTTCTGTGGTCCAGTTTTAAAGTTGAAGGTTTATTCTACATACCTTGTGCAtcttaaataattaatttcaCCTGTGATCAAACTGCCTCGGTCTGTGCCACTCCATCGAAGGTGAAACACATGAATTCAGTAAGAACAGCATACTGCA…
>MSTRG.24813.3
CTTTCCCTCCAAAAACCAAATGTTACCCACACCTAACAACCTGCTAATCACTCTCCGCAGATTCCTACGCCATATAATCCCAACTAacccacgacctccatttttCTTGGACGAGCTGGACTACCCACCAAACCACAACTCGCCTCTGAGATCAGATTCTTCATctccaatctgaaattcgcaaCTGCCCCAGCCCTCTCTCTAGCTAGGGGCTCTCCTCCATCAAGACTCCTGAAGATCCAGATTCTCCTGACTGCTGTATCCTTCTTGCGTGCCCTTGACAAGTAGGGCAGAAGATTCAACATCTGAACCCCAAAAGGAGTCCATGGAAGAAGTAATGTGCTACTCTTTGGACTCTGGGAGATCCTCTGCCTAGCAGCATGTGCGTTGAAAAAAAGA…
>MSTRG.29051.4
ggTCCGCCATGGCGCCAGGTCCCAGCTCGGATCCCCATCGCGCCCGTCCGCTCCAGCCGTCACCAACTATATCTGGCAGCGGTAAAGGAGCAGTGGACGCAGCATCTTCGGTCCCCTCTACCtccgttgcccgcgtgccctatCATCTCGCGGCGAAAAAGGAGTAGTCCACGCGGTGTCTTCTGACGGTAATCGACGACCTCGAGGTTGGTTCCTGAACAGGTTCATCTCGCACCTCTCctttttcttgaaattactGATTTTGCCTAAAGTACTCAAGTGTGATGAGTATAACAGAAATTTTGGGTATATGTATGCTAGGATTCATGTGGTGCAATAGCACACATTTGATGCTTAATAATATGGATTTAACACACTCTCCATTCAGTTATGTTGGCC…
>MSTRG.26710.1
ACTGGGGAGAAAGGTACAGCCCTGCTCCTTCTCTTTTACCTTTGCCTCAACAAGCTCATCACATGTTATCAAAATGTTGATATACAAGTACCGATCTAAGGTTGTACCATAGAAGATCAGCACGCTGTCAATCAGATATTGGAGCTTGAAGCTGGAGGTCAAGATCAGACGAAAAACAAGGGGGCAACTAATGGAGGCATGTAGATTAATAAACCCTACATTTACGTAGGATGCAtacaattaataaaaattctcaGATCATCTGCACACAAAATTGGAGTAAATCAAATTGGTCTATTGATTGTTTCTATCTTTTATGTTAGTGGGACTAGTAAACATATGAAAGGAACTTAAACACGAAATGTGACAGTCAAATCTCAAAATGTTGACTATCATGAG…
>MSTRG.11954.7
CACATCTTCAACCCCCAACTCACGCATcgcccccctcctctctcctggACTCCCCATCGTGCGCCGttaggtcgccgtcgccgcatgCCGCTCCTCTCCCCACTCACGGGAGGAACTCtctccaaaccctaaccctaacctcctctctctccacgaATACGCGCTGCACGCTGTTGCGCGCTCCCCTCCCCACTCGCCGGTTCCTCCGCGTCTCACCTGATCTCCACCTCGAAatccgccgccggagcagcgTTAGGTCGTCGCCCTCGGTGGCTCATGTCGCACTGTCGCCCACCTTCGCGCCGCCACCGGTCTCCTCCGCAcggtttgttttttcttccgTTGTCCAGTTTCAATCTCTTCTCCCTTCTAGTTCATTATTTTTCTTTGGcctgattg…
>MSTRG.2016.1
GGTAGTGAAGGCGCTGAGGAAACTGCACTGTCATGATCGCCGAATAGATGGCACTCATGGCAGCTAGATTCTGATCTCCATGTGCTGCTGCTGATGTACATACAAGACTGGATGGAAAATCTGTGCATAGCTCCATCGTCAATCAGCACTACCAGGTGAGATGTTGAAGGTGCTATTTGGTGTTTTAGGCTTAACTAAACGGCCACACAAGAACACAGATTTTGTAACCTCCTGGTTCTACTGGTTCAATTTTTCCATGTTTAgagggagtactcggTAGGAGGAAATAGAGTAATTGTCAGTAGTTGCAAATCATACGTCCTTTGTCTGAAACCTTTTAGACAAAGGTTCAGTTAGGCTGCAGCATAGTGCATCAAGATACTCCGAGCATATATGCCA…
>MSTRG.10544.1
TGGAGCTGACCGGGGAGGAGTCTATCTACCTTGCCTAACGACCAGTTGTAAAAGTGGCATGTCGCTCTCTCCCTTGCTGCTGCCCTCGTCGCTCCAAATAGCTAGCTCCTTGTAGAAGCAATGGCTATGGTTTTTAATCAGCTGGTTGATGTGGATGGCTAGGATTTTATAAAGATTTAATAGTCCCTTGGCTGAGCTGGGTTGCAAAGTTTAATGCAACTTGGGAGGCCATCATGTACACGATTTAGGACAATGTGAGTTAGTTAGATATTCATGTTCTAGTTGCGCATTGTATAGTCTAAGGTGAAAACATCTTTAAGGTTATCTTGGTTATATAGAATAAACGCGGCATCTTATAAACATGGAAGTGTGTGGTGGTAGTTTTAATTAGGCTATACC…
>MSTRG.3986.1
TGAAAACTCTGATTCACCTGGAGTAGCCACTGTCACAAACTGTTAACTGCAGTTACAAGGATAATTGAAGCATCTTCCTCGCTTGATCTCGACACTTCGACAGTAACTGAAAGAGAAGAGAAGTCGTTTTATCCTGACGAGACGACAGCAACTGGTCATTTGCAATTTGCCAGTGGCGTGGAAACAGTAGAGTCAAGGCCGTACTGAGTGGACAGTAGCACAAGAAGATTCAAG
>MSTRG.24827.1
CGGGGAGTAGCGGTGGCGATGGATCTGGGGACCGGTCGAGGCGACGCACAGGGCTCCGGCTCCGCCAACGCGTGACCTCGTGCCGTGGCTTCACCCTCCCCAAGCCAGGCGCGGCGCTTTGTATGGTTCTTCTGCAAGCGCGGAATTGGCCTGCAAAGCCACGGTCCCCACTACCACGGATGAGCGTATCAGATGTGTAGGTTTGAGACTACAAGCTAGGGTCAACGTTGTACATGGcctaaaaagaagagaagactaCCGCATAAAAGTACGATatatgagtatatatatacgaCGCATGTTGGATGTAAGTAAAATATAAACAATTTATGACGTGTAAAAAGCTAGTAAAAAAGTTTCTGAAACATCTCGTCATCTCACAAGAGAAGGGAAAGGAAA…
>MSTRG.1822.7
CTCGCACTCTctcacgcgcgccgcctcgccctcctcgGCTATTCCTCCCCTCGCTTTGTGCCATCGTCGCCTCACCCTCCTCCTATTGTCgttgcgccggcgccgccctccttgCCAGTGGATCCAGCCATCCGGAGGAAGGAAGGGTCACGAGGCCATCAAGCCATCGCTGCCCTCTTCTCCCCTCTCATCTCCAGACCACTaccgccttcctcttcctctccctatCCTCGGTGAGCTACAGATCCGGTTTGGGGTCATTGGAATCGATGGTCTCGGCCTCCCCACTGGTGGATCCGATCACTGGAATCATCGGTGAGCTACAGGTCCGGTTTGGGGGTCAGCGGAATTGATGGTCTCGGCATCCCCACTGGTTGATCCGATCACTGGAGTCACTTG…
>MSTRG.16874.1
AGACAGGTACAATAAATGGCTCCACAAAGCAGTTATTACTTCTAGAAATCGCTGGTATCATTCAAAAATGTTCTGATCCATAATTGTTAGCACTCCTTATCATACTTAGAAGGTTAAACCAAAGGTTCAATTGATGTACTCTGTACCTTGAAGGACTTGTTAAACACATAAGCATCCAGCATACAGTTCATCTTATCTTTCTTGTAGACCGTAATTCCTGCTGTCAAATTAGACACATCGGCAACTTGTACATTGGGCATGTAAAGTCCTCTGAACTTCTGACCACAGCCCGACGAAGCAGCGAGAATGGGTGTCTGTGAGAGAGAGGCCGCCTTG
>MSTRG.27088.1
GCCATGTATGGGGTTATATAAGGAGAAGCTACCTAAAGGATCAAAAAGCAAGCAAAACCTTCCTTGACTAAAGCAATGGACGTGAGAAGAACTCCTTGAGCTTTCAGCCCAGCTAATGAGGAGGTATCGATGCTTCCCTTTTTAAGATGAACTTTCTGTTGCGATACTGTTTATCATGAGGTGGTTGATAGCATGCTAAACTGTTATCTTTATAAGTTGATGATAGGAGAACATTGTAGGGTTTCCTTTTTGCCATTAACTCTTTAAGTGGGTTATTTGATACGTGGTGATAAACAGGTTCTCTGTTTTTCCAGTTCAGGCATCGGGCAAACACGTGGTTGATTACTTGGTTCAAATTTCAGACCAAACTGCGGGTACATATTTGGTCACCTTTCCACT…
>MSTRG.13102.4
TTATTTCGGTGGAAGGATATTTCGGTAATTTCGCGTTCGCACAGTATTCCTCATCGTTTCTCCCGATCCCCCACCATCTGTTGATTCTGTTCGCCGCCTCCATCGCCCTCATCCACCAAAccgagcgcgccgccgcgccgcccctccaccAGAGCCCGAGCGCTCCGCCGGTGCCGCTGCCACGCCGTCCCTCCACCGGAGCGCCGAAAAGCCCTCGTCGTCCCCCTCCACTGCCGTCCACCTTAGTCATCAAGGTCCGGCGCCGACAAACCACGCGGCCCCTGGCGCTTCATTGCCCCTCGCCGGTCCCTTCGCTTTCCCCCGCCGGACACCTCGCTGACCCACGCCGGGATTCTCGATGATCTCCCCAACGGCCGCCTGCCCTCGTTTTGCATGGAG…
>MSTRG.28629.1
ATGGCTTATGCAAGCAAAGGTGGATCTCACCAAGTTCGGAGTTTAGAGCCAACCATTGCAAAATTCACGTCAAGAACCAATCTCATCTCGGTAACATTACCACTTGATAAGCCCGGATCTGTCTGACGACATAGGAGCGGGATTCTCTAAAAAGCCAAGGTCATGGGTGGCCAAGAGGGCCCACTTGGAGACTTGGGATCTCAG
>MSTRG.10846.8
cctctgctCCTCCGGCAAGTCACGAGCCATCCccgacgccggccgccgccgctccgcatcAGCGCCGTCCCTCGCCGCCCTTCCGCACCAGCGCCTACCCTCACCGATCCGGTGATCCCCATCCCCTAGAAACCCTAGCCCACAGCGCCGCCCTCACTCCACCTCTCCTGTGCGTACGCATCTCACGAGCCGAGCGCCGCTGCCTCCTACTCGCCCCCTTTCCGTCCGTCTGCCTCCTTCCTTTCCGGTGCGCTCGACCCGGCGGGCCAGCGGTTGAGCTTGGCGCAGCACTCGAGTGGGATGGCCGGCCGAGCGCTGGGGTTGGACTCCGCTGGCATAGTGATGTTATTGAAAAAATTATTGCTGTCTCCATCTCCAATGCAGCAATGATATCTACAA…
>MSTRG.17712.1
CATGCGCTAATTAAACTGTCTTgcagaggattcatcttaggaaCGAAGCTAAAACGGCAACCTTAGAGAGGCTAGTCCCTCATCTCGGGACCCTCGAAGCCACCAGGAGTCTGCTGCACGAGACAAAAGAGCTTGCTAGGAAAAATGAGCATGATCTGAGGAATCAAATTGCTGAGCTCCAGGAATCCAATTTtgaactgagtggctcatcaaaagtgcaagctgccaagatatctcagTTGGAGAAGCAAATTCAAACTCTGGAAAATGACAAGGCAGAACTGGCAAGACAAAG
>MSTRG.26325.2
gcttgtagctttgcttgtgtgcttcgcgtagctttcgtcgttccggaggttcccgaagcgtggtttgcggtcgttgccgaaggttcggaaggccgttctctctgagcaagtaagagaagctttggagaagaagtcttaggtggagtcttggcttataccccagttgagcgcctgtgaagatggagccgtaggcccgctagtccgctgctg
>MSTRG.22518.1
cgagatgtcatggcacagggccggtgtcctgctgctaggggctcagtcctgcctacctgtcccggggGTCctggccgtaggtggggttgggtcggtactcttgtctatggctaggatgggttggaaactatgtcacgtcttccgtccgtataccgtggtggtatgtggcacgtggttacacgtgaggaagatgtgtcttgtgggtaaagatgtacacctctgatcagagtataacctattcgaatagccgcgccctcggttatgggcaagccgagcaatgtacccaagttagtgttttaatccttaaaacctgcttaacaa
>MSTRG.18889.1
CTCAATTTTTCCTAAGTTTATGTACGTAGTTCGTAAATGTGTGTTACTAGACTATACGGGAAATGATTCATGCACGTAACTAATTTAGTGCATTTTAGAACCATTCTAGCTTCAAAGGATTTTTACGGAAAATAAACTAATTACTTTAAACAAAATCCTATAGAGTTATGTACGTTCCTACTAATTCAATTAATCAGGGATATAATATAGTTAAACAACATTGAGTATTTAAGTTTTCTTTTTCAGGGTGTTCGGCAAGATAAGTTAACATGTGCATATTCTAATTCCCTAAAAAAGCATAATATATGAATTTATTGTAGTTAACATGAATTTCAAATCATCATTGATTTATCATACCATTCATCGATCCATATAATGCTCCCTCTGGTCATCAATTTT…
>MSTRG.10297.1
CGATCGGCTCCCGCTCACCAAGTATTGACGACATTAAGCCGCATGGGATTGAAGTTATTGGACAAAACGATGGGAGTCAGtggtaggcgacgtacccgtcgacagcgaggcgcctgtggtgacttcgtcaatctctccagaatttgccggcccagtcttcaaAGATGCTCATAAGGGTAGGGTTTGCAtacgtgtgttcataggggATGAGTGCgtgtgcgttgtgagtgtctgcgttgtactgtgtaattctcaaaaaaaaaagaagtgattGATAGCATATTGAGTGTAGCTCATCAACTAGTTAGGTTTCTTGTGTTGGAATTAGCCCACCCAGGTTTAATTCTTATACTTGATATGGGTGCTTgtatttacgactaattatttttttcagtggta…
>MSTRG.26397.1
CCCCACCTCCCACCCTCCGGCTCCAATCCTGACGCGAGGCAGCGGCGTGCGGCTGGCGACGCGAGGagacggcgtggcggcgcaccgacgtcgacggcgactgCTTCCCATCCGACGTACGCGCTCTCCGCTGCCTTCTCGCCGCGGATAATCAGTTGATATTCCCAAATGTTGATGGATTGCTGCCAGAGTGACCGGAGCAAGGCGAAGCCAGATTGATTAGTGATGAAGTCCTGAAAAGAATGTGCTTAATCCTGAAATATATTACTGTTTATGCTTAACTAGATAGAAATATGCATgatgttctgaattctgatgaatGATGACAGCAACtgaatatggtgaagaattgtCCTGATGCTATTCAGGGTGTTCCCTGTCTTTCCATTTGGGAATTTT…
>MSTRG.20251.8
CAGGCTTAAAGCCATCTTGACTGAAACTAGAGTGCGTGGGTTAGGATTCATCGGGATGTTCATCCGCTCGTTTCCCTTCCAACATTGGTAGGCTGTCGTTTTGGTAGGATGACGATTCTAATCCCTTGAGTCCCCTTGTAGCTTTTTCGTTCAAATTCAGTGtgaatagttatgaaaaataaaaagaaaatgacaaTGTAGACTATATTACTAATATCCAAAGTGAAATTAACTCTAATATCTATCACTCCACCAAAAATCATTTTCAAAttctatctactccctccgtccca
>MSTRG.7114.1
GGAGGAGGGCAGGAAACTGGTGGCTCGACTGTATTAAAGGAGTAGTACTCTAGAGACGGAATcagcgccaaaaaaaaaatgaagaggaaaaaaaaagaactagtaCTTGTGCCAATCACCAGctcatgatcgatcgatctgcttCGAAGTCCGGGCGGCAAGTAAAAAACCGCGCGGTGAACGGCAGCTCCAATCCAGTTAATAccagctccaatttatctatatccgatctaataattaatttatacaatagttatttattatactattaatatatggttccACCTGTCATGCACATATTGCGTCTtaaagtccgtgctgcagctgactaAAGCCTATAGCCGGCTGCTCTtttctcttatcttttatcttattaaaatatatttatagctggctaat…
>MSTRG.20159.1
GGGAGATGTATcaccactactagaaaaagcattttcgcGCCGACGTTGGGTACGTATTTATTTTTCGCAGGCGGATATAACCTTCGGGCCCAAATGATCGCctctctctccctcagatCCCTCACAGCGACAGGCGGCGGGGGAACCAGCGACTGGCGACGAGCAGGGGCAGCGGGATCCACACGCGACGGAGAGgcgcggggtcggcggcggcaccaGCGAGACGCAGGTCGGGGCAgcaaacggcgacggcgacggtgataCTCGGGGCCGCTTggctccctcccagatccggccgaggggagaggggggaggacctgtggcggcagcggtggttcgcctccctcccagatccagCTAGAGGGAGTCTGGGGGAGGGCGGCAGCggttcccctccct…
>MSTRG.22340.5
ccccccccccccctgggCGCCGTGAAGCCACGGCGCCGCCAGAGCTCGCTTCTAGGAGTCACTGGGTTCTACACCACTCAGTCCAATCAAACCAAGGCGAGGGGAGTGCCGCTCCGCGGTGGAAACTCAGAGAtcgagggaggaggaagatggccggttggccgccgccgccgccgcatctcacGCGCCGGCGGCCAGGTGGAcaggccatggcggcgccgcccatTCTGCTGTTTGCTCGATTTCATCTTGGTCAAAAGGAGGAGGAAAAGCAAAGAAAGGTGCAAATGCAGGACGCAACTATTAAAGCGGGTGGCTTGTGAAGTACATGGATCAATGTATGGTTGAGGGCTTAATGCAAGACAACTGCAGGAAACCCTAGCTGCACTGTTTGGAAGC…
>MSTRG.1873.1
TGGCAACCTGTGGTATTTCAAGCATCGGATAATCAAGTTGCCTATCTTGGATTTATTTGcattggagcaagAGTTAAATTGAAGTTCTTGCCGAAGCCAggagttcaatcatataagttagtCTTATTTCAACCTAgttctcaaatctagattagttagatggtttaagtctatagcaaaACCTTAGAGTTGAGTCACTCTATAGCTTCTGCTGCaatagttagccacaatctTGTAAATTCCCCTATTATTTTAT
>MSTRG.14338.2
CTCCATGGGCGAAATGAAGAGGTAAAACAGCAGCGAATGGAACAGAAAGGAAGCATGGTGGTGGTCGTCGTGGCATGGATGGCGTCTAGTTATATTCATCAGTAAAAAGCAATGGACTGCTGCTTGTGCAGGTGAGGGAGTGAGCGAGCACTATACTAGTAGTggtaagagaagagagaaatctaagagagagagagagagagagatggatcatcaccagcaccacgagcagcagcagcagcggatgGTGGCAGCATGCGGATGGGGATGGCGATGGGCGAGGCGTACGTCGGGGG
>MSTRG.17156.1
AATCATCTAGTCCCGAGGTGTGGAAAAAAACctcgagaggaggcggcggcgggagcggcgcgcggcgcgacccgacggcgacagcgacggcgacagcaCGGCTCTCTCATCCGGCCGCCACCTTCTCTCCGACTTGTTGCAGAGACATGCATCTGTGTATCCCTCAAAAAAAGACATGCATCTGTGTATGATGAGAAGTAGAGATGGAGCAGGGCTTCTTGTGTACTGCAATCCTGAATTTACAGCATTCACTGCAATCACCATTGCTTATCATCTCCCTGGTTCCATGCCCTCTCTTTTTTGTTACTGTTAAATTCTGATGATCAATTGGCAATTGAGGTGTCTGTTCCTTTTGAAGTTTTTATAATTGATAAGGACAACTGCTTGATATTCGTATAT…
>MSTRG.5088.2
CACACATCTCTTAGCTCTGAAATCTGAATTGCGAGAACACACATCTCTTAATTAGCTCTGAAATCTGAATTGAGAGGCCGAGCGATCGCAATGGCGGCTGCTCGCCGGAGGCTCCGTGTCTCGTTGCAGGTGGCAGTACTACTGGTGTCCCTCTTGCTGCTGCCCGGATGTCTCGCCGGCCGTCGTGAGCACGCCGGAGTGAATGTAGACAAATCTCACGGGATAGTAATCAACTGGGAGAAGAAGCATCCAGTACGTCGGTTATTTCTAGGCTTGGCAACTAATAGGCATCGTCGAATTCTGTTCTACCGAAATCCAGCAGGCTTTGATCCTAATGGGGAACACTACAGTCCTGTCTCTCCTGCCACCCCATAGACCGGAAATTGATGAGAGATTGAA…
>MSTRG.20524.8
CGCCCCCTCCCcatgcacctcctcctcccacaaCCCTCCCAGAAACCGCACCTCCCTCCcacgcctccctccgccgtctccgccgctgaCGCCGGAAACCGCCCCAATCTCCTCCCCCTTTTCATTCGCACACCCTCCTCACGCCCACATCCATCCCGTCACCCGCCCACTCGCCGTCGCACGAGCCTCCCCGTCGTCGATCCCCTCCCTTCTCACCCTCATCCTCAGGTATTGTTGCCGATTGTCCTGTctccgctcgtcgccggccccTCATAGCGCAAATCGTCATCCTGCATCGTCGATTCCCCATGCCTCGATCTCCCGTTGGGCTTCCTGCCGCTCGCCATTGACCATCGCCCATGGCTCCTCCAAGAGTCACCGCCGAATCCGGTTCTTTCA…
>MSTRG.8394.2
GTTTACCCAGGGTTGGTTATACTCCCACAGACTTGCATAAAGTTCAGAATTTGGAAGCATCAAACCATGAGTAACACTAGTATAAGACCAGCCGTTTGTCCTCATTTGCAGAAAGGGTTAGAAACCCTTAGATTTCATGCCATCAAGCGTAACAGTGTAACCCCACCATGTCATTTCTTTGCTACTTATAGCATCCCAAGTTGATGATCCATTTCAtgttttctctcctttttcagATGCATACTATGATGTCCAATGTGGGTGTCTGAACTGaaatctgaactctgaactctgaaggctGTTGTTTCCATCAGGGTGCATTGGTTCAGCAGAGATCGGTGATCTATGTTTTCATATTTGGTCACGTTCTACCGGTCTTTTTCGATGGAAATGAAGGTA…
>MSTRG.18647.3
CATGGCCCAACCACAACCAGAGGTAGCCTAGCGACGGGCTCCCACGACAacagccgacggcggcggcggcgccctatGCAGGTGACGGCGAGTCCGCAAGGGAAACCGAaacgggcggcgccgccgctcgggaCTCTGGAGTGAGCGGCGCCGGCAGCTGGGACTCCGAGAGTAGCAGCCTAGCAGGAACACGAGCAGGCAAGCAGCCAGCAGGTCGGTGTGAGATTGATCTGTATATATCCG
>MSTRG.12770.2
CAGAAATCTCCCCTCCATTTCTCCTCCCTTTTTCCACAGTATCACGAGAGAGCAAGAGGAGTCTCAGggctgcatcgtcttcgatctccggcgaagggataaaTCCAATATTTCGccggtccaggcaattgtatcgtctacgtcggcgtcgttcaaggctgcatcagtacattcgacctcttggattgctctggtttggatgatatatttgcctacctatttatcatatgtctctgttaatctagtcttagcatgtcAATTTAGCtatatcggctgcttctcgttttagggtttctgccggtatcggctaaatcgcgttgctagattagattagcttaaacatctaccaccctgaaaactcagtcaacggcttgattgtctaggtattatgtttctttt…
>MSTRG.9222.2
aGCCTCCATGACCCCTCCTCGCTCACCTTTCTCTCTTGCCTGAGCCAAGAGCTACACTTTCTATATCCACCACTTCACCGTGCAAACCCCATGCACACGCCTTGACAGAAGCTGAGCTAGCTTCTCCTGCGTCGCTGCAAGCTGCTACTTTGGTGCGTGTGGTTTGGTTAAGTTCGTGTACTGGTGCAACATAGGTTCTTTCTTCTAAGAAGAGACTACTTGGTTGTAGTCAATTTGTGTCTGCGTTTTGCTAAGCTTGCTTGATGCCGTTTTCCTGCAGGTTCGTGACTGAAAGCCAAATGGAAGATACGGATCAGGAGCTATGCACCGTTGCGGTGGAGATGATGAGTTCAGGAAAACTCAAGCCATGTAGACACTTGTTGTTCTATCAAGACTCCC…
>MSTRG.15575.1
CTTATTACTCGTCTCCCACTCTCTCTTCCCCAAAATCTTTGCATTTTTCGATCGACTTCTTCCTCGAGGTTAGTTTCTAGCAGCTTCTCGAAGCTTCCCTCCAGTTCTGCATCCCGGTCGCTTGGCACCACCCAAGGCATGGGCATGGTTGTGTTCTTGGCTATTGTGCGGATGCGCGCGATGTAAGAGTGAGTGGTGCGTCCTCAAGCGCGCGCGCTCGcccacaagGATGGGATCGATGCGAATGTGCGAG
>MSTRG.12449.3
caccaccacacacacacacacacaccctcTCCTAAAGAAGACACCAACAGCTCTCTCTCGCCGGTGTGCAACAATGGACATCGCTTTCTACAACCGCGGCGGCAGGAGGATCATCAAGCACAAGTCGACCGCCGCAGCGGCGATGCCGGCCTTCTACccccggtcgccgacgtggACCGCCGCGCGGCGATGTACATCTCGAGGGTGCAGGAGCGGCTGAGGCGCGAGCGCGCGGCGAGCGAGGAGTACTGGAGGAATCGCTACTGACAGTGATCTATAGCTCTTAACACACCACAgtattattactattattacTTGATAAAAATTAAGGTGTAATTAATTAGCACTGAGAGTTTAATTAAGATGGGTGTTTG
>MSTRG.23343.1
ctggGAATTGGATAATTGTAATGTTTTTTACTAGAGCAGCAACAAGGGAATTGGATAGTTGTGATGTTTACTGCAATGTTTGTTACTAGAGCAGCGATGTTTACTGGAGCAAAGGCAGTATAGCCATGGCTGACTCTGAAATCGGAATCACGTAATTAGTAGAAACCTTGACATTTGGAGGGGTTATTATTTGCAACCAACCAGCAGATTTGCCGGGGTTCTTATT
>MSTRG.20961.8
AGCAGCGCCCGGAATAGTCACCCCTCCTGCTCTGCTGGCGAGGTCACGCGTCACCACCTGAGCTCTCTCCTCTCTGGTTCAACCTATTGAGCCAGGGGCATAaacttttgagaaaaaaaaattgaggaaaAACAATTTGGAAATATCACAAATATTTGGACCGAAGGGGTTAGCAAATATTATATTGCATTTGGCGGTATTTTCTTTTCCCatcttaatatttttaattagcAGACGAATAAGCACTCCCTTTAATTTGTTTACTGCTCCCCGAAAAGAAAGtaaAATTGCAGGTAGAAATAAGCCAGGGACCCAAATTCTGGTAATTATTTTGCCACTAGTGGCCATTTCCTCCGTTGCCGCAATTTCCATCTGTATGTGGAATATACGTAAGAAACG…
>MSTRG.5649.39
gtcaattattgcagatattggccgacacaggtgcgatgtttttgaccggaatgaaatagttcaaaaaagcaccaaaacatgattttaggacatattggagtgtattgggtgcgttcgtggcaaaaactcacttcgtgattcgcgcggcgaacctttgtcaattattgccaatatagACCGacatgggtacgatgtttttgactggaatcaaaaagtccaaaaagcaccaaaacatgattttaggacatattggagtgtattgggtgcgttcgtggcaaaaactcacttcgtgattcacgcggcgaacttttgtcaattaatgccaatattggccgacatgggtgcgatgtttttgaccggaataaaaaagtttaaaaagca
>MSTRG.12636.2
GATCTTACTGAAGTCATCTGAAGCAGAAGAAATGGAAGCTCTGATCATGGTGATCCAAGGCACTGGACAAAATTTGAGGACTATCAAGATCTGGAGTTGGTTGCGATTTGTCTTTGGTGCTTTGGGGATGTCGGTGCCCTGTGATGTATAGACAAGCTGGAGCCCCCAGCAGTAAACCTGTTGCCTCTGGTGGATGGAACGGCCTATAAACCGCAACTATCAACAGCAGCAACAACTGTACATGAAGAACATGAGACAATCAAACGTGCTCATCCATTATCAACCTTCAGTGATTGGTAACCACAGTACGGTACGCCACAGCTTGAATTCCTTGCAGTTCAGGTAGTTAGTGTTACAACCTATGAGCTACTCCGTCTTGCAAAGTTCTTGTGTTGTAGT…
>MSTRG.25468.1
TGTCTAACTCCTCTTTTTTCCCATGAAAATAAGCACATAGTGATTGACACAAGAAGAATCTGCTTTCTCTGGCTGTCTGGCAACAGGCACATTTGGGCTTGAGAAAATGGTCGGAGCACAAACTGTGGATCAGCATGAACACATTATTTTGCTTCCATGCCAAGTTTTCAGTTCATCCTCTGATCACATATCCCATTTTTATTTTGTGGGTTACAAGTTTA
>MSTRG.5717.1
TAAGAACCCAAACTCAAGCTCTGTATGTTAGACCACAATAATCCCCATCATCCAAGCTTTCCATCCATCCCAACATCTTGCACATGCATGAAGAGTTGAGAGAGATCAAGAAGGAATAAAATAGTGGTGGTTTCAGCCTGCAGGGCTACAGCAGCAGCATTTTGTTTTCCTCCATTTGGTAGAAGGTGGCTACAACTCACCCCGAGTTCATCTCTTTTGATTTCGGTTGA
>MSTRG.1227.2
CGGCCATCCTCCCCAACCATGATGAGGGTAAATAGGAGGCGACGAGGCTATCCCAGCGTCTATCAACATCGCTGATCCTGAATCTCCTACGACATCGATGCATGTTAAATCTGGATCACTGGGCACACCTCAATATGATGCTTCTTCTGAAGCCCAAGAGCGAGTGTCAATCTGTCACCAACCAATTTTGGCcgtccttttctttcttctggATTGCAATTTCAGTTGTTGTTTAGTTAGCACAACACAATTAATGTGCATCCAAGTTGTGATGCTTGCCAAAAAGAAAATGGTATTGCCGCTCCGCTGATAGTTCATAATGGCGCTGTTTGGTGTTTGCGTGGCCTGAAATGGTTGATCTTTCATATCAGGTCAAACGAGAACACCACGAATGCTTTG…
>MSTRG.5658.9
CACACATCACGCCCTCACCCCTCCCCGTCGCGTCTTCAacccccgccggcgccgagtgcgccgctcgtcgcgccgcccacATCCACGGAAAATGATCGAGGCAATCGACGAGTACAGCGCCGAAGATCCGCTCCAACCATGGCTAGAGAGGGGATTGCTCAAGTCGGCTGGTGGTGATCTACGACCAGACGACGACCTCTACAAGAAGGATCTCCGCTACCTCAAAGTGTGACTGGAATATGTGAGTTCATGAATTCAGATTTGGTTCTGAGGTGGATTGGTTTGGTTTCCTTTTGACATCCAGCTTGTGTTTATCTTTTCATGCATGACGGCGGGGAATTGTGCTGATTCCTGGAGGCTAACCCGATCAGTCAGAGCCATACCAATTACTACTTGTGT…
>MSTRG.7540.7
CTCCCGGGACCGGGAGGCGGAGGTGCTAGATTGTGTGCTAGTCCCATCTCCAAAGCCGCTATGTCTCCTCCCAATCTCCACCACATCAATGGGGACCGGAGAGGTAAGAAGAAGAGCCTGCAGTGGGAAGCAAAGGAATCCATACCTCCCCTTTCTCCGCTTCCACCTCCCCCTGCCCTAGCCACACCCCATCCTATTCCTCCTCATTCCCATCCCCAACACTACtgcggcatcacctcctcctaccTGTTCTGGATCCGGCGATGGTGGGGCTGATTCGGATTCGGGAGGACCTACTCTGCAGCGCCACTTCTCCAATGACGATGGCCAAGGGAAATACAAAAAGTCCCAACATCGACAGCTGTGGTAAGTATCTAAACTCCTTGCTCCTTACGGTGT…
>MSTRG.15096.1
CGCAGCCAGATCGACCAGTCAAGCATCCACTGTGCCGATGTAATCCCCAGTCAAGCCAGATTGATGGGCAGATCCGATGCACCGGCCAGAAGAACGGGCTGCTCAGTTGTAGGATTGGTTTCGCCCAAAACTGAAGTGAAAAGAATTTGTTGGTGAAAAAAGAAGTTCAGAATCACAGGTTATGTCTCTTGATTGCAAGACAAACTGATTAACTGTGCTTGCAAGGGTGTTTGTAGAAACGGCTTAACCACTATTTCTTCCCAATCCTGGTAACAAGCAACAGACACAAGGTAATAACCTTTGGTGCCAGATGCTGCATCACACTCCTGAGTGAGCAGCAAATGTTTGACAAAATGCTTCTTAGGTACTGTTACTACTCTTGCATGctatttgattctt…
>MSTRG.13118.1
CCAATTTTTGGGGGGCAGTTCGATTCAGACAACAGGACTTGCTACAGGATAGCGGTCTGCAGCCGCCATTCTTCCTGATGATAGTCGATTGATCCGTAGCACTGCTCATCAGAAGGGAGAATTTTGTTCTGCGACGAAGAAATTGCAATACCCCCAGAGTTTAATAAAATCCGTGCATGATTACATGATTAATGGAAAACTGCCATATTTCTTCCACAAATCAATTCAAGCATCGTTACATTTTAATTCCCACAGAAGAAGGCTTCACAACACGGGATGCTATCGCGCTAAACACTATACATGCTAGCAATTCAGA
>MSTRG.19064.1
CTATTTTGTTGGATAGTGTATTAATTGCTCTATTGCTACTACTACTTCTGCAGAAATCCAGGAGAAACACACAACTTGGAATTGCAGAATTTGATGCTGTCATATGAAACTCTTATATGGATTATTAATCAGGATATGTAAGATATTGAAGATGGAAATTGCTACCGCCTACAAGGTGCTCGAAATCATGACCTCTGGCATTTAAAATGTGTGAAAGACTGTGGTTCTAaactttatttttgttttccgTGTAACTACATTGTTGTGTTTATTCATTGTGCCATAGCTAGAAGCTAGACCGGAACAACTATGGTAGTATCagg
>MSTRG.23055.4
AACGCCGCCACCCCCCAACGCCGGAAACGCCGGCCGCTACGCCAGCCGCCGGGGCTCACCTCAagatgccgccgccacccgtaCTTGCTGgaaccgtcgccgccacccctcCTTGCCGGAGCCGCCGGCGCTCTCTCCCGACGCTGCTGCTCATAATTGGGCACCCCAGGCCTGAGACCCAGCAGAAtttttagataaaattttaCAACACTCGTAGTTCAGGcatgctgcagctgctgcatcTGCCAAATTGTGCTTATCCTGTGTAAGAAATAGCTATAGATTGACTCGGCCGGGCAGTAGTACACTAGTTTATCAAATTTCAACGTCCAATCTTCTGGGAAAAGAAGATTCAGACCATCTTTGCCAGAAGAAGTGTATTCATCATCTAATGCAACA…
>MSTRG.17918.1
GGGATACcgaatcttttttcttttaggtGGAGATTTAATTGGCAAAATTAGTGGGTCcacccttttttttctaatttattagaacgCCATGTGGCGGCTTATGAGAGTTTGTAGGAGGCTACATGGCAGCTcgggagcgtttgtaggaaggttaatggacttttagtatataatataatataatataatataatataatataatataatagataatagatttcTCATTTTCATCCTTGTTGAAAATTTTGGATGAGAGAAACCGAAAATATGAACTTCTTGATAACTAATACGTATGTCTCCTAGTCAATAGGCTAAttcacactggtggagaaaccctttgtagtcccggttcgtaacccccatttagtcccggtttccaaaccgggagtaccaatcc…
>MSTRG.16983.1
ATAGCATGCAGCCTAGCTAAGAGGAATCAATATCAATCACACTTTCTCTTGCTGCTGTTCTACGTCTTGCACTGGCTTCTCCGGCGAAGCAATGGCATCTTTGCTGACGGCGGCGGTCTCCTCCCTTTTGCCCCACAGAACAAGaaattaattaagaaTTAGTACCTGCCAAGATAGAGCGGCTCGTGGAGGATGAAGAGATCGATGCCGGCCACGAAGATCTGGGAGAGAGGGCTGAAGGCAGCGGTGAAAACAGGGCCTCTCTTCTCCACACAATATGTGAGCATCAGGTACCCAAAGCCAGACGCCACTACACCCTGCAAATTTCACAGAACAAATGCAATGCCCACATTTTGTTATTCGATATGTCGCAAATTCTTGTTACATCAGTGCTAGAAG…
>MSTRG.26491.1
tccatcgGTTTTTTCCATCTCCTCTATGACTTTTGTTTCGTCATTTATTCTCATGTATTATCAACCTATTTTTGTTAAGTATAGCTACTATTCTTGATAACatattatatgaaaataatattaaaaaataaacatatttttaattgttatttagagaagagtgcTCAATGACtctattttgtgtagacttgGTCATGCGAGACAGGGTAAGATTTAATTGGTCCTATTATTGGTTGCAG
>MSTRG.18139.11
CCTTCCCCGGCCCACGCGCGGCTGCGAGCCTGCAACCTCCGTCCCCCTCTCCCTGCGCCTTCTCCCCTAACCCTATCCGCCGTCGCTCCCgctctagcgccgccgtcgcaatCACCTTCTCCCCCAATCGTATCTGCCGCTGCTTCCGCTCTCCACCTTCACACAGTCGACCGACGTCAGTAGTCCGCTATCGATGCAGCGTCTGGCGTTTGGATCTgctcgtctccgccgccggttaCGCCGCCTCTCCGTCGATCTCCTACGTGGTCCCGTTTGCTCCATAGCGGACTCCGCCTGCAAGTCCGCCGGCCATCGCATGATCCTGACGGCAGCTAGATCCAGTACCCTGTCCACCCGTCTCTCCTTCATCACCGAGGGACATCACAATCTAGAAAAGAT…
>MSTRG.1189.10
GTAACGCCTTCGATCCCCCGCTGCTGCCACACCTTGTCACATTCCAGTCCATGCCCTCTCCCAGATCGACTTGTTTGGATCCCTGAAGTTGGGGTTAGTTCTATGGATATTTGCTACTCCTGTTGATAGGTATATTGATCTGAATCATCTGGTACTATCAATTGCAGGTTTTGTACCGGGTTGGAATATATTACACCTTCttcattttgttcatatatgtgCTCTGGTCCATATCTGTTATGAGTCTGGTTACGACTTATAACATTCCTTGTCCTGTCCTCCTTGTATACGAAAGTAGAGCAATCAAACAATAAAAAGGGATGAGATTGAAGCAATTCCCGTGACTAGAAAACGTCCTGAAAAGCTGTTCAAGTTTAGACTGCTCGAGCCAATGACAGG…
>MSTRG.17410.6
AACCGGCACTTCAATCAGCAAACCCACCATCATTCTCTTTGAATGTTTATCAGCAATCTATTCTTTTCTTCCACTTAATATTACCAAATTCCTTTGGATTTCAGGTTGCCACTTTTCCAGCTGCTCATGTCTTTCTATGGAAAGAAGCATCGAGTCCCAAAACCAAAGTGATGTGTCAATATcaagcaagccatgggaattcaGCTCCTCGCGCCGCCTCCCAGTTGCCCGCATTGATAATCATGGGCCTATGGTCAGGTTGGATTTGGACTCCCTGTTGGTTGTCCATACCAAGCATGGACCGCCAATAGACTTATGCCTGCTATAATATTTTGTCCCCTATAACAAATTAGCAGCTGCCGAAATTTACAGCATAATTTCAAACTTCTTGAACAGGTC…
>MSTRG.11954.16
CACATCTTCAACCCCCAACTCACGCATcgcccccctcctctctcctggACTCCCCATCGTGCGCCGttaggtcgccgtcgccgcatgCCGCTCCTCTCCCCACTCACGGGAGGAACTCtctccaaaccctaaccctaacctcctctctctccacgaATACGCGCTGCACGCTGTTGCGCGCTCCCCTCCCCACTCGCCGGTTCCTCCGCGTCTCACCTGATCTCCACCTCGAAatccgccgccggagcagcgTTAGGTCGTCGCCCTCGGTGGCTCATGTCGCACTGTCGCCCACCTTCGCGCCGCCACCGGTCTCCTCCGCAcggtttgttttttcttccgTTGTCCAGTTTCAATCTCTTCTCCCTTCTAGTTCATTATTTTTCTTTGGcctgattg…
>MSTRG.4885.10
CTCACTGTACACACAGTGTTAGCTCTTGCTAATTGGAACTTCACTACTGCAAGGCAGGAGCAGGGTCTATAACTAGTACTACTATGCATAAACCTTCAGCCCTGGGAGGTACGACCATCACCCGTCCCATCCATCTCCTCTGCTCCAAGAAGCAAACACCAAGAAAcaaagagggagggagagagagagatagagggagagAGTCCTTTTCTCTCACCAGCTCTCCTTTCAAGCTCAGTACGGTGGCCGCTCACCGGATCCAAGAAGAAAACCTCTCTTCCGTTTATGATTCTTTCTCTTGAGTTCTTGaggttttatttggtttttctttGAGTTTTTACTCGTTTTTCTCGATTTCTCGATTTCGATGACTCGGAACTAAATAGGTTCTCTAATGAC…
>MSTRG.16472.1
TCCTCCACGCCGCTATCTATCTTCTTTCGCATGGTTGCATCTGCTTCCTCTTCTTGTTCGCTCGTCTCGGGTTGATCTGCGATTTCAGATCTTGTTCTTTCCGTTTGGTTTTTCCTTTGCCAGGATCTAAATGCAGACTGGATTGTGGATTGAAAATTGCGGCTGAAGAACGTGAACATTGAATGCAGACTGCTACATTCGCACTGTTTTGTATCAGTCCGTTAATTCTACAATATTTAGCTgtttagtaattaaacaatggTCCTGTCATCTTTTGTAACCTGTTAAGATTGATATTGAATAAATCATATTTGCGTATTTTAACCTAGTCTTTTTAATGTTTATTTTAGCAGTGGATGCTGCTGTGAAAAGCCCATGTCAGTACTACTCTATTTTGAT…
>MSTRG.30196.21
TGGGACGTGATGTGTAACCGACGACCACAGCTTACCTCCCGTCGTTAGTTTTCGTTCTTTGTCATCGTTAATAGCAGTTTTGATTTGCCTATCACCGTTTTATAGTAAGTTGAATAAAATTTTATTCGTGTACTCCCGATCCGATAATCTCGCCCCCCATCTTCTTGTATTCCCCTCGCTCCTGCTGCCGCTCACCTCGGCCGCCGGCGTGATGCTACTGGCGCAACCATCGGATCCCTGCGCACGAGCTCCGGCCTGTCGCTCCCACCACCCGTGACCTCCATTGCTGCCAACGTTGGCCGTGCGCTctcaccaccaccatctccagATCCTTGCCGAAGTGCTCCCGCCACCACAACCCCAACGGCGGTGGTTCTTCCCCAAGTTCTCACCGGGCAC…
>MSTRG.20489.1
gtgaaacatttaccgtgccaaccacaagccagcgtgggcaacggctttatcttttgtatagcatgattcattatagtgtgccagcctgtgaagcggcgagaagtccgtgggggtcactggggagtccattgcctctggttttgagggggatattatgatccaggaacggtgcactgtggtgagttgtgttgtgcgaggggtaatgtcacagttcctttccgaggtaccgtggtggtactaaggcgcatggtaacatgttgtgggattgtgtcttgtgggtacagtggtacacctctgatcagagtttaatctattcgaatagccgtaccggcggttatgggtgagttgagcaatgtttttcgtgattagtctcatattACACTTTAAAT
>MSTRG.30399.1
AATTGGGTGTTTCGTGACTAGGAAGAGCAGCCAGTCACCGAGTTATAGAGTTGGTGACGGTGCAGTAATATAAAGCCCTCACCATACTGTGTGATGGACTTAAATGGGCCAAGCTGCTCTGCCTCTGTCTGAAATTGTGAACCACTAAAAACAGAGTGCTCTTCTCGTTCCCCATGGCTCTTGCCCTAGTGAGCTCCACGCCTCCACCTCGACGCCGCAACTCTGCTCGTCGATTCGTCGCCGGTAGTGATGCCGGCGAAGGAGCCCGTACATTCTCACCTCACCGTTGGTCTTGCCTCCCTTGCTCTCCTCTCTGACGGgcgtgccgccgctgctctccTCACGGTGGgtttcgccgccgtccccgtgtCTTGTCCGTGGGTCGCGTCACCATTGCTC…
>MSTRG.9069.2
CGCACTTTATGCGTGACCAGTGCCTGGATGGTCATGTGGATCCGATTCTCTCTCGaagtagtagtatatatgcGAATTGAATCGGCCGTGTAAGCACATGGTAGATGATAGAATAGACCATCAGTCCATCACCCAACATTTGCTATCATGGATGGTACTATTTGTGTGGTATTGATTCTAGGTGTACATTCTCAGTACTTTATTAGTTGGTGTGGGAGTCATTGGTAGTTTGGTACCCTTGCGGAATTCGCTGGCGCGCAATACAACAGTAATGAGGGAATATCAGAATATCTGAATATGCGAATGCTGAATAACCGACGAGGAAGAAGCATTCTCGCATTCAGTGCAACGCCGCCGACCACTACCactagctgctgcagctgcacgACGCCGCGGGCC…
>MSTRG.20640.3
ATAAGAACAAGAGctctctctcaagtttagttagTGTTCTAGTGCTAATGCtagtggaatagaattagaatagtttTCATAGTCCTCGAGTCTTCAGGAGAATACAGGAATTCTTATGTGCTGGCCATCGTCATATATATATCAAGAGATGGAATTAATACCCTCTGTTTATTGTTAGCTCCTTGTTCGTAAGGAAACAAAGTTATTGCACCAATCACTTCTTGCGAAGAATAACATTCTATTCCAACGTTGAATCATTCTTTCACGTCAAGTCATGCACTAACTTTATGAAGAGAAAAATAGCAACTATGTTTGTTTGAAGCTATTATTGTGGTTATTTGTTTAGttctatatattaaaattataaCACCGGAAAATATTTCATTTCATATGTATGAA…
>MSTRG.22668.1
CTGCAATCCTTCAGATCCGCTGtcgcgtgggacccacctgtcatccctaagAAAGAAACCGCACCGCgtgcacccaaaaaaaaaaggaaatgctGCGAAAAACAAATAACGCGCACGCCCGCCGGACCTAACCCACGCCGTGCCGGCCGCCAGACGCCACTGCTCCGCCCGCCTGaattcaccgccgccgccctcccccacgCCGCCATCTCCACGGCCCTCCCACGCCACCgaagccacgccgccgcgccgcccgcctcaCCTCACCGCTGAGCCGCACTTCCCCCCGCTGCCTCCTcaactcctcgccgccggccggtacCCTACTCCGCTTGCAACCGTCGCCATCGGAGCCGTGGATCCGTCGCCGCCCTGAATTTCACCTGCATCCGCCCGCTT…
>MSTRG.25632.1
TATCACTCAATTAACATCATCAATTACGTCCTAGTCTTTTTCAGAAAGTAACTGGTTGCAAGTGTCCACGGAGTAATGAGGAAGACAGGACAATTGTGATGACTGGTAGCTTATGTGGGAAAAATGCTTTCTGAGGACAGCATGGGTTAAGAGTGGACTATAGTCACTAAAGTAAAACATGATTCATAGCTTATGTGATCACATGATTTGGCACCACCAGGAGCCTTAAACTAAGCCTTGTT
>MSTRG.5619.9
GTTACTTTTTTGAGCTTTTTTCCCTCTTTTATCGCTGTGGCTTCCACATTCATCTCGTGCCGGCGACGCCTTCATCCTATAATGCATCTTCTTCCAGGAGTTGCTAGGAATCATGGCAGTTTGCGCTCCAACAGTTTAGGGTTAGGTCTTCCTACTGCATAATGGAGAGAATTTCTTCATATAGCTTTTGTCGTGTGTGGATTTGTTCCAGTTTCGTCTCGTTTAGTGTTTTGGAGATTTTGGACCTGTGTGTGGATGGCTGGGACCATTTTCCCTGCAACGTTGATGTTTCGATTTCACGATTCGTTGAGAGTTTCAGTTTGCTCTGCTCTAATTGTGCGCTTTTCTTTTGGTTCATCAGCATGTTCTGCTCTCTGCTCATCCATGCCCCAGCAATAT…
>MSTRG.10148.1
CAAGTGTTGTATAGTACTACTCTACTCTAGTCCTGACGCCGACTCGTAAAGTTGTACTATctccgttttgaaatgtttaacggtgtcacgtattttgaaacggagggagtactgatcGGAAGCAGCAGCGACTCCTGTCCTCCCCATCGTCTCTTGGTGCAAGGAgctacggcggcggctggagcctGGAGGGGAACGGGGCAAGTAAATCGTGTTCAGGCACGGCCAGGGAGACGAG
>MSTRG.4764.3
CTTTATGCCAAACAGCTAGTAGGAGGAGGTAGAGCAAGTATAAGCTGCTGAGCTAGCAGCCATGGAGAGGAGTTGTTGTATCTTCCCTGGTCTTGCTTGCTCCATCTATAAATCCACCTTCACCTCCTTTCTTCTACCTCAATCCTTCACACCTTTGCACTGTTCTTCACTTCTACTCCCTGAACATTTACATATAGCTGTATATATGTATCTCTATCTCTCTAGTAGCCTTCTTGTCCTTTGCTTCAACTGTGTGTATATgcctagtagctagctagcttgtgtATGCATCAATATCTGGTTAAGTCATCACTAGTTCACTATATTTATCTACATGGAGCATATGGAAGGTGCAAGAAGGATGTGTTTCATCTTCATTCCTCACTGACCAAGTTTGAT…
>MSTRG.11708.1
CCATCGATAAGCATGCATCTTTTCATTGTGGTGTTGCTCGCTGCAAGGGTTGCCCATGGCAACCCCAGCACCGGCGCTAGTCCGGCAATCTGAGTCAGGGAGTGGTGTGGCCACCTAGCCGCATAGGCTTCTTCTCCGAAGAAGGAGCTCTCCGCATTGGCAATTCCATGACTATCTCCTCCCCGGCGGCACCATCGTTTCACGCAAGGTTGGCTAGCCCATTACGATCCAACACAACTACCTCCTGTTCCTCATGGTGAAACACCCAACGATGGTTCCTGGCATCGACCTTCACAAGTATATTACAGGCGAACTTACAAGACATTGTCGAACCATGCGGGCGATGCCAATGGCTATCCTGGTAGACTAGACGAAATCCTGGCTTAGAAGGGGAGCGTA…
>MSTRG.10601.1
GGCCGATACTACCTTGCGGCCATCCGGTGATGCGGCGAAGAAGATCGCTGACGCGCTGAGGAAAACGCGTGGGGTCTTCTCCAATGCGTATCGTACTGTCAGAATAAGAGTGAAAGGGACAAAGGTCGAGGAGATCCTCGATAAACTCGAGAAGCTGTTAAATCTCTACAAAATCGTTCACTCTGACACATCTGATAGTACTAGGACTCAGAATCGCGCTGGTCACCCCCGCCTTCCTGCCCGTCACCCAAGCGTCAGGCCC
>MSTRG.18189.1
ATGATAAATGCCTACTTTGATGCCCATATGCTAAGtactagcttgctgaaatttaccttcaaattgtgatgagatttgagaatgatctccttgctgccatggatggcaatgaggtgaatatttatacatgattaatgcctactttgatgcccatatgctaagtactagcttgctgaaattttatttgaaagcaAATCCGTTTTGAATgtgttttatgcaaataaaacttgctttatgctaaaaagaacc
>MSTRG.30903.1
tGCAAATGGTTGACTTGAGAAAAACGCCGTTCATCAGGAAAACTAGCTAGTTTGTAAGTCCTGGAAACGAATCCTATATTTTCatagctaaaaaagcttatattttgggacggagggagtacaataatAACAGTACTCAAGATTTGAATCGAACGCTGAAAGAAAATGCACTCTACTCATGCTttgtactccctttgtcccattGTAAGTGTAGTGGGTTttcgtgttcaacgtttgaccgtccgtcttatttgaaaaatttatgataaagttttaaaaattaagtCATGCATGAAGTatcattcatgttttatcatctaacaacataAAAACACTAATCATAAAAtcatttcaaataagacgaacggtcaaacgttggacatagaAACTCACAactac…
>MSTRG.24207.1
GGAAAGTTTCCTACTTCACATCATAAATACCTACTTGCACTCAATCTCTTGGTTTAGAACAGGGACTATTTTCTAATCAGCGATAATGCTCAATACCCTGCATATAAGCTTTTGCTTTTGAAGGCTCAACTATGTTTTCTGTTTTTTGGGAAGACGAAATAGCCCTGGTGCGGATGTATGAGAGCAGCCCGTGCCGCAGGAGTGTAGGAACTCGGGTCTAATTTGTTAACATTGACAAGATGATTAAATCGAATTGTGCCGCTCGAAACTCTTCCAAGTTTGAGGCCCATGCTTGTTGCTTCAGTGCCAAAACAAAAATGTGTTGACAATATGCGGTATATCATCATGTCACTTATCATTTAATTTACACTTCCAATGTTATTTAAATCATCATGTCAG…
>MSTRG.29111.1
TTAATTTCAACAGAGTAAAACGGAAGGAGTGATGGATTCTCTACGCCTTGCAAAGTTGCAAGTGCAATATGAAATGCTGGGGATACGACATTTCAGATTCATGCTTCAAGTGATCACCATATGCTGATAAGCTGAGAGTATGCTCAAATGATCAGCCAGACCTTCTCTTAGAGGTTTCACTTGATGAGGAAATGAGTTTATAGATGTGTAGAGAATCTGAAAAAGATATTTGGGAAGAGATGGTAGGTG
>MSTRG.7119.1
AAAAAGTCCCAATCTACGTTTCTATAGATTTAGTTTCATTCTTGTAATCAATCTCTCTAGGTTGCTCCTGTCGATCCAATTTGCGAGAAGTTCCTCGTCACACATCCAATAAAAAGACATGGATATTAGGAGAGGacttaatatcaaataattaggagggctgaggcttcgaacccagatCGTCTATCACCACCTTGTATAGCTAATCGGAAAACCCCTGAACGTTTCTCCACACATCCAATTGCCATCAGGTTCTGGACGACCTGGAAACTAGAGGCGGACAACCAA
>MSTRG.14931.1
ATTCAAATAAAACAGTAGTCTATGAAACTAAAGTCACAAGTTAAGGTCTTGGAAAGCAATCAAGAGAATGAGAGGCCACACCTTTTGTTTTGGgcatgtgttttttttcctttttgctaATCAATAACTTTCAAGCATGATGACATGTCTTGCTGATTTGTATACAGGGAAGGAACAAAAGAGCTAGGGAGCCGACAGAAGAGAGTTTCGGGATGGTTCACATCAGTGGCGAACTAGGGTGATTCATGGGGGTACATCTATACCCCCAAACTTTTTGACATAATACCCATATTTATACACAAGTGCATGCAATAAAAACCAGTTGAACTTTTGTAATATATATGTCATTTGAATTATCTTGTTGATTTGTTTGAATGTGCGACTGGCTTTGTTGGTTTG…
>MSTRG.25963.1
CCGAGCGTTGCTCGGTTGGGTAGCTTCGCTGGTGAGCGAGCAGCCCGCGCGGCTTCGATCCCTGGGATCGTCACAAAAGTAGAGTGACGTCCTCGTCACGCACAAGGTCCTTAGGTGGCTTTGTGTATCTCATTAGCACGTGTGTGTATAGTTGATAGGTCTAGCATGCGTGTAggggtgtgtgtgtgcgtgGTGGAGTGCGTTTGCACGTATGTTCAGATACTATAGCTTGTACTCAAAGTGGAgagc
>MSTRG.7595.12
CCCCAACCCTAATCTCTCCCTCTcacgcggcgccaccgccgtcgtcgccgccctcgactgccgctgctccgccgtcgtcgcatccgtcgtctcgccgccaccgatccccgcgccaccaccatcgccgccgccctcgactgCCGCCACTCCGCCGTCACCCATCGTCGcatccgtcgtcgccgccgccctcgactgccgccgctccgccgtcgtcgccgccaccctcgactgccgccgctccgccttcGTCGCATCCGTCGTCTCGCCGCCAccgatccccgccgccggctcgccctCAACCAATCCCCATCACCGTCGTCGCATCCGTCGTCGTCCAGGATTTACGTCACCGTTCCGTCACCGCACCCACACGATGATCCCCGGCGACGGAACGGGTCA…
>MSTRG.15032.2
aagagaggtcaCACACACTGGCTTTCTTCGAGAATTTTCTTTAATGTACTCAATTTTTATAATGTTTGAGAAGCCACTCGACCCTGATCATCTCCATGGATTCCCTCAATCATAGagaagagaaaagaagaagaaagaaaaggaagaaaaatagCTGTCTACTGCATGATTGTTTGATTGATCAAGTGAAGGCGACTCCGATTCTGAATTTCTCATCAAGTGTGCTTTTGCAAGTTGGCTACAtgaaatggatggatggatcgatcgatgatTGAGTTTGCAGGGAAGGTTCGGCAGTACAGATTGGTCAGAGTTGTTTCTGCAGAAATGGAAGACTTGTTCCGTTATGCGCCATGCACTGCAGATGTTTTGGTTTTTCTATGTCATTGCAGAATTGTT…
>MSTRG.24622.1
GACACCAATCCGCTACTGACCCGCTATCTGCTATTTATTAGCTTGTTTGGGAAGTTGTTCTGTTGTCCTATCCAACCAACAGAGAGAAAACGAGGTTCCTCCACAGACTCCATTGGCATGTATGCAGTTCAATGTTTTAAGTGTCATAAATGGCGCAAGGTTCGGACGAAGGATTGACATCGAATATATAACAGCCGTATATGGGTCCTTGAAAAGCCTAACATACAAAAGCCTCCAGCAGGAACTGAGAGACTAGTGATTG
>MSTRG.16053.1
GTTAAGCCAAGGCAATCAATCAATTCAGTTCGTGTGGCTAAGAGAGAAGAATGGAAGGACGACTGCAGAATTGACCAGCTTAAAGTAAGAGGATAGgttttgtactcttgtttatttGATCGTCTGGAAGACGGAAGATGCCGATCAGACGACAGTTCATACGGATGGATATTTCATCGGCTGCCAGTTGTGCTGTGTCAGCAACAAGCTGATTTATCTTTTACCTGGATAGCTGCATCTGAGAAGCTAGATGGCATTTTAAAATTGGCACTGATGTGTTTGTCCCAACTAACTGTATTTAGATTGGGATCAAGAGACCACAG
>MSTRG.22539.1
CACAGGTCGATCGATCAGATCAAGCTGGGGATCGAGAGAAGAAGCTAGCTGTCTGCTAGCTAGCTCTGCTGGAAGCTAAGGGCCATGCACGAAGAGGCAGAGAGCAGGATGCAGCCAAGGATGACTTGCCGGCCGGCGATGGCCGACGGCGAGGTTAATTAATTGGCCGGAGACTGGCAGTCCTTCTCTGTTGATCCGGCAAGTTTGTCCTTGGCTACACCTTGCTCTCTTCTCGTCTTGTGTTGCCCTTGCTTTGGCTTGGAGAGATTGATGCATGTTACAGCTCGACGACGATGCTAAATTCATGGATATGCATGCGCGTCCGGGTTGGGACTTTGGACAAACACACGTGATCTACACAAGGAATACGATTACATTTTTCTAATAAAATCTTTTTAC…
>MSTRG.12092.1
gtggaattggacatacccctctcttcctctttcaaaacccctaaaacctgttttccggtggggtttgggtgcatgccagttgtgggaagtagcaccccggccaatataaggattaagctcgggcctctgttgcaaagcactaccgtacttccacatgtctagtgggtaaggcttagtttgtggctcagtctggttataaacaaaagtacacggatggagatggacgaagtcgggggtcgatggacatctcta
>MSTRG.12423.1
GAGGACGTGAAACCTACccgccgggagatctcgtcgaaaccATCTCGACAAGGGATCTCGCCGgttcaACCGTCGATAGTGTGTCATGCATCGGGAGTATGGTTCAACAACTTTCTATTCAGAAGATGCTTATATCGGCCATGTTAAATAATTGTTACAATTAATAATGCTCAATCTCATGCTTTTGATTCATAATGTGTGAGTTTAAATAGGGAATGTAGAAAATTGAACTGGTAACCAGTTCTAACATGAATCTTGCATCCCTGCATTACAAATTAAAGGAGCTCAGGATCGACCTTGATAAGTCAGTATGTAAGACCA
>MSTRG.28666.1
CTCGTTTCGCAGAAGAACCGAGGTACCCCGCCTCGGATTCGCCGGGAACGGAGGCgccatctccggcgccggcgagataaGTCCTCGACTCCGTCACAATCCGCCAATCTCCGGGAACGTGACCGCGTCAAATCGGAACACCGTCGCGCTCTGGACGCCGCTGCTTCGCCTTTGCTCGTCGCCCTGCTTCCATAGTTCGTTACAGGCTGAGCCACTTCGTCACGAGCTTCATCAACACCTGTAGATCAAGAATCCCGAAGGAATCGACGCGAGGTGGACCACAGTGGGagatcctcttcttcttctccaatcccagccgcc
>MSTRG.7703.1
GGATTGCCTCATCGGCTCGCTCTACCTCTAccctccctcccgccgccgcccgccgtcacgccgtcgccgatggcttcctcctcgccggcgtctcctaccggcgccgctgccgccctcccctccccgcccctTCCGGGGTCAGCCTCCGCAGAGCGATTTATCTTGGGCTTTTGCCCTTTCCTGATGCATCCAGGAGAGTTTCACTTTCACCATTGCAAGCTTGTTGCAGTAGCAGGAGAAGTACATATGAATCAAATCAAAATCCAAGCCAAAGCATGAAAGAAACATATACATCGATTGATGTGGTCGCATGTGTGTGGGCGCATCCATGCAAATACTATACTACTACTGCATAACATGCAC
>MSTRG.5446.2
GTTTCTTCGCGGAAGCTTTCTCGcgctttcttctcttcctcacaTATATTGGCTAGCTTGGAGCGCCCACGTCGCGGTTGCCTACGAGCGACAAAGAATAATAAGAGCATCCACTCCAAGCAAGAAGATACTCCAGTCCAGATCGATAGTATTGACTTGGCCGAACGATCGATCGTCTCCGGCCACGGTAAGATCGATTCTCCTATATGCGATCAAGTCCTGATCCCTCTCTTGTGTGTAGATCGATACTCCTACTGAATTACTCTGAAGATACACTTGACTCAAGTGGAGTGGTAAGAGTTGTGTGGTTTTAACTTTGATCCAGTTCGCGTGTTCAATTCTCAACACGTTCATaattttttcttagaaaataTTTGGAAAGACGTCTCTCCCTTTAAA…
>MSTRG.20508.1
CGCGCGTCTTCTCCCCTTTCCGCGTGTGCCCTCTCCCCTTTCAGCTTCCTCCATCGCGCCTCTCTTCCCAACCGTTCTCCCCgcttccatcgccgccgcccccgcccgctACTCGCGTGCTTCGCCCGTCACACGGTGACTCACACCGAtccacgccgccaccgacgacgatctcctccgcgccgcccctccGTGCAACCCCTAACTGCCGCCCCCATTCCTCCCCTCACCATCCAACCTCGCCACCTGACGATTCCCCTAAGCGCCGCTCTCCCCGCTTCCATCGCCGCCCCCCGCTGCTCGCGCGCCTCCGCCCATCGCGCCGATCCACGCCGCCACCGATGACGATCTCCTCCGTGCCGCCCCTCCGTGTATCGTCTAACTGCCACCCCATCCCTT…
>MSTRG.10548.1
CGACAatttaattatttggagcacttttttatacatattcaatttttaagtacttattttaACAATATACTAGTGTGGTTTTgtatataagcatatttatatttttatcctaataactaataactgaaagtcaattaaactggatgtaaaaattattatatttcaattctcaagttcttaTACTATATCGTATCCACCTATCAAGTTGTTGTATATGGGTGTAACTTGTT
>MSTRG.7537.1
GGACGGCAGACGGCGGGCGGAGTGGTGGCAGGCGTGCTCACCGGCCGAGGTCGCCGCCTCACTCGCTCGTTCGTTCTCGACATGAAGTCGAGGGGGATCGACGTTGAGGCAGCGGAAGAGGGGCGGAGCAAGCGTCCGCTGTTAGTGGTCGGCGAGGACGGGCGGGTAGgatggcgagctcgagctcgccggctcccctcccctctccctctccactctcagatcttcctcttcttctcggCTCTCCTTCATCCTCAC
>MSTRG.25770.2
CTTTGGCTTCGGTACCCCGCACCGCCATACTCATAGCTTGTCTTCCGCGGCTCCGTCGTTGAAACTGCCGCCACCTTCTATCGGCTATCGTCTCTAGTATTCCTACGCTATATCCCTCCTAAGCCTTCTAACCACTCAAATGATGAGCTTATCCCTTAACAACACCAGGTCACCACTCTCCTCCTCTTTCAACGCCGAGGTGGCGCCACCGTGGTCTCTTGCTGCCCTGGCCACCTACACAACTAGCCGCTACTGTCCTAGCCATCCTTCTAAGTCGGGCACTACCTTCCGCCCTCAGCCCCAACTCTGAAATCCTAACCACTTGGGGGATTGTCGGAGATGAGGAAGGAGGCCGTGGAGTACAAATCTTGAAGTGGATCTGAAGAATGGTGCAAAACA…
>MSTRG.13043.2
ATTTTTAATTAGGTCAGCATCCCAAGAGTTTGTATCCTGATTGATCAGCTGATGAACCCACCTAAGCCTGCATCTTCCATTCTGTGGCGACAATTTGAGGGACGACTGGCGAGCTCCAAACCATGCTCAACAGCTTTCCAAGTTGGGGAAACATCTGCCGGAAACACTGCATCAATAAGCTCACAGTTGGGGTAATATTTAGCCTTCAGGATTCTTGCACACAGACTGTCATGATACTGAATAAGACGCCATGCTTGCCTGCTCA
>MSTRG.23110.1
ggattggttcagctaaatgttatatgtatgtttgcttagccatgcttagaaacattagctaattaaaggggattaaatataaattatattatattattcttattaattatggttatatttaatggtagctcacgatgattaatcgtgtgatgttaattaattgataattaaaatctggttaaggtgggttgtgagcatatggttttgatggttgtgctcatgacaattaaggaccggttcacgagctactgttgtgaaacatttatcgtgccaaccacaagccagc
>MSTRG.17770.1
CAAGAGTTATCGGGACCGAatcgccacccgccgccgccgcggccgctcgcCGCTAGCCGGCCGCATCCCCGTTGCATCTTCCTTTGGCGGAAGCGGCACTCCATCCAGTCTCGCCGAGTCTCCGGCCGAGGACTTCCATCAGTTCTTCATCCGTGCTGTGAGCGGATGCCGGCAAGACGACACGAGCTGAGCCGAGGCAACAATACGTTAAGGTCAGCAAAACAATCAATTTCTTCCCCTGCCGCACAAGCACGCATTCttttgtcgccgccgccacggaagAACTCTAGGGCTTTCAATTCTTCAGCAAACGGCGAACGATTTTATCCATGGTTGTTTTTCCCTACATTTTGCTGGAGGAAAGAAAGAAACCACACcagatctgttttttttttgcac…
>MSTRG.3745.1
GGGAAATATCAGGGAGCAGAAGGCGGAGTACGACTAGGCCCCTTTTCGAGGAACCATGGAGGCTAAAGTGCGAGCAAGAACCTGGAGGTATCTTGGGGCAGGTGGCACTTCGATATCTACCAATCCTTCTAGCATTTGAAGAACTTCTGCCATTGTTGGCCTGGAGCTCTCGTCGTCTTGAATGCACCAGCAAGCAACCTTGCACGCCCTTTCAAGCTCCTCTAAGTTCACATCATCCACCAATTCAG
>MSTRG.26137.8
CACCAGCCACCGCCTAGACATCCTCGCTGCCTCCCTgccaaaaatccccaaatcctcctcttctcgccgccgccgccgcgctgtctTCCTCCCGCCACGCCGCAgcgccgccttcctcccgcgACGCCCGGCCGGCGCCGTCTTCGTCCCGCGGCGCCCGGACGGCGCCGTCTTCGTCCCGCGGgtcccggccgtcgccgccgcgccgtcttcCTCACGCGGCGCCCGGCAGTCGCCGCCACGCCGTCTCCCTCCGCGACGCCcgaccgtcgccgccggcaccgcctTTTGCGGATTCATTCCTTTGGCCCGTCGCTGCCGGAGCTCGGTGACTGTGGCGGCTACGAAGCACGGCGCCACCACCACTATCCCGATCTGCCTCTCTGTCCCCTTACCCAA…
>MSTRG.1685.4
CCGCTCGCACTCCTGTCGCGATGACTCCGCCTTTGCCCCCGCGCGCTGCGATGACTCCGCCTCCTCCCGTCCCCACGCGATGACTACGCCCCCAAGCGCTACTCGCTCCCTCCTCCCATCCCCGCGCTACACCTCGCTCCGCGCTTCCTCGCTTCTTCCCGTCGTCGCGACCATGGTCTGCCCCCACCGGCACCGGGGTGGTTCCCCCTTTCCACTGGAGCCCTGCCTGGACTACCCCGACGGCGCCGGGGTGGTATGCCCTTTCCCTGGACTAGCTGCGGCACACGCCATTCTGGTCTGCGACTCTCCTCCTCTGAAGTCACTTTGATCCCCTTCACAAGCCTGAGCAACCCATGTGAAGGACGACGCCTCCGGCTACATCGCCTCCAAGCCGTCGAC…
>MSTRG.9441.1
gtttccgacgttccggaggagagcgtttccgttgaggaaggttccgaagcgtttgtggaagcccaagaggaggagtacttcagtgaaggtgacgatctggaggattaggcttgttctggtcaagttgcctgtggagtggagttgccATAGTTGTTCCGTcgtttgttttagttttatctttccgctgcgtagaatgttttTCTTTGAGAGGG
>MSTRG.24296.6
CGGAAACGTAGGGGCTTTTCTGCGGAGCACCGCGCGGTCACGGGGCCATCGCCCACAGCCCTAGCTGCGTCTGCTgtgcgccgccccctcccctgcCGACCCACGCAGCAGCGCTGCTGGCCCCTCCCCCGTCCCCGCCTCCGCCTGTGCCTCGGACTGCCGTCGTCGCCATTGGCGCACTTCCCGGTGCCATCTTCTTCTCCGCTCCGTTTCGATCTCCGTGTTTGCTCCGTCTTCGCCTAAACTGTTGCTGGCCGCTCCTTCATGCCGGCGTGTTGCTTGTGATCTGGCGCGGGGCCAGCCTATGTGGTCATGATGGTGTGATGAGGTGAATCAAGGTGGAGAACAAATTATGGTCTCTTGCTTAGTAATGTTTTTTCCTTCACCTGTTTGTTTGAC…
>MSTRG.27803.4
cATGATGTCATGCAAATGAAAGATAATTATTCAATGTGTAAATGCAATTCCTTCCTTCCATTATGCACTTAAGTAGCCTCAAAATTGTTGTTTGTACTGGCACCTATATATCTTTTACTTTTTAATGGTATGCTGATCTAAAATGGAAATACAATACTGACTTGAGTTCCATGTTTGCAGATTAGAGTGCAATTGGTTTCCATTAACTTTGCTTTGCTTGCAACCTTCCACCCTTATACCATGCAGACATGCCACGATCTCCTCAGGAGCATGATTCACAAAGATGTGGCTCTAAATCAGTTTAAAGTTGTTGTGTATATGCAGTGGTACAATAATTTGGAGAAGTCTCCTTGGATGTTTGAGTTGTATGCAGATTTACATCATAGGGATTTGACTATT…
>MSTRG.16856.3
GGCTGCCCTCGTTACTTGccatctttttaatttttgattAAAATATGATCCTAGCACAGATCGCGTTGTGGGAGCAGGGAAGCCGGACGGCGAGCGACCTCCCCCAATCCACATGGGCCGCCGCCTCCAGACCCGCCTACGACgtcggccaccaccacctttTGCTCAACACCGGCTTGGTCCCGACCTATTGCCGCTGCAGCTGTCCATCGCTCCTCCtgacctagcgccgccgccgccgtgacgaCCTCCCCCTTCACAGCGCTGCACCGGCTCCCCAGCTGCCGCCTCGATCTGCAGCGCGTGATACCTCCTCATCACCAAGAACGGAAGATGCCAGAAGCTGCTGAGTGGAATGATGAGAACACTTGATTTTATATATCTGTGAAACCCTCACAG…
>MSTRG.10098.1
GAGCAAATAACTCATATCCGTAGAGCAAATAACTCATATTCCTAGAGTTTATCATTGGTGTAAGCTTCAATAGGTTAGTGCGCTTGGCGAATTCACAGGCCCTATCTTGTGGTATGAACTGGGTACGCGATGATTTGCACTGCGTATTGGGGGCTTACCATAAGATAATGCCATGAATTTGTCAAGCGTTCAAACCCACTGAAATGTTGTGTGAAGGTAAATATTTCAAAGTGTTCATGAAGAAAAGGCAGGTGAATGTCGCTCGCGGACAGACCTACGGACCACCTCAACACCGCTGAGATCAACGTGGCCGTAGTTTTGGGTCGCTGAGTTACTGGTGGCGATTCATCAAGCTGTGACGGTCCTATCTCGTGTTGTGCTGTTGACGACCCCCCACCG…
>MSTRG.3661.1
GGCAACAATTTGGTTtaattgtcattttaatattttggatATGCCTTTTACAGTACATAACCAATAATCTAATTCTGGGTATCACAGTCACTATGCAGATGTACAATTTACCTACTTTTAAAAGGTGTTCTGTTGCATTATTCTAGAAAATATCCTACTATATCCAAACAAGtaacttattttgttttttcctcGCTCCAACACTAGTAAATGGATGGTGTCAAAATGCATGGTTTGGAAATTGgaactgagagagagaggagggggagaagggGGCAGGCTATAGTCCCGTTATTAGAGTGGTATACctcaaatagttttttttttctagctcaTGTAAACTATCAAACAGTATTGAAATACCAAGTTTCTGTGCTTCCTATTTGACTTCATGAAAAT…
>MSTRG.23300.1
GTATCCATTTGTTGTGCTACTCTTTCTTCTGCTCccgcacctttttttttttttgtgtgtgattATGATacacctatattttttttagataataaaaatgaTTTACATCTTCGGCCTCTGCGAATAAGTATATGGCCAATTAGTCAAGAAAAGATAAATAAAAATACTCGAGGCTATGGGACAAATCCTCATCTCCCAACCGATGATATATCAAGCTGAAATACCGAAAGAAAACACGTAGAATCTATAACGAATGATGCACCTATATGCTATGCCTGTATTCATGTTTCTGCAGGTAATTTTTGTTTGTTAAATTCTATTTTTGTTCCTGAAGAAATCAtgtgttctgaacttctgatagGTTGCTGTTGCGAAGGTGGAGCCTGATCTCTAATACAG…
>MSTRG.20381.2
aaccccaacttatcttgtgtattcattcctatttgcaattcagattgcttttatcttgttcttgcttgtttcttcgatttgcttgcaggaataaggttgatctgcatcggcaagatcaacaacccatggagaggtgtatcgatcgctaaggcgcaacacaacgtctcgtacggttgtagtcggatcgtcaacgtttctcccaaatcgtagttatcgcaactcaccgaaagatcgggccaataacagccttgagtgtcgagaggaactcaagGTTCATCAG
>MSTRG.28141.6
TAACATTTCGCTTGTATATATGGAATGTAAAGATTAATGTTTGCACTTAGCAGATGCGATGATATTTTTACTCCTTGGTGCGTGCGAATTTCCTATAATAGAACTATCCTTCCCAATGAGTATTGACATGGATTTATTCTATACCTATTAAATGAACAATCTACTTACCTGAACCTGGGATTTCAGTAATTCATAACCCATCAACAAACCAGCGTCGTTGGATCTCCAATCCCTTTTGCATAAGGATTAACCGAACAATCCCCTTACTAGAGGGTAGGATTTCAGCAATTAATCAAC
>MSTRG.18254.6
GGAAAAACGGCGCGATCTGTTATCTGCTCGTCTCCACATCGTAATATGGCGGCACCCACCATACTACAGCTCCCCCGGCGGCACCGGGAGATGAGAGGAAAGCGGAGGAGGCGCTCAGCTGCATCACCTGCAACCTGCGCTCAGCGACGAGATTAATTTCCTCCGTGGGGCAGAGAGGACGGTAGCGGAGGCGGTGCTCGCTCCCTCCCGGTTCCCCCACGACCTGAGCGACTGATGCGACCTCCTTCCCACTCGTTCAGATCCCTCCCCTGCAACTTGGTTTGGACGGattgcatctctctctctctctctctctctctctctctcccctattCCTCTTTTCCCCAAATTTCTCTCTATTTTCTACCTTCCTGAGATTCATACCGGAGCATCCTGTCA…
>MSTRG.18069.1
caatatatagcatatgcggtgtgaatccccgaataatatgatccaagtgatataccgactgtttggcaaaatatgatgcgtacaacctaaagttgacaacatctttgaaagttcacatagcaaaacaactataaagaagcttgaatgctgtgaataaagaaatttccaaagtattgggcatacgccatgcgcacactgctttaacagatgtgcttaagtccctaaaagacacatggtttcaccactcctggaaatatatggcatatatggtataacatccgagtaagtaaactcataaaggatttaccaaccgcctgaaaaatgaccataatatataatcagcctaagccataatattggtcaataaaaatgcacacttacgtggcaaaaagcaat
>MSTRG.18254.3
GGAAAAACGGCGCGATCTGTTATCTGCTCGTCTCCACATCGTAATATGGCGGCACCCACCATACTACAGCTCCCCCGGCGGCACCGGGAGATGAGAGGAAAGCGGAGGAGGCGCTCAGCTGCATCACCTGCAACCTGCGCTCAGCGACGAGATTAATTTCCTCCGTGGGGCAGAGAGGACGGTAGCGGAGGCGGTGCTCGCTCCCTCCCGGTTCCCCCACGACCTGAGCGACTGATGCGACCTCCTTCCCACTCGTTCAGATCCCTCCCCTGCAACTTGGTTTGGACGGattgcatctctctctctctctctctctctctctctctcccctattCCTCTTTTCCCCAAATTTCTCTCTATTTTCTACCTTCCTGAGATTCATACCGGAGCATCCTGTCA…
>MSTRG.1008.2
CTCCCCAACCGCGCGCCGCTCCCCAACCCTAATCTCTCCCTCTCACGCGGCAccaccgccgtcgttgccgcccTCGACTGCCGCagctccgccgtcgtcgcatccgtcgtctcgccgccaccgatccccgcgccaccaccgtcgccgccgccctcgactgCCGCCACTCCGCCGTCACCCATCGTCGcatccgtcgtcgccgccgccctcgactgccgccgctccgccgtcgtcgcatccgtcgtcgccgccaccctcgactgccgccgctccgccttcGTCGCATCCGTCGTCTCGCCGCCAccgatccccgccgccggctcgccctCAACCAATCCCCATCACCGTCGTCGCATCCGTCGTCGTCCAGGATTTACGTCACCGTTCCGTCACCGCACC…
>MSTRG.30512.1
TATAATCAATGCACAAGCGCCAGGGTTATGACGATAAGGTCTGAGGAAGACAGGTTTAGCATGTGATTTCAGTGGAATGGAATGGTCACAAGCTCTCTTAGGTGGCAGGCCTTGAGGATCATCAAATAGGGCAGAAAATTCAGTAAGAAGAGATTGAATTTCAGGAGGAATGTGACCTAACTTGGCAGTGGAAACTTCCTAAAGATGAAGAACATGCATGATGGATCCCAACTTAAACATGCCTTGCAATTGATCACCACTGATAC
>MSTRG.10012.1
CCGCCCCCAACCTCGCGCCCCACCCCCACGCCCGATGGCTggtgccgccgcctcgccctctcGCTGCAAGACGATGGTGGCGCCGTCTCCTTTCACTCGCCCTCTCTCCGCGGGATAGCGGAAGCGCCATCTCATtccccggccgcgccctctcgcCGCAGGCAATGTCTCCGTTCCCTTCCCCTGACAGTTTGGGTGTCGCCGAATCTCACTGGGATTAGTTCGCCACCGTAGGGAGTTGCCGGGACTGGTTCGTCACCTCTGCGACCTGGCGACCTGACGATCTGCTACCACGCATTCTACTCCTCCCCAGGTCAACTTTACACTCCCTTTGCCTAATCCTCTTAATcaatatatatgatcgatccAGCCTGCTTGCTTGCGCTGATTCCATATTTG…
>MSTRG.21339.1
atagagttgagttttgagttagggtttcgagtttagtcgaaatttttgtaaagattgctgttggtgcactttgtaaacacaaagagaatcaataaagtcgtcatctactttatgagttcttcgatttgtgtttactgggtttcggcggtctaaccggcgatctacgggcggtcagatcggcgggagcacggcggtcagaccggcgagagcacggcggtcagaccgacggcggCGATAGCGAGCGGCAGGCGATCTCGGCGGTTAAACCGGTagatcaacaccggtcagaccggcggctacgcttcggtcagaccggctaatctacttcggtcagaccgatctcatcgaaattgaggCTAATAGAGGTCAAAAGGTCGACGAggaccggtgggccccacc…
>MSTRG.30014.1
gGGAGATCGGGAGCAGGTCAGGAGCTCCTTGCTCgcagaaggaaaaaaagaaggggaTGGAAGAAGGCTTGGAGATCCAAGAGAGAATTGCATGAACTAAAGATGATGGATGCAGACCAAGAATCATGTGAATCCATTTTTCCGCTGATTCGATACAAGCTCAGCTGGGCTGGTCTTCACTTCAAGTGGCCCAAAATTCAGGAAAAGAGAGTCTACTGCAATGGGTGCATATGAATGGTCACTAGGTAAGGCCGATTTCATCCACATCGCTTCGCTTGCAATTACGGCATCATTTTGAATTGCCAATAAAAAacgaatgaaaaaacaaatCGTGTATGCC
>MSTRG.22182.1
AATACATTATGCAGTAGATAGCAACAACAGACATTATTAATACATGAACCCATGGCCGAAAGATTAGCAGCTCCATTAATCCGCCTCCACTCCTGTGGATTTTACCCTGCCTTATCCTCTCCATTTTAATTTCGTTGTTTTTAATTTTCCTGCCAATTAATCATCATCGTACCACTGATGGTTATCGCCTACTACCCTGTTGATGCTGATAATTGAACAGCTAGCTAACAAACACATTGTCTGCGGTCCTTTGCATCTGTCACCGTCCAAACATGGATCAACAGATGAGATGTCGTCTTCTGCAAAGGAAAACAAGAGAAAAGAACATTTGGTAAATTTGTAGGAGGGCAATTAACCAAGTACTTCTATAGTACTCCCAAATAGTCAGTtgactaaaat…
>MSTRG.18313.3
AACACCTCAGCTACTGTGTTTACGTACAGTGAAATTCTAGTTCTTGAACTTTCTAATGCAAAATAATTTAACTACTTTAAAATAAAGTAAACCTTCCGTAAGTATTAGCAAGGCCAGACTATCTCTATTGGCAAGGCTAAgggtgcctttttttttaattatgattTTGGTTGTTTAGCTATACGTAGAACGTGAAACATGATTATTATATGATtagttgagtattaattattaaaacttacaaaatatatttatttaatttttaaaacattttctatatatagagtTTTTCACACAACGAGACAAGGATTTAACTATGCTGTCCATAGTGTTGTGGCAAGCCACCATCGTCAATGTCGTCGTGCCATGAGCAGAGTAGTACTGTATAGTAACTTGCCA…
>MSTRG.18112.1
tgaattggctattaagttgactataagagcaagtttaacagtatagccaactactagcttcaaatcaCGTATAATCAACTTAATAGCTacttcatacaatagttacatataaaaatatactacactattaatatatggtcccacatgtcatacacgtcttggagtccgtggtatagctggctataaatctgtaacTTGCTACTGCTCtgtctcttcttttatctcctcgatatgtgtttatagctggctataaatctgtaacccgctgctcctctctctctcttcttt
>MSTRG.12448.3
GTAGTTCCAAATTTTCCAACTGCTAAGGTTGTGTCCAGTTGAGTTGGATAATTTCACACGAATGAACATATCCATTTCAGATTCCCAAAGGTGAAAACACCTGACATTGACAATACTCAAGTATGGTCTGTGAATGTTCCACTTGGAAAAGTAATTACCAGGTACCTATTTTCTGGTATTGTCTTTTCTCATGGATAAGAAAGTCGTCATCCTCGTTCAAAAGGAAAAGTAGATGAAAGATGAGAATATCCTTTTTGTGTCCACTTGCTGCAGGTTGCTGCCACTTTGAAAGTTCTGAAACCCTGCAAACATAAGCGCATCATAAGATGATAAAAAACAAGGTTCCTATGCTGAAAAATCAAAGGGTGTCAAATATCAAATCTCTATGTCAGCTTGGCG…
>MSTRG.28850.1
caagcgcagccttcctgtcttttccaggttagcgcttacacatgttttataattgcaaaacctaattataataatccgcaaatctccagataacagcattaaacttcggatgatcatatcttggtcatacgaaccccgaatcgacccgttcaagtctcttaatgtttgttataacctaaagaaccatgtgctttctttttatgtattgttatttcttctttataggcttgtagctttgcttgtgtgcttcgcatAGCTtttgtcgttccggaggttctcgaagcgtgggtcgcggtcgtcgccgaaggttcggaaggccgttatctctgagcaagtaagagaagctttggagaagaagtcttaagGTGGAGtactggcttataccccagttgagcgcct…
>MSTRG.4686.1
CGACAATGCCGCGCTCTCTTCACGCGCGCCAGTGCGCCTCCTTCGACATGGTTCTCCCCAGCTTGTATTTTGTGATAATTCGGTTGAAGATTTGCAATTGTGTACATGGAAAATCATCATTCCGAGAGGTGCATATAATTTGGAGAAATCATTGGCGTTGTGGTCATGGTGTGTACGCATATTTTGGACAAGAACAAATTGAGCAcaagtggtggtgCTCTTTTTCCATCTTCTACCGGCTCCACTGTTGTATCATTATAGACCATGGATTATGACTGGAAATTTGGGAGAAATTTGATAATTTGACACTTTATTCATTGTTGTTTTGCTTTAATTGATACTTGTGCGAATGATATGTGGGACCA
>MSTRG.9793.2
GTGATGATTTTTTTAGgcaaaattatttatatagcattgaaagttcacgtttttttaTAACACCAAAAGATACcagttcactttaatagcacctaaAGTTCATTCCGTTCCCATTTCTAACACTTTTATCAACTCTCGATCATTTTCCATCCGTCTTGATCGCTATTGACCCAACCACGCACGCGATATGACGTTTATACCCCTCACAAGTATAAGTAGAATGCATGGCAATGAgggggtagaaacgtcatatcgtgtgtcTGCGATtaaagtgaaccggtatcttTCAATGCTATaaaaaaaacgtgaactttcgaggctatataaccaattttgcccttttttttttacggtgCTCCAATGGATAGCATTAGTTTTTACTCCTACCTCAGTACCATT…
>MSTRG.304.9
AGAGATACATCTCTCCGTCCAACTCGCTAAGGCGTGTTCAAATTTAGTACGGTCTTAAAAACTAAactttaactttaaatttttcattgtagcaacaaaatcataatcatataaaattaaatttaaatgaatatccaatgatattatttttaacaactaaaatttaatttataataaaatacagctttgaaagaaggcaccacgttcgctgtgggggctagaaattcccacattaatcggagaaaaaaaaagaaaaggagagtccaagtagaaatacaatctaaaaatagctgaaattcgaaattaaaaataagcaatattgaaagaagtttccatataagaacccaatacgagattaatcaaaattcgaaataaaaataaaataaaatccaaaattag…
>MSTRG.17433.1
GTTTGACCAAAAATTAGCGAAAACCATCTTACCTCTAGGGGTCAGGATCTAGCGTTCAATCAAAATGGTGTACACTGCGCACAAGCAACTGGaagGCTCTGCCGATTGGCATGTGGGAGAAATGGAGGtttaattttctttctttcagaTGCACACATGATCCATTGTGTCCATGTAACGCAGATTGGCGCCTCAAGTATCGTAGACCAAGG
>MSTRG.4015.1
GAACATAATAAGCCATCAATCAGCAGCAACCATCAGATTATTATAGGACATGATAAAAGTCATGCCTTTTTAGCTGTCATTGTTATGATCAAGTCATATCATATCTCCTTTTGCATGGATGCCAGAATTGCAGATAACTTCTCCCTGATGAGCCTAATCCAAGcatgaagaaatcaagaaatccAAGTCCTGATCAATCCAAAGAAACGCCAGCAACAACAACTGACCAACCACCATAGAAGAGACCTCGAAGCTAGATGTGCACATTTGTTC
>MSTRG.10012.14
GCCCGATGGCTggtgccgccgcctcgccctctcGCTGCAAGACGATGGTGGCGCCGTCTCCTTTCACTCGCCCTCTCTCCGCGGGATAGCGGAAGCGCCATCTCATtccccggccgcgccctctcgcCGCAGGGAGTTGCCGGGACTGGTTCGTCACCTCTGCGACCTGGCGACCTGACGATCTGCTACCACGCATTCTACTCCTCCCCAGgaaggaaagaaaaaagggaGTGCAGGCTAGAATGCTAGATTATTCAGTACTAAAGTTTAAACATCACCGTCCAGGTACAGATCAAATCCTCTCCTTCTGTCCTGTATATATTGTATTGGAATTTAATATATGTTTTCAGGTTGCTGACATCATTCTGTTGATTGCTATTATGTCTACAAAAGTTTAAG…
>MSTRG.31415.1
TGCCTTCCCAAACTGTTCGTTCTCCTTCCACCCACGCAGATGCGGCGCCGCCTggttccccttcccctcctcccgcATTGCACGCAGCGACAGCCAGGGCGCGTGCAGCGGTGCTGCCGCTCAGctcactccctccctcccctcgcGTCGGTTCCCTTACCTGGGCAGCAGTACGCCAGGGAGGCAGAGAGCTCCCCGAGCAGGCGCCCCACTCCCATAGGCTGTGGCTCTTTCTCTCCCATCGCCCTTGGTTTGTTCGTCTCCTCGGGCTGTCGCAAAACGAATTCACCCTTCACCTCCCTGGTTTGTAGCATATATATCATGTGATGGTTCAATTTTATGGTATGGCCGGCGTTGGTTGGAAATATTTTCAGATGCCCCTGTCATATGTTAAAAGGA…
>MSTRG.9608.7
CCCCTCTATATCCCATCTCAGCCACCGAGCACTCCCTTCACTATCGTCGGCGCAGCGCCCTCGATCTCCACCAGCGCGCCAATGTCCGCGCCGCCGCAACACCCAAGCCAGCGACGCCACCGATCCGCGCCGCCGGAACACCCGCGCCTCTCGCTCTCGTCTGTGCCGCTCCCCCCACCCCCTGCGCCCGCCGTAAACCCCTAATCCTCCGCGCTCCCCTCGCCCTCCTCACGATCTCCTCCGCGCCACCTCCATTCTCCTGCCAGTAGCCAGCCTCAAGGCCCTGCGCTACCCAGCCGCCCGTCGTTGCCGCTCCTGCTACGTGGATCTGGCGGCGGGATTTGCAACGGGGACGGCGTCGCGCCCTGCTCGTGCTGGCACAGAGGTTGGGGAGAATAG…
>MSTRG.9874.4
GAGGGAGAAACCACACAATCTTCACAGCCACACTAGAGTCATTGACAAGTTGGGCGTTTATCTTGGATTTCTGGAATTCTTCGTTCATTTATTTGTTCTCCGATTTCGGGTATCTCAGTGTTGAGCTAACAAttaggtgaagagaagattctaCAAAAATAAACAAGTGTTGCATATCTCTACATCAACTTAATGGTGAAGGTGATGAAGATCTAGAAGAGCAAGGTTGGTTCTTACTAAGGAATGAGCCGTAGACCGGTATTCTACCTCAGAAGTGGAATACGTGGGTCGATACACGAAGAATAGAATCGATGAGATTTTCAGAGATACCAGGAATGATACTAATATTGAGATGCCTTCGACTAAGTCTGAATTATTATAAAACGAACGTATTGTTGT…
>MSTRG.3211.3
GCGTTCCGGAGGAGGGGGCAAGCTTCGGTTGTGTGGTGTTCGTTGGCTGCGCTGGCAAGCCGGCTTCGCTGGATGAGGACGCGCGATGCGCCGGTGGTGCACCGCTCGCCTGGATCGACAAGCCTCGCGGTGGAGGAAGAAGTCATCGGAGACGGAGAAGAACACACGACGAAATCGAGCCTATAGCACAGTAGCTGTTATAATGAGACAGAGATGTATGTACATGCCATTTTTTTTGCTCGCTGGACATAATTCTATCTAGGTGATGTTTGTTATTACCATATGTTGCTTATCTGGCTATTCAAGAGTCAAAACTCGAGACTACACAGACTTTGATTTCCTCGTGTACAAGAGAAGGATCACCATCTGTTCAGTGAAAACTATCGCTGACGAAAGTAT…
>MSTRG.24296.10
gccgccccctcccctgcCGACCCACGCAGCAGCGCTGCTGGCCCCTCCCCCGTCCCCGCCTCCGCCTGTGCCTCGGACTGCCGTCGTCGCCATTGGCGCACTTCCCGGTGCCATCTTCTTCTCCGCTCCGTTTCGATCTCCGTGTTTGCTCCGTCTTCGCCTAAACTGTTGCTGGCCGCTCCTTCATGCCGGCGTGTTGCTTGTGATCTGGCGCGGGGCCAGCCTATGTGGTCATGATGGTGTGATGAGGTGAATCAAGGGGAATTCCATCTATTATGCGTTGGGGGGGAGAGGACTCGTGTGGAGGACAGAATAAGGGGATTATGGGATGTTTAGGATGGGTTTTCCTGCTTCCTACTTTTCTCCGTCTATTTTCCCATAAATTGATTTTCTAGGTGC…
>MSTRG.18320.1
TCGCAGTGGCAACGGGCAATACTAATACTAGCTTCAAAAGACAGTACACCAAAGGATAGCAAATATGTTTTCTTGTCTCCACCATTTTTTGAGAAAGAACTGAAATCATTGGGATAAAGTTTGGCCAGGCTCATCAAACTCTCCACTTTAAAATCACGAAATGATTCTCTTGGATTAAAAGCTGCCGAGCAAACAAGCAATTCAGATGTTGTCTCATTAAAGCGTTGTCTAGCTCTTGAAGTAACCAATCAATAACATTATTAAAAC
>MSTRG.11954.11
CACATCTTCAACCCCCAACTCACGCATcgcccccctcctctctcctggACTCCCCATCGTGCGCCGttaggtcgccgtcgccgcatgCCGCTCCTCTCCCCACTCACGGGAGGAACTCtctccaaaccctaaccctaacctcctctctctccacgaATACGCGCTGCACGCTGTTGCGCGCTCCCCTCCCCACTCGCCGGTTCCTCCGCGTCTCACCTGATCTCCACCTCGAAatccgccgccggagcagcgTTAGGTCGTCGCCCTCGGTGGCTCATGTCGCACTGTCGCCCACCTTCGCGCCGCCACCGGTCTCCTCCGCAcggtttgttttttcttccgTTGTCCAGTTTCAATCTCTTCTCCCTTCTAGTTCATTATTTTTCTTTGGcctgattg…
>MSTRG.13971.1
GGAGCAGGTGCAGTGAATAGTTGGTTGAATACAGCCGCCAATCCAGCATCAAAACCGATGGTTTTGGAACACGACGGAATATCACTATGCTCTCCCTGTATATATACGCTTACCAGCATTAAGCTTTGTACGTGCAAGAAACTTCAAAGGTGGTAAAGATTAATCTCTGAGTTTGAGCGATCGATCCATCGACCGATGAGCCTGAGGTACGCGAGCAGGGTGTTGCTgagagcggcggcgcagggagaAGTCCGAGAATGTGATGCAGCTCGTGTGCTGGGGACCCAGTTAGCCGCGATGCTTCTGTTGCTGCTGTAGTGCTGTGACATCAGTTGAGCAGAGTGACTAGTGTGATTTGTGCCTTATGTTCGTTTCCTTTTGTAAGATGGTAGAATCTGT…
>MSTRG.16185.5
CCCGTTTCGATTTCCAATCAAAGTTTGaggcggcgagagagagagagagagagagagagagattgacgAGAGGGAGATGAGGCGGAGAGCGAGTCGATCTGGGCAGGGGGAAGATGAATCGCTCGGGAGATGCCTCCGCTGGAGGCGGAATCGCTTCAAGGTCTCGCAGTTTTGTCGTTTGATTCTGTTTCCCCCTGTGTTTGTGGCTCTTTTGCGCGATTGAATGTTTGATTTTTGGTGTATGATTGGGGATGGTTGGTAGAGGCTATTCGGCGACTCGGCCTGTGATGTGCGGAGGCCGCTGGAGGTGGATGGTGATGAGCACCGATTTCATTTCTAGGGTTTTGGGGGGGCGGATGGGAGGAGCTGGATTTCATTTCTAGGGTTTGGGTCACGGCT…
>MSTRG.1959.13
GGAAACAATGAGCTTGCGTCCTTCTTCCTGGATATAAATTGTTTCATATGACATGATTTGTCTGCTGAGTGCTGACCTGAACTTCGCGGCATTATCTAGTACTACAAGCTTTTGGACCTAACCACTTATCAGAAAATTCCAGAGTCCATTTATGTCTTGATCAGTTCTACTTCAATAACTATATGGTATGTGCaaactttttctcttttttgacCTTTTTCTGCTGACCTGTTTTTGTCTCATGGGACCAAACCAAACTGAATATTCAGAATGTTTTCATTCTAGTTTTCAAAAAAGAGCTGAATTTTGACTGCGCCTACATTCGTTGATCGGCGATCGCTGTCCCGACACCGTTTTATTTCTTGTCTTTCTCACTTGCACTGCACTTGAATTAATCCT…
>MSTRG.7857.1
AAAATTTTGCAATATACATaattaagagaaaaatatgTCATCTAAAGTATAAACTGTATACAAATCATTTACAGAAAATCTGAATGCACCAGATTTCGTATTATATAGCAGCAACAGtatcatctattaaaaaacggaggtagtatgattTATCAAGATTCAAGATATATGTTTGCTCCAAAAGTATGTTTAGCAAGGCAGAAAAGTTTAGCTGTGAAGTTGACAAGAAAAGTTTGGCTGTGA
>MSTRG.12865.6
GGGATGGCTATATGGCTGTCGACTGATTTTCTATAGCTGGATCATTCGTTTTGTTGGCCGTTTGATTTATTTGAGATTCGTGCAAGCTGGTAGGGCCTTTGCTAGTTGGGTCTGTGGGCTTTTTATTCTGTGTGGGCTTTTGGTTCTGAATTTGCTTTGGGCTTGGACAATTGCTTCGGGTGTATAGCTTGGACTTTTGGTCTACCATGGGACCCACTTGCACTGTTGACAGAGAGAGACTGAGTGACTGTgtctgtgagagagagagagtgagagcaTACAGGGCGAGAAAATTTCTTGCTCTCATCGTCCCACGCGATGCGGCGATTGTGGAAGGCGACACAACATCGATTCGCCGTGGTGGGTTTTTGACGCTGATTTGTGGGAGTCATCGACGAT…
>MSTRG.11946.1
cacctctgatcagagtaaaactattcgaatagccgtgcccgcggttatgggcggtcgaccagattcaccgtgattagtcccaccttaataaatcgacccaatacactgtagtccaggtgggttggttgggcctgttcaacgtggtgtagcgttgatcagtggagattcaatattactttaattactcaacagttttactgttttgctcaataaaatgttttacaaccacctttatgcaaatagccacaaaccgtccttgtgttcccccttgcacgtctacatcgttggtgtggcttgctgagtacggtggttgtactcagtcttgctattattcccccttttcagaagtgtagtgcttctgagctgaagacgaagttagaggaccaaggctcagacccc…
>MSTRG.1247.1
ATCGCCGACAGCCACCTCCGTCTGCCAGCTCACCCCGtccccacctctcctccctgccGTCCTCGCTTCCTGCAACGGCCGGCGCGGGCCGCTGGGGCGCAGACGGAGGTGTCGTGCTCCTGCTGTGGCTGCGATCCTACCAGTGCTTCCCGACGACGCGGAGGAGTGTGCCGGCGCAGATCATCATCAAACACGAccacaccagcagcagcagccagggAG
>MSTRG.21864.1
ATTATATCTTGATATTAGTGATGTCATTTCTTTCTTATGAACTCACACATATACACCTTATcccattagttttttttttgaaagaatagtatttttgagagtttggaccaacatattttaagattgatagtcattttttttctacGAATGCACACATGCACATCATTACCACATGAGTATCTTGTTGAGATTGGACCCAACATGTTTTGAGATTAACGAAgctattttttatatgattatatgaaTATACACACGCACACCCTATGATGAATTCATTGTTTCGTCACTGCAGGTGTTTTGATGTCGATAGTCAACAGGTTCAAGCCCTCTGTCACTTCGACACTACTTATGGGGCAGCTACAACCTCCGGCGATCATTCCA
>MSTRG.26756.2
ctctGCAACGGCAAGCTGCCCGGGGCGAGGTGagagggcggcgccgcgacggctgccggcggaggcCGCGCTCCGCACATGGTTCAGTCTACCTAAGTTCTTGAAGGTTCTTTCTGCTTCAGACCATGTGCAATCTTGAAGAAACGATGGTTATGCTTATCCAGTTGAAAAATCAACATAGCAACCAAAACTGTCATCTGGTTCCTAGAATTTTTCTTGTAAGAACTCACCAGATGCAGGTCCCTCAGGCACCATATAACTGTAACATCAGCTAAAAGAAGAGTGAAACTGTCACTGTTATGTTCTTGTGCAGCTGCTGCTATGCCGGCTCAAGCTGAATCCACGCAGCCACTATATTCTTCATATATTGGCAATATTGCCGGTGCATGTCATTTCCAT…
>MSTRG.17461.2
CTAGGGCCCTGTttagtaggggtgaaaacggtacggaatatttccggattccggactggttttcgaaaacggaatcagccggtcggaattttttcggaatttttcgaaaacggaatcgaaaatAATAATAGCAGTTTTCGACGGtactcggaatcggtcggaaactttccgAAAACTTTCTCGGAATTTCCGACATTACAAAGTCCATAAAACCTCCTGTGTCCAACCGGCCAGCCCAACACACTAGTACTAGCAGTAGTCACTAGCCCAGCCCAACACTGCAACACACTAGTAACTAGTGTACTACTCCACTGTCTAGCCGGCCACTAACTAGCCGAGAGAGTGAGAGACACAGCCGCCGGGTGAGGATTTGCAGTGGCGGCAGCGACACCACGCGCC…
>MSTRG.28028.2
CGAAGATTCTGCTACCATCAAGGTACTTCCTTCCTTTTCTGAAGCCTGAGGGCAGGGCCTTTCATTTATGAGAGGAGCACAATGTGGAATAGAAGCCTTTCAATGGATGGACCTTGGCAAAGCATGTCATGTTGGAATGCTCCCTAGCATGCTTCGCTTGATGATATAGTTCCTGAGCTATGTGGTGGTAGTTCTTGATGTTCATACAAATTAAATGGAGGTCCAGTTCCGTTGTTTCATTTATCTGCCAGagcaggtacaatagcaggctataagccggctgtaaccatatatcgagaagaaaatagaagagagagaagaaagcgggctacagatttgtagccggctgcaacacggactctaagatgttatgtgtgtatgagaggtgggactgtg
>MSTRG.22451.1
TTTTTGTCATAAGTTGattatccctttttttttttttggattcaaCCGTGTTGTGCCTGACCGATTGGGGGGTTATTCTTAGTGATTTCGAAGGGTTCAAGCTGTTGAGAATGCCATTACGCCAATCGAATCAATTAGAATACATAATTTGTTTTATGCTTATACGAGATAATGCATTTGGTGTTGGGTATGTTTTCTAATTTTCTGTTCATTTGTTCTGCAGGTAAGGCACGCAACAAGAGTCGGTGTTTCCGGCTTGTGTTATGGTTCCAACACGGTTCAAGGAGATAAGCAGCAACCTGTCGGCACCATGGATGCGCAACTTGAGCAGCAGCCAGCAAGTTGCAGAcaagtcgttcaaaaaaaaagcaagTTGCAGACAGCCAGACAGGTACCAGC…
>MSTRG.13762.4
CTTTGTTTTGCCAAGCACTGTTCAACACCTAAGTGCAAAGAAACATACAATCAGCAAACAATTGTAGGCTACTGTAGTACCTTCAGGCTATAGCACTGTGCTTGTGGCCTTGTGAGTGTACTCGATGAACTCCATACCACAAATTGCATGAGATTTCAGCTGCTCCCAGATTCTGACTCTGACTCATAGCCATTGTCCTGCACTCCACTCTGAATTTTAAGGATTTTCCTTCTGAAGGAAAAGGTTGGCCGCGCAATATCTTCAGACTTCAGGCAGACAGATTTCTTGCTACAGCATTATAAATTGGATGAGAAGAATGGGAGTGCGCATGCACAAGAAGAATGGGAGATTTCACGGCAAGTTGGCTTTGGCGTACAAATGGTCCATACTTCATAGAAT…
>MSTRG.12110.1
TGCCTCTCGCGTGCGTCGTCCCGTCCCCtctacaccgccgccgcctcgctctccCGCTCCCCATATCGTTGCCGTCTCGCTATCCTCTCCAGCGGATCCAGGTACCCAGAGGAGAGGGACGCAAGCCGCTGCCGCGACACTTCTCCCCCTTCATCTCCatgccaccaccgcctccctcttCCTCGCCCTCCACTCCTCTTGGTGAGGTGCCAGATCTTGTTCGAGGGTCGTTGGAATCGATGGTATCGGTCTCCCCAACGGTGGATCCGGTCACCCGGAGCGACGGACCCAAGCGGTTGCCACcgccctcttctcctctcccgcTCTGCCCTCTTCCTCTTGCCCTCTGCACCTCTAAGTGCCAGGACTAGCTCAAGGGCTGCCGGCGTTGGGAGTGTA…
>MSTRG.24673.1
ATTAGTGAATGATCATATTAAAGAAAATATTCCAAGGAAATATTGATCtcataatatgaaaaaaaaaagcattgtaAGGGTCCAAGAGAACTTTGATTTACGTCAATCGAATTTAAAATGAATTTAGTTTGGACAGTTTTAAAGGATAACAGAAAGGTTTCCACAAGCTTACTTTACAGAGAATCGCCTGAATTAATCAGCAGACATTTTAGAGAATCGTCTGTACAAATCAATTAGTGCATACGGTCCGGATGAATTTCCAACATAGTAGTGAAGGTGATGAATAATAATGCCTACATCGCCAGCAGCCCAAATGGCATCACCGGGTGGAAGCAGGGGCACCATTGCTTGAGCAGCAGAACCCCTCACCTGActtgGACTTGCCTCCTGCAACTTCTC…
>MSTRG.10388.1
aatattagaagaggagtatagagtccatatagaaatacaattaggaaataatagaaattcggaattaaaaataaggaatattagaagtagagtatagagtccatatagaaatacaattaggaaataatagaaattctgaattaaaaataagaaatattagaagaggagtatagagtccatatagaaatacaattaggaaataatagaaattcggaattaaaaataaggaatattagaagtagagtatagagtccatatagaaatac
>MSTRG.4035.1
gactTTGACCCATCGACTTTTTAACACCGTCGATTTcaggaacaaaaaaaagaaaaagccatCACGGTCAGgagtGGTTCACGTCGTCGTCTGGTGAGTTCTTGTTGAGTTCTGGGAGGAGTGAAGAATATGGCGGCCTCGGCCGGCGTCAGTGACGAGCACGTATGCGGTAGCACAGCAGCGACAGAAAATATTCAGAAATAGAAGGGATGCATGCAGAGAGATAGgtcAACTTTATACACGGTTTCGATGTTGTTGGACGGACGGACTGAGAGATGATGGGCTGGCCCAAGCCTATTACACTACGGCCCAAGAGTACGTTTCCCCGTCCCTTTTCTCTACCTGCATTCGGCCTGCCAAAGTTTGCTGCTTACAGCTTTACGTTTGTgctgtttttct…
>MSTRG.19628.3
GTGATAAATTTAAGTGGTTGACTCTGTGTAGTCCAGACTTCGAAACCGGGAGATTTGACTACATTTAAACTGCTGTAATAGCTTCAGTTAAATGGAGCTGGGATTTTTGGCCATGTTATTCTAAAAAGGATTTGACTGTATGACTCATCATTCAATGTTCTTAAGTATAGTACCAACAAGCCTGCCATGAGGAACTCCATGCCTTTAGTTTGTCATTTGAAGTAAAATACAGCAGATTGAAAGCTGTCAATGTTGTGGTTTTgcacttgtcttttttttatctctttttgtTCCTGTAGCTTTTTCTGAAAACAATTGAGTGGAAATAGGCATATAGCACATTCACTTGATGTTTACTTAATGCTTTAACAAActacatagttttttttttggtctccT…
>MSTRG.24477.2
cgcctccgcgtcgtcaagcctcgtgccggccgcgtctcacCTTCGTCcgccgcgcccgttcgtcgttgtcgttcccacgcctcgtcgcgtggtggcttgtagctttgcttgtgtgcttcgcgtagtcttcgtcgttctggaggttcccgaagcgtggttcgtggtcgtcgccgaaggttcggaagtccgttctctctgagcaaggcaagtcacatcatccttgagcatattgaatcccagtttataaaattattttgatttaaattaatgcattatcgctttatttaaattcctgtgttatcactgttttatttagccatgcctatttacctttgttatgaccttattattattgctattgttattattaccttgttcaccctagaataaacaaaaccc…
>MSTRG.9908.1
CTCACCTTCACCGCCTCCGGCAGCCTCTTCCCGCCGTTCCCATACACCTCAAGTCGTACCGCCACCACCGCTAGCTTCACTGCCCCGCGGGCAAGCCTTGCCACCACGCCGCTCCTCCATTCCACCCCCGAGCTGCCCTCTCCACGTTCGCCGGTGAGTTCCGCCGCAAACGCTACCTCCGGAGTGGTTTTCTCGCCGCTCTGATCACCCATTCTCCTCACTAATCCCTCCAATCAATTCTCCCGGTCTCGTCGGCCCctggcctcccctcctcctaaGCCGGACGCCGCCAaatcgtcatcgtcgtcctcgcccGTAGGACGCCGCTGCCATCTCGCCTCCCTCCGtcggccgcctctctccgccgccggcccctcgcgagtagattccgtcgtttca…
>MSTRG.23112.1
CTCATTCAACTCCACATCAAGGGTGAAAACCTTAGATTTGTTTGGATCGGGCGATGTCGCCGTTTTGTCGGCGTATCTTTCTTGGAGGCTTCGTTTTAGGAGTTTTTCCCTTGTTGGACTGCTATTCTTAGGTTTAGTTTATCAATGCCGGGGTTTTCATTGGTTTCCATAAATTAACATATTGTTGTAAGGTTTTTGGGTccggttttccttataaactggATTAACTCTCTTCTTCTATAGTGAAATTGCAGGAGCTCCCTGCCCGTTCTCTCGAAAAGGTGAAATGCCTTTGCACTCACGCGAGAGGGGACAAACAAAGGCCAAGCGGTGCTTTGAGGAAATATCACTGAGGTAGAGAGGACATCATATTGAAAAACATCTTTTCACCAGAAAGAG…
>MSTRG.28361.1
cgagcatgtagattgctaagctgacacgtggtggacaagaatgaccgtcgtgactggtctgataccggtcatgttgtcagcagacagccacgattccacgtcgcacctgctcccggcgaaagtggaggtagttgtgggccgtctcatcagaaggtgactcggacggcaactatacaaatctccgtccatttatgaaaagggggggtaagtccccacaaaaaagagagaaatggtgcatgtggtgtccccttaagatataaaaggaggaacttgcccactgagaggggggactggacttttccagattagaaacccagaacaagggagaggctggctgatactttgtagctccttcatacacagatctcccaaaacacaggagtagggtattacgcttct…
>MSTRG.26419.1
TTTCTCGTGTGGAGCCGAGAGGCAAAAGTGTCCTCGTCGCGCTGCGCCTTGAGCCGAGCCGGCAAACATCCTTCTCTCTGGCTTCTCTGCTGGGAACGAGTCGAACTCGCGTGCGTTCGATCAGTCACTTGTCACCAGCGCCCGCATTTCCGTCGCGATGACTCCACCTCCGCCCCTGCTCTGGTCAACGACTCTCCTCCCCTGACGTCACTTTGATCCCCTTCACAAGCCTGAGCAACCCATGTGAAGGACGACGCCTCCTGGTGCATCGCCTCCAAGCCATCAACTGCGGCCAGTATACTGGAGGTGATGAGGAGTCTAGAGGACAGCACCTACTTTTGGTTCGACTGGATGACGCAATTAGCCAAACAATAGCAATGGCAGGGATGCAAGCCATGA…
>MSTRG.25220.5
tatatgtctagattcattaacatcaatatgaatgtgggaaatgctacaatgacttacattgtgaaacggagggagtaacacaaTGCAAGTAGGGTTGGATTATCACCTACGAAAATAGCACATGCACTAAaacaatttatctatagctGTGTAAACTAACATTTGCTGACAATGGCTGATGCTATTATTAGACATTTACTTTTGCATGAAACCATGGATAGCATTGAGGACATATAGAAATGAGGGCTTGGTTAGTAATTCAGCATCTGCTAACCTTATTTATCAATCGATGTTATGAAATTTGGTACGTATATTTATCAAGTGGATGCTCTGAAATATTATGCGTAATTGGTACTTCGACACTAATGAGCTAACATATAATAGCTTTTGTGAATGAGG…
>MSTRG.18185.1
TGAAGGGTCTAGCATTGCATGTTACTTTAAACGACCCAAGATTCATATGACAATATTAGGTTTCTCCAGCCTATACTCATTTTACACGAAGAGCCTGGTGATAATACCTGAAAGATGGCTTTTTCAATGTGGTGGATGGTGCTTTTGTAGATCCAGAGATGATGCTTTTATAGATGTGACGATGATTAGTATTTGACTTTGTTTGTCAGCAACTTGTCTTTTTCTAGTTTGCTACGGTAGGATGTGTGAAATTTATTGTATTATGGTCTTTGGGAGCTCATATTTTTGTGTAGGAAACTATTTTGCTTCTTGGGAATTGTCTGAGCAATGTAAAATATTGTATTTCTGATATCACCACTATTGTAACTTCAAG
>MSTRG.20471.1
tataaaattattttgatttaaattaatgcattatcgctttatttaaattcctgcgttatcactgttttatttagccatgcctatttacctttgttatgaccttattattattgctattgttattattaccttgtttaccctagaataaacaaaaccccaactagtggacactctattcatggttccactagtatgaatttaggtagatgcttcgctgtttaattaggcaacattaggtggttttataactttagacttggggaattctcatatcacttggatactatggaatggttggcttatggtggaattggacatacccctctcttcctctttcaaagcccctaaaacctgtttttcgg
>MSTRG.2247.2
ttttaataccTTTTGATACCTCTCGAAAACAGTAAAATATATCACAACACAATCATTACATAGTGACACCAGCCATTGTGAAAACAGAGCAGGTCTTCTAGGCACCGGCAGGTACGTCCCACAGGATTTCCACCAAATCTGCGGTTCGCAAGAACAAAACCCCTTCTTTGTGATTGCTTCAAGTCTTCAACCAACTCCGCTGGGCTTCGACAGACGACTCAAAGGGCAGGCTCCTCTCTTATGGCCAATAACATGAAGAGTTTGCATCTCGCTGGTGCATTATTGTACACCGTTCCCACTCGGGGCCATGAAGAAAATGGAATAAGTAGATGAAGCAGAGTAAAGTCCCCTTCCCTAACAACACAATCCGTTGTGCCACCCTAAAGGCCTAAAGTACCC…
>MSTRG.1930.1
CCGGTGTAGGGGGAGCCGGATCGGGCGCTTTCCCTGCGCCCTCTCCCCCCACGTGCGCACTAGTGGGCCCATCCacttctctcttccttttttcacaaaagatgtttcacctagtgtatttacaatgtttcactatttatagatctaatgatgtagtgaattaaaatactcttttgcaacaaaaaaaacccacatattttggaaaacccctattaagggaatttggtttattttttgttccaccgaaaaatatttcacctagtgtactcacaatgtttcactatgtatagatctaatgttgcagtgaactgaaacattctttcgctatttgcggaaacattgtttttatataaggtgaaataacacccgatttaaacgagtaaaacattttcgatctaa…
>MSTRG.1195.5
TTTTCAACCCCAGGGGTAGCAACCGAGGGAGGGTGGGGAGGGTCATCGGGGGGCAAATCCATGATGGCCGACgcggagatcgatcgatcacgccggcgcgcgcgccgtcgccctcgccggccgGAGATCGCCGACGGGTAGCGTTGGTGAGATGAGATCGATCGATTCCATGGTGATGCCTCCTCCGCCACGCCGTCGCGTTGGTctgtgttcttcttcttcttcctcctcctcttgttgCTTTTCCCCTGTGTCCTCCTGTTTGATGTGGCGGGAAAGCTTCCAGTTCGGAGTTTCAACTGAAGAGGCTCCCCCAATTGCTCTTCTCCCACCGTCTAATATATCGTGAGATTAGGTCTTGGTTATTGTGGGATCTCGTTTTACTATTCCGCTGGGTTG…
>MSTRG.24296.8
GGGGCTTTTCTGCGGAGCACCGCGCGGTCACGGGGCCATCGCCCACAGCCCTAGCTGCGTCTGCTgtgcgccgccccctcccctgcCGACCCACGCAGCAGCGCTGCTGGCCCCTCCCCCGTCCCCGCCTCCGCCTGTGCCTCGGACTGCCGTCGTCGCCATTGGCGCACTTCCCGGTGCCATCTTCTTCTCCGCTCCGTTTCGATCTCCGTGTTTGCTCCGTCTTCGCCTAAACTGTTGCTGGCCGCTCCTTCATGCCGGCGTGTTGCTTGTGATCTGGCGCGGGGCCAGCCTATGTGGTCATGATGGTGTGATGAGGGGAATTCCATCTATTATGCGTTGGGGGGGAGAGGACTCGTGTGGAGGACAGAATAAGGGGATTATGGGATGTTTAGGATG…
>MSTRG.1563.4
CAAAAACAGAGTGCTCTTCTCGTTCCCCATGGCTCTTGCCCTAGTGAGCTCCACGCCTCCACCTCGACGCCGCGACTCTGCTCGTTGATTCATCGCCGGTAGTGATGCCGGCGAAGGAGCCCGTACATTCTCACCTCACCGTTGGTCTTGCCTCCCTTGCTCTCCTCTCTGACGGgcgtgccgccgctgctctccTCACGGTGGGTTTCGCCGCCGTCCCTGTGTCCTGTCCGTGGGTCGCGTCACCATTGTTCTTCTCGCCGTGAGGTGTACTAAAATTATACTTCATTTTTCTCGTACACTTGATCCTAGAGCGAGTTTACTGCAGATCAACGACATCACCTGAAGTATCTGTTGAACATCCACAAGACTGTTCTAATCAGTTTGAAGAATGGGACA…
>MSTRG.17457.36
CCGCTCGTCTCCCCACGTCGCATCCCGTCGTCCCCATCGAGCAATCCTCTTCATCCCTAATTTCTTCGTCTAGAGGCGGCATCGAtgctcctcgcctcctccaagATCTTCCATCGTAGGTCGTCGCCCATGATGGCTTGCCATCTGCTATCCCATGCCCACATGGTGGATGCATGATCTCCTCTCCCGTCGACGCACTCCGTGTAACCGCATCCATCGGCGTCCGTCTCCCCGTACGGTGGCTAACCAGATTAGCCACTGACCAGTGCCTCCGTACACGGTAGTTGGGTTTTGTTCTGTTCAAGCTCCCTCCTCGGCTGCTCCGTTCATCTTCTCTGGATTTCTCTGGTGAGTCCGCTGCATTCTTTGCCTTCTTTTATCCCCTTCTTTCACTCTTCT…
>MSTRG.9779.1
CGCAGCGTCGACGACGGCACGGACAAGAGAGGCGCCGGAGCTGCCTCCCTCCGTCCGCATACCTTgcaaccgccgccgtcgccgtagtcGTTCGTGTCGTTGatagccgccgtcgcctcccgcctcgcGTGCACGGGGATCCGCCCCAATCGTCGCCTCCTGCCTCACGCGCGggtatccgccgccgccgtcgtctcccgcCTCGCTAGCGCATCGTCGATAGCTGCCGTCcgggagaagagaaagagaaagggaaagaggaggaagaaggcaatTGAGgctgataggtgggtcccacagtTATTTTGGAGATGTAAATAGAGAGACTGTCGGAGTGAATACCTAGTTTGACTACCCAAATCAATTGAAGAGTTGGCTATATGAGTATTTGGAGAGTCT…
>MSTRG.27263.1
ggcaggcaagctagcagcagcagctgggcCAGGCTCGGTAGCAGGCCGGCCCAAGCGGCAGTAGTAGCAGGTCGCTACAGTACCGTCGTGGTACTGTAGCAGCCGATTAGTACCACCTCGCCTAGCTAGCTTGAGGAGCACCAAGATATAAGGATGGGAGCCTGGAGGCTGTTAACTCTGATTTCGGAATTTTTCGTTAAAGCGAGGACCGACCACAAATAGCGCTATCtggtcccaaaactaatgattcggaaaccgacatgtttaTACTGTATCAAGCTTCGGAAACCGACCACAAATAGCGCTATCtggtcccaaaactaatgattcgaTTCGGAAGGAGTTTATATTACAAAATAATAGGGGAATTTACAAAATTGTGGCTAACTAATACAACAG…
>MSTRG.3295.3
GTCAACCGATCCATGCTTGCATATACCTCATGAGAACCAGCTGCAGCTTTGGTTTCAGAGCTGGAGGAAAAGTGAAGGGCAATGGAAAGGCAAGACAACCAAGTTGTATAAGGATAACTGACTCTCACACAGATGTTATTTCTTAAACCTTCCTATGCAGGCTGTTCCGAAATGTAGTTATGTGAGAACCTTCTCATGTCTTAACTCTGCTTTAATCTTTGGTGACCTGAtatgaaataaaattttcatatgTGCTTGGGACAGATGGTTCttcgttttttcttttatatgtgtgtgtgtgtgtgttgaaaTATGTTCGTCTGCACATGTTTATAGTGATGAAAATGATGCTTGTTACCTTATATTGGAATATATATTCCTTTTGTCACAGCATATGTT…
>MSTRG.11030.1
TGGTTACATCTACATTAGCAAAGTTCTCTGTTGTGTCAGTTAATCCAGCGTGCATATCAGTGTAGTAATGTGTACATCTTATTGTAAAGGTGCAATATCTTGATTCTCAAAAATTTCCACTTGCTATATTTGATGCAGCTTTGCAAAATTGATTCATGTGTAAGGCTAGAGAGGTGGTCGGCTGCTCATGTGTCGTCGTGAAGGACTATGGTGAAGGAATCAGAATGCTTTAACATCGGAATATGTCAAGTCACACTAGGGACAGCTCTCAAGTATCTGGAGTTTTCAAGATGCTTTTTGTCCCTCATTTAAATTTGTATGAAGTCTTGGAAATGATTAgattatgaaaaattttcatcTCTGAGGATGCCAACTGAAGATCTTGTTTCTGGTGTTCTT…
>MSTRG.21485.1
aatatATGGAGTAATGTTGAGTGGACCAAACAGGCAGAAAGGGAGTTAAAGCTACACTTTCCCTGCCGGCCACCTCCACTCTGAAGAACAAGCAACCACCAAGCACAAGTAACAGTATCTTCATAAGAAATTCGAAAAGTGTACATGTGGAGGACAGATAGTGGCACAGGTGGTTGGTACTAGCACATCAAACATGAACGGAGTCACAATCAGCTAAGGCCAATCGGTGGATTACACACATTGGGTTCGGACCATTCCAGGGCTTTCTCATCCCCATCACTTTGATCACTTGTGTTGATCCTAATCTAGAGCTTGTTTAATGTACTAGTCGTACTACTCATAAATATTATGGATGCTAATCTTGAATGTTCCTTTTGCGTTCTTCTGAATAAAACTTTG…
>MSTRG.20608.13
CAGCCCCACCCCTCTCCTCGCGCCGCCCCCGATCTTTGCCGGGcgcccgcctccgcgccgctACATCACCATCGCCCGGAGTTGCCAGGGTCGTCGTCCTCCGATCTCCTTCGCCCGAGCCGATCTCTCCACCGATTTGCTCCGCTCGTGCCGATCTCTCCCGTCCGCGTCGGCAGTGACGGCCGCCTCGCCGATCTCCTCCGTGCCACCGTCGGTACTCCCTCACCAATCTGCTCCGCCCGCGCCGATCTCTCCCATCCGCGTCGCCAGCGAGGGCCACCCCACCAATCTCCTCCGTGCCACCTCTGGAACACCCGCGCccgcgtcgccgacgacctAGAATTAAGTAGTAGTTGCTAGCTCTGGTTGGCAGCACATACACATTTCATCGAGCACGTC…
>MSTRG.21900.1
TGTTAGTTTGGTTCCTTGGCTCCTTAGTTGGAAAATCAAAATGTATTTCAGCAGTGAATAACTCCTTATCCAGATATTTAGTCATTTTTAGCTCATTCAAATTGACCACATGCTACCTTGTAATAAGCAAGCCAATGAAGTCAAGCCAGGATGTGAATAAGAAAGCAAATATTCTGTTGATCAATGGAAACAGTTAAAATTTGAAGTGTAGCCTACTATGGAGCAGTGCTGCGGAAGACGGAT
>MSTRG.17139.2
GAAGGGCCATGCTTACTTGCAACCATTCAATTTGGCCTCTGAATTTTGAATAGTACTAGGTCCCAAGACCCTGAACTAAATTGTGGCACTTACTGAATGATAGAAGCTGGAGCTTAGCAAACAGCAACGAAATCCTGCAGCCTTTGTGAGAACAGTAAATGTCAAGCAGGTTTGTTACAATCTGTGGCAGCTTATTTGGGCTACCAAGAAACTATTCTTCGCCTACCAATCCCCATCTCTCACAGAAAGCGTTCATTCATTTTTCTCTGACGAAACAttctgcagttttttt
>MSTRG.19948.11
ggcaaatagttaaaatccCCCATTCTCTCCACCGCGTCATGGcctgcgacggcgccgccgttccccttTCATCTCGACCTCGGGCACGCAGCTCGCGTCACTCGCCGTCGTCGCTTCCCAGCGAGGCCATCCACGGCCACCGTCGCTTCTTCCCGGAGACCGCCGCCATCTCCCCACCCCCGCGTGACACCACTTCTTGCCCTCTCCATCTAGGGTTTTCTCGGGCCTCGAATCGCTAAAGCATGTTCCGCTGCCACGGAGGACAGGGATGCCCCTGTGCTTCTATTATCTCCACCAAGGAGGCTGTTGCATTCCAGATCTCCCTGTCGGGCAAGCTCGGGAGGACGCTACATTGAGCCATGATGACTGCAATACTTCTAGGCCTTGAGAAGAGGATTT…
>MSTRG.16559.1
AGAGCAGCGAGGCGCTGTGGATGAGGATCGATTTTAATGATGAATCCATTATTATTGGCTTCGATTAATCCACTCGAGTGTGGAAGTTAATGATGTCCTCTTAATCTGTGACACACGTCACCTGGAACAGCCTTTCCACATTCAAATTTGGGACAATTTGcaacttcagagttcagacttcaTGCCATGGAGGAGAAACGTCCAGAGGTATTCCGGCTAGTTTtataagGTCATGAGATAATTATATAGAATCCGGCAGCAGTTTTTCGAGTTGAAAAATTGAACTAGAAATTCCTGGAGAGGCCACATTTTACGTGAGAGTgagacacggcggcggcggcaaaccCCGGCAGGCCGGcaaagcggcagcggcggcgaggtcacCTACACCGTCCGATC…
>MSTRG.8022.3
CGCCACTCTTTATTTTTACCACTTGTGTCCAATATTTGCGAAGTTGTTCCACCTTTGCATCTGGATCTTTGCTGTTCATGTGACGGTTGCATGTTATGAGCCTCACATTTTTTTTGGCTGATGGTCTCGTACAAAAGCTCTCTACTATGCTGGAGCACAAAATGGAATTATCCTTAATCATTCTACACTTTCGTCTTTGTTAGATGCTCTTGTGCAGAAAGTGCTTTTCAAAATTCAATGAAAATGCCTCTTTTTCTGCAAATAAGAGAGCGAGAATAAAACCTTTGATATCACCCTTTTTCTATCTGTAATCACTATGCCCGACCATTAGTAAAAAAGAGGTTGTTCTGCTCAAAAGTTTTGATCGATTCTCTTTCACCTGCAGCTGAGGTTCTTTTT…
>MSTRG.30788.1
CAGGCACCCAACAGTACACATACGATCGCAACCCTAATTAGCTCAAGCGGCAAATACGGATAAAGCCCCCTAATTCACAATGGCGCAGATCATAGCCCGGCTTGTTCTTCCGTTGTCGTTCTTTGCAATCCTAGTGTTCCTCCTGCCTGCCCAAGGGGAGTCTCAGCGGTGCGCACCATCAAGCATCAACATTAGACAGACAAACACTGGAAATAATGACTCCTGCTAGTGTGCAGGCCGATTGCTAGATATCTTGTGGGTTTTCTTACTCACTGAAAATACGAGTTAAAGATTGATCAGTTATTT
>MSTRG.30751.6
GGCTGAAGCATCCCATGTAACTACAAGTGTTCTGCTGTTCCATTGCATAATCAGAAGACAATTTTGTTCACAGACTTCAATGTTTATTAGGGGCATTACTGCAAGATGAACCTGCTGAACTTGAAATATCATGGTATTCTTGATGACTGAAAGCCTCTTCACAAACAGTGATATATTTTCAATTCAAATGGCCAGATAACCCACAGCATTAATTTTCATATGCTATGCGTTGGAATTACTATTTCCATGATCAATAGTCGACCCCATGTTGGTAAACTTGTCAATCTTTTCTTGACGAAAACATTTTATTAGTAGTTTTTTTCTGCTCCACTTATTTTTCTGTAGACTAATAAAGTTTCTTTATACTGCTGTTTCATTGTCTAAAAGGTATGTGAAGAT…
>MSTRG.24813.10
CTTTCCCTCCAAAAACCAAATGTTACCCACACCTAACAACCTGCTAATCACTCTCCGCAGATTCCTACGCCATATAATCCCAACTAacccacgacctccatttttCTTGGACGAGCTGGACTACCCACCAAACCACAACTCGCCTCTGAGATCAGATTCTTCATctccaatctgaaattcgcaaCTGCCCCAGCCCTCTCTCTAGCTAGGGGCTCTCCTCCATCAAGACTCCTGAAGATCCAGATTCTCCTGACTGCTGTATCCTTCTTGCGTGCCCTTGACAAGTAGGGCAGAAGATTCAACATCTGAACCCCAAAAGGAGTCCATGGTTTGTGTGTCTTATCACCAAATTCTTGATGCTTATTTCTGAGAGATTGAAGAACTAGGGTTCAATTTCGA…
>MSTRG.26250.1
ctttatttaaattcctgcgttatcactgttttatttagccatgcctatttacctttgttatgaccttattattattgctattgttattattaccttgttcaccctagaataaacaaaaccccaactagtggacactctattcatggttccactagtatgaatttaggtagatgcttcgctgtttaattaggcaacattaggtggttttataactttagacttggggaattctcatatcacttggatactatggaatggttggcttattgtggaattggacatacc
>MSTRG.26587.1
GACAATTGTTAGCTCTCTGTTTCTGGTAATTATTGATCTTCAGTTTGGACACGAACGATTCTGCTTTTGTATTTTGCCTTCTGTTCCCTTTTGTTATGGCTGCAGAAAAGTTTGTGATGTTAGTGTACTGTGCCTATGATGAATGTTGAACCTGTGTCAGGATTTGAACCACTGGGCATGTAAATCTCACTAGGTTTTTTCTGAGGCATGTTTTGCTATGATGAACTGTAAATCTCACGGGTTTACCTTGTCTCATCGATTGGCCAGTGATGATGAGCTTTACATCTTACTGACACTGATCTGTATGAAGTTGCAATACAACAGTGCGAGCGGCTCTGAGGCCTTGAATTAGTTAGTGTCATTGTGGTCTGCATTTGGCCTTCTATTTGCATTGTTTCA…
>MSTRG.26181.1
atgaaatacacaaattcgcccaaatgtttcaaaattttcaaattgtgagtatatacctactTATAAGTATTCatttcatacctatacctagcaacaaaacaactcaaatttaactttatttcacaatccattattacatacctaactaattatatatttagatgctatatacctagaatcaaaatctaacaaaagtaagtttgaattcagttcaaacttgctttgaactagttagtaaagtagttaacgttaatacctaaatatttgaaaaagtttcatactcatttgaattgggtatatagtaaatttcaatcatggtgcccgggcaccatggagcacc
>MSTRG.11450.11
GTTTAGGATAACATTTTAAATTGCGATAGCAAGATCACAAATTTCTCAGCGCCGGCTGCCGCCTAACCCTAACCATCGCCGCTCCGATCCttccctcccccgccgccgccacagacGATTCTGACGGCCCGCCTTcgcgcgcgacgccgccggcgcccctccccgccaactcccctcctcccctcatCCAAATCGACTCCGCCGGCACGAAAGCGCCCCTCCTCCTCGACCGCGTTCCGACACTGCCGGTGCCCCCTCGCTCCGACCGCGTTGCGCCGCCGTCGAATCCCGTCTCCATTGTCAAATTGATTGCACACTAATTTTGAAATATGGGAGCACATCAGAAGGTTCTCATTATGACAGCGGATGGTACACAGATGCAATCGTAAACCTTCTGTC…
>MSTRG.14427.1
GTATCATAGAGCATGGTGTCACAATTCTCTGTGTTGGTCCATTTTCAATTTCTTGGTCGGTATATAACAAGTGTGTGCTGATTGTCATTAGCATTTAGCAGCTTAAGCCTCGCAGCTAGACACTGTCAAGCCTAGCAGGTacaacaagaaagaaagaaagaaactttaaGAGGTTATTAATATTACTGTGGAAAGTATTACTTTTGTTAAAAGGAAATTAAACTATTACTGTGGACAGAGGTACTAGTAGCTGTCAGGCAGTTGCTAAGCCAGGTACAGAATTGAGTGTGACAGTGAGATGAACGAGTAGTAAAGGTGGTGGCGCAGTTGGGATTATGGCCTATCAGGATATcacaatcaagccattggatCCCATAAGGCACACACGCAGCTGGCACC…
>MSTRG.20524.5
GTATTGTTGCCGATTGTCCTGTctccgctcgtcgccggccccTCATAGCGCAAATCGTCATCCTGCATCGTCGATTCCCCATGCCTCGATCTCCCGTTGGGCTTCCTGCCGCTCGCCATTGACCATCGCCCATGGCTCCTCCAAGAGTCACCGCCGAATCCGGTTCTTTCATCTTATGATGGTTTGCCTGTTCTCTGCAGTTCAGCTTGGTAGATCAGTTTAGCGTTGAGAAGCAAGCTGTTAAAACATCCACTTAATGCAGAAGAGGCTGAAGGGGGACTCGTTGtttaaaaaatgaaatgaaaactGCTATCCATGTTGACTCCATCGATTCATTTATCAGATCAGGGGGTTTGAATGAATAAGGATATCTATGCTGTTCATGAAGTGCATAATGGA…
>MSTRG.30196.11
TGGGACGTGATGTGTAACCGACGACCACAGCTTACCTCCCGTCGTTAGTTTTCGTTCTTTGTCATCGTTAATAGCAGTTTTGATTTGCCTATCACCGTTTTATAGTAAGTTGAATAAAATTTTATTCGTGTACTCCCGATCCGATAATCTCGCCCCCCATCTTCTTGTATTCCCCTCGCTCCTGCTGCCGCTCACCTCGGCCGCCGGCGTGATGCTACTGGCGCAACCATCGGATCCCTGCGCACGAGCTCCGGCCTGTCGCTCCCACCACCCGTGACCTCCATTGCTGCCAACGTTGGCCGTGCGCTctcaccaccaccatctccagATCCTTGCCGAAGTGCTCCCGCCACCACAACCCCAACGGCGGTGGTTCTTCCCCAAGTTCTCACCGGGCAC…
>MSTRG.13093.2
GTCAACAGCCCGGTTGTCCTCCACTAAGCTCTAAGCCACCACCCCTGCAGTGCTGTGGTAGTATGTGTTGGGAGCTGGAGAACGGCCAGTGAGCTCGGCCCCATGACCGGGAGTGCTGCAAGGAGTGTAGCGAGCTCGACTTGCAGCAGCGCGAGAATGGCAGGCAGTGAACCCGAACGGTCCAGTTGCTTGAGGAGCAATGGCTACTTCGATCTGAGCATCCCTTATAGATCTGCAATTTTTGTTTTTGGATCGCACATGCCCATCCAATGGCTAGTTCAACTTAATTTTTATACTAAACTTTGTACTAATTTTCTTTAGTGCAAGTCAATTTGGCATATCTGAATTGTTTATGAGCCATCACACATATACAAAATTATCGACTAGTGCAAAATCTGG…
>MSTRG.18916.1
caagaatgaccgatttgtgaccggtctgacactgatcatgtcgtcagcagacagccatgttcccacgtcgcgcctgcttccggcggaagtggaggtaggtatgggctgtcccatcagaaggtcattcggacggcaaccatacaagtctccgtctgtttatgaaaagataggataagtccccacaaaaaagagagagatggtgcatgtggtatccccttgaggtataaaaggaggaccttgcccacttagaagggggatggattttcggatccagaacgatcagagagggagagagtaagggctctctggttctccagctcttttgtagcttcttcatacatagatccacaaaaacacaggagtagggtattacgcttctcagcggcccgaacctgtata…
>MSTRG.17524.3
GTGCTTGTGGTGGGGAAAGATGGCTGCCGCTCTCGTCCTGACCATTTGCTTTACTAAATACCTTAATCTAGGAGGAGAGACCACTTCTTCAGGTCAACCACTGGCTGCTGCTCAATCGAGCTTTCCCCTAGCTCTCGCCTCTCCATGTTCCGGGGTCGCCAATCTGCGAGCTCGGTTGCAGATTTGGAGCCGGTTTCCATGGCCGGAGCTATAGCTGAGCTGACCGTGCGTGCCCTGCAGCCGTTACGTGTGCAGACATTTCAGGTTTGCAGAATCTTGACCGCTTGATGTTCTTACCATGTGAGAGGCAACCAGTAATGCTTCAGGTTTGCAGAATCTTGAACATTTGATGTTCTTACTCTGAGATGTTAGAAAGGCGAGCAGAGAATCTGTCTTTCT…
>MSTRG.22515.2
ccggaggttcccgaagcgtggttcgcggtcgccgccgaaggttcggaaggccgttctctctgagcaaggcaagtcacatcatccttgagcatattgaatcccagtttacaaaattattttaatttaaattaatgcattatcgctttatttaaattcccgcgttatcactgttttatttagccatgcctatttacctttgttatgaccttattattattgttattgatattaataccttgttcaccctagattaaac
>MSTRG.8266.8
CCTTATTTTGCCCATCCCCCTAATCTCTCTCTTTGATAAGGTTTCTTCTCCCATATctctctagctagctactaggCATGGCGATTATGGAGGTAGATGAGATGGGCTGTTAATTCGCTTTGTTTGTGCGCCATAAGCAGGTGAAGCTGCCAGCATGATCTGAAAGCATCTCAAACCAGCGATCAGATCATCCGGCAGCTTCATCTTCTCATGGCAGCACACCAGCTTGATTGATTGATGATGAAACCCTAGGAGCAGGTAGCTTGGCTTCTCGATCTTAGCCTGATCTTATACAAGGACGATCGATTAGGCCAAATCAGGAGTTCAACAGTCCATTATGCAGAAATTGAAGTctgaataattaagcagtaGGATCCATCTGACGAAtgaacatatatt…
>MSTRG.10375.2
CTAACCCTAACGAAGTACTAGCAGTATTAACAAGCGGCGAGCGCTCGAGCTGGGTGCGCGAGCGgttggcggcgacggccggcggccggcggcgaggtcgagcgAGGAGGCGGGCCGGCGAGGCGCGCGGTACTTTGTGCCTCGAAACGAGTgggcctttattttttttttggttctgtTTCGGCTCGTCGCGGATTTCGCACGGTTTGCTTCGTTCTTGGTGATTTTCTTGAAGCGTCGTCTTCTCCAATCGATCGCTTCCTGTAGCTTCTCCACCCTTCTTCTGTGGTGGATACAGATTTGTTCTTGGAAGCGGCTGGGATTTCGGTTAACGATGCCATTGGTTTCTATTCTAACATATGCTTTCTCTTGTCTCTTGTGTCTCTTGTGTGTTCAGAT…
>MSTRG.20381.1
aaccccaacttatcttgtgtattcattcctatttgcaattcagattgcttttatcttgttcttgcttgtttcttcgatttgcttgcaggaataaggttgatctgcatcggcaagatcaacaacccatggagaggtgtatcgatcgctaaggcgcaacacaacgtctcgtacggttgtagtcggatcgtcaacgtttctcccaaatcgtagttatcgcaactcaccgaaagatcgggccaataacagccttgagtgtcgagaggaactcaagGTTCATCAG
>MSTRG.31583.1
AGTCCGCTTATTATAGCCTATTAAGTTTTTGATGAATATTCTTAGTAATTTCGCTGCTTGGTTGTGTCGTTGGTGAGGAGTACGTGACATATCGATGGACGGAGATCGAATTTGCAGTTGGTCGTAAATCATCAAGCGTTATCTGCAGAGACCATCATATCGACCGTCAATAAAAACTACAAGTGGCAAGGAggatggacgtccaccctgAGTGTTTAAAACTGTTTTCCAGTGGCAAGTGCTTTCC
>MSTRG.30852.18
tcctcctcacccCCTCTCCACTGCCTCCTTCCCCCAGATTCACCACCATTAATCCCCCAAATCAACCACCATGGATTCTCTCCACTAGAATCTCCGATCTCTCAGTCCAGATCCAAAGTTGCAGCCTCCACCAGCTCCGGCAACTCCAGCAACCAAATCCCTGTTCGAGGTTGAAGCTACTGCATCAAAATCCCCAATTACTTCATTATTAGGTGGATGCACCCTAGATCTACTGATGCTTTTTGTTTCAAGAGAACAGGATGCTGCCTGCTTATACGAGACATGCATAGGGATTAGTGGATGACACCAGCAAAGGATGGGTGAAAGGCTAAGGAATACTAATGTGAGGGAACTGATTCCTCCCATTTAGGCTCACAGCAAGTTGACTGCAATGGCTAC…
>MSTRG.28662.4
CCGGATCTTCGGCTCCCTGAATTCCGTCGCCCCCCTCCTCCGCACTCTTGCGGTCTCGCCCTCCTCGCGATCGACTCCCCTCGCCCCGACTCACCGCCggtctcctcccctccgccacagattcctccctccctcctctttgcAATTCCACCATCCTCTTTCCAGAGGGGCTCTCACCCTTGCTCCCTCCCCTAACCCTAATCTCGCCCGCGCCCCCACCAGCTTCTACCGCTGACCGTCGCGCCGTGCCGCCCCGCCTCGCCCTCTTCAACCGCCGACCGTCCCGTCGCCCTGCATcttgcccgcgccgccgccgtcgtgttaTCCCGCCACCGGTACTGCGGATCCCCAATCTCCGTCGCGATCAACAGCAAAACTACTCTTCAAGAACTGTAACCT…
>MSTRG.12204.4
CAAAACCAGAGCACCGCGTGGTATAGCCTTGAAGTTTTGACATGCATTGACGAGAAAGCCAGTCGACCAATTGGAAGCTAGTCCAGAGATCATCTTTCCGGTGACCACATCAGCTCATCGATTCAGTCTGATCACAAGTTGCAGCAGGGACGCTCCCCAGGCAGCGCTCCGACTATCCCATGGCCAACCTCTCGACACTGTGGGTCAACAATAGAAACAGGCTCCCTGACAGCATCACATATGACGACGGGTCTATGGGGAAGCCCCCTAGGAGAGGATGCTACCCTTGAGCTGACTGGAGATGGTGACCTCGTCCTCCGTGAAAAAGCCAATGGCAGACTCGTCTGGTCGAGCGGC
>MSTRG.24984.1
CAAAATTTAATCctcaaaacaaaaaaagtaGGCCACATCGACAACTACCAACAGAATCGTCATTCCTCTCCTCCACTCACGCTCGCGCACGCTGCAATGCTGCATCCTCCTCACGGCTCCTTTCAGGACATTCAGTGATCAATCTCTTTGACATCATAACTGACAGTTTAAGCATTGAACAATGTTTCCATTGGCTTCAGCAGCAAGCAGCAAGATATT
>MSTRG.24523.1
CACCGACATCGCGGAAGAATCGCAGGTGATCAGCTCCCTTTATGAGGTGGCAAAGGCGAAGAATCTTTCCCGGGTGCCACGGCAGTTGGATCCTTCGACGCGGGTGCACATCGCTCTAGATATCGAGCACAAAATCAGCATGATCAGGATCGGTGCTAGTCCTTCCGAACCGCAaggatttatttatttcttaaaatatactAATACTCTCTCTattcctaa
>MSTRG.405.1
TAGAAGTTGAAATAGTAACTGAAACGCCATATGTCTTCGCTTACTGTTTCAGGAGAATGCTGTTCTCTTTACTCCTTCCTGTTCTGAATGTCCGAATGGGTGCTTTTTCTTTGTTACTGATTCGCTTGTATGCTAGTAACTGGGAAACATGAGCATGGTTGTTTGAGGTGTACTCAGGTTCTACTGGAAGATTCTCTTGTAGCAGCATTTTTGGCACGCTCATATAAAAGCTTCGGTAGC
>MSTRG.6419.1
ctcctctcctcctcccctgagtcccctcccctccccagctcccctcccctcccgtcaCATCTCCGCCCAATGTGGCATATAAAATCCCCCAGATCCAGCCCTCCCCACCTCCACTCCCTTCCTCATTGCACACACGAGAAACACAGATTCACACCCACGAGTGTTCGTTCGTGCCCGATCTTGCAGGTGGCTCTGTGTTCCGTTCTTGTTTTGTTCCGGTTTCTTGCGCTAATCCATCATGTTCGcaggtgggggtggggggttgGTGGTGATGCCTGGGCGCAGTGGTTTATCGATCCCTTCCCTGCCTTGTGGCGCTGATCCAGGAGCGGCGAATTTCTTTGAGagggtgttctttttttttcttccttttggtCCTTGTTGCAGCCAACGACAACG…
>MSTRG.352.2
GAGGAGGAGACATCACAGGGTCGCGGTCTCGCGGACTTGCGACTGCGGCGGCCCGAGAGGGCCACGGCCATGGCGACTTCGCCTttgccctcgccctcgccctgcACACTCCAAAAAAGTCTCCGTCTCGCTGCTCCGTCTTCCTAACTACATCCGCTTGCCTCCTCTCTGCCTCAATTCGCTAAATCTTGTCGCCGGAATTTTGCTCGGCCACGATCCGATCACTGTCGCCGGAAGCCGTCCTCCGGCCACCCCCTCGCCGTGAAACTGCGCCGGCGGATCTTGGCCAGGATCTGGTCGGCATCGCGGATGCGGTATTAATTGCAACAGATTTGTGGATGCTATGATGGCCGTGCGCCGTTCAGCTGTTGACTTGTAAGAACACCGCAGCCACCTCTT…
>MSTRG.30196.12
TGGGACGTGATGTGTAACCGACGACCACAGCTTACCTCCCGTCGTTAGTTTTCGTTCTTTGTCATCGTTAATAGCAGTTTTGATTTGCCTATCACCGTTTTATAGTAAGTTGAATAAAATTTTATTCGTGTACTCCCGATCCGATAATCTCGCCCCCCATCTTCTTGTATTCCCCTCGCTCCTGCTGCCGCTCACCTCGGCCGCCGGCGTGATGCTACTGGCGCAACCATCGGATCCCTGCGCACGAGCTCCGGCCTGTCGCTCCCACCACCCGTGACCTCCATTGCTGCCAACGTTGGCCGTGCGCTctcaccaccaccatctccagATCCTTGCCGAAGTGCTCCCGCCACCACAACCCCAACGGCGGTGGTTCTTCCCCAAGTTCTCACCGGGCAC…
>MSTRG.20353.1
gacaattaaggaccggttcgcgagctactgttgtgaaacatttatcgtgccaaccacaagccagcgtgggcaacggctttatcttttgtgtagcgtgattcattatagtgcgccagactgagaagtggcgagaagtccacgggggtcgctggggagtccatgccttgtttataagggggtgattatgatccaggaaaggtgcgctgtaatgggttatgttgtgcaaggggtattgtcacaactcttttccgaggtaccgtggtggtattgaggcacatggtgacatgatgtggggttgtgtcttgtgggtacagtggtacacctctggccagagtaaaactattcgaatagccgtgcccgcggttatgggcgggttgagcaatgtttttcgtgattagt…
>MSTRG.23922.1
aattTTTTGGGGAACTAAGGTTTCTGACGAAACGATCGATGAATCAATCCATGATCTGAAGTCTGAAGAGAGCATGGCAAGGCATATGCATCATGATGGATGGGCTAGGAGTAACAGTTATGGAGTATGCTTGTAGGTTCTGATGGAAACAAGAGATGGCAGTATATATGGCACTGCAAACTGGCTACGCTCGAACAACTGGTGATAGTTTCCGTGATTTGTTGTCAAATTTGTGATCCTTGACTTTGAACTTTAACCCAATGCGATTTATGCTTCATATCGATGATTACATGTGTTGGTCCTGAAATTTCTAGAGAATCCAACTGTTTGCATTCTGAG
>MSTRG.23941.1
tttaaaatttataatttcagttatttagtGCATATATTTCTTATTGGAAGAGGAGTCTAGTGAGAAAGAAAGATAGTTGACATTCATCACACCCATGCTAACAAATTTAGGTCCGCtatgtaaaatatataaactacaaTATAGTCCTTAGAAAGGAAGATAGTTGACATTTACCACTCATGCAAATAAACTTATGTCCactatgaaaaatatataaattaagtTTTAGTTAGTACTCAATAATTAACTGAAAAATCATAGATGCGTGAAGACTTGTCgtgatgaaaaaaaactcaTTATGTGCACGCTTTCCGAATCGCTAAATAGTGTATTTTgtaaaaatatagaaaatttacttttaaaatcatattaatcaaaatttcaaatttaaagtagtta…
>MSTRG.26374.7
CTTGAAgccctcctctcttttctctctccttgcCATGGCCGGCTATCACTGTCGTCGGCCGATCTCCCTCACCGGAGCAATACCGGCCAATCCCTCGCGCCATCGAGCTTGCCTCGATGAGAGGAATccatttttcccctttcccctcttcctccaccTCTGAATCAAACCTCACcggagctctctctctcctcccggtTCACGACCTTCCATCCGCCGTTCCGGCTATTTCCCTTACTCCCTTTGCCGGCCACTGCCATCCCTAGGTGCGTTGCAGTCGGGAACACCACTGGCCGCCGGCGTCaccgcctcctcgccaccgGAGCCCGgcgccccctctcctcctcctctctgttCGACcgaggagaaaaagaagaaagagacgggaagaagaagaag…
>MSTRG.7714.1
CACCAATGACTGCTACTGCTCAGATCCTATTGAGATTCAGAGGTGGCATTTATCATAGTCCATGCATATGGCAAAACTTATGGATCTGCAAATTGCAAGCTGAAGATGACTATTTTGCATATTCTGAGGTTTGGCTGAAACTTAGTAATTAGATTGAGATTAGTGTATTCAGGATAGTGATTTGAGAGCAGCAGAATGGTGCATGGGTGGTTTTAACCAAGGTGTCACTGACAAGGCCTGAAACAGGATATGGTTATATGgatatgtactactactaccaagTACGATGGGTTGCATTCATCAGTGAAGAAGTCAGGTTAGTGTGAGTAATTCTCTCAGATTTCTCCAAGTTTGGATGTGGACTGACGTGGAATTCGGACATGATTGTGTGTTCTACAG…
>MSTRG.22608.2
aaaaaggagaagaagaagaaagggtgTTGATTAGTAGCAAATGAATTTTTCTTTACCTTCTGTTGTTCATCTCACCATCCTTGCATAAATCAGTAGCAAATGCATATACCTTCTGATGCATTTTCACCATCATTGGAAAATGAACAAGTGTCCATCTATCGAAAAATCATCTAATCCAATATACATCTATACATTCTGAAACATGATTGCTGCTCATTTATTTCTGATCATTTTCTAAGCATGACTCTATACATCCTGGAACTGGCAAGAACTACCATTACATCTGAAAAACTAATCACAAACTGCAATATATGGTGTGCAG
>MSTRG.4797.1
AGTTAGCAGAGCAGCTAAATTTTGATAGTTTGGATCACCAATCACCAATGAACAATGGTTAGTTAAGCTCCAGGCTTCACCAAGTAGTAGTTGCTTGGATGATGGGCCCAGTGAGGGGGCAGTGTCCCTCAGCTCTTACCAACTTCAGGGCGCACCAGGCTTCACCTTCTGTTATAGTACTGGATATAGGTTAACCGGATAGGTTAAACTTTGTATTGCTGGATCCTTCCTGTAAATCCTTGGCATACCTTTGATTGCTTGCTCGAATAAAATTATAC
>MSTRG.21009.1
tgaggcggcggcggcggtccaaGTAGCAGCCGACGCCTGTGGTGGTCAAGGAGAGGAGGCAGTGGAGACGGTAGCGACGGCAAGTAGCAACAGCAGCAGGTCGGCCTGGAGAGCTCCCACCCCAGCGCGCGGCCGCCTTGCGAGCTCTATCCCCAGCgagcttgCCGGGAGGCCACGGCTGGCCGTGTGTGTTGGAGGAGCTTGCCGGGAGGCTGCGGCCGGCCGAGCGCGAGGGAGAAGCTCGCTGGGATGAGAAGggctccgccgcccggccgaATCGGTCTCCATGCGTGTGGCTGTGAGAAAAA
>MSTRG.27661.1
CAACATGTCAGTTTGGTCAATGTACATATTTGCACAAGAAAGTTGATGATCAGAAATCTCAATAATTTCTATGCACATCTCAAGCTTCTGGTGCACCGAGATCTATGGATACACATTTTGGATCCTACAAGATTTGAGCTAGCGAGTTGTGCAGATTTTAGCTAGCGAGAATCATATCTATGCCTAACCAGGAAAGGTCCCCCTCGGCCCCTCCCCCAGCTATTCCATATTGTTCAAGCCTAGAAGTAGCATCTAATAGAAACTGCATAATCCATATTGTTCAATCCTAGCATCTA
>MSTRG.20242.2
ATGGGTATTGCACTGAGCTGAGCCGATTGAGCTAGCCGGACGATCGATTATTTGAAGGCCAACAAAAATCCTTTCCTGGTTGATCTCTCTGTCTATCTCACTAAATCCTCTCGTTCTCTCTATGGAACTATCGCGCGTCCTCCTCACTATCGTCACCGCTAGGCTGgctccctcttctcttctctcagcCCTCCACATGTGccatttgtctttttttctctctcaatctAGACCGAGCGAAATGAAGGAGTGGCAGGCTGGCAAGGGAGATCGAGCGGCTTTACGGGAATGGTGAGATCGACTATATTGGCTTGACAGTGACCGTAGGAGCTATAGGAGAAGAAGGCGATGACTGAGGggaggagggaagaggagggggagaaggcGGTACGATATTGT…
>MSTRG.9608.12
CGAGCACTCCCTTCACTATCGTCGGCGCAGCGCCCTCGATCTCCACCAGCGCGCCAATGTCCGCGCCGCCGCAACACCCAAGCCAGCGACGCCACCGATCCGCGCCGCCGGAACACCCGCGCCTCTCGCTCTCGTCTGTGCCGCTCCCCCCACCCCCTGCGCCCGCCGTAAACCCCTAATCCTCCGCGCTCCCCTCGCCCTCCTCACGATCTCCTCCGCGCCACCTCCATTCTCCTGCCAGTAGCCAGCCTCAAGGCCCTGCGCTACCCAGCCGCCCGTCGTTGCCGCTCCTGCTACGTGGATCTGGCGGCGGGATTTGCAACGGGGACGGCGTCGCGCCCTGCTCGTGCTGGCACAGAGGTTGGGGAGAATAGGATGTAAAGGTTCCTTGGCTTTGGT…
>MSTRG.11850.9
CAAATATTTACTTCGAAACAATTTTATATGTATTATATTGAATTAGTTTCTATGgtcatttttattaatttgcttGATATTGTGATTTTTCCTacttgttttatttttcaaaatacaaaaaaaaatctgggaAGCTGATCTAAATAAGTCGTCAGATTTTTGGATGCTATACTTATACTGTAAAGGCCTGCTAaggttaaaaaaattaagaaaagaaaaaaaaagaagggcatGATTAATATGAAACTTTTATAATCTTCCGATGGAAAATGTGATGGCAATAGAAATTGGATGATTCGTTgttaacacaaaaattttttcGCATGAATCCTTATTTCCCCTAGTTATGTAGGCAGTGTCATtttttctataatataatataatggatGTTTGTGATGG…
>MSTRG.18946.1
TACAAATTAGATTCGCTCGATATTTAAGGGAGTCAATTGGACTTTTTTCCTTTGCGACGCTGCTAGGCCCGTAAGGCTATACGACATCAAAAGTTACAGTACGCATTGCGCTTTAGGACTTTCTTTCTTCATCTTAAAAATCGAATTATTGACATATATTATATGTTTCATGCTTCGaaacatatattttcttaaagaaaatTTTTCTACTACATTACTACATTAACTATCACTATTGCCTCTTTCTCCTAGTAGTTGTAAGTAGTAGTGCTAGTTATTTTTggctattatctaaaaaaaagttatttttggCTGCCCTGGCGGCCTGTTTTTTCTTTCCTGTTTTGTTCCAGAACATGAACAATGTTAGTTAGATCATGTTTTGTCACTTGAAAGCTT…
>MSTRG.30395.1
ggattcagaaggagaagacgtttggctcataccccagttgagctgcctgtgggagtggagccggagcttcgctagattttattttccgctgcagttttcttcatgGTTCATGGAGAAATCAGACTGAAACTTCTGCTTAAAAACTATATACTGAGAATACGCCGTACAGCCTGTTCACAAAAAATAATGTTGTCCGGAGGGACTAAAAATTATAggtaaaaacttttatatactcTATGTTTTTAACGACTTAAAAGGTAATTCTAAAAATTTCAATGAAAaagcttcaaaattaagttttaaaaattaaactttGGCAGTAGTAGTTGATTCTATATAGGGCAAACGATGAGGCCCACAAAATTTGTTTGAGATATGTGCGCTTCTAAATAGGCATAA…
>MSTRG.10394.1
gcgccttagcgatcgatacacctctccgtgagttgttgatcttgccggtgcagatcaaccttattcctgcaagcaaatcgaagaaacaagcaagaacaagataaaagcaatatgaattgcaaataggaattgagcacaaatgataagttggggtttcgaatacaagcagacggacggtctagccgacacgcgcgctgcaaggaagtagc
>MSTRG.23259.1
TATCAATTAGTCTAATCTCTCCCTTCCAACAATGTTCTTCTCCCTAGCCTAAATCTACATCCCTTCCCCCCGGAGCCGACGCCGCCCAGCTATTTTCTTGGCGGTGTTTATCCCGTCATGGCCTCAGGTCATGACAACTTTCCAAGCTCACCGTGCAGTCCGTGCTTTTATTACTCTTTTTACTGGTGGTGTAGATCTAGCCGCTATCTTTTTAAGAGCTGCATTTGCATCAATTTTTCCCAAGATCATCAACAG
>MSTRG.1968.1
CGGGGATGAGTCTTTGATTGATTAGTGTCAGTTGATTgccgaaagagagagagagagagagacaagagACAGATACAGCGGCCACACCGGTTGTTCGGAATACGTACAAAACGGCCAGCTGATCGATCTacgggcggcgccgtcgtcgacgtGCGTACGTGGGCCGGGACGACTCTCGCATACGATATACGACAAGCTAACCACCCAATTGGCTCTCTTCAAttcGTGACGCGTCTCGATCGATCCACCCcggcaaaaagaaaaagggaaaaaaatttggagaTAATCAGAATCATGCACAAGCC
>MSTRG.7867.1
TAGAGCCAGCCATTGGCTGTGAAGGGTAGGTGCATTGCTTTTTTTGGTTGTCAGCTGAAGAGCAAAAGAAGGCAAGATTCCCTATGCGATAGCATTCAGCAAAGCAGACCAGTTATAATTCGCCAGGCACTAGGCATGGGTGTCTTGTCAATCTATGCTGTTCAAGTGCTTGCTGAATTACCCATGTTAGGCTCATGCTGGGATTTATAGTCAGGAGAAGGAATTACCTTAGGTGATTCAGTTGTAGAGATCATTACTGAACTTACCGATGGGAGCAG
>MSTRG.27143.1
ccttcttcccctccctctcttcctctctccttcttcccctccccATGCAGGGCAGCCGGCCGGTGGGGGAGCGCGACGAGGCGGCAGCAGCGCCGCACGGCCTCCTGCGCCCGCCCTCCTAGCCAGGGGAGCCGGGGGAGGAGCTGGGTGCGGCCGTCGGGGGCGGAGCGGGGCTCGGCTGGCGGGGCGGAGCTGGGCGCGGGCGGCAGCCGGTAGGGGAG
>MSTRG.29481.17
ATCgttgccgccacctcctcctctctcccctgcTGCCACCCTTCCGTTCGCCGCCAGCgcgacggcgcccctccccaCTGACCGCGTCGCGAACTCGCGATACGCCTCCGACACCCGTGCCCCCctccagcgacggcggcgccgcccctcacCGCTGACCACGCAGCCGGCGCGCGGTCCCTCCTGCCGACCGCGTCGCGAGACGCCTCCGACGCCACCACGAAGGATCTTGAGCCGCCACCGGGATGCCTTCTGTaccgcgacgccgccaccgccaaggATCCTGCGCCATGTGCTCTCTGTTGCGCCACCACCAGAACCCTCTCCACCACGCTGCAGACAAGGAACTTCACTTTCTTACTAAATTAAAGGGATGGATCAGATGAAAACATAACTACA…
>MSTRG.20307.3
tgtcgcgaccgagaaaattgcattttcccgaacgctagtgtattaatccccgtcccaggaaaagccggggtacaccatacaaacatgatataaaagacacatctttattatatcgataatatttacattattacaaaggcacttaaggcctgacaataaaaaataaacagcagcggactagcgggcctacggctccatcttcacaggcgctcaactggggtgtaagccaagactccacctaagacatcttctccaaagcttctcttactgaaggggggagaaagatagagcaagaatgagtacaaccacagtactcagcaagccacaccggcggattcacgattaatgcaagggggtacaaggggtaatgatataggggttaagttttgcagaaaacag…
>MSTRG.6900.1
TGAAATAGGATGAAAGAAAGTTTGGATGATCCGATACCGTAGCTTCTAGTTGGTCAAATGTTAGCACCATAATCACATTTCGTCCATTGCAGAAAGgatgattttatttttgttagtgCTGTCCACCCATTAGAAAGCTCCATAAGGAGCCAGCTAGACAATTATTTTGCAACTTATCGTGTTGACTGCATCTTTCATGTACTTGCCCCCTTAGCACAAGATACAACCTAATCGAACCAGCATCTTGCGTCAGGGAAAGAAGGATCAGATCAGTTTGCTTCAGCCTAGTTTAGACGCTAAGAAGAGAAACCTAACACATTTGATGGCAGTTAGTTGAATGCAGGTACATGGCTTCATGGGTCCTAAAAGTAATGAAGCCTAGTTGAATGGCAAGAATAT…
>MSTRG.19476.1
GCCCTCCTGCCCTCTCACTGGTGACACTTGGAAATGACTCCTGCTGGGTTTCTCCTACGTGGCACCCACCAAAGAAAGAGCACCGCTACAGTACCACACACACAGAGGCAAGATTGCAACTTTGGAGGAGAAGAATACACACCATACACCCGTTTGGTGACGCTGGGCCCGCTCTTCATCGATTCTCGACATAGTTGGACCAAGGAGGACAGATGAGTTGCAGACAGGAGAGGGAAGTGGCATCAGCCGTCACCATTCATTTATTCAGCAAATGGATGGCTCGGTCAAAATGGAAACCGAACCACTTGAGATGAGAGGAGAAAGAC
>MSTRG.9578.10
CAGTGCTgcttaattagtgattaattactctaaTTAGGATAATCAAtcactactctctccgtttcgcaatgtaagttattctagcatttcctatatCATATTGGTGTTAaagaatctagacatatatatctatctaaattcattaacattaatatgaatatgaaaaatactagaataacttgtattgtgaaacggagaaagtaactAACAATTTTCAACCGTTGCTATCGCTCATTGGGTGAGCGAGATTGCTCGGTCTCGCGGTTTGGCCGTGCGAGACCGCGTGGTCTGACGCCGCCACCACACACGTCCTCGATTTCGCCGTTCGGTGTCGTAGTTTCATCGTGCGAGACCGTGCGGTCTCACGCTACCACCACGTGACATCGTGCGGTCTCGCGC…
>MSTRG.20712.3
GAGAGAAGGGTACAGAGAGGTTGtacaggaggaagaaggaaaggaaAAGGCAGAGCAACGTTGAGAAATTTCAGCGATTTCTCAAATTAGAGAAATTTGTCGCAAGTTTTTCTTCACAGGTGTGGAGGGTTCCAACGTTGGAGGAGTTAAGTCGGAGTATCGAAGGAGTTAAGgtACCTAATGATATTGATCGGCATGGGACAGGAGTAGCACCCTTGGACTACACATTATTATTGCACACTACTGAAATTTAGTTTTAGACTATGTTTCTGCCTAGCATAAGTTTTGTGTAGAACTTGTAAAGGTCATTTAAAGTTCCGGTCCATAGTTTCACGGGGAATTCATGGAGCTAGGATGGTTTGGATTGTGTGGGTTATATCGTTATTGAGTATCTTATAA…
>MSTRG.29461.6
CATCCCTCACGCATCGGGGGATCGCGCCCGCATCCATcgcatccgccgccgtcgccttcgatcctccccgccatcgccgtcctccccacctcgtcgccgacccagcgccgccatcgccttcctcccccACCGCGTCAAtcatcgccgtcctcccccaccgcgtcgccgacccagcgccgccatcgccgtcctcctccacaGCGTCGCCGACCTAGCTCCTCGCCTCATCCCTCCCACACCAGCTCCCTCCCCCACTGctgtcctcgccaccgccatcgccgtcctcccccAGCACGTCGCCGACCCAGCGCTCCTCTCCGTCGATCTCCACCACGGTCCCTTTCGCGCCACACCGGAAGCTGCCCGCCAGTCCTCCGGTCGTCGCTGGTTGCTGTCGGC…
>MSTRG.26767.1
CACGAGCtcgtcctcccctctcttccttttcttcttcctcggaTACATTTCATCGAGCATCTTGTGGGCGTGCTGCACCTTCTTCTCCGCTCCACCACTGCACCCGATCTTCGTCGTCCCGCCGTCTATCGAATTtatgtatcggttagtcgtgaggcaacgtcagcaacttccaggaggtgaaggttgatcaagaattatatcaagaataaggactagactgagcaagg
>MSTRG.23686.1
CAAAGATGTGCCTGAGGTCGCCGCAGTGGATGATGTGGAGGGTTTCCAAGCTGGGGAAGGAGGGGAGCGCCATTGGAAGCGCAAACCGGAGGCTTGGGCAGGAGCGCAGGTGCAAGTGCTGTAGACTTTGCAAGTAACCATCTGAGGACTTGATGCCTCTGCTCCATATGCAGTGGGCCTTGAGGAGGTCCGATGCCCAGATGATCTCCAGGCGACCGTCCTCATCTGCACCCTGAGGAAAGACGACGTCTAGGTTGGAGGACCTCTCCACGCGGCACCACCTGAGGCTTGCTTCACTTCACTCTCCACGCTGTGGCTTCCATCACCAATCTCCATGTGGCGATCCAGCTGTTGGGTCGGAGGCTGCGGGAAGGCCTCCATTGTGGTTACGGCATCGCC…
>MSTRG.1563.2
AAGCTGCTCTGCCTCTGTCTGAAACTGTGAACCACCAAAAACAGAGTGCTCTTCTCGTTCCCCATGGCTCTTGCCCTAGTGAGCTCCACGCCTCCACCTCGACGCCGCGACTCTGCTCGTTGATTCATCGCCGGTAGTGATGCCGGCGAAGGAGCCCGTACATTCTCACCTCACCGTTGGTCTTGCCTCCCTTGCTCTCCTCTCTGACGGgcgtgccgccgctgctctccTCACGGTGGGTTTCGCCGCCGTCCCTGTGTCCTGTCCGTGGGTCGCGTCACCATTGTTCTTCTCGCCGTGAGGATCCTAGAGCGAGTTTACTGCAGATCAACGACATCACCTGAAGTATCTGTTGAACATCCACAAGTTTGAAGAATGGGACACAGAGGAAGACTGCTG…
>MSTRG.30221.3
CGGCCTCGCACTCCTCTctcacgcgcgccgcctcgccctcctcgGCTATTCCTCCCCTCGCTTTGTGCCATCGTCGCCTCACCCTCCTCCTATTGTCGTtgcgctggcgccgccctccttgCCAGTGGATCTAGCCATCCGGAGGAAGGAAGGGTCACGAGGCCATCAAGCCATCGCTGCCCTCTTCTCCCCTCTCATCTCCAGACCACTaccgccttcctcttcctctccctatCCTCGGTGAGCTACAGATCCGGTTTGGGGTCATTGGAATCGATGGTCTCGGCCTCCCCACTGGTGGATCCGATCACTGGAGTCATCGGTGAGCTACAGATCCGGTTTGGGGGTCAGCGGAATCGATGGTCTCGGCCTCCCCACTGGTTGATCCGATCACTGGAG…
>MSTRG.27663.1
TGTATACCTAAATACTCAGCAACATGTATTGCATCCATCTGATTATTGATCAATAAAGATGATCAAGAACATGGAAAAAGGTCTGGCAGCACTATGTTCTGTTCTGAAAATGCTGAATATAGTTGTAATCTGTTTACTTCGGAATTTCTTATGCAAACTTGTATCTCACAGAGATGCAAATATATTGAGGCATTGGATTATGGATCAACTCCCCATggcaagtcatcaaacaagatCTAGAAATGCCTAGGTGTCATTTAAGAGATGCTCTACAGATCAAGAGCCCTCAATATTCATTTCGTGCAAGTGAGACATGAAACACCAACACCAATGAATGAA
>MSTRG.28434.4
CGTCGTCTACATCACCACTGTCTCGGGTGAACGAACACCAGCACTGCTGCTGTTTTATTTGCTGCCACTGAACCTGAGACTTCGAGTCGTTGTTGCTGTCTTCTCCTCCCTAGTCATTGCTGGAGCATAGTGTTGTCATGGTCTCCATCGCCATCACGTTCCTATGAATGCCACTGCGGTTGACGTTGTTGCTGAGGAGGTTGCTGTTGCAGGTGAAGGTTCAGTCTGAAGATCCTGAAGATCCCAGAAGGTCAGTTGTTTCCAGAAGTTCTGTTGCTGAGGATGTCGAATAGGTTGCGTGCCACAGTCGATTGTCTCATTGGTGCCTCTCGattctttttccgctgcttatcTTTGTTTGGCCCTGTGTGGAAAGAAATTGTAAAATCT
>MSTRG.5658.11
CACACATCACGCCCTCACCCCTCCCCGTCGCGTCTTCAacccccgccggcgccgagtgcgccgctcgtcgcgccgcccacATCCACGGTGAGACCCTCTGGATCTGGCAGTCTCCGATCCCCATCACCGtaccccgcctccgcctcaccGCAATGTCACCCGATTCCGCGCCGCCAGTTCACCGTCGCCCGGATTGACCACCGTCCCCCGCCTCTCCACCGCGCCGATCTCCTCCGCgactcccaccgccgccgccgccgcttctcttGGTTCTCgattttggtttggtttgctCCGGATTTCTTGAGTCggggaggccgggaggggattcgtctcgtgattttctTTGTCTATTGTTTGATTGATCTACCTATTCAGGAAAATGATCGAGGCAATCGA…
>MSTRG.9657.2
GGAAATTATGGGTGCGGCACTCTCTtctcttattattatttttttttaaaaaaaaggggtgGTGCACTTgggtggtgactggtgagtgggtgatgaactgatgattaacactttattttttttttgagaagatGATGATTGTCACTTTGGCGGTGCTGGTGCTGCACTGAAGACCcattagggcacccacaatggtttatagagaaaaacgagacaatgtattagagagctatagatacccatgtagacatactattgagatggtttactattaat
>MSTRG.30196.1
TGGGACGTGATGTGTAACCGACGACCACAGCTTACCTCCCGTCGTTAGTTTTCGTTCTTTGTCATCGTTAATAGCAGTTTTGATTTGCCTATCACCGTTTTATAGTAAGTTGAATAAAATTTTATTCGTGTACTCCCGATCCGATAATCTCGCCCCCCATCTTCTTGTATTCCCCTCGCTCCTGCTGCCGCTCACCTCGGCCGCCGGCGTGATGCTACTGGCGCAACCATCGGATCCCTGCGCACGAGCTCCGGCCTGTCGCTCCCACCACCCGTGACCTCCATTGCTGCCAACGTTGGCCGTGCGCTctcaccaccaccatctccagATCCTTGCCGAAGTGCTCCCGCCACCACAACCCCAACGGCGGTGGTTCTTCCCCAAGTTCTCACCGGGCAC…
>MSTRG.27156.1
GTTCAAATACAGTCATTAAATTGATTTATGTTATCTTTCACATGTGCTGAAGCTTTGGTTTGAAGCAATTGTTTGCATAAAGAAACCAGCAGTAACAAATAGCAAACAGTTCGTTTTACTATCTGCTTCATTCTGATAAAGTAGGGCTGTAAAAAAAGCTCGAAGCTCCCGAGCTCAAATAGCTCGTCGAGCCCAAATTTCCCTCTGTCA
>MSTRG.26283.4
ggAGAAACGCCCCTGTAGCCCTAGCCGCCGCACCTCCTGCGctctgctgccgccgctgctgttcctgtcttcgccggcgccgccgctggtgcagccgccgccggtcgccacaGCCGTCGTCGTCCACAGCCGGTCGTTGgaaggagggagagaaggcagAGACGAAcaggaaggaaggaaagaaggGGAAATTTGATAGAAGAAGGGAAATTTGGGGAATTTGGTGAATATTTCTAAATTCTTCGTTTTTCTTATACATTAGTACTGCTAGgtACCTAATGACATTGATCGGCATGGGGCGGGAGTAGCACCCTTGGACTACACATTATTATTGCACACAACTGAAATTTAGTTTTAGACTATTTTTTTGCTCAGCATAAGTTTTGCATAGAACTTATA…
>MSTRG.17726.1
CTCTGCTTCTTAGACAAGAGTGGTGGCCACTTTGACCTTTGAGTGTGTTGTTTGCTGTCCCTTTGATACCCACTCGATAGCAGCAGCAGGCCAGCAGCCAGCAGCATATCTGCATATGGCGTCGAGAACAATTGGCTCGTCTTCCGGCGAGGGAGTACCATGCAGGCCGGCCGGAGCGGTGAACCGGGAAATTTCCGGCCTCCGACACTAGGGCGGCGGTGAGGCCAGCCATGCcgtctcgcctcgcctcgccgcgtcATGGTCACGGCACGAACGATGGCGTCGGCTGCCGTACGTGTGCCACGACGTGCTGGGCTGCTGGCATGTGAAAAGCCTATGTCGTTCTGAGGAGACTTTTGCTGATGGAGACGATGACTGAGAAGTTAAAAGTGACAACAA…
>MSTRG.19451.1
GGGACATGCATATTCATATCATCCATCATCAATTTCATCATGCTGCTCCTACTACCCTACTTCATATTCTTTAATTGATACTATATTACTAGTATGTGGTTAATTACTCATATATTAGTAGTATAGCTTAAAGCTGCCCGTGATCTCCAGCTAGCCGATCGATCAGCAGACTGCCACGAGCCTATGTAATTTATGGCAATCTAGGAGTAGACGTCAGTACACTTTGGATCACCTACTACTACATGACAATGCAAGCTCGGTGACCCGTGAGTGCTGCCAACACTGGCCcactgcagctagctagcaaacgAAGAAAATGTTCAGACACAACAAACAAGCGACCACATTACGTGTACAGCCTCCGAAGCTTAATTAGCACACGGGCTGAACAGCTCCAAA…
>MSTRG.15239.1
TGTTAGCAAGACATCATCATGAGGTCGTTCGTTTTGCAGGACAAGAAAAAAGTGAGATTTCTGTTTGTATGGCCTTCACTTTGGTGTTGAGAAATTGATGCGGATTGATTTGTAATATACAGATCATACATCAATTCCATCCAGGGCACCGACCATTTCCAACCCGAATATTGTTGAAATGGCCAGATGGCTGCTCAAAATACTAGCTATCTAGCTGACCAATGAAGGAGAGTCTGGAGGGGAAGGGGCTGTCATGCTGCTGTCGAACCGTCTGGAACCCCTCTCATCGGTTTGATTGGCTATGTTTCGattttactctcttttttttccatcgGATGGTTAATATTCATTCCCCTACTGTTTGCTTCTGAATCCAATGGCCATAAATCAACATATGAC…
>MSTRG.20353.4
ggcttataccccagttgagctgcctgtgggagtggagctgaagccatcgctagatcgttattccgctgctgttttcttttcttttgtaagtatgtaacgttattattatgatggatttgtatattaaattgtcagtttgtgtacctcggctgattcctggacgaggattttatgcacaaataagttcggaaattactagtgaatttccgggcgtgacgcTAAATCCCCTTAGTTGTGTGTGTGTTgtaattttcttcttctccactTGCATGAATCTTAAAG
>MSTRG.3949.1
TAAGTTGAAGCATAAAGAAAGCCGCATGATGGAGAGTATATGAGTTGACAGTGAAAACCAGGCGAACAAACCGCGGTATGATTCAGATGTCGCTTCACATCGAATTCAGATCAGCGCGCAATtcattcaaaattaagtttgtaATGCGACATGGATGGAACAGCCGTGATGTAGACATCATTAGTTAGTATTAGCCTTAATAACAATCATGGACCAGTTAGTACTACGTAGTTACTGTTGgtcaaacgaaaaaaaaataacagatcACTCCTGCACGAACCAACGGCCGTGCGTTTTGTAGTAGATGGTAGCAGTTGTTTGGACGGCAATTCTTTTTATGTTTGG
>MSTRG.8394.4
[truncated: 1,277 more rows]
